# Supplementary material for: Phylogenetic revision of the psammophilic Trogloderus LeConte (Coleoptera: Tenebrionidae), with biogeographic implications for the Intermountain Region
Source: PeerJ. 2019 Nov 13;7:e8039. doi: 10.7717/peerj.8039 (PMC6858821; doi:10.7717/peerj.8039)
Supplement: Supplemental Information 2 — Each record corresponds to a unique specimen examined for this study. Full collection event, determination, owning institution, and georeferencing data are provided. [file peerj-07-8039-s002.zip]

Archive with 5 entries (5 files):
- occurrences.csv
- identifications.csv
- images.csv
- meta.xml
- eml.xml
