# Supplementary material for: Phylogenetic revision of the psammophilic Trogloderus LeConte (Coleoptera: Tenebrionidae), with biogeographic implications for the Intermountain Region
Source: PeerJ. 2019 Nov 13;7:e8039. doi: 10.7717/peerj.8039 (PMC6858821; doi:10.7717/peerj.8039)
Supplement: Supplemental Information 2 — Each record corresponds to a unique specimen examined for this study. Full collection event, determination, owning institution, and georeferencing data are provided. [file peerj-07-8039-s002.zip › occurrences.csv]

id	institutionCode	collectionCode	ownerInstitutionCode	collectionID	basisOfRecord	occurrenceID	catalogNumber	otherCatalogNumbers	kingdom	phylum	class	order	family	scientificName	taxonID	scientificNameAuthorship	genus	specificEpithet	taxonRank	infraspecificEpithet	identifiedBy	dateIdentified	identificationReferences	identificationRemarks	taxonRemarks	identificationQualifier	typeStatus	recordedBy	recordNumber	eventDate	year	month	day	startDayOfYear	endDayOfYear	verbatimEventDate	occurrenceRemarks	habitat	fieldNumber	informationWithheld	dataGeneralizations	dynamicProperties	associatedTaxa	reproductiveCondition	establishmentMeans	lifeStage	sex	individualCount	samplingProtocol
27798402	ASU	ASUHIC		98d9b8ed-08d6-47fc-b324-2853e44d75d1	PreservedSpecimen	b75ea356-5e6b-4232-afce-e4629121af18	ASUHIC0095026		Animalia	Arthropoda	Insecta	Coleoptera	Tenebrionidae	Trogloderus kandai	656039	Johnston	Trogloderus	kandai			M. Andrew Johnston	2017					Paratype	M. Andrew Johnston		2014-08-20	2014	8	20	232		20-VIII-2014
27798464	ASU	ASUHIC		98d9b8ed-08d6-47fc-b324-2853e44d75d1	PreservedSpecimen	afef1faf-6beb-410a-831c-2ef744fb16bb	ASUHIC0095027		Animalia	Arthropoda	Insecta	Coleoptera	Tenebrionidae	Trogloderus kandai	656039	Johnston	Trogloderus	kandai			M. Andrew Johnston	2017					Paratype	Kojun Kanda		2007-07-21	2007	7	21	202
29934751	ASU	ASUHIC		98d9b8ed-08d6-47fc-b324-2853e44d75d1	PreservedSpecimen	a2188612-6a6f-4ba8-b45c-8db38f57eda3	ASUHIC0095028	TB02958	Animalia	Arthropoda	Insecta	Coleoptera	Tenebrionidae	Trogloderus major	656043	Johnston	Trogloderus	major			M. Andrew Johnston	2017					Paratype			1960-05-29	1960	5	29	150												adult
29934755	ASU	ASUHIC		98d9b8ed-08d6-47fc-b324-2853e44d75d1	PreservedSpecimen	29d7971f-8867-49b5-afc7-53010cf51c7b	ASUHIC0095029	TB02959	Animalia	Arthropoda	Insecta	Coleoptera	Tenebrionidae	Trogloderus major	656043	Johnston	Trogloderus	major			M. Andrew Johnston	2017					Paratype			1960-05-29	1960	5	29	150												adult
29934765	ASU	ASUHIC		98d9b8ed-08d6-47fc-b324-2853e44d75d1	PreservedSpecimen	ea44b7b2-bf6b-414d-b88e-d047543cc27e	ASUHIC0095030	TB02960	Animalia	Arthropoda	Insecta	Coleoptera	Tenebrionidae	Trogloderus major	656043	Johnston	Trogloderus	major			M. Andrew Johnston	2017					Paratype			1960-05-29	1960	5	29	150												adult
29934774	ASU	ASUHIC		98d9b8ed-08d6-47fc-b324-2853e44d75d1	PreservedSpecimen	3d770f53-57d9-4f7a-8a62-739bb67d8e20	ASUHIC0095031	TB02961	Animalia	Arthropoda	Insecta	Coleoptera	Tenebrionidae	Trogloderus major	656043	Johnston	Trogloderus	major			M. Andrew Johnston	2017					Paratype			1960-05-29	1960	5	29	150												adult
29934779	ASU	ASUHIC		98d9b8ed-08d6-47fc-b324-2853e44d75d1	PreservedSpecimen	85707f85-5dc2-4673-bb0d-0dd15cff88bd	ASUHIC0095032	TB02957	Animalia	Arthropoda	Insecta	Coleoptera	Tenebrionidae	Trogloderus major	656043	Johnston	Trogloderus	major			M. Andrew Johnston	2017					Paratype			1960-05-29	1960	5	29	150												adult
29934787	ASU	ASUHIC		98d9b8ed-08d6-47fc-b324-2853e44d75d1	PreservedSpecimen	55919f3e-cd4b-413e-9b1b-7800c76c0176	ASUHIC0095033	TB02962	Animalia	Arthropoda	Insecta	Coleoptera	Tenebrionidae	Trogloderus major	656043	Johnston	Trogloderus	major			M. Andrew Johnston	2017					Paratype			1960-05-29	1960	5	29	150												adult
29934793	ASU	ASUHIC		98d9b8ed-08d6-47fc-b324-2853e44d75d1	PreservedSpecimen	48350141-d71b-4fda-99cd-ca7e6d7eacde	ASUHIC0095034	TB02963	Animalia	Arthropoda	Insecta	Coleoptera	Tenebrionidae	Trogloderus major	656043	Johnston	Trogloderus	major			M. Andrew Johnston	2017					Paratype			1960-05-29	1960	5	29	150												adult
29934797	ASU	ASUHIC		98d9b8ed-08d6-47fc-b324-2853e44d75d1	PreservedSpecimen	dac153d9-2f35-4313-8756-f01440d82de0	ASUHIC0095035	TB02964	Animalia	Arthropoda	Insecta	Coleoptera	Tenebrionidae	Trogloderus major	656043	Johnston	Trogloderus	major			M. Andrew Johnston	2017					Paratype			1960-05-29	1960	5	29	150												adult
29934804	ASU	ASUHIC		98d9b8ed-08d6-47fc-b324-2853e44d75d1	PreservedSpecimen	4652e23d-6a45-44da-aff6-fc7bddb2f0ea	ASUHIC0095036	TB02965	Animalia	Arthropoda	Insecta	Coleoptera	Tenebrionidae	Trogloderus major	656043	Johnston	Trogloderus	major			M. Andrew Johnston	2017					Paratype			1960-05-29	1960	5	29	150												adult
29934805	ASU	ASUHIC		98d9b8ed-08d6-47fc-b324-2853e44d75d1	PreservedSpecimen	efec00d0-e86f-4716-97cc-a7274f21f089	ASUHIC0095037	TB02966	Animalia	Arthropoda	Insecta	Coleoptera	Tenebrionidae	Trogloderus major	656043	Johnston	Trogloderus	major			M. Andrew Johnston	2017					Paratype			1960-05-29	1960	5	29	150												adult
30112651	ASU	ASUHIC		98d9b8ed-08d6-47fc-b324-2853e44d75d1	PreservedSpecimen	1b5eb066-7954-4d8f-9d6b-6e37fc89a5f0	ASUHIC0095038		Animalia	Arthropoda	Insecta	Coleoptera	Tenebrionidae	Trogloderus arcanus	656345	Johnston	Trogloderus	arcanus			M. Andrew Johnston	2017					Paratype	William B. Warner		2011-06-30	2011	6	30	181	-31	JUN 30 - JUL 9 2011										adult
30112652	ASU	ASUHIC		98d9b8ed-08d6-47fc-b324-2853e44d75d1	PreservedSpecimen	0bebc2ec-59f0-4135-ba8f-96e4882efee8	ASUHIC0095039		Animalia	Arthropoda	Insecta	Coleoptera	Tenebrionidae	Trogloderus arcanus	656345	Johnston	Trogloderus	arcanus			M. Andrew Johnston	2017					Paratype	William B. Warner		2011-06-30	2011	6	30	181	-31	JUN 30 - JUL 9 2011										adult
30112653	ASU	ASUHIC		98d9b8ed-08d6-47fc-b324-2853e44d75d1	PreservedSpecimen	2c9fcbd8-7966-48c9-8ecc-09aac8146c40	ASUHIC0095040		Animalia	Arthropoda	Insecta	Coleoptera	Tenebrionidae	Trogloderus arcanus	656345	Johnston	Trogloderus	arcanus			M. Andrew Johnston	2017					Paratype	William B. Warner		2011-06-30	2011	6	30	181	-31	JUN 30 - JUL 9 2011										adult
30112654	ASU	ASUHIC		98d9b8ed-08d6-47fc-b324-2853e44d75d1	PreservedSpecimen	5a561bde-d536-4ba8-bcf6-436410a30494	ASUHIC0095041		Animalia	Arthropoda	Insecta	Coleoptera	Tenebrionidae	Trogloderus arcanus	656345	Johnston	Trogloderus	arcanus			M. Andrew Johnston	2017					Paratype	William B. Warner		2011-06-30	2011	6	30	181	-31	JUN 30 - JUL 9 2011										adult
30112655	ASU	ASUHIC		98d9b8ed-08d6-47fc-b324-2853e44d75d1	PreservedSpecimen	056c8b61-d6d0-4985-b060-8ed4ea4fe580	ASUHIC0095042		Animalia	Arthropoda	Insecta	Coleoptera	Tenebrionidae	Trogloderus arcanus	656345	Johnston	Trogloderus	arcanus			M. Andrew Johnston	2017					Paratype	William B. Warner		2011-06-30	2011	6	30	181	-31	JUN 30 - JUL 9 2011										adult
30112656	ASU	ASUHIC		98d9b8ed-08d6-47fc-b324-2853e44d75d1	PreservedSpecimen	66a0b6cc-a7f7-4ff2-84ca-3fdc66765bcb	ASUHIC0095043		Animalia	Arthropoda	Insecta	Coleoptera	Tenebrionidae	Trogloderus arcanus	656345	Johnston	Trogloderus	arcanus			M. Andrew Johnston	2017					Paratype	William B. Warner		2011-06-30	2011	6	30	181	-31	JUN 30 - JUL 9 2011										adult
30112657	ASU	ASUHIC		98d9b8ed-08d6-47fc-b324-2853e44d75d1	PreservedSpecimen	01b5d677-8325-49f4-af10-9abaf90d5de5	ASUHIC0095044		Animalia	Arthropoda	Insecta	Coleoptera	Tenebrionidae	Trogloderus arcanus	656345	Johnston	Trogloderus	arcanus			M. Andrew Johnston	2017					Paratype	William B. Warner		2011-06-30	2011	6	30	181	-31	JUN 30 - JUL 9 2011										adult
30112658	ASU	ASUHIC		98d9b8ed-08d6-47fc-b324-2853e44d75d1	PreservedSpecimen	f4b42127-e898-4b3b-a97f-8df922bcb921	ASUHIC0095045		Animalia	Arthropoda	Insecta	Coleoptera	Tenebrionidae	Trogloderus arcanus	656345	Johnston	Trogloderus	arcanus			M. Andrew Johnston	2017					Paratype	William B. Warner		2011-06-30	2011	6	30	181	-31	JUN 30 - JUL 9 2011										adult
30112659	ASU	ASUHIC		98d9b8ed-08d6-47fc-b324-2853e44d75d1	PreservedSpecimen	347be04b-087e-4f1d-89ad-2d3e8d09d30b	ASUHIC0095046		Animalia	Arthropoda	Insecta	Coleoptera	Tenebrionidae	Trogloderus arcanus	656345	Johnston	Trogloderus	arcanus			M. Andrew Johnston	2017					Paratype	William B. Warner		2011-06-30	2011	6	30	181	-31	JUN 30 - JUL 9 2011										adult
30112660	ASU	ASUHIC		98d9b8ed-08d6-47fc-b324-2853e44d75d1	PreservedSpecimen	c8c7aeb9-cdb1-4eba-98f9-41a7a5d9cf0d	ASUHIC0095047		Animalia	Arthropoda	Insecta	Coleoptera	Tenebrionidae	Trogloderus arcanus	656345	Johnston	Trogloderus	arcanus			M. Andrew Johnston	2017					Paratype	William B. Warner		2011-06-30	2011	6	30	181	-31	JUN 30 - JUL 9 2011										adult
30112661	ASU	ASUHIC		98d9b8ed-08d6-47fc-b324-2853e44d75d1	PreservedSpecimen	35dedc3a-adc8-4cf4-9997-cd0cef0a337f	ASUHIC0095048		Animalia	Arthropoda	Insecta	Coleoptera	Tenebrionidae	Trogloderus arcanus	656345	Johnston	Trogloderus	arcanus			M. Andrew Johnston	2017					Paratype	William B. Warner		2011-06-30	2011	6	30	181	-31	JUN 30 - JUL 9 2011										adult
30112662	ASU	ASUHIC		98d9b8ed-08d6-47fc-b324-2853e44d75d1	PreservedSpecimen	ae2a6313-8946-4d04-b86d-0dbf1033f939	ASUHIC0095049		Animalia	Arthropoda	Insecta	Coleoptera	Tenebrionidae	Trogloderus arcanus	656345	Johnston	Trogloderus	arcanus			M. Andrew Johnston	2017					Paratype	William B. Warner		2011-06-30	2011	6	30	181	-31	JUN 30 - JUL 9 2011										adult
30120135	ASU	ASUHIC		98d9b8ed-08d6-47fc-b324-2853e44d75d1	PreservedSpecimen	dc1cea3e-73aa-4a5f-979c-3bb5425ad03d	ASUHIC0097672		Animalia	Arthropoda	Insecta	Coleoptera	Tenebrionidae	Trogloderus skillmani	1631792	Johnston	Trogloderus	skillmani			M. Andrew Johnston	2017					Paratype	F.W. Skillman; S.A. Skillman		2016-07-12	2016	7	12	194		12-VII-2016
30120340	ASU	ASUHIC		98d9b8ed-08d6-47fc-b324-2853e44d75d1	PreservedSpecimen	f12dc95b-1ae3-4acc-98b9-965ae1441cdf	ASUHIC00097673		Animalia	Arthropoda	Insecta	Coleoptera	Tenebrionidae	Trogloderus verpus	1631793	Johnston	Trogloderus	verpus			M. Andrew Johnston	2017					Paratype	M. Andrew Johnston		2017-07-06	2017	7	6	187
31993817	ASU	ASUHIC		98d9b8ed-08d6-47fc-b324-2853e44d75d1	PreservedSpecimen	204873e2-4d8f-42db-9115-a426ca5a01e3	ASUHIC0101513		Animalia	Arthropoda	Insecta	Coleoptera	Tenebrionidae	Trogloderus warneri	1635402	Johnston	Trogloderus	warneri			M. Andrew Johnston	2017					Paratype	William B. Warner; J.P. Gruber		2012-04-20	2012	4	20	111		April 20, 2012	dunes at night
31993818	ASU	ASUHIC		98d9b8ed-08d6-47fc-b324-2853e44d75d1	PreservedSpecimen	6f3378b9-7f40-4aa0-896f-d01eb1aad4c7	ASUHIC0101514		Animalia	Arthropoda	Insecta	Coleoptera	Tenebrionidae	Trogloderus warneri	1635402	Johnston	Trogloderus	warneri			M. Andrew Johnston	2017					Paratype	William B. Warner		2013-04-04	2013	4	4	94		iv.4-5.2013	ex sand dune, night
31993819	ASU	ASUHIC		98d9b8ed-08d6-47fc-b324-2853e44d75d1	PreservedSpecimen	b2d1c15a-0f8f-48e4-a9ea-bdaf4f1b16a3	ASUHIC0101515		Animalia	Arthropoda	Insecta	Coleoptera	Tenebrionidae	Trogloderus warneri	1635402	Johnston	Trogloderus	warneri			M. Andrew Johnston	2017					Paratype	William B. Warner		2014-07-25	2014	7	25	206		vii.25-viii.30.2014
31993820	ASU	ASUHIC		98d9b8ed-08d6-47fc-b324-2853e44d75d1	PreservedSpecimen	73aa1f59-ace2-46b5-ad19-2332eb3ab336	ASUHIC0101516		Animalia	Arthropoda	Insecta	Coleoptera	Tenebrionidae	Trogloderus warneri	1635402	Johnston	Trogloderus	warneri			M. Andrew Johnston	2017					Paratype	William B. Warner		2014-07-25	2014	7	25	206		vii.25-viii.30.2014
31994674	ASU	ASUHIC		98d9b8ed-08d6-47fc-b324-2853e44d75d1	PreservedSpecimen	21b9998f-96a4-4d20-9eb7-a3f68acd98b3	ASUHIC0101517		Animalia	Arthropoda	Insecta	Coleoptera	Tenebrionidae	Trogloderus warneri	1635402	Johnston	Trogloderus	warneri			M. Andrew Johnston	2017					Paratype	Charles W. O'Brien		2005-04-21	2005	4	21	111		IV-21-2005
31994676	ASU	ASUHIC		98d9b8ed-08d6-47fc-b324-2853e44d75d1	PreservedSpecimen	7afcd51b-3f1c-4f98-8126-72ec519d7b40	ASUHIC0101518		Animalia	Arthropoda	Insecta	Coleoptera	Tenebrionidae	Trogloderus warneri	1635402	Johnston	Trogloderus	warneri			M. Andrew Johnston	2017					Paratype	Charles W. O'Brien		2005-04-21	2005	4	21	111		IV-21-2005
31994682	ASU	ASUHIC		98d9b8ed-08d6-47fc-b324-2853e44d75d1	PreservedSpecimen	a39e8b51-1c9a-4d9f-a565-f5bb15d4720e	ASUHIC0101519		Animalia	Arthropoda	Insecta	Coleoptera	Tenebrionidae	Trogloderus warneri	1635402	Johnston	Trogloderus	warneri			M. Andrew Johnston	2017					Paratype	Fred W. Skillman; William B. Warner		2014-07-25	2014	7	25	206
31994684	ASU	ASUHIC		98d9b8ed-08d6-47fc-b324-2853e44d75d1	PreservedSpecimen	b07ace43-4b53-4e49-b5ce-4677fafd2a83	ASUHIC0101520		Animalia	Arthropoda	Insecta	Coleoptera	Tenebrionidae	Trogloderus warneri	1635402	Johnston	Trogloderus	warneri			M. Andrew Johnston	2017					Paratype	William B. Warner		2013-04-04	2013	4	4	94		iv.4-5.2013	ex sand dune, night
31994687	ASU	ASUHIC		98d9b8ed-08d6-47fc-b324-2853e44d75d1	PreservedSpecimen	dd4f34cf-7bf5-453d-aeff-5682fb965825	ASUHIC0101521		Animalia	Arthropoda	Insecta	Coleoptera	Tenebrionidae	Trogloderus warneri	1635402	Johnston	Trogloderus	warneri			M. Andrew Johnston	2017					Paratype			1970-05-28	1970	5	28	148		May 28, 1970
31995889	ASU	ASUHIC		98d9b8ed-08d6-47fc-b324-2853e44d75d1	PreservedSpecimen	9bf58ade-0b38-47ab-8a81-abb93998f295	ASUHIC0101522		Animalia	Arthropoda	Insecta	Coleoptera	Tenebrionidae	Trogloderus verpus	1631793	Johnston	Trogloderus	verpus			M. Andrew Johnston	2017					Paratype	P. Skelley; P. Skelley		2008-06-17	2008	6	17	169		17-VI-2008	on sand dunes at night
31995890	ASU	ASUHIC		98d9b8ed-08d6-47fc-b324-2853e44d75d1	PreservedSpecimen	d2bee239-5141-46dc-a4f6-d8d8b81a7ca4	ASUHIC0101523		Animalia	Arthropoda	Insecta	Coleoptera	Tenebrionidae	Trogloderus verpus	1631793	Johnston	Trogloderus	verpus			M. Andrew Johnston	2017					Paratype	P. Skelley; P. Skelley		2008-06-17	2008	6	17	169		17-VI-2008	on sand dunes at night
31997232	ASU	ASUHIC		98d9b8ed-08d6-47fc-b324-2853e44d75d1	PreservedSpecimen	532760f6-cdd2-4f21-856e-f253823902b9	ASUHIC0101524		Animalia	Arthropoda	Insecta	Coleoptera	Tenebrionidae	Trogloderus verpus	1631793	Johnston	Trogloderus	verpus			M. Andrew Johnston	2017					Paratype	D. Ozment		1999-05-01	1999	5	1	121		1-V-1999
32717282	ASU	ASUHIC		98d9b8ed-08d6-47fc-b324-2853e44d75d1	PreservedSpecimen	57a092d7-6cc0-4c11-a066-92a769cec13f	ASUHIC0101525		Animalia	Arthropoda	Insecta	Coleoptera	Tenebrionidae	Trogloderus skillmani	1631792	Johnston	Trogloderus	skillmani			M. Andrew Johnston	2017					Paratype	William B. Warner		2015-04-15	2015	4	15	105		iv.15-vii.3-2015
32717283	ASU	ASUHIC		98d9b8ed-08d6-47fc-b324-2853e44d75d1	PreservedSpecimen	27730ff1-e79e-4689-81ef-5eeb2251b2d9	ASUHIC0101526		Animalia	Arthropoda	Insecta	Coleoptera	Tenebrionidae	Trogloderus skillmani	1631792	Johnston	Trogloderus	skillmani			M. Andrew Johnston	2017					Paratype	William B. Warner		2015-04-15	2015	4	15	105		iv.15-vii.3-2015
32717284	ASU	ASUHIC		98d9b8ed-08d6-47fc-b324-2853e44d75d1	PreservedSpecimen	2723c859-9536-4f91-b7b6-554c1b97db83	ASUHIC0101527		Animalia	Arthropoda	Insecta	Coleoptera	Tenebrionidae	Trogloderus skillmani	1631792	Johnston	Trogloderus	skillmani			M. Andrew Johnston	2017					Paratype	William B. Warner		2015-04-15	2015	4	15	105		iv.15-vii.3-2015
32717285	ASU	ASUHIC		98d9b8ed-08d6-47fc-b324-2853e44d75d1	PreservedSpecimen	5e8b861c-1b06-426b-8f89-1e902ed69b97	ASUHIC0101528		Animalia	Arthropoda	Insecta	Coleoptera	Tenebrionidae	Trogloderus skillmani	1631792	Johnston	Trogloderus	skillmani			M. Andrew Johnston	2017					Paratype	William B. Warner		2015-04-15	2015	4	15	105		iv.15-vii.3-2015
32717286	ASU	ASUHIC		98d9b8ed-08d6-47fc-b324-2853e44d75d1	PreservedSpecimen	d4a06eb1-f9b0-40cd-b6dc-033b01f44f78	ASUHIC0101529		Animalia	Arthropoda	Insecta	Coleoptera	Tenebrionidae	Trogloderus skillmani	1631792	Johnston	Trogloderus	skillmani			M. Andrew Johnston	2017					Paratype	William B. Warner		2015-04-15	2015	4	15	105		iv.15-vii.3-2015
32717287	ASU	ASUHIC		98d9b8ed-08d6-47fc-b324-2853e44d75d1	PreservedSpecimen	0f720280-b617-486d-823f-1790ec8ffc03	ASUHIC0101530		Animalia	Arthropoda	Insecta	Coleoptera	Tenebrionidae	Trogloderus skillmani	1631792	Johnston	Trogloderus	skillmani			M. Andrew Johnston	2017					Paratype	William B. Warner		2015-04-15	2015	4	15	105		iv.15-vii.3-2015
32717288	ASU	ASUHIC		98d9b8ed-08d6-47fc-b324-2853e44d75d1	PreservedSpecimen	e8cdd22a-649a-4a6e-ad0f-d27137383025	ASUHIC0101531		Animalia	Arthropoda	Insecta	Coleoptera	Tenebrionidae	Trogloderus skillmani	1631792	Johnston	Trogloderus	skillmani			M. Andrew Johnston	2017					Paratype	William B. Warner		2015-04-15	2015	4	15	105		iv.15-vii.3-2015
32717289	ASU	ASUHIC		98d9b8ed-08d6-47fc-b324-2853e44d75d1	PreservedSpecimen	8f825740-a4e5-47ea-bb7d-3d732a1ad445	ASUHIC0101532		Animalia	Arthropoda	Insecta	Coleoptera	Tenebrionidae	Trogloderus skillmani	1631792	Johnston	Trogloderus	skillmani			M. Andrew Johnston	2017					Paratype	William B. Warner		2015-04-15	2015	4	15	105		iv.15-vii.3-2015
32717290	ASU	ASUHIC		98d9b8ed-08d6-47fc-b324-2853e44d75d1	PreservedSpecimen	87536c51-6daf-46a2-9b94-92a3264fc3de	ASUHIC0101533		Animalia	Arthropoda	Insecta	Coleoptera	Tenebrionidae	Trogloderus skillmani	1631792	Johnston	Trogloderus	skillmani			M. Andrew Johnston	2017					Paratype	William B. Warner		2015-04-15	2015	4	15	105		iv.15-vii.3-2015
32717291	ASU	ASUHIC		98d9b8ed-08d6-47fc-b324-2853e44d75d1	PreservedSpecimen	d1fb8aa7-0751-4ef4-8ecf-49402fa1f6aa	ASUHIC0101534		Animalia	Arthropoda	Insecta	Coleoptera	Tenebrionidae	Trogloderus skillmani	1631792	Johnston	Trogloderus	skillmani			M. Andrew Johnston	2017					Paratype	William B. Warner		2015-04-15	2015	4	15	105		iv.15-vii.3-2015
32717292	ASU	ASUHIC		98d9b8ed-08d6-47fc-b324-2853e44d75d1	PreservedSpecimen	14dc3a79-e420-4816-9cee-11e169c37f26	ASUHIC0101535		Animalia	Arthropoda	Insecta	Coleoptera	Tenebrionidae	Trogloderus skillmani	1631792	Johnston	Trogloderus	skillmani			M. Andrew Johnston	2017					Paratype	William B. Warner		2014-06-29	2014	6	29	180		vi.29-vii.26.2014
32717293	ASU	ASUHIC		98d9b8ed-08d6-47fc-b324-2853e44d75d1	PreservedSpecimen	4211b78d-8c44-4527-9a44-e84a38aeebc8	ASUHIC0101536		Animalia	Arthropoda	Insecta	Coleoptera	Tenebrionidae	Trogloderus skillmani	1631792	Johnston	Trogloderus	skillmani			M. Andrew Johnston	2017					Paratype	William B. Warner		2014-06-29	2014	6	29	180		vi.29-vii.26.2014
32717294	ASU	ASUHIC		98d9b8ed-08d6-47fc-b324-2853e44d75d1	PreservedSpecimen	b2ef94c2-9ca4-455f-9e56-ee979dbaa8ff	ASUHIC0101537		Animalia	Arthropoda	Insecta	Coleoptera	Tenebrionidae	Trogloderus skillmani	1631792	Johnston	Trogloderus	skillmani			M. Andrew Johnston	2017					Paratype	William B. Warner		2014-06-29	2014	6	29	180		vi.29-vii.26.2014
32717295	ASU	ASUHIC		98d9b8ed-08d6-47fc-b324-2853e44d75d1	PreservedSpecimen	a6fe1993-6f3e-4944-8ff4-96e510d29e4c	ASUHIC0101538		Animalia	Arthropoda	Insecta	Coleoptera	Tenebrionidae	Trogloderus skillmani	1631792	Johnston	Trogloderus	skillmani			M. Andrew Johnston	2017					Paratype	William B. Warner		2014-04-23	2014	4	23	113		iv.23-v.26.2014
32717296	ASU	ASUHIC		98d9b8ed-08d6-47fc-b324-2853e44d75d1	PreservedSpecimen	94501311-da88-4794-bd12-55ad08c37b7f	ASUHIC0101539		Animalia	Arthropoda	Insecta	Coleoptera	Tenebrionidae	Trogloderus skillmani	1631792	Johnston	Trogloderus	skillmani			M. Andrew Johnston	2017					Paratype	William B. Warner		2014-04-23	2014	4	23	113		iv.23-v.26.2014
32717297	ASU	ASUHIC		98d9b8ed-08d6-47fc-b324-2853e44d75d1	PreservedSpecimen	7fc059e7-6bf1-499c-8363-83f5af2598d7	ASUHIC0101540		Animalia	Arthropoda	Insecta	Coleoptera	Tenebrionidae	Trogloderus skillmani	1631792	Johnston	Trogloderus	skillmani			M. Andrew Johnston	2017					Paratype	William B. Warner		2014-04-23	2014	4	23	113		iv.23-v.26.2014
32717298	ASU	ASUHIC		98d9b8ed-08d6-47fc-b324-2853e44d75d1	PreservedSpecimen	4a0abb33-10fe-4ce6-8173-c19cb4bacb13	ASUHIC0101541		Animalia	Arthropoda	Insecta	Coleoptera	Tenebrionidae	Trogloderus skillmani	1631792	Johnston	Trogloderus	skillmani			M. Andrew Johnston	2017					Paratype	William B. Warner		2014-04-23	2014	4	23	113		iv.23-v.26.2014
32717299	ASU	ASUHIC		98d9b8ed-08d6-47fc-b324-2853e44d75d1	PreservedSpecimen	20debbe9-302a-4b79-9b1a-75d863cf9eb6	ASUHIC0101542		Animalia	Arthropoda	Insecta	Coleoptera	Tenebrionidae	Trogloderus skillmani	1631792	Johnston	Trogloderus	skillmani			M. Andrew Johnston	2017					Paratype	William B. Warner		2014-04-23	2014	4	23	113		iv.23-v.26.2014
32717300	ASU	ASUHIC		98d9b8ed-08d6-47fc-b324-2853e44d75d1	PreservedSpecimen	aa7b567f-0dae-48fc-bddc-7dcc00587441	ASUHIC0101543		Animalia	Arthropoda	Insecta	Coleoptera	Tenebrionidae	Trogloderus skillmani	1631792	Johnston	Trogloderus	skillmani			M. Andrew Johnston	2017					Paratype	William B. Warner		2014-04-23	2014	4	23	113		iv.23-v.26.2014
32717301	ASU	ASUHIC		98d9b8ed-08d6-47fc-b324-2853e44d75d1	PreservedSpecimen	51e89112-37a0-48ce-8c82-79c3c5788952	ASUHIC0101544		Animalia	Arthropoda	Insecta	Coleoptera	Tenebrionidae	Trogloderus skillmani	1631792	Johnston	Trogloderus	skillmani			M. Andrew Johnston	2017					Paratype	William B. Warner		2014-04-23	2014	4	23	113		iv.23-v.26.2014
32717302	ASU	ASUHIC		98d9b8ed-08d6-47fc-b324-2853e44d75d1	PreservedSpecimen	29fefbab-560a-4796-a54d-01f9c99e8fa4	ASUHIC0101545		Animalia	Arthropoda	Insecta	Coleoptera	Tenebrionidae	Trogloderus skillmani	1631792	Johnston	Trogloderus	skillmani			M. Andrew Johnston	2017					Paratype	William B. Warner		2014-04-23	2014	4	23	113		iv.23-v.26.2014
32717303	ASU	ASUHIC		98d9b8ed-08d6-47fc-b324-2853e44d75d1	PreservedSpecimen	86b9a373-6c7b-435d-a72b-a76d6025bbac	ASUHIC0101546		Animalia	Arthropoda	Insecta	Coleoptera	Tenebrionidae	Trogloderus skillmani	1631792	Johnston	Trogloderus	skillmani			M. Andrew Johnston	2017					Paratype	William B. Warner		2014-04-23	2014	4	23	113		iv.23-v.25.2014
32717304	ASU	ASUHIC		98d9b8ed-08d6-47fc-b324-2853e44d75d1	PreservedSpecimen	b783c0d2-7031-44f9-9ccb-9948625457b6	ASUHIC0101547		Animalia	Arthropoda	Insecta	Coleoptera	Tenebrionidae	Trogloderus skillmani	1631792	Johnston	Trogloderus	skillmani			M. Andrew Johnston	2018					Paratype	William B. Warner		2018-04-26	2018	4	26	116		April 16, 2018
32717356	ASU	ASUHIC		98d9b8ed-08d6-47fc-b324-2853e44d75d1	PreservedSpecimen	fd25254e-f9ff-4c4e-981e-8bf9447e8948	ASUHIC0101548		Animalia	Arthropoda	Insecta	Coleoptera	Tenebrionidae	Trogloderus arcanus	656345	Johnston	Trogloderus	arcanus			M. Andrew Johnston	2017					Paratype	William B. Warner		2011-06-30	2011	6	30	181		JUN 30 - JUL 9 2011
32717357	ASU	ASUHIC		98d9b8ed-08d6-47fc-b324-2853e44d75d1	PreservedSpecimen	72794fc5-1733-4d08-9ec6-a9a632252457	ASUHIC0101549		Animalia	Arthropoda	Insecta	Coleoptera	Tenebrionidae	Trogloderus skillmani	1631792	Johnston	Trogloderus	skillmani			M. Andrew Johnston	2017						William B. Warner		2011-06-30	2011	6	30	181		JUN 30 - JUL 9 2011
32717358	ASU	ASUHIC		98d9b8ed-08d6-47fc-b324-2853e44d75d1	PreservedSpecimen	908086cf-2a58-40f8-b545-12aae1bc5080	ASUHIC0101550		Animalia	Arthropoda	Insecta	Coleoptera	Tenebrionidae	Trogloderus nevadus	656034	La Rivers, 1943	Trogloderus	nevadus			M. Andrew Johnston	2017						William B. Warner		2017-06-25	2017	6	25	176		vi.25-vii.3.2017
32717359	ASU	ASUHIC		98d9b8ed-08d6-47fc-b324-2853e44d75d1	PreservedSpecimen	acd6d648-ae30-4021-a875-7c1e08c3466d	ASUHIC0101551		Animalia	Arthropoda	Insecta	Coleoptera	Tenebrionidae	Trogloderus verpus	1631793	Johnston	Trogloderus	verpus			M. Andrew Johnston	2017					Paratype	Skillman; Warner, Huether		2014-05-27	2014	5	27	147		27-V-2014
32717360	ASU	ASUHIC		98d9b8ed-08d6-47fc-b324-2853e44d75d1	PreservedSpecimen	32e5a85f-df26-414b-abc3-76faa2a15c5c	ASUHIC0101552		Animalia	Arthropoda	Insecta	Coleoptera	Tenebrionidae	Trogloderus major	656043	Johnston	Trogloderus	major			M. Andrew Johnston	2017					Paratype	Charles W. O'Brien; Lois B. O'Brien		2010-04-18	2010	4	18	108		4-18-2010	at night
32717361	ASU	ASUHIC		98d9b8ed-08d6-47fc-b324-2853e44d75d1	PreservedSpecimen	b972b004-4e1f-4d25-a320-98d2b9115002	ASUHIC0097674		Animalia	Arthropoda	Insecta	Coleoptera	Tenebrionidae	Trogloderus major	656043	Johnston	Trogloderus	major			M. Andrew Johnston	2017					Paratype	Derham Giuliani		1982-10-11	1982	10	11	284		X-11-1982/II-14-1983
32717362	ASU	ASUHIC		98d9b8ed-08d6-47fc-b324-2853e44d75d1	PreservedSpecimen	bdfc021b-f1da-41f4-965c-676b5b0243cc	ASUHIC0097675		Animalia	Arthropoda	Insecta	Coleoptera	Tenebrionidae	Trogloderus major	656043	Johnston	Trogloderus	major			M. Andrew Johnston	2017					Paratype	Derham Giuliani		1982-10-11	1982	10	11	284		X-11-1982/II-14-1983
32717363	ASU	ASUHIC		98d9b8ed-08d6-47fc-b324-2853e44d75d1	PreservedSpecimen	11cf1187-4d72-474e-a4e9-1d50664dcd5c	ASUHIC0097676		Animalia	Arthropoda	Insecta	Coleoptera	Tenebrionidae	Trogloderus major	656043	Johnston	Trogloderus	major			M. Andrew Johnston	2017					Paratype	Derham Giuliani		1982-02-03	1982	2	3	34		II-3/IV-13-82
32717364	ASU	ASUHIC		98d9b8ed-08d6-47fc-b324-2853e44d75d1	PreservedSpecimen	6636c677-1b48-40f9-a48b-d9337a0c691f	ASUHIC0097677		Animalia	Arthropoda	Insecta	Coleoptera	Tenebrionidae	Trogloderus major	656043	Johnston	Trogloderus	major			M. Andrew Johnston	2017					Paratype	Derham Giuliani		1983-02-14	1983	2	14	45		II-14/IX-7-83
32717365	ASU	ASUHIC		98d9b8ed-08d6-47fc-b324-2853e44d75d1	PreservedSpecimen	06e33acd-425d-4717-882c-5a8a6d369c95	ASUHIC0097678		Animalia	Arthropoda	Insecta	Coleoptera	Tenebrionidae	Trogloderus major	656043	Johnston	Trogloderus	major			M. Andrew Johnston	2017					Paratype	Derham Giuliani		1982-02-03	1982	2	3	34		II-3/IV-13-82
32717366	ASU	ASUHIC		98d9b8ed-08d6-47fc-b324-2853e44d75d1	PreservedSpecimen	871e05a3-dcca-41ae-a921-6cab169ace5f	ASUHIC0097679		Animalia	Arthropoda	Insecta	Coleoptera	Tenebrionidae	Trogloderus major	656043	Johnston	Trogloderus	major			M. Andrew Johnston	2017					Paratype	Derham Giuliani		1984-04-04	1984	4	4	95		IV-4/VI-14 1984
32717379	ASU	ASUHIC		98d9b8ed-08d6-47fc-b324-2853e44d75d1	PreservedSpecimen	38276850-6b9e-4eef-997f-6f1953217d81	ASUHIC0097680		Animalia	Arthropoda	Insecta	Coleoptera	Tenebrionidae	Trogloderus vandykei	656035	La Rivers, 1946	Trogloderus	vandykei			M. Andrew Johnston	2017						Kyle E. Schnepp		2015-04-12	2015	4	12	102		April 12, 2015	on ground at night
32717380	ASU	ASUHIC		98d9b8ed-08d6-47fc-b324-2853e44d75d1	PreservedSpecimen	1c73ebca-7c6e-487a-b43c-4a48865e323c	ASUHIC0097681		Animalia	Arthropoda	Insecta	Coleoptera	Tenebrionidae	Trogloderus vandykei	656035	La Rivers, 1946	Trogloderus	vandykei			M. Andrew Johnston	2017						Rich Cunningham; William B. Warner		2012-04-01	2012	4	1	92		1-4/April/2012
33474386	ASU	ASUHIC		98d9b8ed-08d6-47fc-b324-2853e44d75d1	PreservedSpecimen	aa6f6495-4045-4fb5-a85a-26ba48491dd1	ASUHIC0101553		Animalia	Arthropoda	Insecta	Coleoptera	Tenebrionidae	Trogloderus costatus	337188	LeConte, 1879	Trogloderus	costatus			M. Andrew Johnston	2017						M. Andrew Johnston		2015-07-05	2015	7	5	186		5.VII.2015
33474387	ASU	ASUHIC		98d9b8ed-08d6-47fc-b324-2853e44d75d1	PreservedSpecimen	0881ad82-7ac5-4b6d-aa22-78a6baf0be7e	ASUHIC0101554		Animalia	Arthropoda	Insecta	Coleoptera	Tenebrionidae	Trogloderus vandykei	656035	La Rivers, 1946	Trogloderus	vandykei			M. Andrew Johnston	2017						M.A. Jansen		2016-03-16	2016	3	16	76		16.III.2016
33474388	ASU	ASUHIC		98d9b8ed-08d6-47fc-b324-2853e44d75d1	PreservedSpecimen	709adccc-44ab-426e-8c81-5b510cbd8531	ASUHIC0101555		Animalia	Arthropoda	Insecta	Coleoptera	Tenebrionidae	Trogloderus vandykei	656035	La Rivers, 1946	Trogloderus	vandykei			M. Andrew Johnston	2017						William B. Warner		2014-04-20	2014	4	20	110
33474389	ASU	ASUHIC		98d9b8ed-08d6-47fc-b324-2853e44d75d1	PreservedSpecimen	5bd758b9-20f4-4fdf-a381-fa50dcb9cf68	ASUHIC0101556		Animalia	Arthropoda	Insecta	Coleoptera	Tenebrionidae	Trogloderus skillmani	1631792	Johnston	Trogloderus	skillmani			M. Andrew Johnston	2017					Paratype	William B. Warner		2015-03-15	2015	3	15	74		iii.15-iv.15.2015
33474390	ASU	ASUHIC		98d9b8ed-08d6-47fc-b324-2853e44d75d1	PreservedSpecimen	ca8499ae-7675-44f0-ac98-790c81f0811d	ASUHIC0101557		Animalia	Arthropoda	Insecta	Coleoptera	Tenebrionidae	Trogloderus verpus	1631793	Johnston	Trogloderus	verpus			M. Andrew Johnston	2017					Paratype	Aaron D. Smith		2008-06-11	2008	6	11	163
33474391	ASU	ASUHIC		98d9b8ed-08d6-47fc-b324-2853e44d75d1	PreservedSpecimen	7d7773af-13e1-4115-b1b7-3a1ff0e27787	ASUHIC0101558		Animalia	Arthropoda	Insecta	Coleoptera	Tenebrionidae	Trogloderus verpus	1631793	Johnston	Trogloderus	verpus			M. Andrew Johnston	2017					Paratype	William B. Warner; J. Huether		2014-05-28	2014	5	28	148
33474392	ASU	ASUHIC		98d9b8ed-08d6-47fc-b324-2853e44d75d1	PreservedSpecimen	7f7fa88d-c7a7-4b30-b171-a451c85b474e	ASUHIC0101559		Animalia	Arthropoda	Insecta	Coleoptera	Tenebrionidae	Trogloderus nevadus	656034	La Rivers, 1943	Trogloderus	nevadus			M. Andrew Johnston	2017						M. Andrew Johnston		2014-05-14	2014	5	14	134		14.V.2014
33474393	ASU	ASUHIC		98d9b8ed-08d6-47fc-b324-2853e44d75d1	PreservedSpecimen	dd313fcd-3818-45a8-87d5-133a93af5eb9	ASUHIC0101560		Animalia	Arthropoda	Insecta	Coleoptera	Tenebrionidae	Trogloderus nevadus	656034	La Rivers, 1943	Trogloderus	nevadus			M. Andrew Johnston	2017						M. Andrew Johnston		2016-06-06	2016	6	6	158		6.VI.2016
27791593	MAJC	MAJC		792ded92-38ec-4cb7-b69e-b44ea00880cf	PreservedSpecimen	7128de89-a56b-4270-a9ae-3040ab3827fb	MAJC0003171		Animalia	Arthropoda	Insecta	Coleoptera	Tenebrionidae	Trogloderus costatus	337188	LeConte, 1879	Trogloderus	costatus			M. Andrew Johnston	2017						Kirk C. Tonkel		2011-06-07	2011	6	7	158		07 Jun- 06 Jul 2011													pitfall trap
27791594	MAJC	MAJC		792ded92-38ec-4cb7-b69e-b44ea00880cf	PreservedSpecimen	186ad03f-4cec-4438-9cee-0b9900552bd6	MAJC0003172		Animalia	Arthropoda	Insecta	Coleoptera	Tenebrionidae	Trogloderus costatus	337188	LeConte, 1879	Trogloderus	costatus			M. Andrew Johnston	2017						Kirk C. Tonkel		2011-06-07	2011	6	7	158		07 Jun- 06 Jul 2011													pitfall trap
27791596	MAJC	MAJC		792ded92-38ec-4cb7-b69e-b44ea00880cf	PreservedSpecimen	b1383872-5c19-434d-86d8-345f0bd9717a	MAJC0003173		Animalia	Arthropoda	Insecta	Coleoptera	Tenebrionidae	Trogloderus costatus	337188	LeConte, 1879	Trogloderus	costatus			M. Andrew Johnston	2017						Kirk C. Tonkel		2011-06-07	2011	6	7	158		07 Jun- 06 Jul 2011													pitfall trap
27791598	MAJC	MAJC		792ded92-38ec-4cb7-b69e-b44ea00880cf	PreservedSpecimen	cc91ec54-b2c9-46ad-89e4-8c5fe2c866dd	MAJC0003174		Animalia	Arthropoda	Insecta	Coleoptera	Tenebrionidae	Trogloderus costatus	337188	LeConte, 1879	Trogloderus	costatus			M. Andrew Johnston	2017						Kirk C. Tonkel		2011-06-07	2011	6	7	158		07 Jun- 06 Jul 2011													pitfall trap
27791601	MAJC	MAJC		792ded92-38ec-4cb7-b69e-b44ea00880cf	PreservedSpecimen	7c2c3377-8e35-4d65-a6ab-4eea8fd9df10	MAJC0003175		Animalia	Arthropoda	Insecta	Coleoptera	Tenebrionidae	Trogloderus costatus	337188	LeConte, 1879	Trogloderus	costatus			M. Andrew Johnston	2017						Kirk C. Tonkel		2011-06-07	2011	6	7	158		07 Jun- 06 Jul 2011													pitfall trap
27791602	MAJC	MAJC		792ded92-38ec-4cb7-b69e-b44ea00880cf	PreservedSpecimen	b6d3b7b4-870f-4ba1-8757-c90b7524619f	MAJC0003176		Animalia	Arthropoda	Insecta	Coleoptera	Tenebrionidae	Trogloderus costatus	337188	LeConte, 1879	Trogloderus	costatus			M. Andrew Johnston	2016						Kirk C. Tonkel		2011-06-07	2011	6	7	158		07 Jun- 06 Jul 2011													pitfall trap
27791604	MAJC	MAJC		792ded92-38ec-4cb7-b69e-b44ea00880cf	PreservedSpecimen	eb6481a1-a1e0-4887-9ad5-899d4908a9f7	MAJC0003177		Animalia	Arthropoda	Insecta	Coleoptera	Tenebrionidae	Trogloderus costatus	337188	LeConte, 1879	Trogloderus	costatus			M. Andrew Johnston	2017						Kirk C. Tonkel		2011-06-07	2011	6	7	158		07 Jun- 06 Jul 2011													pitfall trap
27791606	MAJC	MAJC		792ded92-38ec-4cb7-b69e-b44ea00880cf	PreservedSpecimen	61536c48-6c43-408a-baed-da5e9ae56974	MAJC0003178		Animalia	Arthropoda	Insecta	Coleoptera	Tenebrionidae	Trogloderus costatus	337188	LeConte, 1879	Trogloderus	costatus			M. Andrew Johnston	2017						Kirk C. Tonkel		2011-06-07	2011	6	7	158		07 Jun- 06 Jul 2011													pitfall trap
27791609	MAJC	MAJC		792ded92-38ec-4cb7-b69e-b44ea00880cf	PreservedSpecimen	c0b45b57-ac9b-417a-b6fc-4aea0a512348	MAJC0003179		Animalia	Arthropoda	Insecta	Coleoptera	Tenebrionidae	Trogloderus costatus	337188	LeConte, 1879	Trogloderus	costatus			M. Andrew Johnston	2017						Kirk C. Tonkel		2011-06-29	2011	6	29	180		29 Jun- 21 Jul 2011													pitfall trap
27791610	MAJC	MAJC		792ded92-38ec-4cb7-b69e-b44ea00880cf	PreservedSpecimen	6789c57e-0bb2-4b3c-9c93-90de8911ddee	MAJC0003180		Animalia	Arthropoda	Insecta	Coleoptera	Tenebrionidae	Trogloderus costatus	337188	LeConte, 1879	Trogloderus	costatus			M. Andrew Johnston	2017						Kirk C. Tonkel		2011-06-29	2011	6	29	180		29 Jun- 21 Jul 2011													pitfall trap
27791613	MAJC	MAJC		792ded92-38ec-4cb7-b69e-b44ea00880cf	PreservedSpecimen	b5a3ab58-b44c-47fe-be61-5b532335f75a	MAJC0003181		Animalia	Arthropoda	Insecta	Coleoptera	Tenebrionidae	Trogloderus costatus	337188	LeConte, 1879	Trogloderus	costatus			M. Andrew Johnston	2017						Kirk C. Tonkel		2010-06-29	2010	6	29	180		29 Jun- 21 Jul 2010													pitfall trap
27791615	MAJC	MAJC		792ded92-38ec-4cb7-b69e-b44ea00880cf	PreservedSpecimen	de8126a7-686e-4816-ba7c-5b401a2e17c7	MAJC0003182		Animalia	Arthropoda	Insecta	Coleoptera	Tenebrionidae	Trogloderus costatus	337188	LeConte, 1879	Trogloderus	costatus			M. Andrew Johnston	2017						Kirk C. Tonkel		2010-06-09	2010	6	9	160		09 Jun- 29 Jun 2010													pitfall trap
27791618	MAJC	MAJC		792ded92-38ec-4cb7-b69e-b44ea00880cf	PreservedSpecimen	bc59b46e-6267-43b5-bb81-5f9a6588377e	MAJC0003183		Animalia	Arthropoda	Insecta	Coleoptera	Tenebrionidae	Trogloderus costatus	337188	LeConte, 1879	Trogloderus	costatus			M. Andrew Johnston	2017						Kirk C. Tonkel		2011-06-07	2011	6	7	158		07 Jun- 06 Jul 2011													pitfall trap
27791621	MAJC	MAJC		792ded92-38ec-4cb7-b69e-b44ea00880cf	PreservedSpecimen	fcfecddc-1d25-4a4d-9d01-d07701d490ee	MAJC0003184		Animalia	Arthropoda	Insecta	Coleoptera	Tenebrionidae	Trogloderus costatus	337188	LeConte, 1879	Trogloderus	costatus			M. Andrew Johnston	2017						Kirk C. Tonkel		2010-06-29	2010	6	29	180		29 Jun- 21 Jul 2010													pitfall trap
27791868	MAJC	MAJC		792ded92-38ec-4cb7-b69e-b44ea00880cf	PreservedSpecimen	0cad9a07-e0ad-486f-a1aa-388a7cc82e60	MAJC0003185		Animalia	Arthropoda	Insecta	Coleoptera	Tenebrionidae	Trogloderus tuberculatus	487449	Blaisdell, 1909	Trogloderus	tuberculatus			M. Andrew Johnston	2017						M. Andrew Johnston		2016-03-08	2016	3	8	68		8.III.2016
27791869	MAJC	MAJC		792ded92-38ec-4cb7-b69e-b44ea00880cf	PreservedSpecimen	90112c78-632e-44c8-9440-731eb22b046e	MAJC0003186		Animalia	Arthropoda	Insecta	Coleoptera	Tenebrionidae	Trogloderus tuberculatus	487449	Blaisdell, 1909	Trogloderus	tuberculatus			M. Andrew Johnston	2017						M. Andrew Johnston		2016-03-08	2016	3	8	68		8.III.2016
27791870	MAJC	MAJC		792ded92-38ec-4cb7-b69e-b44ea00880cf	PreservedSpecimen	b830180f-fac6-4472-b01b-7c2087ac5210	MAJC0003187		Animalia	Arthropoda	Insecta	Coleoptera	Tenebrionidae	Trogloderus tuberculatus	487449	Blaisdell, 1909	Trogloderus	tuberculatus			M. Andrew Johnston	2017						M. Andrew Johnston		2016-03-08	2016	3	8	68		8.III.2016
27791871	MAJC	MAJC		792ded92-38ec-4cb7-b69e-b44ea00880cf	PreservedSpecimen	4eb7baa7-2158-434a-8dd0-781ec88fd91c	MAJC0003188		Animalia	Arthropoda	Insecta	Coleoptera	Tenebrionidae	Trogloderus tuberculatus	487449	Blaisdell, 1909	Trogloderus	tuberculatus			M. Andrew Johnston	2017						M. Andrew Johnston		2016-03-08	2016	3	8	68		8.III.2016
27791872	MAJC	MAJC		792ded92-38ec-4cb7-b69e-b44ea00880cf	PreservedSpecimen	d5506903-9418-4d16-8cef-065fdacd8f94	MAJC0003192		Animalia	Arthropoda	Insecta	Coleoptera	Tenebrionidae	Trogloderus vandykei	656035	La Rivers, 1946	Trogloderus	vandykei			M. Andrew Johnston	2017						M. Andrew Johnston		2014-05-11	2014	5	11	131		11.V.2014										Adult
27791873	MAJC	MAJC		792ded92-38ec-4cb7-b69e-b44ea00880cf	PreservedSpecimen	d70f55a2-433b-4250-aaa4-5635a0b28eb6	MAJC0003189		Animalia	Arthropoda	Insecta	Coleoptera	Tenebrionidae	Trogloderus vandykei	656035	La Rivers, 1946	Trogloderus	vandykei			M. Andrew Johnston	2017						M. Andrew Johnston		2014-05-11	2014	5	11	131		11.V.2014										Adult
27791874	MAJC	MAJC		792ded92-38ec-4cb7-b69e-b44ea00880cf	PreservedSpecimen	b70d6009-2612-46b7-a1ee-5d3161d8ef74	MAJC0003190		Animalia	Arthropoda	Insecta	Coleoptera	Tenebrionidae	Trogloderus vandykei	656035	La Rivers, 1946	Trogloderus	vandykei			M. Andrew Johnston	2017						M. Andrew Johnston		2016-09-03	2016	9	3	247		3.IX.2016										Adult
27791875	MAJC	MAJC		792ded92-38ec-4cb7-b69e-b44ea00880cf	PreservedSpecimen	0e2e65e0-9d74-490f-b831-e6d529528186	MAJC0003191		Animalia	Arthropoda	Insecta	Coleoptera	Tenebrionidae	Trogloderus vandykei	656035	La Rivers, 1946	Trogloderus	vandykei			M. Andrew Johnston	2017						M. Andrew Johnston		2016-09-03	2016	9	3	247		3.IX.2016										Adult
27792527	MAJC	MAJC		792ded92-38ec-4cb7-b69e-b44ea00880cf	PreservedSpecimen	4204f919-5513-4ea5-bb7f-e90ce5ab9d55	MAJC0003205		Animalia	Arthropoda	Insecta	Coleoptera	Tenebrionidae	Trogloderus nevadus	656034	La Rivers, 1943	Trogloderus	nevadus			M. Andrew Johnston	2017						M. Andrew Johnston		2014-05-14	2014	5	14	134		14.V.2014													Headlamping at night
27792528	MAJC	MAJC		792ded92-38ec-4cb7-b69e-b44ea00880cf	PreservedSpecimen	16448ff4-0b01-4196-9f78-c11dfe537abb	MAJC0003193		Animalia	Arthropoda	Insecta	Coleoptera	Tenebrionidae	Trogloderus nevadus	656034	La Rivers, 1943	Trogloderus	nevadus			M. Andrew Johnston	2017						M. Andrew Johnston		2014-05-14	2014	5	14	134		14.V.2014													Headlamping at night
27792529	MAJC	MAJC		792ded92-38ec-4cb7-b69e-b44ea00880cf	PreservedSpecimen	009864eb-7cc8-4119-ac9a-7eb7d23c4805	MAJC0003194		Animalia	Arthropoda	Insecta	Coleoptera	Tenebrionidae	Trogloderus nevadus	656034	La Rivers, 1943	Trogloderus	nevadus			M. Andrew Johnston	2017						M. Andrew Johnston		2014-05-14	2014	5	14	134		14.V.2014													Headlamping at night
27792530	MAJC	MAJC		792ded92-38ec-4cb7-b69e-b44ea00880cf	PreservedSpecimen	39d339d8-fd11-4198-9987-bc5d1a46d832	MAJC0003195		Animalia	Arthropoda	Insecta	Coleoptera	Tenebrionidae	Trogloderus nevadus	656034	La Rivers, 1943	Trogloderus	nevadus			M. Andrew Johnston	2017						M. Andrew Johnston		2014-05-14	2014	5	14	134		14.V.2014													Headlamping at night
27792531	MAJC	MAJC		792ded92-38ec-4cb7-b69e-b44ea00880cf	PreservedSpecimen	3dc14859-db06-46cb-b170-c62d9687cda6	MAJC0003196		Animalia	Arthropoda	Insecta	Coleoptera	Tenebrionidae	Trogloderus nevadus	656034	La Rivers, 1943	Trogloderus	nevadus			M. Andrew Johnston	2017						M. Andrew Johnston		2014-05-14	2014	5	14	134		14.V.2014													Headlamping at night
27792532	MAJC	MAJC		792ded92-38ec-4cb7-b69e-b44ea00880cf	PreservedSpecimen	621bec5b-e124-444b-8afd-bc250ec62a6c	MAJC0003197		Animalia	Arthropoda	Insecta	Coleoptera	Tenebrionidae	Trogloderus nevadus	656034	La Rivers, 1943	Trogloderus	nevadus			M. Andrew Johnston	2017						M. Andrew Johnston		2014-05-14	2014	5	14	134		14.V.2014													Headlamping at night
27792533	MAJC	MAJC		792ded92-38ec-4cb7-b69e-b44ea00880cf	PreservedSpecimen	2bb63493-beb5-492f-827d-bc16aabdf2ea	MAJC0003198		Animalia	Arthropoda	Insecta	Coleoptera	Tenebrionidae	Trogloderus nevadus	656034	La Rivers, 1943	Trogloderus	nevadus			M. Andrew Johnston	2017						M. Andrew Johnston		2014-05-14	2014	5	14	134		14.V.2014													Headlamping at night
27792534	MAJC	MAJC		792ded92-38ec-4cb7-b69e-b44ea00880cf	PreservedSpecimen	285c6f8b-2567-4d93-beb8-6894299ff534	MAJC0003199		Animalia	Arthropoda	Insecta	Coleoptera	Tenebrionidae	Trogloderus nevadus	656034	La Rivers, 1943	Trogloderus	nevadus			M. Andrew Johnston	2017						M. Andrew Johnston		2014-05-14	2014	5	14	134		14.V.2014													Headlamping at night
27792535	MAJC	MAJC		792ded92-38ec-4cb7-b69e-b44ea00880cf	PreservedSpecimen	450a4951-a052-4974-82bc-c6fcf23211a0	MAJC0003200		Animalia	Arthropoda	Insecta	Coleoptera	Tenebrionidae	Trogloderus nevadus	656034	La Rivers, 1943	Trogloderus	nevadus			M. Andrew Johnston	2017						M. Andrew Johnston		2014-05-14	2014	5	14	134		14.V.2014													Headlamping at night
27792536	MAJC	MAJC		792ded92-38ec-4cb7-b69e-b44ea00880cf	PreservedSpecimen	fbb01d6a-785b-4641-826b-e14cd07b7195	MAJC0003201		Animalia	Arthropoda	Insecta	Coleoptera	Tenebrionidae	Trogloderus nevadus	656034	La Rivers, 1943	Trogloderus	nevadus			M. Andrew Johnston	2017						M. Andrew Johnston		2014-05-14	2014	5	14	134		14.V.2014													Headlamping at night
27792537	MAJC	MAJC		792ded92-38ec-4cb7-b69e-b44ea00880cf	PreservedSpecimen	08d8526a-848c-4669-9fbd-f2ebcdb44846	MAJC0003202		Animalia	Arthropoda	Insecta	Coleoptera	Tenebrionidae	Trogloderus nevadus	656034	La Rivers, 1943	Trogloderus	nevadus			M. Andrew Johnston	2017						M. Andrew Johnston		2014-05-14	2014	5	14	134		14.V.2014													Headlamping at night
27792538	MAJC	MAJC		792ded92-38ec-4cb7-b69e-b44ea00880cf	PreservedSpecimen	ad744cb7-43a3-4f6d-b70d-8123956b84b1	MAJC0003203		Animalia	Arthropoda	Insecta	Coleoptera	Tenebrionidae	Trogloderus nevadus	656034	La Rivers, 1943	Trogloderus	nevadus			M. Andrew Johnston	2017						M. Andrew Johnston		2014-05-14	2014	5	14	134		14.V.2014													Headlamping at night
27792539	MAJC	MAJC		792ded92-38ec-4cb7-b69e-b44ea00880cf	PreservedSpecimen	cbcf14c5-d66c-41e6-bb16-f659ff8334a1	MAJC0003204		Animalia	Arthropoda	Insecta	Coleoptera	Tenebrionidae	Trogloderus nevadus	656034	La Rivers, 1943	Trogloderus	nevadus			M. Andrew Johnston	2017						M. Andrew Johnston		2014-05-14	2014	5	14	134		14.V.2014													Headlamping at night
27792540	MAJC	MAJC		792ded92-38ec-4cb7-b69e-b44ea00880cf	PreservedSpecimen	afc886d1-bb6d-4f07-84e7-16e53b365ebe	MAJC0003206		Animalia	Arthropoda	Insecta	Coleoptera	Tenebrionidae	Trogloderus nevadus	656034	La Rivers, 1943	Trogloderus	nevadus			M. Andrew Johnston	2017						M. Andrew Johnston		2014-05-14	2014	5	14	134		14.V.2014													Headlamping at night
27792541	MAJC	MAJC		792ded92-38ec-4cb7-b69e-b44ea00880cf	PreservedSpecimen	0ba694c0-f974-4ae3-8378-de1a05a16ec3	MAJC0003207		Animalia	Arthropoda	Insecta	Coleoptera	Tenebrionidae	Trogloderus nevadus	656034	La Rivers, 1943	Trogloderus	nevadus			M. Andrew Johnston	2017						M. Andrew Johnston		2014-05-14	2014	5	14	134		14.V.2014													Headlamping at night
27792542	MAJC	MAJC		792ded92-38ec-4cb7-b69e-b44ea00880cf	PreservedSpecimen	585a33c2-e64e-40c3-a053-5e4b0d0f5ad4	MAJC0003208		Animalia	Arthropoda	Insecta	Coleoptera	Tenebrionidae	Trogloderus nevadus	656034	La Rivers, 1943	Trogloderus	nevadus			M. Andrew Johnston	2017						M. Andrew Johnston		2014-05-14	2014	5	14	134		14.V.2014													Headlamping at night
27792543	MAJC	MAJC		792ded92-38ec-4cb7-b69e-b44ea00880cf	PreservedSpecimen	5315eaa8-3ad9-49ef-bc17-6346c3b5628a	MAJC0003209		Animalia	Arthropoda	Insecta	Coleoptera	Tenebrionidae	Trogloderus nevadus	656034	La Rivers, 1943	Trogloderus	nevadus			M. Andrew Johnston	2017						M. Andrew Johnston		2014-05-14	2014	5	14	134		14.V.2014													Headlamping at night
27792544	MAJC	MAJC		792ded92-38ec-4cb7-b69e-b44ea00880cf	PreservedSpecimen	847295ba-e9cb-4d6a-9211-de1c1b044328	MAJC0003210		Animalia	Arthropoda	Insecta	Coleoptera	Tenebrionidae	Trogloderus nevadus	656034	La Rivers, 1943	Trogloderus	nevadus			M. Andrew Johnston	2017						M. Andrew Johnston		2014-05-14	2014	5	14	134		14.V.2014													Headlamping at night
27792545	MAJC	MAJC		792ded92-38ec-4cb7-b69e-b44ea00880cf	PreservedSpecimen	1e180310-6c2a-42fb-8de4-8f2af1f3bf23	MAJC0003211		Animalia	Arthropoda	Insecta	Coleoptera	Tenebrionidae	Trogloderus nevadus	656034	La Rivers, 1943	Trogloderus	nevadus			M. Andrew Johnston	2017						M. Andrew Johnston		2014-05-14	2014	5	14	134		14.V.2014													Headlamping at night
27792546	MAJC	MAJC		792ded92-38ec-4cb7-b69e-b44ea00880cf	PreservedSpecimen	afb0dc3f-5964-48d5-8e46-a5d1be66f939	MAJC0003212		Animalia	Arthropoda	Insecta	Coleoptera	Tenebrionidae	Trogloderus nevadus	656034	La Rivers, 1943	Trogloderus	nevadus			M. Andrew Johnston	2017						M. Andrew Johnston		2014-05-14	2014	5	14	134		14.V.2014													Headlamping at night
27792547	MAJC	MAJC		792ded92-38ec-4cb7-b69e-b44ea00880cf	PreservedSpecimen	a1309a2d-fe6e-4914-8efa-0b34ccf3696c	MAJC0003213		Animalia	Arthropoda	Insecta	Coleoptera	Tenebrionidae	Trogloderus nevadus	656034	La Rivers, 1943	Trogloderus	nevadus			M. Andrew Johnston	2017						M. Andrew Johnston		2014-05-14	2014	5	14	134		14.V.2014													Headlamping at night
27792548	MAJC	MAJC		792ded92-38ec-4cb7-b69e-b44ea00880cf	PreservedSpecimen	966baa44-3fe6-4012-9d1a-e119bb42d147	MAJC0003214		Animalia	Arthropoda	Insecta	Coleoptera	Tenebrionidae	Trogloderus nevadus	656034	La Rivers, 1943	Trogloderus	nevadus			M. Andrew Johnston	2017						M. Andrew Johnston		2014-05-14	2014	5	14	134		14.V.2014													Headlamping at night
27792549	MAJC	MAJC		792ded92-38ec-4cb7-b69e-b44ea00880cf	PreservedSpecimen	a8aa56bd-d9a4-455b-9b4f-492fb5438619	MAJC0003215		Animalia	Arthropoda	Insecta	Coleoptera	Tenebrionidae	Trogloderus nevadus	656034	La Rivers, 1943	Trogloderus	nevadus			M. Andrew Johnston	2017						M. Andrew Johnston		2014-05-14	2014	5	14	134		14.V.2014													Headlamping at night
27792550	MAJC	MAJC		792ded92-38ec-4cb7-b69e-b44ea00880cf	PreservedSpecimen	879944df-4158-4fab-9edd-7e9271fe2dc2	MAJC0003216		Animalia	Arthropoda	Insecta	Coleoptera	Tenebrionidae	Trogloderus nevadus	656034	La Rivers, 1943	Trogloderus	nevadus			M. Andrew Johnston	2017						M. Andrew Johnston		2014-05-14	2014	5	14	134		14.V.2014													Headlamping at night
27792551	MAJC	MAJC		792ded92-38ec-4cb7-b69e-b44ea00880cf	PreservedSpecimen	9562d71f-b4d3-43eb-9843-e90449576fec	MAJC0003217		Animalia	Arthropoda	Insecta	Coleoptera	Tenebrionidae	Trogloderus nevadus	656034	La Rivers, 1943	Trogloderus	nevadus			M. Andrew Johnston	2017						M. Andrew Johnston		2014-05-14	2014	5	14	134		14.V.2014													Headlamping at night
27792552	MAJC	MAJC		792ded92-38ec-4cb7-b69e-b44ea00880cf	PreservedSpecimen	b3e8a0e4-f9ac-43cd-957d-e4bbb53d18db	MAJC0003218		Animalia	Arthropoda	Insecta	Coleoptera	Tenebrionidae	Trogloderus nevadus	656034	La Rivers, 1943	Trogloderus	nevadus			M. Andrew Johnston	2017						M. Andrew Johnston		2014-05-14	2014	5	14	134		14.V.2014													Headlamping at night
27792553	MAJC	MAJC		792ded92-38ec-4cb7-b69e-b44ea00880cf	PreservedSpecimen	0f89e23a-bc41-478c-93c0-27535fc6ee42	MAJC0003219		Animalia	Arthropoda	Insecta	Coleoptera	Tenebrionidae	Trogloderus nevadus	656034	La Rivers, 1943	Trogloderus	nevadus			M. Andrew Johnston	2017						M. Andrew Johnston		2014-05-14	2014	5	14	134		14.V.2014													Headlamping at night
27792554	MAJC	MAJC		792ded92-38ec-4cb7-b69e-b44ea00880cf	PreservedSpecimen	5374db9f-1149-4521-8cb2-113b08cdbfb7	MAJC0003220		Animalia	Arthropoda	Insecta	Coleoptera	Tenebrionidae	Trogloderus nevadus	656034	La Rivers, 1943	Trogloderus	nevadus			M. Andrew Johnston	2017						M. Andrew Johnston		2014-05-14	2014	5	14	134		14.V.2014													Headlamping at night
27792555	MAJC	MAJC		792ded92-38ec-4cb7-b69e-b44ea00880cf	PreservedSpecimen	b46e955b-a1fd-4add-b5ce-28f9088a34e9	MAJC0003221		Animalia	Arthropoda	Insecta	Coleoptera	Tenebrionidae	Trogloderus nevadus	656034	La Rivers, 1943	Trogloderus	nevadus			M. Andrew Johnston	2017						M. Andrew Johnston		2014-05-14	2014	5	14	134		14.V.2014													Headlamping at night
27792559	MAJC	MAJC		792ded92-38ec-4cb7-b69e-b44ea00880cf	PreservedSpecimen	0d3ece23-d74f-40aa-a0b3-9f3043201127	MAJC0003222		Animalia	Arthropoda	Insecta	Coleoptera	Tenebrionidae	Trogloderus nevadus	656034	La Rivers, 1943	Trogloderus	nevadus			M. Andrew Johnston	2017						M. Andrew Johnston		2015-07-05	2015	7	5	186		5.VII.2015										Adult
27792560	MAJC	MAJC		792ded92-38ec-4cb7-b69e-b44ea00880cf	PreservedSpecimen	fe750478-a5d7-4589-8b0b-7bfa764aa1df	MAJC0003223		Animalia	Arthropoda	Insecta	Coleoptera	Tenebrionidae	Trogloderus nevadus	656034	La Rivers, 1943	Trogloderus	nevadus			M. Andrew Johnston	2017						M. Andrew Johnston		2015-07-05	2015	7	5	186		5.VII.2015										Adult
27792561	MAJC	MAJC		792ded92-38ec-4cb7-b69e-b44ea00880cf	PreservedSpecimen	186dbf96-539c-4c66-b753-b23a9457cd98	MAJC0003224		Animalia	Arthropoda	Insecta	Coleoptera	Tenebrionidae	Trogloderus nevadus	656034	La Rivers, 1943	Trogloderus	nevadus			M. Andrew Johnston	2017						M. Andrew Johnston		2015-07-05	2015	7	5	186		5.VII.2015										Adult
27792562	MAJC	MAJC		792ded92-38ec-4cb7-b69e-b44ea00880cf	PreservedSpecimen	a97b2597-9b38-48bc-a1bf-9211dba0f692	MAJC0003225		Animalia	Arthropoda	Insecta	Coleoptera	Tenebrionidae	Trogloderus nevadus	656034	La Rivers, 1943	Trogloderus	nevadus			M. Andrew Johnston	2017						M. Andrew Johnston		2016-06-06	2016	6	6	158		6.VI.2016										Adult
27792563	MAJC	MAJC		792ded92-38ec-4cb7-b69e-b44ea00880cf	PreservedSpecimen	2da644af-cf4e-47f0-b589-af70657c3b85	MAJC0003226		Animalia	Arthropoda	Insecta	Coleoptera	Tenebrionidae	Trogloderus nevadus	656034	La Rivers, 1943	Trogloderus	nevadus			M. Andrew Johnston	2017						M. Andrew Johnston		2016-06-06	2016	6	6	158		6.VI.2016										Adult
27792564	MAJC	MAJC		792ded92-38ec-4cb7-b69e-b44ea00880cf	PreservedSpecimen	6e0b1e2e-5b66-46e8-a81f-2f33f44f271d	MAJC0003227		Animalia	Arthropoda	Insecta	Coleoptera	Tenebrionidae	Trogloderus nevadus	656034	La Rivers, 1943	Trogloderus	nevadus			M. Andrew Johnston	2017						M. Andrew Johnston		2016-06-06	2016	6	6	158		6.VI.2016										Adult
27792565	MAJC	MAJC		792ded92-38ec-4cb7-b69e-b44ea00880cf	PreservedSpecimen	ff743f47-fd88-48e9-a656-3d1018416b72	MAJC0003228		Animalia	Arthropoda	Insecta	Coleoptera	Tenebrionidae	Trogloderus nevadus	656034	La Rivers, 1943	Trogloderus	nevadus			M. Andrew Johnston	2017						M. Andrew Johnston		2016-06-06	2016	6	6	158		6.VI.2016										Adult
27792566	MAJC	MAJC		792ded92-38ec-4cb7-b69e-b44ea00880cf	PreservedSpecimen	4f6a95b4-7901-4814-84dd-3c8e796e52ac	MAJC0003229		Animalia	Arthropoda	Insecta	Coleoptera	Tenebrionidae	Trogloderus nevadus	656034	La Rivers, 1943	Trogloderus	nevadus			M. Andrew Johnston	2017						M. Andrew Johnston		2016-06-06	2016	6	6	158		6.VI.2016										Adult
27792567	MAJC	MAJC		792ded92-38ec-4cb7-b69e-b44ea00880cf	PreservedSpecimen	d52a9c3f-f61c-452c-951c-87c38bf99314	MAJC0003230		Animalia	Arthropoda	Insecta	Coleoptera	Tenebrionidae	Trogloderus nevadus	656034	La Rivers, 1943	Trogloderus	nevadus			M. Andrew Johnston	2017						M. Andrew Johnston		2016-06-06	2016	6	6	158		6.VI.2016										Adult
27792568	MAJC	MAJC		792ded92-38ec-4cb7-b69e-b44ea00880cf	PreservedSpecimen	b3325112-e8ce-42af-902b-5f76bc3c1ae9	MAJC0003231		Animalia	Arthropoda	Insecta	Coleoptera	Tenebrionidae	Trogloderus nevadus	656034	La Rivers, 1943	Trogloderus	nevadus			M. Andrew Johnston	2017						M. Andrew Johnston		2016-06-06	2016	6	6	158		6.VI.2016										Adult
27792569	MAJC	MAJC		792ded92-38ec-4cb7-b69e-b44ea00880cf	PreservedSpecimen	85342ae2-f1f2-49c2-9263-6306c483b6bc	MAJC0003232		Animalia	Arthropoda	Insecta	Coleoptera	Tenebrionidae	Trogloderus nevadus	656034	La Rivers, 1943	Trogloderus	nevadus			M. Andrew Johnston	2017						M. Andrew Johnston		2016-06-06	2016	6	6	158		6.VI.2016										Adult
27792570	MAJC	MAJC		792ded92-38ec-4cb7-b69e-b44ea00880cf	PreservedSpecimen	0e6f21bf-80de-4461-ba8c-face2f79a702	MAJC0003233		Animalia	Arthropoda	Insecta	Coleoptera	Tenebrionidae	Trogloderus nevadus	656034	La Rivers, 1943	Trogloderus	nevadus			M. Andrew Johnston	2017						M. Andrew Johnston		2016-06-06	2016	6	6	158		6.VI.2016										Adult
27792571	MAJC	MAJC		792ded92-38ec-4cb7-b69e-b44ea00880cf	PreservedSpecimen	a516ae9f-ea07-4936-96b2-69b77e2924e7	MAJC0003234		Animalia	Arthropoda	Insecta	Coleoptera	Tenebrionidae	Trogloderus nevadus	656034	La Rivers, 1943	Trogloderus	nevadus			M. Andrew Johnston	2017						M. Andrew Johnston		2016-06-06	2016	6	6	158		6.VI.2016										Adult
27792572	MAJC	MAJC		792ded92-38ec-4cb7-b69e-b44ea00880cf	PreservedSpecimen	fbfd2c0c-df23-44b0-837d-f18227d7cbee	MAJC0003235		Animalia	Arthropoda	Insecta	Coleoptera	Tenebrionidae	Trogloderus nevadus	656034	La Rivers, 1943	Trogloderus	nevadus			M. Andrew Johnston	2017						M. Andrew Johnston		2016-06-06	2016	6	6	158		6.VI.2016										Adult
27792573	MAJC	MAJC		792ded92-38ec-4cb7-b69e-b44ea00880cf	PreservedSpecimen	1237a9f4-c115-4c0e-94cd-2890c6d9a602	MAJC0003236		Animalia	Arthropoda	Insecta	Coleoptera	Tenebrionidae	Trogloderus nevadus	656034	La Rivers, 1943	Trogloderus	nevadus			M. Andrew Johnston	2017						M. Andrew Johnston		2016-06-06	2016	6	6	158		6.VI.2016										Adult
27792574	MAJC	MAJC		792ded92-38ec-4cb7-b69e-b44ea00880cf	PreservedSpecimen	14d26e56-27b6-47ef-a267-a75f1eaaf0e2	MAJC0003237		Animalia	Arthropoda	Insecta	Coleoptera	Tenebrionidae	Trogloderus nevadus	656034	La Rivers, 1943	Trogloderus	nevadus			M. Andrew Johnston	2017						M. Andrew Johnston		2014-05-14	2014	5	14	134		14.V.2014													Headlamping at night
27792575	MAJC	MAJC		792ded92-38ec-4cb7-b69e-b44ea00880cf	PreservedSpecimen	f00c148f-aaba-4b4a-af4a-c68744e8230b	MAJC0003238		Animalia	Arthropoda	Insecta	Coleoptera	Tenebrionidae	Trogloderus nevadus	656034	La Rivers, 1943	Trogloderus	nevadus			M. Andrew Johnston	2017						M. Andrew Johnston		2014-05-14	2014	5	14	134		14.V.2014													Headlamping at night
27792576	MAJC	MAJC		792ded92-38ec-4cb7-b69e-b44ea00880cf	PreservedSpecimen	352660b4-b76b-429c-9237-4f37ec2b5d3e	MAJC0003239		Animalia	Arthropoda	Insecta	Coleoptera	Tenebrionidae	Trogloderus nevadus	656034	La Rivers, 1943	Trogloderus	nevadus			M. Andrew Johnston	2017						M. Andrew Johnston		2014-05-14	2014	5	14	134		14.V.2014													Headlamping at night
27792578	MAJC	MAJC		792ded92-38ec-4cb7-b69e-b44ea00880cf	PreservedSpecimen	12e33936-b5cc-416b-a09f-91a2acb1bc41	MAJC0003240		Animalia	Arthropoda	Insecta	Coleoptera	Tenebrionidae	Trogloderus nevadus	656034	La Rivers, 1943	Trogloderus	nevadus			M. Andrew Johnston	2017						Kirk C. Tonkel		2011-05-31	2011	5	31	151		31May-21Jun 2011										Adult
27792579	MAJC	MAJC		792ded92-38ec-4cb7-b69e-b44ea00880cf	PreservedSpecimen	c9b5fa7c-c3c9-44b8-ad18-f9d36349d06d	MAJC0003241		Animalia	Arthropoda	Insecta	Coleoptera	Tenebrionidae	Trogloderus nevadus	656034	La Rivers, 1943	Trogloderus	nevadus			M. Andrew Johnston	2017						Kirk C. Tonkel		2011-05-31	2011	5	31	151		31May-21Jun 2011										Adult
27792580	MAJC	MAJC		792ded92-38ec-4cb7-b69e-b44ea00880cf	PreservedSpecimen	3bbcbed4-40c0-403f-b077-cd9989162b28	MAJC0003242		Animalia	Arthropoda	Insecta	Coleoptera	Tenebrionidae	Trogloderus nevadus	656034	La Rivers, 1943	Trogloderus	nevadus			M. Andrew Johnston	2017						Kirk C. Tonkel		2010-07-06	2010	7	6	187		06-27 Jul 2010										Adult
27792581	MAJC	MAJC		792ded92-38ec-4cb7-b69e-b44ea00880cf	PreservedSpecimen	fc00a439-d9d9-4317-b59b-20790803da83	MAJC0003243		Animalia	Arthropoda	Insecta	Coleoptera	Tenebrionidae	Trogloderus nevadus	656034	La Rivers, 1943	Trogloderus	nevadus			M. Andrew Johnston	2017						Kirk C. Tonkel		2010-07-06	2010	7	6	187		06-27 Jul 2010										Adult
27792582	MAJC	MAJC		792ded92-38ec-4cb7-b69e-b44ea00880cf	PreservedSpecimen	95ea3930-d6ba-4d87-8468-921b3d3fe7cb	MAJC0003244		Animalia	Arthropoda	Insecta	Coleoptera	Tenebrionidae	Trogloderus nevadus	656034	La Rivers, 1943	Trogloderus	nevadus			M. Andrew Johnston	2017						Kirk C. Tonkel		2010-07-06	2010	7	6	187		06-27 Jul 2010										Adult
27792583	MAJC	MAJC		792ded92-38ec-4cb7-b69e-b44ea00880cf	PreservedSpecimen	49de688e-d942-49fa-9328-e6627fdb4fad	MAJC0003245		Animalia	Arthropoda	Insecta	Coleoptera	Tenebrionidae	Trogloderus nevadus	656034	La Rivers, 1943	Trogloderus	nevadus			M. Andrew Johnston	2017						Kirk C. Tonkel		2010-07-06	2010	7	6	187		06-27 Jul 2010										Adult
27792584	MAJC	MAJC		792ded92-38ec-4cb7-b69e-b44ea00880cf	PreservedSpecimen	9d56e470-0e19-4b17-81c6-f0722f921e8f	MAJC0003246		Animalia	Arthropoda	Insecta	Coleoptera	Tenebrionidae	Trogloderus nevadus	656034	La Rivers, 1943	Trogloderus	nevadus			M. Andrew Johnston	2017						Kirk C. Tonkel		2010-07-06	2010	7	6	187		06-27 Jul 2010										Adult
27792585	MAJC	MAJC		792ded92-38ec-4cb7-b69e-b44ea00880cf	PreservedSpecimen	6688edb6-db4a-4d51-ba20-a097950ad7be	MAJC0003247		Animalia	Arthropoda	Insecta	Coleoptera	Tenebrionidae	Trogloderus nevadus	656034	La Rivers, 1943	Trogloderus	nevadus			M. Andrew Johnston	2017						Kirk C. Tonkel		2010-05-18	2010	5	18	138		18May-15Jun 2010										Adult
27792586	MAJC	MAJC		792ded92-38ec-4cb7-b69e-b44ea00880cf	PreservedSpecimen	166c9e72-a373-4959-83f0-801075f857ba	MAJC0003248		Animalia	Arthropoda	Insecta	Coleoptera	Tenebrionidae	Trogloderus nevadus	656034	La Rivers, 1943	Trogloderus	nevadus			M. Andrew Johnston	2017						Kirk C. Tonkel		2010-05-18	2010	5	18	138		18May-15Jun 2010										Adult
27792587	MAJC	MAJC		792ded92-38ec-4cb7-b69e-b44ea00880cf	PreservedSpecimen	bba80e22-f28a-4992-9bdc-0ee2f7c966d0	MAJC0003249		Animalia	Arthropoda	Insecta	Coleoptera	Tenebrionidae	Trogloderus nevadus	656034	La Rivers, 1943	Trogloderus	nevadus			M. Andrew Johnston	2017						Kirk C. Tonkel		2010-05-18	2010	5	18	138		18May-15Jun 2010										Adult
27792588	MAJC	MAJC		792ded92-38ec-4cb7-b69e-b44ea00880cf	PreservedSpecimen	6530d281-2d78-4415-80a4-96b29965df54	MAJC0003250		Animalia	Arthropoda	Insecta	Coleoptera	Tenebrionidae	Trogloderus nevadus	656034	La Rivers, 1943	Trogloderus	nevadus			M. Andrew Johnston	2017						Kirk C. Tonkel		2010-05-18	2010	5	18	138		18May-15Jun 2010										Adult
27792589	MAJC	MAJC		792ded92-38ec-4cb7-b69e-b44ea00880cf	PreservedSpecimen	e4f3a518-e331-42be-ae9d-bad20f5295bf	MAJC0003251		Animalia	Arthropoda	Insecta	Coleoptera	Tenebrionidae	Trogloderus nevadus	656034	La Rivers, 1943	Trogloderus	nevadus			M. Andrew Johnston	2017						Kirk C. Tonkel		2011-05-31	2011	5	31	151	172	31 May - 21 Jun 2011										Adult
27792590	MAJC	MAJC		792ded92-38ec-4cb7-b69e-b44ea00880cf	PreservedSpecimen	1ab82383-8aaa-4b77-856b-198f0946d416	MAJC0003252		Animalia	Arthropoda	Insecta	Coleoptera	Tenebrionidae	Trogloderus nevadus	656034	La Rivers, 1943	Trogloderus	nevadus			M. Andrew Johnston	2017						Kirk C. Tonkel		2011-05-31	2011	5	31	151	172	31 May - 21 Jun 2011										Adult
27792591	MAJC	MAJC		792ded92-38ec-4cb7-b69e-b44ea00880cf	PreservedSpecimen	b9fe51dd-3e79-48b2-8b5d-cd1f8c798b3b	MAJC0003253		Animalia	Arthropoda	Insecta	Coleoptera	Tenebrionidae	Trogloderus nevadus	656034	La Rivers, 1943	Trogloderus	nevadus			M. Andrew Johnston	2017						Kirk C. Tonkel		2011-07-19	2011	7	19	200	172	19 Jul 09 Aug 2011										Adult
27792592	MAJC	MAJC		792ded92-38ec-4cb7-b69e-b44ea00880cf	PreservedSpecimen	b4c6cbdd-a6b8-43bf-9342-3823aaa0ab5e	MAJC0003254		Animalia	Arthropoda	Insecta	Coleoptera	Tenebrionidae	Trogloderus nevadus	656034	La Rivers, 1943	Trogloderus	nevadus			M. Andrew Johnston	2017						Kirk C. Tonkel		2010-07-06	2010	7	6	187	172	06-27 Jul 2010										Adult
27792593	MAJC	MAJC		792ded92-38ec-4cb7-b69e-b44ea00880cf	PreservedSpecimen	8580460c-1346-45c7-a912-82cb17e93ffb	MAJC0003255		Animalia	Arthropoda	Insecta	Coleoptera	Tenebrionidae	Trogloderus nevadus	656034	La Rivers, 1943	Trogloderus	nevadus			M. Andrew Johnston	2017						Kirk C. Tonkel		2012-06-19	2012	6	19	171	172	19 Jun-17Jul 2012										Adult
27792594	MAJC	MAJC		792ded92-38ec-4cb7-b69e-b44ea00880cf	PreservedSpecimen	2c5a96f0-3b2d-4664-97cc-0ab792f1b2fe	MAJC0003256		Animalia	Arthropoda	Insecta	Coleoptera	Tenebrionidae	Trogloderus nevadus	656034	La Rivers, 1943	Trogloderus	nevadus			M. Andrew Johnston	2017						Kirk C. Tonkel		2012-06-19	2012	6	19	171	172	19 Jun-17Jul 2012										Adult
27792595	MAJC	MAJC		792ded92-38ec-4cb7-b69e-b44ea00880cf	PreservedSpecimen	17b12bd2-43d9-45c1-96c8-a78b5e418bd7	MAJC0003257		Animalia	Arthropoda	Insecta	Coleoptera	Tenebrionidae	Trogloderus nevadus	656034	La Rivers, 1943	Trogloderus	nevadus			M. Andrew Johnston	2017						Kirk C. Tonkel		2012-06-19	2012	6	19	171	172	19 Jun-17Jul 2012										Adult
27792596	MAJC	MAJC		792ded92-38ec-4cb7-b69e-b44ea00880cf	PreservedSpecimen	415db8ad-1106-4447-bc4f-633013c1903c	MAJC0003258		Animalia	Arthropoda	Insecta	Coleoptera	Tenebrionidae	Trogloderus nevadus	656034	La Rivers, 1943	Trogloderus	nevadus			M. Andrew Johnston	2017						Kirk C. Tonkel		2012-06-19	2012	6	19	171	172	19 Jun-17Jul 2012										Adult
27792597	MAJC	MAJC		792ded92-38ec-4cb7-b69e-b44ea00880cf	PreservedSpecimen	e05b48f3-169b-4e7e-9ba6-1a05f11cbbe8	MAJC0003259		Animalia	Arthropoda	Insecta	Coleoptera	Tenebrionidae	Trogloderus nevadus	656034	La Rivers, 1943	Trogloderus	nevadus			M. Andrew Johnston	2017						Kirk C. Tonkel		2012-06-19	2012	6	19	171	172	19 Jun-17Jul 2012										Adult
27792598	MAJC	MAJC		792ded92-38ec-4cb7-b69e-b44ea00880cf	PreservedSpecimen	71420dae-c3a6-45a1-882a-3c724dacebd4	MAJC0003260		Animalia	Arthropoda	Insecta	Coleoptera	Tenebrionidae	Trogloderus nevadus	656034	La Rivers, 1943	Trogloderus	nevadus			M. Andrew Johnston	2017						Kirk C. Tonkel		2012-06-19	2012	6	19	171	172	19 Jun-17Jul 2012										Adult
27792599	MAJC	MAJC		792ded92-38ec-4cb7-b69e-b44ea00880cf	PreservedSpecimen	53670d95-e63d-45b3-bf43-e8f4f56a59a6	MAJC0003261		Animalia	Arthropoda	Insecta	Coleoptera	Tenebrionidae	Trogloderus nevadus	656034	La Rivers, 1943	Trogloderus	nevadus			M. Andrew Johnston	2017						Kirk C. Tonkel		2012-06-19	2012	6	19	171	172	19 Jun-17Jul 2012										Adult
27792600	MAJC	MAJC		792ded92-38ec-4cb7-b69e-b44ea00880cf	PreservedSpecimen	02f6d8ac-1bda-4754-98d8-1d32a4011353	MAJC0003262		Animalia	Arthropoda	Insecta	Coleoptera	Tenebrionidae	Trogloderus nevadus	656034	La Rivers, 1943	Trogloderus	nevadus			M. Andrew Johnston	2017						Kirk C. Tonkel		2012-06-19	2012	6	19	171	172	19 Jun-17Jul 2012										Adult
27792601	MAJC	MAJC		792ded92-38ec-4cb7-b69e-b44ea00880cf	PreservedSpecimen	e2794a61-e0c6-4b69-9115-06022c29b2bd	MAJC0003263		Animalia	Arthropoda	Insecta	Coleoptera	Tenebrionidae	Trogloderus nevadus	656034	La Rivers, 1943	Trogloderus	nevadus			M. Andrew Johnston	2017						Kirk C. Tonkel		2012-05-19	2012	5	19	140	172	29 May-19Jun 2012										Adult
27792602	MAJC	MAJC		792ded92-38ec-4cb7-b69e-b44ea00880cf	PreservedSpecimen	41f3f2ac-0ee8-498a-bb6d-835da18bc3b3	MAJC0003264		Animalia	Arthropoda	Insecta	Coleoptera	Tenebrionidae	Trogloderus nevadus	656034	La Rivers, 1943	Trogloderus	nevadus			M. Andrew Johnston	2017						Kirk C. Tonkel		2012-05-19	2012	5	19	140	172	29 May-19Jun 2012										Adult
27792603	MAJC	MAJC		792ded92-38ec-4cb7-b69e-b44ea00880cf	PreservedSpecimen	ffda3328-e9ea-4383-99c9-b2c8c273dd78	MAJC0003265		Animalia	Arthropoda	Insecta	Coleoptera	Tenebrionidae	Trogloderus nevadus	656034	La Rivers, 1943	Trogloderus	nevadus			M. Andrew Johnston	2017						Kirk C. Tonkel		2011-06-14	2011	6	14	165	172	14 Jun- 12 Jul 2011										Adult
27792604	MAJC	MAJC		792ded92-38ec-4cb7-b69e-b44ea00880cf	PreservedSpecimen	b2036ecd-5c5d-4c43-a437-b83cd75b9bc0	MAJC0003266		Animalia	Arthropoda	Insecta	Coleoptera	Tenebrionidae	Trogloderus nevadus	656034	La Rivers, 1943	Trogloderus	nevadus			M. Andrew Johnston	2017						Kirk C. Tonkel		2010-06-01	2010	6	1	152	172	01-22 Jun 2010										Adult
27792605	MAJC	MAJC		792ded92-38ec-4cb7-b69e-b44ea00880cf	PreservedSpecimen	2f094831-b49e-49a9-a11e-86d1fa59252b	MAJC0003267		Animalia	Arthropoda	Insecta	Coleoptera	Tenebrionidae	Trogloderus nevadus	656034	La Rivers, 1943	Trogloderus	nevadus			M. Andrew Johnston	2017						Kirk C. Tonkel		2011-05-25	2011	5	25	145	-31	25May - 14Jun 2011										Adult
27792606	MAJC	MAJC		792ded92-38ec-4cb7-b69e-b44ea00880cf	PreservedSpecimen	810ebfd0-0842-43fa-86e4-1c68602e0c99	MAJC0003268		Animalia	Arthropoda	Insecta	Coleoptera	Tenebrionidae	Trogloderus nevadus	656034	La Rivers, 1943	Trogloderus	nevadus			M. Andrew Johnston	2017						Kirk C. Tonkel		2011-05-25	2011	5	25	145	-31	25May - 14Jun 2011										Adult
27792607	MAJC	MAJC		792ded92-38ec-4cb7-b69e-b44ea00880cf	PreservedSpecimen	e5355070-a7ca-44ea-a04a-dee6dd1880de	MAJC0003269		Animalia	Arthropoda	Insecta	Coleoptera	Tenebrionidae	Trogloderus nevadus	656034	La Rivers, 1943	Trogloderus	nevadus			M. Andrew Johnston	2017						Kirk C. Tonkel		2011-05-25	2011	5	25	145	-31	25May - 14Jun 2011										Adult
27792608	MAJC	MAJC		792ded92-38ec-4cb7-b69e-b44ea00880cf	PreservedSpecimen	24239c93-6450-46d2-a48b-b27840d8dd5f	MAJC0003270		Animalia	Arthropoda	Insecta	Coleoptera	Tenebrionidae	Trogloderus nevadus	656034	La Rivers, 1943	Trogloderus	nevadus			M. Andrew Johnston	2017						Kirk C. Tonkel		2011-06-14	2011	6	14	165	-31	14Jun-12Jul 2011										Adult
27792609	MAJC	MAJC		792ded92-38ec-4cb7-b69e-b44ea00880cf	PreservedSpecimen	8cc10c24-acc4-4485-a054-14e076c3c204	MAJC0003271		Animalia	Arthropoda	Insecta	Coleoptera	Tenebrionidae	Trogloderus nevadus	656034	La Rivers, 1943	Trogloderus	nevadus			M. Andrew Johnston	2017						Kirk C. Tonkel		2011-06-14	2011	6	14	165	-31	14Jun-12Jul 2011										Adult
27792610	MAJC	MAJC		792ded92-38ec-4cb7-b69e-b44ea00880cf	PreservedSpecimen	df284f06-e76e-47b9-ae89-ccee041368cb	MAJC0003273		Animalia	Arthropoda	Insecta	Coleoptera	Tenebrionidae	Trogloderus nevadus	656034	La Rivers, 1943	Trogloderus	nevadus			M. Andrew Johnston	2017						Kirk C. Tonkel		2011-05-31	2011	5	31	151	172	31 May - 21 Jun 2011										Adult
27795570	MAJC	MAJC		792ded92-38ec-4cb7-b69e-b44ea00880cf	PreservedSpecimen	99e941ac-e395-4a87-826a-16268597ab3a	MAJC0003274		Animalia	Arthropoda	Insecta	Coleoptera	Tenebrionidae	Trogloderus nevadus	656034	La Rivers, 1943	Trogloderus	nevadus			M. Andrew Johnston	2017						A. Walther		2014-05-14	2014	5	14	134		14-19 May 2014										Adult
27795571	MAJC	MAJC		792ded92-38ec-4cb7-b69e-b44ea00880cf	PreservedSpecimen	23ad378c-7872-4953-a03f-64fffa74751f	MAJC0003275		Animalia	Arthropoda	Insecta	Coleoptera	Tenebrionidae	Trogloderus nevadus	656034	La Rivers, 1943	Trogloderus	nevadus			M. Andrew Johnston	2017						A. Walther		2014-05-13	2014	5	13	133		13 May 2014										Adult
27795572	MAJC	MAJC		792ded92-38ec-4cb7-b69e-b44ea00880cf	PreservedSpecimen	24d49e50-3a96-494f-951d-39f8ec3c72ff	MAJC0003276		Animalia	Arthropoda	Insecta	Coleoptera	Tenebrionidae	Trogloderus nevadus	656034	La Rivers, 1943	Trogloderus	nevadus			M. Andrew Johnston	2017						A. Walther		2014-03-21	2014	3	21	80		21 Mar 2014										Adult
27798383	MAJC	MAJC		792ded92-38ec-4cb7-b69e-b44ea00880cf	PreservedSpecimen	7f63dd42-c9cd-41fb-b727-f71854efc694	MAJC0003277		Animalia	Arthropoda	Insecta	Coleoptera	Tenebrionidae	Trogloderus kandai	656039	Johnston	Trogloderus	kandai			M. Andrew Johnston	2017					Paratype	M. Andrew Johnston		2014-08-20	2014	8	20	232		20-VIII-2014										Adult
27798391	MAJC	MAJC		792ded92-38ec-4cb7-b69e-b44ea00880cf	PreservedSpecimen	46d98e2d-9343-4d8d-84e0-d5c489f663f2	MAJC0003278		Animalia	Arthropoda	Insecta	Coleoptera	Tenebrionidae	Trogloderus kandai	656039	Johnston	Trogloderus	kandai			M. Andrew Johnston	2017					Paratype	M. Andrew Johnston		2014-08-20	2014	8	20	232		20-VIII-2014										Adult
29933917	MAJC	MAJC		792ded92-38ec-4cb7-b69e-b44ea00880cf	PreservedSpecimen	773b0435-2348-42c4-a738-4c26886d926d	MAJC0003279		Animalia	Arthropoda	Insecta	Coleoptera	Tenebrionidae	Trogloderus vandykei	656035	La Rivers, 1946	Trogloderus	vandykei			M. Andrew Johnston	2017						M. Andrew Johnston		2017-04-12	2017	4	12	102		12.IV.2017
29933918	MAJC	MAJC		792ded92-38ec-4cb7-b69e-b44ea00880cf	PreservedSpecimen	2745000a-2dc2-447a-9b23-d5669844cc98	MAJC0003280		Animalia	Arthropoda	Insecta	Coleoptera	Tenebrionidae	Trogloderus vandykei	656035	La Rivers, 1946	Trogloderus	vandykei			M. Andrew Johnston	2017						M. Andrew Johnston		2017-06-03	2017	6	3	154		3.VI.2017
29933919	MAJC	MAJC		792ded92-38ec-4cb7-b69e-b44ea00880cf	PreservedSpecimen	6cf59e5b-6695-46ee-8519-c05b7f09c41b	MAJC0003281		Animalia	Arthropoda	Insecta	Coleoptera	Tenebrionidae	Trogloderus vandykei	656035	La Rivers, 1946	Trogloderus	vandykei			M. Andrew Johnston	2017						M. Andrew Johnston		2017-06-03	2017	6	3	154		3.VI.2017										adult
29933920	MAJC	MAJC		792ded92-38ec-4cb7-b69e-b44ea00880cf	PreservedSpecimen	b8ba729b-7819-4015-bccb-cfa615f4e242	MAJC0003282		Animalia	Arthropoda	Insecta	Coleoptera	Tenebrionidae	Trogloderus vandykei	656035	La Rivers, 1946	Trogloderus	vandykei			M. Andrew Johnston	2017						M. Andrew Johnston		2017-06-03	2017	6	3	154		3.VI.2017										adult
29933921	MAJC	MAJC		792ded92-38ec-4cb7-b69e-b44ea00880cf	PreservedSpecimen	aceadc47-2ba8-4cef-a4bf-8904f63b7bdd	MAJC0003283		Animalia	Arthropoda	Insecta	Coleoptera	Tenebrionidae	Trogloderus vandykei	656035	La Rivers, 1946	Trogloderus	vandykei			M. Andrew Johnston	2017						M. Andrew Johnston		2017-06-03	2017	6	3	154		3.VI.2017										adult
29935221	MAJC	MAJC		792ded92-38ec-4cb7-b69e-b44ea00880cf	PreservedSpecimen	a760679a-6bae-4958-9c32-7f71af7132ec	MAJC0003284		Animalia	Arthropoda	Insecta	Coleoptera	Tenebrionidae	Trogloderus major	656043	Johnston	Trogloderus	major			M. Andrew Johnston	2017					Paratype	M. Andrew Johnston		2016-06-09	2016	6	9	161		9.vi.2016
29935222	MAJC	MAJC		792ded92-38ec-4cb7-b69e-b44ea00880cf	PreservedSpecimen	56f7822a-d060-4533-9ab4-48bd38e82bed	MAJC0003285		Animalia	Arthropoda	Insecta	Coleoptera	Tenebrionidae	Trogloderus major	656043	Johnston	Trogloderus	major			M. Andrew Johnston	2017					Paratype	M. Andrew Johnston		2016-06-09	2016	6	9	161		9.vi.2016
29935223	MAJC	MAJC		792ded92-38ec-4cb7-b69e-b44ea00880cf	PreservedSpecimen	f7e8b13d-c0ee-4304-8a38-642224cb2a36	MAJC0003286		Animalia	Arthropoda	Insecta	Coleoptera	Tenebrionidae	Trogloderus major	656043	Johnston	Trogloderus	major			M. Andrew Johnston	2017					Paratype	M. Andrew Johnston		2016-06-09	2016	6	9	161		9.vi.2016
29935224	MAJC	MAJC		792ded92-38ec-4cb7-b69e-b44ea00880cf	PreservedSpecimen	ed2b2cd6-7c25-4a88-be01-d1d61b1dec75	MAJC0003287		Animalia	Arthropoda	Insecta	Coleoptera	Tenebrionidae	Trogloderus major	656043	Johnston	Trogloderus	major			M. Andrew Johnston	2017					Paratype	M. Andrew Johnston		2016-06-09	2016	6	9	161		9.vi.2016
29935225	MAJC	MAJC		792ded92-38ec-4cb7-b69e-b44ea00880cf	PreservedSpecimen	cc973e45-7a0e-48a9-983d-362e883bee2a	MAJC0003288		Animalia	Arthropoda	Insecta	Coleoptera	Tenebrionidae	Trogloderus major	656043	Johnston	Trogloderus	major			M. Andrew Johnston	2017					Paratype	M. Andrew Johnston		2016-06-09	2016	6	9	161		9.vi.2016
29935226	MAJC	MAJC		792ded92-38ec-4cb7-b69e-b44ea00880cf	PreservedSpecimen	688af683-21f5-46fa-bc0d-52b49dddab57	MAJC0003289		Animalia	Arthropoda	Insecta	Coleoptera	Tenebrionidae	Trogloderus major	656043	Johnston	Trogloderus	major			M. Andrew Johnston	2017					Paratype	M. Andrew Johnston		2016-06-09	2016	6	9	161		9.vi.2016
29935227	MAJC	MAJC		792ded92-38ec-4cb7-b69e-b44ea00880cf	PreservedSpecimen	cfda09d1-ed3b-460e-9673-88f94a8f987f	MAJC0003290		Animalia	Arthropoda	Insecta	Coleoptera	Tenebrionidae	Trogloderus major	656043	Johnston	Trogloderus	major			M. Andrew Johnston	2017					Paratype	M. Andrew Johnston		2014-05-11	2014	5	11	131		9.vi.2016
30050281	MAJC	MAJC		792ded92-38ec-4cb7-b69e-b44ea00880cf	PreservedSpecimen	f04c6f0f-75ab-4de0-94ae-e282d83249b9	MAJC0003456		Animalia	Arthropoda	Insecta	Coleoptera	Tenebrionidae	Trogloderus arcanus	656345	Johnston	Trogloderus	arcanus			M. Andrew Johnston	2017					Paratype	M. Andrew Johnston		2014-05-12	2014	5	12	132		12.V.2014										adult
30050282	MAJC	MAJC		792ded92-38ec-4cb7-b69e-b44ea00880cf	PreservedSpecimen	c12e1462-55f4-4273-b923-7f065c676cb3	MAJC0003457		Animalia	Arthropoda	Insecta	Coleoptera	Tenebrionidae	Trogloderus arcanus	656345	Johnston	Trogloderus	arcanus			M. Andrew Johnston	2017					Paratype	M. Andrew Johnston		2014-05-12	2014	5	12	132		12.V.2014										adult
30050283	MAJC	MAJC		792ded92-38ec-4cb7-b69e-b44ea00880cf	PreservedSpecimen	0b582a4b-c499-4ca9-8062-5d3c51de5188	MAJC0003458		Animalia	Arthropoda	Insecta	Coleoptera	Tenebrionidae	Trogloderus arcanus	656345	Johnston	Trogloderus	arcanus			M. Andrew Johnston	2017					Paratype	M. Andrew Johnston		2014-05-12	2014	5	12	132		12.V.2014										adult
30050284	MAJC	MAJC		792ded92-38ec-4cb7-b69e-b44ea00880cf	PreservedSpecimen	cc801cd4-6430-4f61-8970-2d90cbbcbf0d	MAJC0003459		Animalia	Arthropoda	Insecta	Coleoptera	Tenebrionidae	Trogloderus arcanus	656345	Johnston	Trogloderus	arcanus			M. Andrew Johnston	2017					Paratype	M. Andrew Johnston		2014-05-12	2014	5	12	132		12.V.2014										adult
30050285	MAJC	MAJC		792ded92-38ec-4cb7-b69e-b44ea00880cf	PreservedSpecimen	0d83e8eb-fd53-493b-b29d-bf1b52cee70c	MAJC0003460		Animalia	Arthropoda	Insecta	Coleoptera	Tenebrionidae	Trogloderus arcanus	656345	Johnston	Trogloderus	arcanus			M. Andrew Johnston	2017					Paratype	M. Andrew Johnston		2015-07-06	2015	7	6	187		6.VII.2015										adult
30050286	MAJC	MAJC		792ded92-38ec-4cb7-b69e-b44ea00880cf	PreservedSpecimen	22fd5471-fbfc-4ebe-a3bd-ad6c36395a60	MAJC0003461		Animalia	Arthropoda	Insecta	Coleoptera	Tenebrionidae	Trogloderus arcanus	656345	Johnston	Trogloderus	arcanus			M. Andrew Johnston	2017					Paratype	M. Andrew Johnston		2015-07-06	2015	7	6	187		6.VII.2015										adult
30050287	MAJC	MAJC		792ded92-38ec-4cb7-b69e-b44ea00880cf	PreservedSpecimen	a96cec7a-4798-4605-8288-9f49eba337d5	MAJC0003462		Animalia	Arthropoda	Insecta	Coleoptera	Tenebrionidae	Trogloderus arcanus	656345	Johnston	Trogloderus	arcanus			M. Andrew Johnston	2017					Paratype	M. Andrew Johnston		2015-07-06	2015	7	6	187		6.VII.2015										adult
30050288	MAJC	MAJC		792ded92-38ec-4cb7-b69e-b44ea00880cf	PreservedSpecimen	8ddfb8be-e27f-4465-a140-9157a72814c1	MAJC0003463		Animalia	Arthropoda	Insecta	Coleoptera	Tenebrionidae	Trogloderus arcanus	656345	Johnston	Trogloderus	arcanus			M. Andrew Johnston	2017					Paratype	M. Andrew Johnston		2015-07-06	2015	7	6	187		6.VII.2015										adult
30050289	MAJC	MAJC		792ded92-38ec-4cb7-b69e-b44ea00880cf	PreservedSpecimen	cf34b87c-a7fd-4137-b5d7-495fcaf1049f	MAJC0003464		Animalia	Arthropoda	Insecta	Coleoptera	Tenebrionidae	Trogloderus arcanus	656345	Johnston	Trogloderus	arcanus			M. Andrew Johnston	2017					Paratype	M. Andrew Johnston		2015-07-06	2015	7	6	187		6.VII.2015										adult
30050290	MAJC	MAJC		792ded92-38ec-4cb7-b69e-b44ea00880cf	PreservedSpecimen	ae400598-dd85-4ad4-808a-d7bf593e8eed	MAJC0003465		Animalia	Arthropoda	Insecta	Coleoptera	Tenebrionidae	Trogloderus arcanus	656345	Johnston	Trogloderus	arcanus			M. Andrew Johnston	2017					Paratype	M. Andrew Johnston		2015-07-06	2015	7	6	187		6.VII.2015										adult
30050291	MAJC	MAJC		792ded92-38ec-4cb7-b69e-b44ea00880cf	PreservedSpecimen	436a03a0-d1fa-4916-a1d5-c2ab62436829	MAJC0003466		Animalia	Arthropoda	Insecta	Coleoptera	Tenebrionidae	Trogloderus arcanus	656345	Johnston	Trogloderus	arcanus			M. Andrew Johnston	2017					Paratype	M. Andrew Johnston		2015-07-06	2015	7	6	187		6.VII.2015										adult
30050292	MAJC	MAJC		792ded92-38ec-4cb7-b69e-b44ea00880cf	PreservedSpecimen	d34234f8-e3d4-42f0-a74a-aad633fadddf	MAJC0003467		Animalia	Arthropoda	Insecta	Coleoptera	Tenebrionidae	Trogloderus arcanus	656345	Johnston	Trogloderus	arcanus			M. Andrew Johnston	2017					Paratype	M. Andrew Johnston		2015-07-06	2015	7	6	187		6.VII.2015										adult
30050293	MAJC	MAJC		792ded92-38ec-4cb7-b69e-b44ea00880cf	PreservedSpecimen	5079a0af-d6d0-4dd3-929b-fc104a46be5f	MAJC0003468		Animalia	Arthropoda	Insecta	Coleoptera	Tenebrionidae	Trogloderus arcanus	656345	Johnston	Trogloderus	arcanus			M. Andrew Johnston	2017					Paratype	M. Andrew Johnston		2015-07-06	2015	7	6	187		6.VII.2015										adult
30050294	MAJC	MAJC		792ded92-38ec-4cb7-b69e-b44ea00880cf	PreservedSpecimen	107cce16-1399-47db-aebc-423c9ca7d942	MAJC0003469		Animalia	Arthropoda	Insecta	Coleoptera	Tenebrionidae	Trogloderus arcanus	656345	Johnston	Trogloderus	arcanus			M. Andrew Johnston	2017					Paratype	M. Andrew Johnston		2015-07-06	2015	7	6	187		6.VII.2015										adult
30050295	MAJC	MAJC		792ded92-38ec-4cb7-b69e-b44ea00880cf	PreservedSpecimen	bef2c094-2148-4658-9f75-74eef5f8d4cc	MAJC0003470		Animalia	Arthropoda	Insecta	Coleoptera	Tenebrionidae	Trogloderus arcanus	656345	Johnston	Trogloderus	arcanus			M. Andrew Johnston	2017					Paratype	M. Andrew Johnston		2015-07-06	2015	7	6	187		6.VII.2015										adult
30050296	MAJC	MAJC		792ded92-38ec-4cb7-b69e-b44ea00880cf	PreservedSpecimen	34dd6ef3-c408-430e-906e-cb11b2d9ec3c	MAJC0003471		Animalia	Arthropoda	Insecta	Coleoptera	Tenebrionidae	Trogloderus arcanus	656345	Johnston	Trogloderus	arcanus			M. Andrew Johnston	2017					Paratype	M. Andrew Johnston		2015-07-06	2015	7	6	187		6.VII.2015										adult
30050297	MAJC	MAJC		792ded92-38ec-4cb7-b69e-b44ea00880cf	PreservedSpecimen	702f0e86-03cb-4ce9-9da2-7409880e7198	MAJC0003472		Animalia	Arthropoda	Insecta	Coleoptera	Tenebrionidae	Trogloderus arcanus	656345	Johnston	Trogloderus	arcanus			M. Andrew Johnston	2017					Paratype	M. Andrew Johnston		2015-07-06	2015	7	6	187		6.VII.2015										adult
30050298	MAJC	MAJC		792ded92-38ec-4cb7-b69e-b44ea00880cf	PreservedSpecimen	f36137ae-2c70-4530-bbe0-c611f78c59ca	MAJC0003473		Animalia	Arthropoda	Insecta	Coleoptera	Tenebrionidae	Trogloderus arcanus	656345	Johnston	Trogloderus	arcanus			M. Andrew Johnston	2017					Paratype	M. Andrew Johnston		2015-07-06	2015	7	6	187		6.VII.2015										adult
30050299	MAJC	MAJC		792ded92-38ec-4cb7-b69e-b44ea00880cf	PreservedSpecimen	9c07779c-9fd0-4f89-ac81-11191c03ebcf	MAJC0003474		Animalia	Arthropoda	Insecta	Coleoptera	Tenebrionidae	Trogloderus arcanus	656345	Johnston	Trogloderus	arcanus			M. Andrew Johnston	2017					Paratype	M. Andrew Johnston		2015-07-06	2015	7	6	187		6.VII.2015										adult
30050300	MAJC	MAJC		792ded92-38ec-4cb7-b69e-b44ea00880cf	PreservedSpecimen	d46515d9-9590-4b06-8327-4cf42a9a4309	MAJC0003475		Animalia	Arthropoda	Insecta	Coleoptera	Tenebrionidae	Trogloderus arcanus	656345	Johnston	Trogloderus	arcanus			M. Andrew Johnston	2017					Paratype	M. Andrew Johnston		2015-07-06	2015	7	6	187		6.VII.2015										adult
30050301	MAJC	MAJC		792ded92-38ec-4cb7-b69e-b44ea00880cf	PreservedSpecimen	65b1b209-8ebc-4b19-ba66-5ac84bff832f	MAJC0003476		Animalia	Arthropoda	Insecta	Coleoptera	Tenebrionidae	Trogloderus arcanus	656345	Johnston	Trogloderus	arcanus			M. Andrew Johnston	2017					Paratype	M. Andrew Johnston		2015-07-06	2015	7	6	187		6.VII.2015										adult
30050302	MAJC	MAJC		792ded92-38ec-4cb7-b69e-b44ea00880cf	PreservedSpecimen	98aeb646-42d7-49c4-8992-df7db31d3386	MAJC0003477		Animalia	Arthropoda	Insecta	Coleoptera	Tenebrionidae	Trogloderus arcanus	656345	Johnston	Trogloderus	arcanus			M. Andrew Johnston	2017					Paratype	M. Andrew Johnston		2015-07-06	2015	7	6	187		6.VII.2015										adult
30050303	MAJC	MAJC		792ded92-38ec-4cb7-b69e-b44ea00880cf	PreservedSpecimen	9846104b-d0e4-48a2-af3c-fdb709a42278	MAJC0003478		Animalia	Arthropoda	Insecta	Coleoptera	Tenebrionidae	Trogloderus arcanus	656345	Johnston	Trogloderus	arcanus			M. Andrew Johnston	2017					Paratype	M. Andrew Johnston		2015-07-06	2015	7	6	187		6.VII.2015										adult
30050304	MAJC	MAJC		792ded92-38ec-4cb7-b69e-b44ea00880cf	PreservedSpecimen	23852a20-6733-4df8-a537-df43c51a268c	MAJC0003479		Animalia	Arthropoda	Insecta	Coleoptera	Tenebrionidae	Trogloderus arcanus	656345	Johnston	Trogloderus	arcanus			M. Andrew Johnston	2017					Paratype	M. Andrew Johnston		2015-07-06	2015	7	6	187		6.VII.2015										adult
30050317	MAJC	MAJC		792ded92-38ec-4cb7-b69e-b44ea00880cf	PreservedSpecimen	2c49d06d-fdd4-400e-b7d4-6c42de3dfc5d	MAJC0003480		Animalia	Arthropoda	Insecta	Coleoptera	Tenebrionidae	Trogloderus arcanus	656345	Johnston	Trogloderus	arcanus			M. Andrew Johnston	2017					Paratype	M. Andrew Johnston		2016-06-07	2016	6	7	159		7.VI.2016										adult
30050318	MAJC	MAJC		792ded92-38ec-4cb7-b69e-b44ea00880cf	PreservedSpecimen	1bd64a81-626c-4d52-82a7-9fd19fb81e17	MAJC0003481		Animalia	Arthropoda	Insecta	Coleoptera	Tenebrionidae	Trogloderus arcanus	656345	Johnston	Trogloderus	arcanus			M. Andrew Johnston	2017					Paratype	M. Andrew Johnston		2016-06-07	2016	6	7	159		7.VI.2016										adult
30050319	MAJC	MAJC		792ded92-38ec-4cb7-b69e-b44ea00880cf	PreservedSpecimen	919588a5-25a5-46a6-926d-cd3b4ec7099d	MAJC0003482		Animalia	Arthropoda	Insecta	Coleoptera	Tenebrionidae	Trogloderus arcanus	656345	Johnston	Trogloderus	arcanus			M. Andrew Johnston	2017					Paratype	M. Andrew Johnston		2016-06-07	2016	6	7	159		7.VI.2016										adult
30050320	MAJC	MAJC		792ded92-38ec-4cb7-b69e-b44ea00880cf	PreservedSpecimen	6a4f73bd-cb6d-4bf1-af2f-97405c7222c4	MAJC0003483		Animalia	Arthropoda	Insecta	Coleoptera	Tenebrionidae	Trogloderus arcanus	656345	Johnston	Trogloderus	arcanus			M. Andrew Johnston	2017					Paratype	M. Andrew Johnston		2016-06-07	2016	6	7	159		7.VI.2016										adult
30050321	MAJC	MAJC		792ded92-38ec-4cb7-b69e-b44ea00880cf	PreservedSpecimen	ba24c301-4334-4bf7-b017-a17083fbc98f	MAJC0003484		Animalia	Arthropoda	Insecta	Coleoptera	Tenebrionidae	Trogloderus arcanus	656345	Johnston	Trogloderus	arcanus			M. Andrew Johnston	2017					Paratype	M. Andrew Johnston		2016-06-07	2016	6	7	159		7.VI.2016										adult
30050322	MAJC	MAJC		792ded92-38ec-4cb7-b69e-b44ea00880cf	PreservedSpecimen	a63754f8-f4a5-41ba-8b02-bc691e0d151d	MAJC0003485		Animalia	Arthropoda	Insecta	Coleoptera	Tenebrionidae	Trogloderus arcanus	656345	Johnston	Trogloderus	arcanus			M. Andrew Johnston	2017					Paratype	Warren E. Steiner; J.M. Swearingen		1994-05-28	1994	5	28	148		5/28/94										adult
30112600	MAJC	MAJC		792ded92-38ec-4cb7-b69e-b44ea00880cf	PreservedSpecimen	9e5332ac-8f24-4e10-bd52-c1418dbdc7bb	MAJC0003486		Animalia	Arthropoda	Insecta	Coleoptera	Tenebrionidae	Trogloderus arcanus	656345	Johnston	Trogloderus	arcanus			M. Andrew Johnston	2017					Paratype	Derham Giuliani		1980-03-29	1980	3	29	89		III-29-80 to V-30-80
30112601	MAJC	MAJC		792ded92-38ec-4cb7-b69e-b44ea00880cf	PreservedSpecimen	65166941-076c-4f2a-b8d5-46410a3a4d94	MAJC0003487		Animalia	Arthropoda	Insecta	Coleoptera	Tenebrionidae	Trogloderus arcanus	656345	Johnston	Trogloderus	arcanus			M. Andrew Johnston	2017					Paratype	Derham Giuliani		1980-03-29	1980	3	29	89		III-29-80 to V-30-80
30112699	MAJC	MAJC		792ded92-38ec-4cb7-b69e-b44ea00880cf	PreservedSpecimen	349979c9-a903-4303-81b2-254c036c6961	MAJC0003488		Animalia	Arthropoda	Insecta	Coleoptera	Tenebrionidae	Trogloderus arcanus	656345	Johnston	Trogloderus	arcanus			M. Andrew Johnston	2017					Paratype	M. Andrew Johnston		2014-05-12	2014	5	12	132		12.V.2014										adult
30112700	MAJC	MAJC		792ded92-38ec-4cb7-b69e-b44ea00880cf	PreservedSpecimen	fd9faacf-c4a7-419d-8eff-5f74eb544c65	MAJC0003489		Animalia	Arthropoda	Insecta	Coleoptera	Tenebrionidae	Trogloderus arcanus	656345	Johnston	Trogloderus	arcanus			M. Andrew Johnston	2017					Paratype	M. Andrew Johnston		2014-05-12	2014	5	12	132		12.V.2014										adult
30112701	MAJC	MAJC		792ded92-38ec-4cb7-b69e-b44ea00880cf	PreservedSpecimen	ce9974de-6127-4bfe-b150-3da2b80fd59f	MAJC0003490		Animalia	Arthropoda	Insecta	Coleoptera	Tenebrionidae	Trogloderus arcanus	656345	Johnston	Trogloderus	arcanus			M. Andrew Johnston	2017					Paratype	M. Andrew Johnston		2014-05-12	2014	5	12	132		12.V.2014										adult
30112702	MAJC	MAJC		792ded92-38ec-4cb7-b69e-b44ea00880cf	PreservedSpecimen	995f1806-82b7-401d-bc52-05adfef42033	MAJC0003491		Animalia	Arthropoda	Insecta	Coleoptera	Tenebrionidae	Trogloderus arcanus	656345	Johnston	Trogloderus	arcanus			M. Andrew Johnston	2017					Paratype	M. Andrew Johnston		2014-05-12	2014	5	12	132		12.V.2014										adult
30112703	MAJC	MAJC		792ded92-38ec-4cb7-b69e-b44ea00880cf	PreservedSpecimen	3eb8b01d-a460-45c9-92a8-563e0800d9e7	MAJC0003492		Animalia	Arthropoda	Insecta	Coleoptera	Tenebrionidae	Trogloderus arcanus	656345	Johnston	Trogloderus	arcanus			M. Andrew Johnston	2017					Paratype	M. Andrew Johnston		2014-05-12	2014	5	12	132		12.V.2014										adult
30112704	MAJC	MAJC		792ded92-38ec-4cb7-b69e-b44ea00880cf	PreservedSpecimen	3e7749c4-8320-4423-9950-88793d60591e	MAJC0003493		Animalia	Arthropoda	Insecta	Coleoptera	Tenebrionidae	Trogloderus arcanus	656345	Johnston	Trogloderus	arcanus			M. Andrew Johnston	2017					Paratype	M. Andrew Johnston		2014-05-12	2014	5	12	132		12.V.2014										adult
30112705	MAJC	MAJC		792ded92-38ec-4cb7-b69e-b44ea00880cf	PreservedSpecimen	bcac947c-2355-494c-bd5a-065fa81470fa	MAJC0003494		Animalia	Arthropoda	Insecta	Coleoptera	Tenebrionidae	Trogloderus arcanus	656345	Johnston	Trogloderus	arcanus			M. Andrew Johnston	2017					Paratype	M. Andrew Johnston		2014-05-12	2014	5	12	132		12.V.2014										adult
30112706	MAJC	MAJC		792ded92-38ec-4cb7-b69e-b44ea00880cf	PreservedSpecimen	445f4320-0b0b-407e-aaa1-852043499f66	MAJC0003495		Animalia	Arthropoda	Insecta	Coleoptera	Tenebrionidae	Trogloderus arcanus	656345	Johnston	Trogloderus	arcanus			M. Andrew Johnston	2017					Paratype	M. Andrew Johnston		2014-05-12	2014	5	12	132		12.V.2014										adult
30112707	MAJC	MAJC		792ded92-38ec-4cb7-b69e-b44ea00880cf	PreservedSpecimen	b3f6e51e-a7af-4c30-85d8-30f8466387cf	MAJC0003496		Animalia	Arthropoda	Insecta	Coleoptera	Tenebrionidae	Trogloderus arcanus	656345	Johnston	Trogloderus	arcanus			M. Andrew Johnston	2017					Paratype	M. Andrew Johnston		2014-05-12	2014	5	12	132		12.V.2014										adult
30120136	MAJC	MAJC		792ded92-38ec-4cb7-b69e-b44ea00880cf	PreservedSpecimen	f58c7a3e-5c0b-43bc-becb-a1d5abf24313	MAJC0003767		Animalia	Arthropoda	Insecta	Coleoptera	Tenebrionidae	Trogloderus skillmani	1631792	Johnston	Trogloderus	skillmani			M. Andrew Johnston	2017					Paratype	M. Andrew Johnston		2014-06-29	2014	6	29	180		29-VI-2014										adult
30120137	MAJC	MAJC		792ded92-38ec-4cb7-b69e-b44ea00880cf	PreservedSpecimen	e425ca4c-a5da-4781-8eed-2f76570a9813	MAJC0003768		Animalia	Arthropoda	Insecta	Coleoptera	Tenebrionidae	Trogloderus skillmani	1631792	Johnston	Trogloderus	skillmani			M. Andrew Johnston	2017					Paratype	M. Andrew Johnston		2014-06-29	2014	6	29	180		29-VI-2014										adult
30120138	MAJC	MAJC		792ded92-38ec-4cb7-b69e-b44ea00880cf	PreservedSpecimen	565c548b-8870-419a-9164-d787bf615f63	MAJC0003769		Animalia	Arthropoda	Insecta	Coleoptera	Tenebrionidae	Trogloderus skillmani	1631792	Johnston	Trogloderus	skillmani			M. Andrew Johnston	2017					Paratype	M. Andrew Johnston		2014-06-29	2014	6	29	180		29-VI-2014										adult
30120139	MAJC	MAJC		792ded92-38ec-4cb7-b69e-b44ea00880cf	PreservedSpecimen	b8e1380a-1687-4eb3-801e-b788c250e824	MAJC0003770		Animalia	Arthropoda	Insecta	Coleoptera	Tenebrionidae	Trogloderus skillmani	1631792	Johnston	Trogloderus	skillmani			M. Andrew Johnston	2017					Paratype	M. Andrew Johnston		2014-06-29	2014	6	29	180		29-VI-2014										adult
30120140	MAJC	MAJC		792ded92-38ec-4cb7-b69e-b44ea00880cf	PreservedSpecimen	be31a0d4-1cbe-4bb3-9ff2-7f16eab0bea6	MAJC0003771		Animalia	Arthropoda	Insecta	Coleoptera	Tenebrionidae	Trogloderus skillmani	1631792	Johnston	Trogloderus	skillmani			M. Andrew Johnston	2017					Paratype	M. Andrew Johnston		2014-06-29	2014	6	29	180		29-VI-2014										adult
30120141	MAJC	MAJC		792ded92-38ec-4cb7-b69e-b44ea00880cf	PreservedSpecimen	74a70371-f3a5-424f-b1e1-d227415bfdbd	MAJC0003772		Animalia	Arthropoda	Insecta	Coleoptera	Tenebrionidae	Trogloderus skillmani	1631792	Johnston	Trogloderus	skillmani			M. Andrew Johnston	2017					Paratype	M. Andrew Johnston		2014-06-29	2014	6	29	180		29-VI-2014										adult
30120142	MAJC	MAJC		792ded92-38ec-4cb7-b69e-b44ea00880cf	PreservedSpecimen	d023a6c0-bf6a-4bc8-8629-cbeedeca279f	MAJC0003773		Animalia	Arthropoda	Insecta	Coleoptera	Tenebrionidae	Trogloderus skillmani	1631792	Johnston	Trogloderus	skillmani			M. Andrew Johnston	2017					Paratype	M. Andrew Johnston		2014-06-29	2014	6	29	180		29-VI-2014										adult
30120143	MAJC	MAJC		792ded92-38ec-4cb7-b69e-b44ea00880cf	PreservedSpecimen	5b901345-0403-4e1e-960d-1915e139ff90	MAJC0003774		Animalia	Arthropoda	Insecta	Coleoptera	Tenebrionidae	Trogloderus skillmani	1631792	Johnston	Trogloderus	skillmani			M. Andrew Johnston	2017					Paratype	M. Andrew Johnston		2014-06-29	2014	6	29	180		29-VI-2014										adult
30120144	MAJC	MAJC		792ded92-38ec-4cb7-b69e-b44ea00880cf	PreservedSpecimen	8ea90490-daee-47dd-958a-543d379155dd	MAJC0003775		Animalia	Arthropoda	Insecta	Coleoptera	Tenebrionidae	Trogloderus skillmani	1631792	Johnston	Trogloderus	skillmani			M. Andrew Johnston	2017					Paratype	M. Andrew Johnston		2014-06-30	2014	6	30	181		30-VI-2014										adult
30120331	MAJC	MAJC		792ded92-38ec-4cb7-b69e-b44ea00880cf	PreservedSpecimen	bd03b1dd-d06d-45dd-97e4-3f245f043946	MAJC0003776		Animalia	Arthropoda	Insecta	Coleoptera	Tenebrionidae	Trogloderus skillmani	1631792	Johnston	Trogloderus	skillmani			M. Andrew Johnston	2017						Derham Giuliani		1979-06-15	1979	6	15	166		VI-15 to VIII-17-1979										adult
30120338	MAJC	MAJC		792ded92-38ec-4cb7-b69e-b44ea00880cf	PreservedSpecimen	87def677-4b40-4605-b500-ed535ee735ae	MAJC0003777		Animalia	Arthropoda	Insecta	Coleoptera	Tenebrionidae	Trogloderus verpus	1631793	Johnston	Trogloderus	verpus			M. Andrew Johnston	2017					Paratype	M. Andrew Johnston		2017-07-06	2017	7	6	187												adult
30120339	MAJC	MAJC		792ded92-38ec-4cb7-b69e-b44ea00880cf	PreservedSpecimen	dd5c69dd-ac09-4a44-a81e-accf035bbd80	MAJC0003778		Animalia	Arthropoda	Insecta	Coleoptera	Tenebrionidae	Trogloderus verpus	1631793	Johnston	Trogloderus	verpus			M. Andrew Johnston	2017					Paratype	M. Andrew Johnston; F.W. Skillman		2016-06-25	2016	6	25	177		25.VI.2016
30317229	MAJC	MAJC		792ded92-38ec-4cb7-b69e-b44ea00880cf	PreservedSpecimen	73b2ec61-97f5-4dfb-8d58-5a4e76ffdf06	MAJCTC00852		Animalia	Arthropoda	Insecta	Coleoptera	Tenebrionidae	Trogloderus vandykei	656035	La Rivers, 1946	Trogloderus	vandykei			M.A. Johnston	2017						M.A. Johnston		2017-06-03	2017	6	3	154		3.VI.2017										Adult
30317230	MAJC	MAJC		792ded92-38ec-4cb7-b69e-b44ea00880cf	PreservedSpecimen	a1d014ae-975a-4f3a-8a24-8285c70f19f6	MAJCTC00853		Animalia	Arthropoda	Insecta	Coleoptera	Tenebrionidae	Trogloderus vandykei	656035	La Rivers, 1946	Trogloderus	vandykei			M.A. Johnston	2017						M.A. Johnston		2017-06-03	2017	6	3	154		3.VI.2017										Adult
31523244	MAJC	MAJC		792ded92-38ec-4cb7-b69e-b44ea00880cf	PreservedSpecimen	5d405c0c-8027-47d8-a36f-415d28aed6d4	MAJCTC01078		Animalia	Arthropoda	Insecta	Coleoptera	Tenebrionidae	Trogloderus skillmani	1631792	Johnston	Trogloderus	skillmani			M. Andrew Johnston	2017						M. Andrew Johnston		2017-06-23	2017	6	23	174		23.VI.2017
31523345	MAJC	MAJC		792ded92-38ec-4cb7-b69e-b44ea00880cf	PreservedSpecimen	2f7f3771-7396-4237-ab00-1dd41fe0bf39	MAJCTC01132		Animalia	Arthropoda	Insecta	Coleoptera	Tenebrionidae	Trogloderus arcanus	656345	Johnston	Trogloderus	arcanus			M. Andrew Johnston	2017						M. Andrew Johnston		2016-06-07	2016	6	7	159		7.VI.2016
31523346	MAJC	MAJC		792ded92-38ec-4cb7-b69e-b44ea00880cf	PreservedSpecimen	22834e45-69e0-43e7-9856-7dd465662a7d	MAJCTC01133		Animalia	Arthropoda	Insecta	Coleoptera	Tenebrionidae	Trogloderus arcanus	656345	Johnston	Trogloderus	arcanus			M. Andrew Johnston	2017						M. Andrew Johnston		2016-06-07	2016	6	7	159		7.VI.2016
31993821	MAJC	MAJC		792ded92-38ec-4cb7-b69e-b44ea00880cf	PreservedSpecimen	55ebafe6-7678-4862-8973-18823b55305e	MAJC0004151		Animalia	Arthropoda	Insecta	Coleoptera	Tenebrionidae	Trogloderus warneri	1635402	Johnston	Trogloderus	warneri			M. Andrew Johnston	2017					Paratype	William B. Warner		2014-07-25	2014	7	25	206		vii.25-viii.30.2014													Barrier pitfall trap, black cups
31993822	MAJC	MAJC		792ded92-38ec-4cb7-b69e-b44ea00880cf	PreservedSpecimen	bed1d4bd-c0b1-4dd2-a5fc-1c92d8106e0f	MAJC0004152		Animalia	Arthropoda	Insecta	Coleoptera	Tenebrionidae	Trogloderus warneri	1635402	Johnston	Trogloderus	warneri			M. Andrew Johnston	2017					Paratype	William B. Warner		2014-07-25	2014	7	25	206		vii.25-viii.30.2014													Barrier pitfall trap, black cups
31993823	MAJC	MAJC		792ded92-38ec-4cb7-b69e-b44ea00880cf	PreservedSpecimen	b0e88124-e44b-4c43-8347-aa4f249fb2b4	MAJC0004153		Animalia	Arthropoda	Insecta	Coleoptera	Tenebrionidae	Trogloderus warneri	1635402	Johnston	Trogloderus	warneri			M. Andrew Johnston	2017					Paratype	William B. Warner; J.P. Gruber		2012-04-20	2012	4	20	111		April 20, 2012	dunes at night
31993824	MAJC	MAJC		792ded92-38ec-4cb7-b69e-b44ea00880cf	PreservedSpecimen	3c74ae05-f223-47e8-adb9-be268d29b2d1	MAJC0004154		Animalia	Arthropoda	Insecta	Coleoptera	Tenebrionidae	Trogloderus warneri	1635402	Johnston	Trogloderus	warneri			M. Andrew Johnston	2017					Paratype	William B. Warner		2013-04-04	2013	4	4	94		iv.4-5.2013	ex sand dune, night
31993876	MAJC	MAJC		792ded92-38ec-4cb7-b69e-b44ea00880cf	PreservedSpecimen	0c1c3f0d-16fd-4b7e-995f-5f54c85e5410	MAJC0004155		Animalia	Arthropoda	Insecta	Coleoptera	Tenebrionidae	Trogloderus warneri	1635402	Johnston	Trogloderus	warneri			M. Andrew Johnston	2017					Paratype	Kyle E. Schnepp		2015-04-17	2015	4	17	107		April 17, 2015	on dune at night
31993877	MAJC	MAJC		792ded92-38ec-4cb7-b69e-b44ea00880cf	PreservedSpecimen	d22351fe-aafd-48c9-8fb4-4f338abdec7a	MAJC0004156		Animalia	Arthropoda	Insecta	Coleoptera	Tenebrionidae	Trogloderus warneri	1635402	Johnston	Trogloderus	warneri			M. Andrew Johnston	2017					Paratype	Kyle E. Schnepp		2015-04-17	2015	4	17	107		April 17, 2015	on dune at night
31993878	MAJC	MAJC		792ded92-38ec-4cb7-b69e-b44ea00880cf	PreservedSpecimen	f47a1c26-f048-44de-b0e9-7a7c8d845ec1	MAJC0004157		Animalia	Arthropoda	Insecta	Coleoptera	Tenebrionidae	Trogloderus warneri	1635402	Johnston	Trogloderus	warneri			M. Andrew Johnston	2017					Paratype	Kyle E. Schnepp		2015-04-17	2015	4	17	107		April 17, 2015	on dune at night
31993879	MAJC	MAJC		792ded92-38ec-4cb7-b69e-b44ea00880cf	PreservedSpecimen	cbc994c1-8cd0-439b-8dfe-dcf53c952f34	MAJC0004158		Animalia	Arthropoda	Insecta	Coleoptera	Tenebrionidae	Trogloderus warneri	1635402	Johnston	Trogloderus	warneri			M. Andrew Johnston	2017					Paratype	Kyle E. Schnepp		2015-04-17	2015	4	17	107		April 17, 2015	on dune at night
31994643	MAJC	MAJC		792ded92-38ec-4cb7-b69e-b44ea00880cf	PreservedSpecimen	9328b2c8-dafb-4960-8097-08e191700333	MAJC0004159		Animalia	Arthropoda	Insecta	Coleoptera	Tenebrionidae	Trogloderus warneri	1635402	Johnston	Trogloderus	warneri			M. Andrew Johnston	2017					Paratype	Rolf L. Aalbu		1983-09-12	1983	9	12	255		IX-12/13-1983
31994644	MAJC	MAJC		792ded92-38ec-4cb7-b69e-b44ea00880cf	PreservedSpecimen	34ebd034-4e28-47db-aa73-34827618d312	MAJC0004160		Animalia	Arthropoda	Insecta	Coleoptera	Tenebrionidae	Trogloderus warneri	1635402	Johnston	Trogloderus	warneri			M. Andrew Johnston	2017					Paratype	Rolf L. Aalbu		1983-09-12	1983	9	12	255		IX-12/13-1983
31994645	MAJC	MAJC		792ded92-38ec-4cb7-b69e-b44ea00880cf	PreservedSpecimen	f56581d9-b7f9-439e-a1e5-c2f1114b52e5	MAJC0004161		Animalia	Arthropoda	Insecta	Coleoptera	Tenebrionidae	Trogloderus warneri	1635402	Johnston	Trogloderus	warneri			M. Andrew Johnston	2017					Paratype	R. L. Aalbu		1988-06-15	1988	6	15	167		1988-06-15/1988-06-17
31994646	MAJC	MAJC		792ded92-38ec-4cb7-b69e-b44ea00880cf	PreservedSpecimen	d9126d25-dab7-46ce-9a50-e30de55d8dd1	MAJC0004162		Animalia	Arthropoda	Insecta	Coleoptera	Tenebrionidae	Trogloderus warneri	1635402	Johnston	Trogloderus	warneri			M. Andrew Johnston	2017					Paratype	R. L. Aalbu		1988-06-15	1988	6	15	167		1988-06-15/1988-06-17
31994652	MAJC	MAJC		792ded92-38ec-4cb7-b69e-b44ea00880cf	PreservedSpecimen	168f02f6-8c26-4f8d-8c97-98fec323722c	MAJC0004163		Animalia	Arthropoda	Insecta	Coleoptera	Tenebrionidae	Trogloderus warneri	1635402	Johnston	Trogloderus	warneri			M. Andrew Johnston	2017					Paratype	Fred W. Skillman; William B. Warner		2014-07-25	2014	7	25	206
31994653	MAJC	MAJC		792ded92-38ec-4cb7-b69e-b44ea00880cf	PreservedSpecimen	04793d64-6794-43bd-96b1-dde5b5418cb7	MAJC0004164		Animalia	Arthropoda	Insecta	Coleoptera	Tenebrionidae	Trogloderus warneri	1635402	Johnston	Trogloderus	warneri			M. Andrew Johnston	2017					Paratype	Fred W. Skillman; William B. Warner		2014-07-25	2014	7	25	206
31994828	MAJC	MAJC		792ded92-38ec-4cb7-b69e-b44ea00880cf	PreservedSpecimen	403e918c-1ed0-4285-9410-8f1ac1ea6bb6	MAJC0004165		Animalia	Arthropoda	Insecta	Coleoptera	Tenebrionidae	Trogloderus warneri	1635402	Johnston	Trogloderus	warneri			M. Andrew Johnston	2017					Paratype	Fred Andrews; A.R. Hardy		1975-07-17	1975	7	17	198		VII-17-1975
31995891	MAJC	MAJC		792ded92-38ec-4cb7-b69e-b44ea00880cf	PreservedSpecimen	c8ce3a64-fdf0-4a92-80b8-2a77bdf053d1	MAJC0004166		Animalia	Arthropoda	Insecta	Coleoptera	Tenebrionidae	Trogloderus verpus	1631793	Johnston	Trogloderus	verpus			M. Andrew Johnston	2017					Paratype	P. Skelley; P. Skelley		2008-06-17	2008	6	17	169		17-VI-2008	on sand dunes at night
31995892	MAJC	MAJC		792ded92-38ec-4cb7-b69e-b44ea00880cf	PreservedSpecimen	92142e6d-67f1-442a-a680-c03e39d5edc9	MAJC0004167		Animalia	Arthropoda	Insecta	Coleoptera	Tenebrionidae	Trogloderus verpus	1631793	Johnston	Trogloderus	verpus			M. Andrew Johnston	2017					Paratype	P. Skelley; P. Skelley		2008-06-17	2008	6	17	169		17-VI-2008	on sand dunes at night
31997236	MAJC	MAJC		792ded92-38ec-4cb7-b69e-b44ea00880cf	PreservedSpecimen	fe9d7f21-5a64-4765-b6e6-ecc69c7fd1f2	MAJC0004168		Animalia	Arthropoda	Insecta	Coleoptera	Tenebrionidae	Trogloderus verpus	1631793	Johnston	Trogloderus	verpus			M. Andrew Johnston	2017					Paratype	William B. Warner		2009-05-27	2009	5	27	147
31997237	MAJC	MAJC		792ded92-38ec-4cb7-b69e-b44ea00880cf	PreservedSpecimen	b5b9d6a3-e16d-4c66-b9de-1b6fb3c77972	MAJC0004169		Animalia	Arthropoda	Insecta	Coleoptera	Tenebrionidae	Trogloderus verpus	1631793	Johnston	Trogloderus	verpus			M. Andrew Johnston	2017					Paratype	F.W. Skillman; M.J. Skillman		2015-08-12	2015	8	12	224		12-VIII-2015
31997246	MAJC	MAJC		792ded92-38ec-4cb7-b69e-b44ea00880cf	PreservedSpecimen	2408e0e4-9e31-48eb-9954-a873d7a2907c	MAJC0004170		Animalia	Arthropoda	Insecta	Coleoptera	Tenebrionidae	Trogloderus skillmani	1631792	Johnston	Trogloderus	skillmani			M. Andrew Johnston	2017						R. Elkington		1999-10-05	1999	10	5	278		5-X-1999
31997530	MAJC	MAJC		792ded92-38ec-4cb7-b69e-b44ea00880cf	PreservedSpecimen	41554d36-8c89-4751-8888-e98f9b8894b5	MAJC0004171		Animalia	Arthropoda	Insecta	Coleoptera	Tenebrionidae	Trogloderus skillmani	1631792	Johnston	Trogloderus	skillmani			M. Andrew Johnston	2017					Paratype	William B. Warner		2009-02-28	2009	2	28	59		FEB 28-May 26, 2009
31997531	MAJC	MAJC		792ded92-38ec-4cb7-b69e-b44ea00880cf	PreservedSpecimen	87540188-b708-4608-94cc-1e0804170859	MAJC0004172		Animalia	Arthropoda	Insecta	Coleoptera	Tenebrionidae	Trogloderus skillmani	1631792	Johnston	Trogloderus	skillmani			M. Andrew Johnston	2017					Paratype	William B. Warner		2009-02-28	2009	2	28	59		FEB 28-May 26, 2009
31997532	MAJC	MAJC		792ded92-38ec-4cb7-b69e-b44ea00880cf	PreservedSpecimen	51acc571-c9e5-4df9-8423-f43182f01344	MAJC0004173		Animalia	Arthropoda	Insecta	Coleoptera	Tenebrionidae	Trogloderus skillmani	1631792	Johnston	Trogloderus	skillmani			M. Andrew Johnston	2017					Paratype	William B. Warner		2009-02-28	2009	2	28	59		FEB 28-May 26, 2009
31997533	MAJC	MAJC		792ded92-38ec-4cb7-b69e-b44ea00880cf	PreservedSpecimen	5c3e34da-e974-4614-af5d-445f78c8b6f3	MAJC0004174		Animalia	Arthropoda	Insecta	Coleoptera	Tenebrionidae	Trogloderus skillmani	1631792	Johnston	Trogloderus	skillmani			M. Andrew Johnston	2017					Paratype	William B. Warner		2009-02-28	2009	2	28	59		FEB 28-May 26, 2009
32717400	MAJC	MAJC		792ded92-38ec-4cb7-b69e-b44ea00880cf	PreservedSpecimen	457a5bfd-3e17-45b9-8cba-5f27f0d4cf03	MAJC0004175		Animalia	Arthropoda	Insecta	Coleoptera	Tenebrionidae	Trogloderus vandykei	656035	La Rivers, 1946	Trogloderus	vandykei			M. Andrew Johnston	2017						Kyle E. Schnepp		2015-04-12	2015	4	12	102		April 12, 2015	on ground at night
32717401	MAJC	MAJC		792ded92-38ec-4cb7-b69e-b44ea00880cf	PreservedSpecimen	0558c3e1-4329-4593-bf93-ee69097fd4c3	MAJC0004176		Animalia	Arthropoda	Insecta	Coleoptera	Tenebrionidae	Trogloderus vandykei	656035	La Rivers, 1946	Trogloderus	vandykei			M. Andrew Johnston	2017						Kyle E. Schnepp		2015-04-12	2015	4	12	102		April 12, 2015
32717403	MAJC	MAJC		792ded92-38ec-4cb7-b69e-b44ea00880cf	PreservedSpecimen	2b251460-b256-44f4-9005-29fd966b01b2	MAJC0004177		Animalia	Arthropoda	Insecta	Coleoptera	Tenebrionidae	Trogloderus vandykei	656035	La Rivers, 1946	Trogloderus	vandykei			M. Andrew Johnston	2017						William B. Warner		2012-03-04	2012	3	4	64		MAR-4-25-2012
32717404	MAJC	MAJC		792ded92-38ec-4cb7-b69e-b44ea00880cf	PreservedSpecimen	c25f3110-751a-449c-abee-542ff8306e73	MAJC0004178		Animalia	Arthropoda	Insecta	Coleoptera	Tenebrionidae	Trogloderus vandykei	656035	La Rivers, 1946	Trogloderus	vandykei			M. Andrew Johnston	2017						Rich Cunningham; William B. Warner		2012-04-01	2012	4	1	92		1-4/April/2012
32717406	MAJC	MAJC		792ded92-38ec-4cb7-b69e-b44ea00880cf	PreservedSpecimen	fdeb25e3-f8bd-478b-907f-5458abcb1762	MAJC0004179		Animalia	Arthropoda	Insecta	Coleoptera	Tenebrionidae	Trogloderus vandykei	656035	La Rivers, 1946	Trogloderus	vandykei			M. Andrew Johnston	2017						Rich Cunningham; William B. Warner		2012-04-01	2012	4	1	92		1-4/April/2012
32717409	MAJC	MAJC		792ded92-38ec-4cb7-b69e-b44ea00880cf	PreservedSpecimen	07e46f6f-5bc6-432b-9ca3-bfb94677eabe	MAJC0004180		Animalia	Arthropoda	Insecta	Coleoptera	Tenebrionidae	Trogloderus skillmani	1631792	Johnston	Trogloderus	skillmani			M. Andrew Johnston	2017						J.M. Hill; C.B. Knisley, W.E. Steiner		1991-08-29	1991	8	29	241		29 Aug 1991
32717411	MAJC	MAJC		792ded92-38ec-4cb7-b69e-b44ea00880cf	PreservedSpecimen	1eb96702-a76a-4817-9aa7-964ee2c637d9	MAJC0004181		Animalia	Arthropoda	Insecta	Coleoptera	Tenebrionidae	Trogloderus skillmani	1631792	Johnston	Trogloderus	skillmani			M. Andrew Johnston	2017						J.M. Hill; C.B. & R. Knisley, Warren E. Steiner		1991-08-30	1991	8	30	242		30 Aug - 8 Sep 1991
32717412	MAJC	MAJC		792ded92-38ec-4cb7-b69e-b44ea00880cf	PreservedSpecimen	34e3a908-ec8a-459a-9577-36e67d57cba2	MAJC0004182		Animalia	Arthropoda	Insecta	Coleoptera	Tenebrionidae	Trogloderus skillmani	1631792	Johnston	Trogloderus	skillmani			M. Andrew Johnston	2017						J.M. Hill; C.B. & R. Knisley, Warren E. Steiner		1991-08-30	1991	8	30	242		30 Aug - 8 Sep 1991
32717413	MAJC	MAJC		792ded92-38ec-4cb7-b69e-b44ea00880cf	PreservedSpecimen	28858e6f-2e17-4394-bdf0-4709fe2a9798	MAJC0004183		Animalia	Arthropoda	Insecta	Coleoptera	Tenebrionidae	Trogloderus skillmani	1631792	Johnston	Trogloderus	skillmani			M. Andrew Johnston	2017						J.M. Hill; C.B. & R. Knisley, Warren E. Steiner		1991-08-30	1991	8	30	242		30 Aug - 8 Sep 1991
32717415	MAJC	MAJC		792ded92-38ec-4cb7-b69e-b44ea00880cf	PreservedSpecimen	51be2cb3-cdc3-4750-b379-96b068173882	MAJC0004184		Animalia	Arthropoda	Insecta	Coleoptera	Tenebrionidae	Trogloderus skillmani	1631792	Johnston	Trogloderus	skillmani			M. Andrew Johnston	2017						J.M. Hill; C.B. & R. Knisley, Warren E. Steiner		1991-08-30	1991	8	30	242		30 Aug - 8 Sep 1991
32717417	MAJC	MAJC		792ded92-38ec-4cb7-b69e-b44ea00880cf	PreservedSpecimen	c6928281-26b0-43ac-8df2-6412f26f0312	MAJC0004185		Animalia	Arthropoda	Insecta	Coleoptera	Tenebrionidae	Trogloderus skillmani	1631792	Johnston	Trogloderus	skillmani			M. Andrew Johnston	2017						J.M. Hill; C.B. Knisley, W.E. Steiner		1991-08-22	1991	8	22	234		22-24 August 1991
32717419	MAJC	MAJC		792ded92-38ec-4cb7-b69e-b44ea00880cf	PreservedSpecimen	7020bfe4-151a-4839-8ea2-e6f29b3a5120	MAJC0004186		Animalia	Arthropoda	Insecta	Coleoptera	Tenebrionidae	Trogloderus verpus	1631793	Johnston	Trogloderus	verpus			M. Andrew Johnston	2017					Paratype	Skillman; Warner, Huether		2014-05-27	2014	5	27	147		27-V-2014
32717421	MAJC	MAJC		792ded92-38ec-4cb7-b69e-b44ea00880cf	PreservedSpecimen	7dbd7b31-6979-41b4-98fa-52cae75c61c4	MAJC0004187		Animalia	Arthropoda	Insecta	Coleoptera	Tenebrionidae	Trogloderus verpus	1631793	Johnston	Trogloderus	verpus			M. Andrew Johnston	2017					Paratype	Skillman; Warner, Huether		2014-05-27	2014	5	27	147		27-V-2014
32717426	MAJC	MAJC		792ded92-38ec-4cb7-b69e-b44ea00880cf	PreservedSpecimen	47f3b507-9178-4dc6-800b-c44d22f5e0ab	MAJC0004188		Animalia	Arthropoda	Insecta	Coleoptera	Tenebrionidae	Trogloderus skillmani	1631792	Johnston	Trogloderus	skillmani			M. Andrew Johnston	2017					Paratype	Kyle E. Schnepp		2015-04-16	2015	4	16	106		April 16, 2015
32717428	MAJC	MAJC		792ded92-38ec-4cb7-b69e-b44ea00880cf	PreservedSpecimen	bb5f721f-4420-4bb1-a712-b541e5470ef3	MAJC0004189		Animalia	Arthropoda	Insecta	Coleoptera	Tenebrionidae	Trogloderus skillmani	1631792	Johnston	Trogloderus	skillmani			M. Andrew Johnston	2017					Paratype	Kyle E. Schnepp		2015-04-17	2015	4	17	107		April 17, 2015
32717430	MAJC	MAJC		792ded92-38ec-4cb7-b69e-b44ea00880cf	PreservedSpecimen	edf360d4-445b-444a-981c-534705f41a23	MAJC0004190		Animalia	Arthropoda	Insecta	Coleoptera	Tenebrionidae	Trogloderus skillmani	1631792	Johnston	Trogloderus	skillmani			M. Andrew Johnston	2017					Paratype	Rolf L. Aalbu		1988-06-18	1988	6	18	170		VI-18/18-88
32717433	MAJC	MAJC		792ded92-38ec-4cb7-b69e-b44ea00880cf	PreservedSpecimen	2a9290f0-9f2a-4099-86a2-c05585dd053a	MAJC0004191		Animalia	Arthropoda	Insecta	Coleoptera	Tenebrionidae	Trogloderus skillmani	1631792	Johnston	Trogloderus	skillmani			M. Andrew Johnston	2017					Paratype	William B. Warner		2015-03-15	2015	3	15	74		iii.15-iv.15.2015
32717435	MAJC	MAJC		792ded92-38ec-4cb7-b69e-b44ea00880cf	PreservedSpecimen	0c7f999a-c29e-4a64-b179-2101c434cfda	MAJC0004192		Animalia	Arthropoda	Insecta	Coleoptera	Tenebrionidae	Trogloderus skillmani	1631792	Johnston	Trogloderus	skillmani			M. Andrew Johnston	2017					Paratype	Jeffry Huether; William B. Warner		2009-06-24	2009	6	24	175
32717440	MAJC	MAJC		792ded92-38ec-4cb7-b69e-b44ea00880cf	PreservedSpecimen	feea3a36-971f-422c-8f55-deffd9a1ba54	MAJC0004193		Animalia	Arthropoda	Insecta	Coleoptera	Tenebrionidae	Trogloderus skillmani	1631792	Johnston	Trogloderus	skillmani			M. Andrew Johnston	2017						Warren E. Steiner; Jil M. Swearington		2008-04-15	2008	4	15	106		15 April 2008
32717441	MAJC	MAJC		792ded92-38ec-4cb7-b69e-b44ea00880cf	PreservedSpecimen	9cc577a0-e2fb-4b78-a766-280f0b78f87e	MAJC0004194		Animalia	Arthropoda	Insecta	Coleoptera	Tenebrionidae	Trogloderus skillmani	1631792	Johnston	Trogloderus	skillmani			M. Andrew Johnston	2017						William B. Warner		2011-06-30	2011	6	30	181		JUN 30 - JUL 9 2011
32717443	MAJC	MAJC		792ded92-38ec-4cb7-b69e-b44ea00880cf	PreservedSpecimen	0a929822-5155-468c-91e9-0c8284361487	MAJC0004195		Animalia	Arthropoda	Insecta	Coleoptera	Tenebrionidae	Trogloderus warneri	1635402	Johnston	Trogloderus	warneri			M. Andrew Johnston	2017					Paratype	Alan R. Hardy; Fred G. Andrews		1978-04-30	1978	4	30	120		IV-30-1978
32717444	MAJC	MAJC		792ded92-38ec-4cb7-b69e-b44ea00880cf	PreservedSpecimen	81a5c131-3823-47ae-ba67-d6787c4f6a09	MAJC0004196		Animalia	Arthropoda	Insecta	Coleoptera	Tenebrionidae	Trogloderus kandai	656039	Johnston	Trogloderus	kandai			M. Andrew Johnston	2017					Paratype	M. Andrew Johnston		2014-08-20	2014	8	20	232		20-VIII-2014
32717446	MAJC	MAJC		792ded92-38ec-4cb7-b69e-b44ea00880cf	PreservedSpecimen	7e1b3241-1c63-4b42-9d3b-36140c9b5b63	MAJC0004197		Animalia	Arthropoda	Insecta	Coleoptera	Tenebrionidae	Trogloderus arcanus	656345	Johnston	Trogloderus	arcanus			M. Andrew Johnston	2017					Paratype	Derham Giuliani		1981-07-02	1981	7	2	183		VII-2/XII-5 1981
32717450	MAJC	MAJC		792ded92-38ec-4cb7-b69e-b44ea00880cf	PreservedSpecimen	abde9276-eb48-4bb8-8821-d16ef53c1f85	MAJC0004198		Animalia	Arthropoda	Insecta	Coleoptera	Tenebrionidae	Trogloderus arcanus	656345	Johnston	Trogloderus	arcanus			M. Andrew Johnston	2017					Paratype	Derham Giuliani		1999-04-20	1999	4	20	110		20 April 1999
32717451	MAJC	MAJC		792ded92-38ec-4cb7-b69e-b44ea00880cf	PreservedSpecimen	971084e4-f888-4f5d-9383-e513f9ae582b	MAJC0004199		Animalia	Arthropoda	Insecta	Coleoptera	Tenebrionidae	Trogloderus arcanus	656345	Johnston	Trogloderus	arcanus			M. Andrew Johnston	2017					Paratype	M. Andrew Johnston		2015-07-06	2015	7	6	187		6.VII.2015
32717452	MAJC	MAJC		792ded92-38ec-4cb7-b69e-b44ea00880cf	PreservedSpecimen	5b4fef46-f47d-4442-bc67-c47ffa8e6dfb	MAJC0004200		Animalia	Arthropoda	Insecta	Coleoptera	Tenebrionidae	Trogloderus vandykei	656035	La Rivers, 1946	Trogloderus	vandykei			M. Andrew Johnston	2017						William B Warner		2012-04-02	2012	4	2	93		iv.4-v.18.2012
32717453	MAJC	MAJC		792ded92-38ec-4cb7-b69e-b44ea00880cf	PreservedSpecimen	1fbb487a-66e3-46c1-a648-62e55a310d36	MAJC0004201		Animalia	Arthropoda	Insecta	Coleoptera	Tenebrionidae	Trogloderus costatus	337188	LeConte, 1879	Trogloderus	costatus			M. Andrew Johnston	2017						Ross Winton		2009-03-21	2009	3	21	80		21 March 2009
32717454	MAJC	MAJC		792ded92-38ec-4cb7-b69e-b44ea00880cf	PreservedSpecimen	ac204c94-4ea4-4504-95da-3accd573249a	MAJC0004202		Animalia	Arthropoda	Insecta	Coleoptera	Tenebrionidae	Trogloderus costatus	337188	LeConte, 1879	Trogloderus	costatus			M. Andrew Johnston	2017						Kirk C. Tonkel		2011-06-07	2011	6	7	158		07 Jun- 06 Jul 2011
32717455	MAJC	MAJC		792ded92-38ec-4cb7-b69e-b44ea00880cf	PreservedSpecimen	14671f5f-3b54-4efb-b07c-01bc51a0a4e1	MAJC0004203		Animalia	Arthropoda	Insecta	Coleoptera	Tenebrionidae	Trogloderus nevadus	656034	La Rivers, 1943	Trogloderus	nevadus			M. Andrew Johnston	2017						Ernest Anderson		1993-05-08	1993	5	8	128		8 May 1993
32717456	MAJC	MAJC		792ded92-38ec-4cb7-b69e-b44ea00880cf	PreservedSpecimen	782325fa-7574-4c5f-9549-1268d8850371	MAJC0004204		Animalia	Arthropoda	Insecta	Coleoptera	Tenebrionidae	Trogloderus nevadus	656034	La Rivers, 1943	Trogloderus	nevadus			M. Andrew Johnston	2017						Ernest Anderson		1993-05-08	1993	5	8	128		8 May 1993
32717457	MAJC	MAJC		792ded92-38ec-4cb7-b69e-b44ea00880cf	PreservedSpecimen	9719f282-dcc2-4a47-8cc0-858b70ab2f1b	MAJC0004205		Animalia	Arthropoda	Insecta	Coleoptera	Tenebrionidae	Trogloderus nevadus	656034	La Rivers, 1943	Trogloderus	nevadus			M. Andrew Johnston	2017						Ernest Anderson		1993-05-08	1993	5	8	128		8 May 1993
32717458	MAJC	MAJC		792ded92-38ec-4cb7-b69e-b44ea00880cf	PreservedSpecimen	281a55c9-73f7-4c6a-a1fa-c0cd3d3705a6	MAJC0004206		Animalia	Arthropoda	Insecta	Coleoptera	Tenebrionidae	Trogloderus nevadus	656034	La Rivers, 1943	Trogloderus	nevadus			M. Andrew Johnston	2017						Ernest Anderson		1993-05-08	1993	5	8	128		8 May 1993
32717459	MAJC	MAJC		792ded92-38ec-4cb7-b69e-b44ea00880cf	PreservedSpecimen	faf70576-fd56-43ea-9baf-c53e1ec56326	MAJC0004207		Animalia	Arthropoda	Insecta	Coleoptera	Tenebrionidae	Trogloderus nevadus	656034	La Rivers, 1943	Trogloderus	nevadus			M. Andrew Johnston	2017						Ernest Anderson		1993-05-08	1993	5	8	128		8 May 1993
32717460	MAJC	MAJC		792ded92-38ec-4cb7-b69e-b44ea00880cf	PreservedSpecimen	8015504e-4419-4908-ba67-c561952ce15a	MAJC0004208		Animalia	Arthropoda	Insecta	Coleoptera	Tenebrionidae	Trogloderus nevadus	656034	La Rivers, 1943	Trogloderus	nevadus			M. Andrew Johnston	2017						Ernest Anderson		1993-05-08	1993	5	8	128		8 May 1993
32717461	MAJC	MAJC		792ded92-38ec-4cb7-b69e-b44ea00880cf	PreservedSpecimen	869239d5-b469-46ae-893a-3928bbb6132c	MAJC0004209		Animalia	Arthropoda	Insecta	Coleoptera	Tenebrionidae	Trogloderus nevadus	656034	La Rivers, 1943	Trogloderus	nevadus			M. Andrew Johnston	2017						Ernest Anderson		1993-05-08	1993	5	8	128		8 May 1993
32717462	MAJC	MAJC		792ded92-38ec-4cb7-b69e-b44ea00880cf	PreservedSpecimen	d6c0e208-1347-4df7-9f33-13755453f9b7	MAJC0004210		Animalia	Arthropoda	Insecta	Coleoptera	Tenebrionidae	Trogloderus nevadus	656034	La Rivers, 1943	Trogloderus	nevadus			M. Andrew Johnston	2017						Ernest Anderson		1993-05-08	1993	5	8	128		8 May 1993
32717463	MAJC	MAJC		792ded92-38ec-4cb7-b69e-b44ea00880cf	PreservedSpecimen	5cbba85d-f817-4ca8-8523-9046f7539745	MAJC0004211		Animalia	Arthropoda	Insecta	Coleoptera	Tenebrionidae	Trogloderus nevadus	656034	La Rivers, 1943	Trogloderus	nevadus			M. Andrew Johnston	2017						Ernest Anderson		1993-05-08	1993	5	8	128		8 May 1993
32717464	MAJC	MAJC		792ded92-38ec-4cb7-b69e-b44ea00880cf	PreservedSpecimen	7c4903b0-35e1-477c-a084-56e27d3940c1	MAJC0004212		Animalia	Arthropoda	Insecta	Coleoptera	Tenebrionidae	Trogloderus nevadus	656034	La Rivers, 1943	Trogloderus	nevadus			M. Andrew Johnston	2017						M. Andrew Johnston		2016-06-06	2016	6	6	158		6.VI.2016
32717465	MAJC	MAJC		792ded92-38ec-4cb7-b69e-b44ea00880cf	PreservedSpecimen	49a5ed34-c6cf-4428-9a95-eaf59c598ca8	MAJC0004213		Animalia	Arthropoda	Insecta	Coleoptera	Tenebrionidae	Trogloderus nevadus	656034	La Rivers, 1943	Trogloderus	nevadus			M. Andrew Johnston	2017						M. Andrew Johnston		2014-05-14	2014	5	14	134		14.V.2014
32717466	MAJC	MAJC		792ded92-38ec-4cb7-b69e-b44ea00880cf	PreservedSpecimen	70443732-148d-42f8-9328-80c441d417ff	MAJC0004214		Animalia	Arthropoda	Insecta	Coleoptera	Tenebrionidae	Trogloderus nevadus	656034	La Rivers, 1943	Trogloderus	nevadus			M. Andrew Johnston	2017						Kirk C. Tonkel		2010-06-29	2010	6	29	180		29 JUN-21 JUL 2010
32717467	MAJC	MAJC		792ded92-38ec-4cb7-b69e-b44ea00880cf	PreservedSpecimen	31c0e10e-fcf3-4c93-90ad-cd656e2f4bd9	MAJC0004215		Animalia	Arthropoda	Insecta	Coleoptera	Tenebrionidae	Trogloderus nevadus	656034	La Rivers, 1943	Trogloderus	nevadus			M. Andrew Johnston	2017						Kirk C. Tonkel		2014-09-17	2014	9	17	260		17-30 Sept 2014
32717468	MAJC	MAJC		792ded92-38ec-4cb7-b69e-b44ea00880cf	PreservedSpecimen	30f3709a-3a5a-4421-a551-35ae7d1b6383	MAJC0004216		Animalia	Arthropoda	Insecta	Coleoptera	Tenebrionidae	Trogloderus nevadus	656034	La Rivers, 1943	Trogloderus	nevadus			M. Andrew Johnston	2017						Kirk C. Tonkel		2014-09-10	2014	9	10	253		10-17 Sept 2014
32717469	MAJC	MAJC		792ded92-38ec-4cb7-b69e-b44ea00880cf	PreservedSpecimen	c027621f-81c3-4d89-bfee-f7030d9de45f	MAJC0004217		Animalia	Arthropoda	Insecta	Coleoptera	Tenebrionidae	Trogloderus nevadus	656034	La Rivers, 1943	Trogloderus	nevadus			M. Andrew Johnston	2017						W.S. Longland		2005-07-27	2005	7	27	208	237	27 Jul - 25 Aug 2005		in Tamarix ramosissima stands
32717470	MAJC	MAJC		792ded92-38ec-4cb7-b69e-b44ea00880cf	PreservedSpecimen	e59b8ac6-8424-4b05-967e-caff4321ca25	MAJC0004218		Animalia	Arthropoda	Insecta	Coleoptera	Tenebrionidae	Trogloderus nevadus	656034	La Rivers, 1943	Trogloderus	nevadus			M. Andrew Johnston	2017						W.S. Longland		2005-07-27	2005	7	27	208	237	27 Jul - 25 Aug 2005		in Tamarix ramosissima stands
32717471	MAJC	MAJC		792ded92-38ec-4cb7-b69e-b44ea00880cf	PreservedSpecimen	de65a7d1-8dc5-48d3-afb8-e81b4cb82b5a	MAJC0004219		Animalia	Arthropoda	Insecta	Coleoptera	Tenebrionidae	Trogloderus nevadus	656034	La Rivers, 1943	Trogloderus	nevadus			M. Andrew Johnston	2017						W.S. Longland		2005-07-27	2005	7	27	208	237	27 Jul - 25 Aug 2005		in Tamarix ramosissima stands
32717472	MAJC	MAJC		792ded92-38ec-4cb7-b69e-b44ea00880cf	PreservedSpecimen	170579f9-e159-4422-b437-f887aeb32e8a	MAJC0004220		Animalia	Arthropoda	Insecta	Coleoptera	Tenebrionidae	Trogloderus major	656043	Johnston	Trogloderus	major			M. Andrew Johnston	2017					Paratype	Derham Giuliani		1980-05-13	1980	5	13	134	-31	V-13-80 to IX-29-80
32717473	MAJC	MAJC		792ded92-38ec-4cb7-b69e-b44ea00880cf	PreservedSpecimen	66b63099-3602-4657-95b0-184537bafede	MAJC0004221		Animalia	Arthropoda	Insecta	Coleoptera	Tenebrionidae	Trogloderus major	656043	Johnston	Trogloderus	major			M. Andrew Johnston	2017					Paratype	Derham D. Giuliani		1978-06-17	1978	6	17	168	-31	VI-17 to IX-28-78
32717474	MAJC	MAJC		792ded92-38ec-4cb7-b69e-b44ea00880cf	PreservedSpecimen	2063f515-45db-4eb3-bf0f-61c2eb2e2dce	MAJC0004222		Animalia	Arthropoda	Insecta	Coleoptera	Tenebrionidae	Trogloderus major	656043	Johnston	Trogloderus	major			M. Andrew Johnston	2017					Paratype	Derham Giuliani		1984-04-04	1984	4	4	95	-31	IV-4/VI-14 1984
32717475	MAJC	MAJC		792ded92-38ec-4cb7-b69e-b44ea00880cf	PreservedSpecimen	ef3896b4-6028-4923-b8b3-ac39bbbef301	MAJC0004223		Animalia	Arthropoda	Insecta	Coleoptera	Tenebrionidae	Trogloderus major	656043	Johnston	Trogloderus	major			M. Andrew Johnston	2017					Paratype	Derham Giuliani		1984-04-04	1984	4	4	95	-31	IV-4/VI-14 1984
32717476	MAJC	MAJC		792ded92-38ec-4cb7-b69e-b44ea00880cf	PreservedSpecimen	e089e911-f922-459d-a1bf-53e846746df6	MAJC0004224		Animalia	Arthropoda	Insecta	Coleoptera	Tenebrionidae	Trogloderus major	656043	Johnston	Trogloderus	major			M. Andrew Johnston	2017					Paratype	Derham Giuliani		1982-02-03	1982	2	3	34	-31	II-3/IV-13-1982
32717477	MAJC	MAJC		792ded92-38ec-4cb7-b69e-b44ea00880cf	PreservedSpecimen	43458dda-5429-474d-9973-4f54149f1d02	MAJC0004225		Animalia	Arthropoda	Insecta	Coleoptera	Tenebrionidae	Trogloderus major	656043	Johnston	Trogloderus	major			M. Andrew Johnston	2017					Paratype	Derham Giuliani		1982-02-03	1982	2	3	34	-31	II-3/IV-13-82
32717478	MAJC	MAJC		792ded92-38ec-4cb7-b69e-b44ea00880cf	PreservedSpecimen	73b6d7a0-e292-4518-873b-16fc86fb92da	MAJC0004226		Animalia	Arthropoda	Insecta	Coleoptera	Tenebrionidae	Trogloderus major	656043	Johnston	Trogloderus	major			M. Andrew Johnston	2017						Rolf L. Aalbu		1993-04-08	1993	4	8	98	-31	IV-8/13-93	Entrance to Messor nests
32717479	MAJC	MAJC		792ded92-38ec-4cb7-b69e-b44ea00880cf	PreservedSpecimen	1e5451b4-da81-48ab-8052-6f56b89247c9	MAJC0004227		Animalia	Arthropoda	Insecta	Coleoptera	Tenebrionidae	Trogloderus kandai	656039	Johnston	Trogloderus	kandai			M. Andrew Johnston	2017					Paratype	Derham Giuliani		1982-03-23	1982	3	23	82	-31	III-23/VII-9-1982
32717480	MAJC	MAJC		792ded92-38ec-4cb7-b69e-b44ea00880cf	PreservedSpecimen	30e6ff58-eaf3-4d9b-9c4b-eeecc6290c3f	MAJC0004228		Animalia	Arthropoda	Insecta	Coleoptera	Tenebrionidae	Trogloderus kandai	656039	Johnston	Trogloderus	kandai			M. Andrew Johnston	2017					Paratype	Derham Giuliani		1982-03-23	1982	3	23	82	-31	III-23/VII-9-1982
32717631	MAJC	MAJC		792ded92-38ec-4cb7-b69e-b44ea00880cf	PreservedSpecimen	2b3a083e-d56b-488a-9daa-ecd337282a3f	MAJC0004230	Trog_001	Animalia	Arthropoda	Insecta	Coleoptera	Tenebrionidae	Trogloderus major	656043	Johnston	Trogloderus	major			M. Andrew Johnston	2017						Derham Giuliani		1982-04-13	1982	4	13	103		IV-13/VI-29/82	Full body dissarticulation in glycerin; Trog_001										Male
32717632	MAJC	MAJC		792ded92-38ec-4cb7-b69e-b44ea00880cf	PreservedSpecimen	4ec31e77-080f-4592-a80e-addb0126d015	MAJC0004231	Trog_002	Animalia	Arthropoda	Insecta	Coleoptera	Tenebrionidae	Trogloderus arcanus	656345	Johnston	Trogloderus	arcanus			M. Andrew Johnston	2017						M. Andrew Johnston		2015-07-06	2015	7	6	187		6.VII.2015	Full body dissarticulation in glycerin; Trog_002
32717633	MAJC	MAJC		792ded92-38ec-4cb7-b69e-b44ea00880cf	PreservedSpecimen	e808d8d5-482f-4f2c-aa3f-f75333726aa2	MAJC0004232	Trog_003	Animalia	Arthropoda	Insecta	Coleoptera	Tenebrionidae	Trogloderus nevadus	656034	La Rivers, 1943	Trogloderus	nevadus			M. Andrew Johnston	2017						M. Andrew Johnston		2014-05-14	2014	5	14	134		14.V.2014	Full body dissarticulation in glycerin; Trog_003
32717634	MAJC	MAJC		792ded92-38ec-4cb7-b69e-b44ea00880cf	PreservedSpecimen	3c756e2e-8c93-44ab-a289-e07c4df131f9	MAJC0004233	Trog_004	Animalia	Arthropoda	Insecta	Coleoptera	Tenebrionidae	Trogloderus costatus	337188	LeConte, 1879	Trogloderus	costatus			M. Andrew Johnston	2017						Kirk C. Tonkel		2010-07-21	2010	7	21	202	222	21 Jul - 10 Aug 2010	Full body dissarticulation in glycerin; Trog_004										Female
32717635	MAJC	MAJC		792ded92-38ec-4cb7-b69e-b44ea00880cf	PreservedSpecimen	807ba901-e3ca-4085-830d-f12b8eea3e3c	MAJC0004234	Trog_005	Animalia	Arthropoda	Insecta	Coleoptera	Tenebrionidae	Trogloderus arcanus	656345	Johnston	Trogloderus	arcanus			M. Andrew Johnston	2017						William B. Warner		2011-06-30	2011	6	30	181	222	JUN 30 - JUL 9 2011	Full body dissarticulation in glycerin; Trog_005										Male
32717637	MAJC	MAJC		792ded92-38ec-4cb7-b69e-b44ea00880cf	PreservedSpecimen	80bd08a9-6433-4acf-8e87-b8030851e839	MAJC0004235	Trog_006	Animalia	Arthropoda	Insecta	Coleoptera	Tenebrionidae	Trogloderus arcanus	656345	Johnston	Trogloderus	arcanus			M. Andrew Johnston	2017						Derham Giuliani		1979-06-15	1979	6	15	166	222	VI-15 to VIII-17-1979	Full body dissarticulation in glycerin; Trog_006										Male
32717649	MAJC	MAJC		792ded92-38ec-4cb7-b69e-b44ea00880cf	PreservedSpecimen	a5bafb83-0082-48fb-8d6e-f2322f1f9b92	MAJC0004236	Trog_007	Animalia	Arthropoda	Insecta	Coleoptera	Tenebrionidae	Trogloderus nevadus	656034	La Rivers, 1943	Trogloderus	nevadus			M. Andrew Johnston	2017						M. Andrew Johnston		2016-06-06	2016	6	6	158	222	6.VI.2016	Full body dissarticulation in glycerin; Trog_007
32717650	MAJC	MAJC		792ded92-38ec-4cb7-b69e-b44ea00880cf	PreservedSpecimen	143a4955-7a8d-496d-aa75-f43932cbd20e	MAJC0004237	Trog_008	Animalia	Arthropoda	Insecta	Coleoptera	Tenebrionidae	Trogloderus kandai	656039	Johnston	Trogloderus	kandai			M. Andrew Johnston	2017						M. Andrew Johnston		2014-08-20	2014	8	20	232	222	20-VIII-2014	Full body dissarticulation in glycerin; Trog_008
32717654	MAJC	MAJC		792ded92-38ec-4cb7-b69e-b44ea00880cf	PreservedSpecimen	89488ca5-0991-4d3c-94c2-445ebac63ccc	MAJC0004238	Trog_009	Animalia	Arthropoda	Insecta	Coleoptera	Tenebrionidae	Trogloderus major	656043	Johnston	Trogloderus	major			M. Andrew Johnston	2017						Derham Giuliani		1982-02-03	1982	2	3	34	222	II-3/IV-13-82	Full body dissarticulation in glycerin; Trog_009
32717658	MAJC	MAJC		792ded92-38ec-4cb7-b69e-b44ea00880cf	PreservedSpecimen	d984c6e1-ebc3-483d-9fbc-f13ec3e15de4	MAJC0004239	Trog_010	Animalia	Arthropoda	Insecta	Coleoptera	Tenebrionidae	Trogloderus vandykei	656035	La Rivers, 1946	Trogloderus	vandykei			M. Andrew Johnston	2017						William B Warner		2012-04-02	2012	4	2	93	222	iv.4-v.18.2012	Full body dissarticulation in glycerin; Trog_010
32717664	MAJC	MAJC		792ded92-38ec-4cb7-b69e-b44ea00880cf	PreservedSpecimen	b50cdf10-b4a0-455a-8aac-fdb220636240	MAJC0004240	Trog_011	Animalia	Arthropoda	Insecta	Coleoptera	Tenebrionidae	Trogloderus major	656043	Johnston	Trogloderus	major			M. Andrew Johnston	2017						William B. Warner		2011-04-16	2011	4	16	106	222	April 16-17 2011	Full body dissarticulation in glycerin; Trog_011
32717666	MAJC	MAJC		792ded92-38ec-4cb7-b69e-b44ea00880cf	PreservedSpecimen	f416b9e9-5f3d-4c91-b42f-1dd2e63f252c	MAJC0004241	Trog_012	Animalia	Arthropoda	Insecta	Coleoptera	Tenebrionidae	Trogloderus nevadus	656034	La Rivers, 1943	Trogloderus	nevadus			M. Andrew Johnston	2017						M. Andrew Johnston		2015-07-05	2015	7	5	186	222	5.VII.2015	Full body dissarticulation in glycerin; Trog_012
32717668	MAJC	MAJC		792ded92-38ec-4cb7-b69e-b44ea00880cf	PreservedSpecimen	dc3cfe83-ecd1-444c-bbdf-4f650c1296bb	MAJC0004242	Trog_013	Animalia	Arthropoda	Insecta	Coleoptera	Tenebrionidae	Trogloderus major	656043	Johnston	Trogloderus	major			M. Andrew Johnston	2017						Rolf Aalbu		2015-03-21	2015	3	21	80	222	5.VII.2015	Full body dissarticulation in glycerin; Trog_013
32717670	MAJC	MAJC		792ded92-38ec-4cb7-b69e-b44ea00880cf	PreservedSpecimen	cd382ecd-e729-4ac5-96f6-f6eafd800f15	MAJC0004243		Animalia	Arthropoda	Insecta	Coleoptera	Tenebrionidae	Trogloderus major	656043	Johnston	Trogloderus	major			M. Andrew Johnston	2017						M. Andrew Johnston		2016-06-09	2016	6	9	161	222	9.vi.2016	Full body dissarticulation in glycerin; Trog_014
32717671	MAJC	MAJC		792ded92-38ec-4cb7-b69e-b44ea00880cf	PreservedSpecimen	41668d03-d782-4915-b6dd-f5c1746068fc	MAJC0004244	Trog_015	Animalia	Arthropoda	Insecta	Coleoptera	Tenebrionidae	Trogloderus warneri	1635402	Johnston	Trogloderus	warneri			M. Andrew Johnston	2017						Rolf L. Aalbu		1983-09-13	1983	9	13	256	222	IX-13-1983	Full body dissarticulation in glycerin; Trog_015
32717673	MAJC	MAJC		792ded92-38ec-4cb7-b69e-b44ea00880cf	PreservedSpecimen	761664af-80bb-4746-858d-5dddedf8a26a	MAJC0004245	Trog_016	Animalia	Arthropoda	Insecta	Coleoptera	Tenebrionidae	Trogloderus arcanus	656345	Johnston	Trogloderus	arcanus			M. Andrew Johnston	2017						Derham Giuliani		1980-06-07	1980	6	7	159	222	VI-7-80 to VIII-31-80	Full body dissarticulation in glycerin; Trog_016
32834558	MAJC	MAJC		792ded92-38ec-4cb7-b69e-b44ea00880cf	PreservedSpecimen	6dd3a009-02cd-4d82-81d8-e5943ad707a2	MAJCTC01190	E182	Animalia	Arthropoda	Insecta	Coleoptera	Tenebrionidae	Trogloderus nevadus	656034	La Rivers, 1943	Trogloderus	nevadus			M. Andrew Johnston	2017						M. Andrew Johnston		2016-06-06	2016	6	6	158		6.VI.2016
32834559	MAJC	MAJC		792ded92-38ec-4cb7-b69e-b44ea00880cf	PreservedSpecimen	ef32e511-142e-4b45-933e-d29fa5402372	MAJCTC01191	E179	Animalia	Arthropoda	Insecta	Coleoptera	Tenebrionidae	Trogloderus vandykei	656035	La Rivers, 1946	Trogloderus	vandykei			M. Andrew Johnston	2017						M. Andrew Johnston		2016-05-31	2016	5	31	152		31.V.2016
32834560	MAJC	MAJC		792ded92-38ec-4cb7-b69e-b44ea00880cf	PreservedSpecimen	a11bd8e2-d80d-4e71-9247-a41ae1f0dcfb	MAJCTC01192	E190	Animalia	Arthropoda	Insecta	Coleoptera	Tenebrionidae	Trogloderus vandykei	656035	La Rivers, 1946	Trogloderus	vandykei			M. Andrew Johnston	2017						M. Andrew Johnston		2015-03-17	2015	3	17	76		17.III.2015
32834561	MAJC	MAJC		792ded92-38ec-4cb7-b69e-b44ea00880cf	PreservedSpecimen	3b44fbc4-2a58-41c3-adfc-21864d6d2022	MAJCTC01193	E116	Animalia	Arthropoda	Insecta	Coleoptera	Tenebrionidae	Trogloderus vandykei	656035	La Rivers, 1946	Trogloderus	vandykei			M. Andrew Johnston	2017						M. Andrew Johnston		2014-07-08	2014	7	8	189		8-VII-2014
32834562	MAJC	MAJC		792ded92-38ec-4cb7-b69e-b44ea00880cf	PreservedSpecimen	1ebe0d26-3a16-4db3-a77b-1a2a5673711f	MAJCTC01194	E187	Animalia	Arthropoda	Insecta	Coleoptera	Tenebrionidae	Trogloderus vandykei	656035	La Rivers, 1946	Trogloderus	vandykei			M. Andrew Johnston	2017						M. Andrew Johnston		2016-09-03	2016	9	3	247		3.IX.2016
32834563	MAJC	MAJC		792ded92-38ec-4cb7-b69e-b44ea00880cf	PreservedSpecimen	041e64c8-55a3-45ad-94f0-b988a2b041e2	MAJCTC01195	E111	Animalia	Arthropoda	Insecta	Coleoptera	Tenebrionidae	Trogloderus vandykei	656035	La Rivers, 1946	Trogloderus	vandykei			M. Andrew Johnston	2017						William B. Warner		2014-04-20	2014	4	20	110
32834564	MAJC	MAJC		792ded92-38ec-4cb7-b69e-b44ea00880cf	PreservedSpecimen	0a0a789b-9ab5-4063-9cf1-5ba87a4a6e59	MAJCTC01196	E178	Animalia	Arthropoda	Insecta	Coleoptera	Tenebrionidae	Trogloderus vandykei	656035	La Rivers, 1946	Trogloderus	vandykei			M. Andrew Johnston	2017						M.A. Jansen		2016-03-16	2016	3	16	76		16.III.2016
32834565	MAJC	MAJC		792ded92-38ec-4cb7-b69e-b44ea00880cf	PreservedSpecimen	942b3200-6d65-4cdc-ac52-9f721f7b42ca	MAJCTC01197	E186	Animalia	Arthropoda	Insecta	Coleoptera	Tenebrionidae	Trogloderus nevadus	656034	La Rivers, 1943	Trogloderus	nevadus			M. Andrew Johnston	2017						M. Andrew Johnston		2015-07-06	2015	7	6	187		6.VII.2015
32834566	MAJC	MAJC		792ded92-38ec-4cb7-b69e-b44ea00880cf	PreservedSpecimen	bf7071be-af6d-4a9e-a2de-3dabd314266a	MAJCTC01198	E183	Animalia	Arthropoda	Insecta	Coleoptera	Tenebrionidae	Trogloderus nevadus	656034	La Rivers, 1943	Trogloderus	nevadus			M. Andrew Johnston	2017						M. Andrew Johnston		2015-07-05	2015	7	5	186		5.VII.2015
32834567	MAJC	MAJC		792ded92-38ec-4cb7-b69e-b44ea00880cf	PreservedSpecimen	88cbaed3-a12d-4cdd-9564-dd8e5fa9e7fc	MAJCTC01199	E118	Animalia	Arthropoda	Insecta	Coleoptera	Tenebrionidae	Trogloderus nevadus	656034	La Rivers, 1943	Trogloderus	nevadus			M. Andrew Johnston	2017						M. Andrew Johnston		2014-05-14	2014	5	14	134		14.V.2014
32834568	MAJC	MAJC		792ded92-38ec-4cb7-b69e-b44ea00880cf	PreservedSpecimen	68f6bcba-7473-4dec-b0e1-bf2bb75eafbb	MAJCTC01200	E117	Animalia	Arthropoda	Insecta	Coleoptera	Tenebrionidae	Trogloderus nevadus	656034	La Rivers, 1943	Trogloderus	nevadus			M. Andrew Johnston	2017						M. Andrew Johnston		2014-05-14	2014	5	14	134		14.V.2014
32884363	MAJC	MAJC		792ded92-38ec-4cb7-b69e-b44ea00880cf	PreservedSpecimen	b7d0a35d-d499-4c94-98ed-2be12d254eeb	MAJCTC01201	E176	Animalia	Arthropoda	Insecta	Coleoptera	Tenebrionidae	Trogloderus costatus	337188	LeConte, 1879	Trogloderus	costatus			M. Andrew Johnston	2017						M. Andrew Johnston		2015-07-05	2015	7	5	186		5.VII.2015
32884375	MAJC	MAJC		792ded92-38ec-4cb7-b69e-b44ea00880cf	PreservedSpecimen	879b699d-8fdf-4b6f-83b9-b3347e570c16	MAJCTC01202	E177	Animalia	Arthropoda	Insecta	Coleoptera	Tenebrionidae	Trogloderus tuberculatus	487449	Blaisdell, 1909	Trogloderus	tuberculatus			M. Andrew Johnston	2017						M. Andrew Johnston		2016-03-08	2016	3	8	68		8.III.2016
32884395	MAJC	MAJC		792ded92-38ec-4cb7-b69e-b44ea00880cf	PreservedSpecimen	d09bb755-ac7f-4624-bd15-ac3042fc5d64	MAJCTC01203	E113	Animalia	Arthropoda	Insecta	Coleoptera	Tenebrionidae	Trogloderus major	656043	Johnston	Trogloderus	major			M. Andrew Johnston	2017					Paratype	M. Andrew Johnston		2014-05-11	2014	5	11	131		11.V.2014
32884400	MAJC	MAJC		792ded92-38ec-4cb7-b69e-b44ea00880cf	PreservedSpecimen	d3e07548-175d-4d3d-8e07-271c2aed31c9	MAJCTC01204	E114	Animalia	Arthropoda	Insecta	Coleoptera	Tenebrionidae	Trogloderus major	656043	Johnston	Trogloderus	major			M. Andrew Johnston	2017					Paratype	M. Andrew Johnston		2014-05-11	2014	5	11	131		11.V.2014
32884402	MAJC	MAJC		792ded92-38ec-4cb7-b69e-b44ea00880cf	PreservedSpecimen	8129f03c-0a8c-4359-9d25-8162986ea8ff	MAJCTC01205	E121	Animalia	Arthropoda	Insecta	Coleoptera	Tenebrionidae	Trogloderus major	656043	Johnston	Trogloderus	major			M. Andrew Johnston	2017					Paratype	M. Andrew Johnston		2014-08-21	2014	8	21	233		21-VIII-2014
32884423	MAJC	MAJC		792ded92-38ec-4cb7-b69e-b44ea00880cf	PreservedSpecimen	d9345f10-313a-4519-88d8-f897dbd3442e	MAJCTC0126	E181	Animalia	Arthropoda	Insecta	Coleoptera	Tenebrionidae	Trogloderus major	656043	Johnston	Trogloderus	major			M. Andrew Johnston	2017					Paratype	M. Andrew Johnston		2016-06-09	2016	6	9	161		9.vi.2016
32884426	MAJC	MAJC		792ded92-38ec-4cb7-b69e-b44ea00880cf	PreservedSpecimen	50b1a402-bf8e-4c06-986b-d774d6357a61	MAJCTC01207	E191	Animalia	Arthropoda	Insecta	Coleoptera	Tenebrionidae	Trogloderus major	656043	Johnston	Trogloderus	major			M. Andrew Johnston	2017					Paratype	M. Andrew Johnston		2015-03-16	2015	3	16	75		16-III-2015
32884431	MAJC	MAJC		792ded92-38ec-4cb7-b69e-b44ea00880cf	PreservedSpecimen	ff12bc6f-97e3-40e2-a999-712ca5735388	MAJCTC01208	E180	Animalia	Arthropoda	Insecta	Coleoptera	Tenebrionidae	Trogloderus major	656043	Johnston	Trogloderus	major			M. Andrew Johnston	2017					Paratype	M. Andrew Johnston		2016-05-31	2016	5	31	152		31.V.2016
32884442	MAJC	MAJC		792ded92-38ec-4cb7-b69e-b44ea00880cf	PreservedSpecimen	21f38b49-1d52-474e-964f-29ccea8c7dee	MAJCTC01209	E192	Animalia	Arthropoda	Insecta	Coleoptera	Tenebrionidae	Trogloderus skillmani	1631792	Johnston	Trogloderus	skillmani			M. Andrew Johnston	2017					Paratype	William B. Warner		2015-03-15	2015	3	15	74		iii.15-iv.15.2015
32884445	MAJC	MAJC		792ded92-38ec-4cb7-b69e-b44ea00880cf	PreservedSpecimen	04b0c7d1-5872-40d7-8d86-e82519dfd922	MAJCTC01210	E104	Animalia	Arthropoda	Insecta	Coleoptera	Tenebrionidae	Trogloderus skillmani	1631792	Johnston	Trogloderus	skillmani			M. Andrew Johnston	2017					Paratype	M. Andrew Johnston		2014-06-29	2014	6	29	180		29-VI-2014
32884449	MAJC	MAJC		792ded92-38ec-4cb7-b69e-b44ea00880cf	PreservedSpecimen	ddef0a7b-5609-4ad7-8c65-6277a0bf8656	MAJCTC01211	E105	Animalia	Arthropoda	Insecta	Coleoptera	Tenebrionidae	Trogloderus skillmani	1631792	Johnston	Trogloderus	skillmani			M. Andrew Johnston	2017					Paratype	M. Andrew Johnston		2014-06-29	2014	6	29	180		29-VI-2014
32884454	MAJC	MAJC		792ded92-38ec-4cb7-b69e-b44ea00880cf	PreservedSpecimen	939e8d3f-2c1a-4f77-a3b2-cded7669d4e3	MAJCTC01212	E110	Animalia	Arthropoda	Insecta	Coleoptera	Tenebrionidae	Trogloderus warneri	1635402	Johnston	Trogloderus	warneri			M. Andrew Johnston	2017					Paratype	William B. Warner		2014-04-24	2014	4	24	114		iv.24-V.24.2014
32884460	MAJC	MAJC		792ded92-38ec-4cb7-b69e-b44ea00880cf	PreservedSpecimen	bcf1822c-bc8f-491f-aa89-66bd610f6814	MAJCTC01213	E109	Animalia	Arthropoda	Insecta	Coleoptera	Tenebrionidae	Trogloderus warneri	1635402	Johnston	Trogloderus	warneri			M. Andrew Johnston	2017					Paratype	William B. Warner		2014-04-24	2014	4	24	114		iv.24-V.24.2014
32884464	MAJC	MAJC		792ded92-38ec-4cb7-b69e-b44ea00880cf	PreservedSpecimen	feaaf91f-3573-42cb-bd06-aa751b5e4971	MAJCTC01214	E112	Animalia	Arthropoda	Insecta	Coleoptera	Tenebrionidae	Trogloderus warneri	1635402	Johnston	Trogloderus	warneri			M. Andrew Johnston	2017					Paratype	William B. Warner; J. Huether		2014-05-30	2014	5	30	150		May 30, 2014
32884469	MAJC	MAJC		792ded92-38ec-4cb7-b69e-b44ea00880cf	PreservedSpecimen	365c8395-cfb5-4637-82eb-0e50ddfbe005	MAJCTC01215	E106	Animalia	Arthropoda	Insecta	Coleoptera	Tenebrionidae	Trogloderus verpus	1631793	Johnston	Trogloderus	verpus			M. Andrew Johnston	2017					Paratype	William B. Warner		2014-05-27	2014	5	27	147
32884471	MAJC	MAJC		792ded92-38ec-4cb7-b69e-b44ea00880cf	PreservedSpecimen	fc32b914-5b2c-4d68-9e5c-86d879c60c56	MAJCTC01216	E107	Animalia	Arthropoda	Insecta	Coleoptera	Tenebrionidae	Trogloderus verpus	1631793	Johnston	Trogloderus	verpus			M. Andrew Johnston	2017					Paratype	William B. Warner		2014-05-27	2014	5	27	147
32884472	MAJC	MAJC		792ded92-38ec-4cb7-b69e-b44ea00880cf	PreservedSpecimen	ddf86632-394d-484d-b95f-e3d9d09a6cec	MAJCTC01217	E184	Animalia	Arthropoda	Insecta	Coleoptera	Tenebrionidae	Trogloderus verpus	1631793	Johnston	Trogloderus	verpus			M. Andrew Johnston	2017					Paratype	M.A. Johnston; F.W. Skillman		2016-06-25	2016	6	25	177		25.VI.2016
32884474	MAJC	MAJC		792ded92-38ec-4cb7-b69e-b44ea00880cf	PreservedSpecimen	7618c226-fac9-4c2e-8244-b580539f98af	MAJCTC01218	E91	Animalia	Arthropoda	Insecta	Coleoptera	Tenebrionidae	Trogloderus verpus	1631793	Johnston	Trogloderus	verpus			M. Andrew Johnston	2017					Paratype	Aaron D. Smith		2008-06-11	2008	6	11	163
32884476	MAJC	MAJC		792ded92-38ec-4cb7-b69e-b44ea00880cf	PreservedSpecimen	3a45aa82-8768-443a-a1ed-9e5bd4dd72b0	MAJCTC01219	E108	Animalia	Arthropoda	Insecta	Coleoptera	Tenebrionidae	Trogloderus verpus	1631793	Johnston	Trogloderus	verpus			M. Andrew Johnston	2017					Paratype	William B. Warner; J. Huether		2014-05-28	2014	5	28	148
32884478	MAJC	MAJC		792ded92-38ec-4cb7-b69e-b44ea00880cf	PreservedSpecimen	937b2a20-137d-4678-813e-072348ae7d6d	MAJCTC01220	E188	Animalia	Arthropoda	Insecta	Coleoptera	Tenebrionidae	Trogloderus verpus	1631793	Johnston	Trogloderus	verpus			M. Andrew Johnston	2017					Paratype	Paul Skelley; P. Skelley, R. Gordon		2008-06-11	2008	6	11	163
32884480	MAJC	MAJC		792ded92-38ec-4cb7-b69e-b44ea00880cf	PreservedSpecimen	59fad85f-717a-4333-84ab-b1677be5517d	MAJCTC01221	E189	Animalia	Arthropoda	Insecta	Coleoptera	Tenebrionidae	Trogloderus verpus	1631793	Johnston	Trogloderus	verpus			M. Andrew Johnston	2017					Paratype	Paul Skelley; P. Skelley, R. Gordon		2008-06-13	2008	6	13	165
32884491	MAJC	MAJC		792ded92-38ec-4cb7-b69e-b44ea00880cf	PreservedSpecimen	e2a22a36-0d28-46bb-9d72-697d1a860d52	MAJCTC01222	E119	Animalia	Arthropoda	Insecta	Coleoptera	Tenebrionidae	Trogloderus arcanus	656345	Johnston	Trogloderus	arcanus			M. Andrew Johnston	2017					Paratype	M. Andrew Johnston		2014-05-12	2014	5	12	132		12.V.2014
32884492	MAJC	MAJC		792ded92-38ec-4cb7-b69e-b44ea00880cf	PreservedSpecimen	ff142bcf-9609-418b-85a8-cbccf08d2694	MAJCTC01223	E120	Animalia	Arthropoda	Insecta	Coleoptera	Tenebrionidae	Trogloderus arcanus	656345	Johnston	Trogloderus	arcanus			M. Andrew Johnston	2017					Paratype	M. Andrew Johnston		2014-05-12	2014	5	12	132		12.V.2014
33474313	MAJC	MAJC		792ded92-38ec-4cb7-b69e-b44ea00880cf	PreservedSpecimen	24f8df87-8160-4180-9ac9-21b567dababb	MAJCTC01224	E185	Animalia	Arthropoda	Insecta	Coleoptera	Tenebrionidae	Trogloderus arcanus	656345	Johnston	Trogloderus	arcanus			M. Andrew Johnston	2017					Paratype	M. Andrew Johnston		2015-07-06	2015	7	6	187		6.VII.2015
33474319	MAJC	MAJC		792ded92-38ec-4cb7-b69e-b44ea00880cf	PreservedSpecimen	3d8100fb-19e0-42c1-958d-cbb48055ead5	MAJCTC01225	E81	Animalia	Arthropoda	Insecta	Coleoptera	Tenebrionidae	Trogloderus kandai	656039	Johnston	Trogloderus	kandai			M. Andrew Johnston	2017					Paratype	Kojun Kanda	KK08_100	2008-06-13	2008	6	13	165
33474335	MAJC	MAJC		792ded92-38ec-4cb7-b69e-b44ea00880cf	PreservedSpecimen	f02e35a7-81f1-4cf2-afbd-175b84face71	MAJCTC01226	E115	Animalia	Arthropoda	Insecta	Coleoptera	Tenebrionidae	Trogloderus kandai	656039	Johnston	Trogloderus	kandai			M. Andrew Johnston	2017					Paratype	M. Andrew Johnston		2014-08-20	2014	8	20	232		20-VIII-2014
33474376	MAJC	MAJC		792ded92-38ec-4cb7-b69e-b44ea00880cf	PreservedSpecimen	25f489a7-3cbd-4d26-bdff-1fabc4d63c36	MAJC0004256		Animalia	Arthropoda	Insecta	Coleoptera	Tenebrionidae	Trogloderus vandykei	656035	La Rivers, 1946	Trogloderus	vandykei			M. Andrew Johnston	2017						William B. Warner		2014-04-20	2014	4	20	110
33474377	MAJC	MAJC		792ded92-38ec-4cb7-b69e-b44ea00880cf	PreservedSpecimen	edfc939e-4a8a-47ae-8bc5-da91fe98b4cd	MAJC0004257		Animalia	Arthropoda	Insecta	Coleoptera	Tenebrionidae	Trogloderus vandykei	656035	La Rivers, 1946	Trogloderus	vandykei			M. Andrew Johnston	2017						William B. Warner		2014-04-20	2014	4	20	110
33474378	MAJC	MAJC		792ded92-38ec-4cb7-b69e-b44ea00880cf	PreservedSpecimen	ca78b82e-21ac-4237-b23e-5995d15c203c	MAJC0004258		Animalia	Arthropoda	Insecta	Coleoptera	Tenebrionidae	Trogloderus vandykei	656035	La Rivers, 1946	Trogloderus	vandykei			M. Andrew Johnston	2017						M. Andrew Johnston		2016-09-03	2016	9	3	247		3.IX.2016
33474379	MAJC	MAJC		792ded92-38ec-4cb7-b69e-b44ea00880cf	PreservedSpecimen	d0cc23cd-ded5-4cd7-b2fa-0d867b2944fe	MAJC0004259		Animalia	Arthropoda	Insecta	Coleoptera	Tenebrionidae	Trogloderus nevadus	656034	La Rivers, 1943	Trogloderus	nevadus			M. Andrew Johnston	2017						M. Andrew Johnston		2016-06-06	2016	6	6	158		6.VI.2016
33474380	MAJC	MAJC		792ded92-38ec-4cb7-b69e-b44ea00880cf	PreservedSpecimen	5589e6b3-a953-4efb-882b-206417269252	MAJC0004260		Animalia	Arthropoda	Insecta	Coleoptera	Tenebrionidae	Trogloderus nevadus	656034	La Rivers, 1943	Trogloderus	nevadus			M. Andrew Johnston	2017						M. Andrew Johnston		2014-05-14	2014	5	14	134		14.V.2014
33474381	MAJC	MAJC		792ded92-38ec-4cb7-b69e-b44ea00880cf	PreservedSpecimen	28b082d4-c1a4-4488-888b-aeab9d9c4d26	MAJC0004261		Animalia	Arthropoda	Insecta	Coleoptera	Tenebrionidae	Trogloderus warneri	1635402	Johnston	Trogloderus	warneri			M. Andrew Johnston	2017					Paratype	M. Andrew Johnston		2014-06-28	2014	6	28	179		28-VI-2014
33474382	MAJC	MAJC		792ded92-38ec-4cb7-b69e-b44ea00880cf	PreservedSpecimen	aa093e90-a4e1-4378-a4cc-52152e12ade9	MAJC0004262		Animalia	Arthropoda	Insecta	Coleoptera	Tenebrionidae	Trogloderus warneri	1635402	Johnston	Trogloderus	warneri			M. Andrew Johnston	2017					Paratype	M. Andrew Johnston		2014-06-28	2014	6	28	179		28-VI-2014
33474383	MAJC	MAJC		792ded92-38ec-4cb7-b69e-b44ea00880cf	PreservedSpecimen	45145c4a-3de8-472b-bb80-11ebc7a46c59	MAJC0004263		Animalia	Arthropoda	Insecta	Coleoptera	Tenebrionidae	Trogloderus warneri	1635402	Johnston	Trogloderus	warneri			M. Andrew Johnston	2017					Paratype	William B. Warner; J. Huether		2014-05-30	2014	5	30	150		May 30, 2014
33474384	MAJC	MAJC		792ded92-38ec-4cb7-b69e-b44ea00880cf	PreservedSpecimen	9645a281-2567-4b03-b252-a7a1d5739b07	MAJC0004264		Animalia	Arthropoda	Insecta	Coleoptera	Tenebrionidae	Trogloderus warneri	1635402	Johnston	Trogloderus	warneri			M. Andrew Johnston	2017					Paratype	William B. Warner		2014-04-24	2014	4	24	114		V.24.2014
33474385	MAJC	MAJC		792ded92-38ec-4cb7-b69e-b44ea00880cf	PreservedSpecimen	26a1f80a-721b-4bee-bb91-afcbdb058f6d	MAJC0004265		Animalia	Arthropoda	Insecta	Coleoptera	Tenebrionidae	Trogloderus skillmani	1631792	Johnston	Trogloderus	skillmani			M. Andrew Johnston	2017					Paratype	M. Andrew Johnston		2014-08-30	2014	8	30	242		30-VIII-2014
33474394	MAJC	MAJC		792ded92-38ec-4cb7-b69e-b44ea00880cf	PreservedSpecimen	d43d8b67-17e9-4ae3-ab38-99d724d85342	MAJC0004266		Animalia	Arthropoda	Insecta	Coleoptera	Tenebrionidae	Trogloderus nevadus	656034	La Rivers, 1943	Trogloderus	nevadus			M. Andrew Johnston	2017						William B. Warner		2017-06-25	2017	6	25	176		vi.25-vii.3.2017
33474395	MAJC	MAJC		792ded92-38ec-4cb7-b69e-b44ea00880cf	PreservedSpecimen	5a063695-20f3-46f0-bfb0-7e1877e346e7	MAJC0004267		Animalia	Arthropoda	Insecta	Coleoptera	Tenebrionidae	Trogloderus nevadus	656034	La Rivers, 1943	Trogloderus	nevadus			M. Andrew Johnston	2017						William B. Warner		2017-06-25	2017	6	25	176		vi.25-vii.3.2017
35607125	MAJC	MAJC		792ded92-38ec-4cb7-b69e-b44ea00880cf	PreservedSpecimen	f97a2854-3520-46f4-9379-21d725b5946b	MAJC0004269		Animalia	Arthropoda	Insecta	Coleoptera	Tenebrionidae	Trogloderus vandykei	656035	La Rivers, 1946	Trogloderus	vandykei			M. Andrew Johnston	2018						M. Andrew Johnston		2018-04-30	2018	4	30	120		30.IV.2018
35607126	MAJC	MAJC		792ded92-38ec-4cb7-b69e-b44ea00880cf	PreservedSpecimen	15b63e6b-f3a7-4ae6-90bc-c92112317c87	MAJC0004270		Animalia	Arthropoda	Insecta	Coleoptera	Tenebrionidae	Trogloderus vandykei	656035	La Rivers, 1946	Trogloderus	vandykei			M. Andrew Johnston	2018						M. Andrew Johnston		2018-04-30	2018	4	30	120		30.IV.2018
35607127	MAJC	MAJC		792ded92-38ec-4cb7-b69e-b44ea00880cf	PreservedSpecimen	5501dfa2-394b-48b5-aa38-ed6e27d44725	MAJC0004271		Animalia	Arthropoda	Insecta	Coleoptera	Tenebrionidae	Trogloderus vandykei	656035	La Rivers, 1946	Trogloderus	vandykei			M. Andrew Johnston	2017						M. Andrew Johnston		2018-04-30	2018	4	30	120		30.IV.2018
35607128	MAJC	MAJC		792ded92-38ec-4cb7-b69e-b44ea00880cf	PreservedSpecimen	da5a4d7f-433d-41b3-97f1-4fbcf4b1eb71	MAJC0004272		Animalia	Arthropoda	Insecta	Coleoptera	Tenebrionidae	Trogloderus vandykei	656035	La Rivers, 1946	Trogloderus	vandykei			M. Andrew Johnston	2018						M. Andrew Johnston		2018-04-30	2018	4	30	120		30.IV.2018
35607129	MAJC	MAJC		792ded92-38ec-4cb7-b69e-b44ea00880cf	PreservedSpecimen	8ccbec6a-f090-47cc-95fa-9db878b35d0b	MAJC0004273		Animalia	Arthropoda	Insecta	Coleoptera	Tenebrionidae	Trogloderus vandykei	656035	La Rivers, 1946	Trogloderus	vandykei			M. Andrew Johnston	2018						M. Andrew Johnston		2018-04-30	2018	4	30	120		30.IV.2018
35607130	MAJC	MAJC		792ded92-38ec-4cb7-b69e-b44ea00880cf	PreservedSpecimen	81351fc9-23af-410d-b586-1ed04a7666af	MAJC0004274		Animalia	Arthropoda	Insecta	Coleoptera	Tenebrionidae	Trogloderus vandykei	656035	La Rivers, 1946	Trogloderus	vandykei			M. Andrew Johnston	2018						M. Andrew Johnston		2018-04-30	2018	4	30	120		30.IV.2018
35607131	MAJC	MAJC		792ded92-38ec-4cb7-b69e-b44ea00880cf	PreservedSpecimen	982e8c81-5742-4ec6-88cc-24998d82d6df	MAJC0004275		Animalia	Arthropoda	Insecta	Coleoptera	Tenebrionidae	Trogloderus vandykei	656035	La Rivers, 1946	Trogloderus	vandykei			M. Andrew Johnston	2018						M. Andrew Johnston		2018-04-30	2018	4	30	120		30.IV.2018
35607132	MAJC	MAJC		792ded92-38ec-4cb7-b69e-b44ea00880cf	PreservedSpecimen	232a0831-e431-42f5-80d0-98d5126be8d3	MAJC0004276		Animalia	Arthropoda	Insecta	Coleoptera	Tenebrionidae	Trogloderus vandykei	656035	La Rivers, 1946	Trogloderus	vandykei			M. Andrew Johnston	2018						M. Andrew Johnston		2018-04-30	2018	4	30	120		30.IV.2018
35607133	MAJC	MAJC		792ded92-38ec-4cb7-b69e-b44ea00880cf	PreservedSpecimen	35dae61f-1576-45c3-904c-59b1499195a4	MAJC0004277		Animalia	Arthropoda	Insecta	Coleoptera	Tenebrionidae	Trogloderus vandykei	656035	La Rivers, 1946	Trogloderus	vandykei			M. Andrew Johnston	2018						M. Andrew Johnston		2018-04-30	2018	4	30	120		30.IV.2018
35607134	MAJC	MAJC		792ded92-38ec-4cb7-b69e-b44ea00880cf	PreservedSpecimen	ce1d2e18-a444-4df0-b087-eae804efa4ba	MAJC0004278		Animalia	Arthropoda	Insecta	Coleoptera	Tenebrionidae	Trogloderus vandykei	656035	La Rivers, 1946	Trogloderus	vandykei			M. Andrew Johnston	2018						M. Andrew Johnston		2018-04-30	2018	4	30	120		30.IV.2018
27791628	SCAN	ARTSYS	CSCA	0acac5fe-f0ec-4d9f-82f8-0dbb74888de2	PreservedSpecimen	cda9ce12-4c85-4a8c-9b2a-b5dda662cedd	ARTSYS0003151		Animalia	Arthropoda	Insecta	Coleoptera	Tenebrionidae	Trogloderus costatus	337188	LeConte, 1879	Trogloderus	costatus			M. Andrew Johnston	2017						Frank Parker		1957-07-28	1957	7	28	209
27791632	SCAN	ARTSYS	CSCA	0acac5fe-f0ec-4d9f-82f8-0dbb74888de2	PreservedSpecimen	d8ebadce-b26f-4f90-a657-3b8133ef32ec	ARTSYS0003152		Animalia	Arthropoda	Insecta	Coleoptera	Tenebrionidae	Trogloderus costatus	337188	LeConte, 1879	Trogloderus	costatus			M. Andrew Johnston	2017						Frank Parker		1957-07-28	1957	7	28	209
27791635	SCAN	ARTSYS	UCDC	0acac5fe-f0ec-4d9f-82f8-0dbb74888de2	PreservedSpecimen	5204d656-521c-4913-afc6-aeefc8bb37cd	ARTSYS0003153		Animalia	Arthropoda	Insecta	Coleoptera	Tenebrionidae	Trogloderus costatus	337188	LeConte, 1879	Trogloderus	costatus			M. Andrew Johnston	2017						Frank Parker		1957-07-28	1957	7	28	209
27791636	SCAN	ARTSYS	UCDC	0acac5fe-f0ec-4d9f-82f8-0dbb74888de2	PreservedSpecimen	3a60010a-70a3-4d51-b63c-5c70bbfcd639	ARTSYS0003154		Animalia	Arthropoda	Insecta	Coleoptera	Tenebrionidae	Trogloderus costatus	337188	LeConte, 1879	Trogloderus	costatus			M. Andrew Johnston	2017						Frank Parker		1957-07-28	1957	7	28	209
27791638	SCAN	ARTSYS	UCDC	0acac5fe-f0ec-4d9f-82f8-0dbb74888de2	PreservedSpecimen	0ca62546-0de4-455a-b319-68454f9c51e3	ARTSYS0003155		Animalia	Arthropoda	Insecta	Coleoptera	Tenebrionidae	Trogloderus costatus	337188	LeConte, 1879	Trogloderus	costatus			M. Andrew Johnston	2017						Frank Parker		1957-07-28	1957	7	28	209
27791641	SCAN	ARTSYS	UCDC	0acac5fe-f0ec-4d9f-82f8-0dbb74888de2	PreservedSpecimen	eb21ebd4-4c4f-4e80-a22a-38bb775c1399	ARTSYS0003156		Animalia	Arthropoda	Insecta	Coleoptera	Tenebrionidae	Trogloderus costatus	337188	LeConte, 1879	Trogloderus	costatus			M. Andrew Johnston	2017						Frank Parker		1957-07-28	1957	7	28	209
27791642	SCAN	ARTSYS	UCDC	0acac5fe-f0ec-4d9f-82f8-0dbb74888de2	PreservedSpecimen	a39c09a2-e14e-4170-b893-bf89213e3f85	ARTSYS0003157		Animalia	Arthropoda	Insecta	Coleoptera	Tenebrionidae	Trogloderus costatus	337188	LeConte, 1879	Trogloderus	costatus			M. Andrew Johnston	2017						F.H. Wymore		1928-07-24	1928	7	24	206		VII-24-1928
27791650	SCAN	ARTSYS	FSCA	0acac5fe-f0ec-4d9f-82f8-0dbb74888de2	PreservedSpecimen	50847735-3551-43eb-8b8a-473708e9cf7d	ARTSYS0003158		Animalia	Arthropoda	Insecta	Coleoptera	Tenebrionidae	Trogloderus costatus	337188	LeConte, 1879	Trogloderus	costatus			M. Andrew Johnston	2017								1940-12-17	1940	12	17	352
27791659	SCAN	ARTSYS	FSCA	0acac5fe-f0ec-4d9f-82f8-0dbb74888de2	PreservedSpecimen	2332588b-f1c0-4419-ba5d-4f2ff0b5425a	ARTSYS0003159		Animalia	Arthropoda	Insecta	Coleoptera	Tenebrionidae	Trogloderus costatus	337188	LeConte, 1879	Trogloderus	costatus			M. Andrew Johnston	2017						Paul Skelley		2011-11-10	2011	11	10	314
27791663	SCAN	ARTSYS	FSCA	0acac5fe-f0ec-4d9f-82f8-0dbb74888de2	PreservedSpecimen	d543f72f-a8bc-49dd-82af-ce6a1f7c1317	ARTSYS0003160		Animalia	Arthropoda	Insecta	Coleoptera	Tenebrionidae	Trogloderus costatus	337188	LeConte, 1879	Trogloderus	costatus			M. Andrew Johnston	2017						Paul Skelley; MJ Paulsen, R. McPeak		2011-11-10	2011	11	10	314
27791764	SCAN	ARTSYS	CASC	0acac5fe-f0ec-4d9f-82f8-0dbb74888de2	PreservedSpecimen	17733d03-4066-4088-9c1f-fc4983ec8ef8	ARTSYS0003161		Animalia	Arthropoda	Insecta	Coleoptera	Tenebrionidae	Trogloderus costatus	337188	LeConte, 1879	Trogloderus	costatus			M. Andrew Johnston	2017						Ira LaRivers		1940-03-00	1940	3
27791766	SCAN	ARTSYS	CASC	0acac5fe-f0ec-4d9f-82f8-0dbb74888de2	PreservedSpecimen	d292fdb9-c7fa-40a9-977d-c7b942bd5dd2	ARTSYS0003162		Animalia	Arthropoda	Insecta	Coleoptera	Tenebrionidae	Trogloderus costatus	337188	LeConte, 1879	Trogloderus	costatus			M. Andrew Johnston	2017						Ira LaRivers		1940-03-00	1940	3
27791768	SCAN	ARTSYS	CASC	0acac5fe-f0ec-4d9f-82f8-0dbb74888de2	PreservedSpecimen	be706674-6bdf-4ae5-a254-a7e9b042f4f4	ARTSYS0003163		Animalia	Arthropoda	Insecta	Coleoptera	Tenebrionidae	Trogloderus costatus	337188	LeConte, 1879	Trogloderus	costatus			M. Andrew Johnston	2017						Ira LaRivers		1940-03-00	1940	3
27791770	SCAN	ARTSYS	CASC	0acac5fe-f0ec-4d9f-82f8-0dbb74888de2	PreservedSpecimen	be2eeb8b-12e9-4c7b-8894-ab4f45308946	ARTSYS0003164		Animalia	Arthropoda	Insecta	Coleoptera	Tenebrionidae	Trogloderus costatus	337188	LeConte, 1879	Trogloderus	costatus			M. Andrew Johnston	2017						Ira LaRivers		1940-03-00	1940	3
27791773	SCAN	ARTSYS	CASC	0acac5fe-f0ec-4d9f-82f8-0dbb74888de2	PreservedSpecimen	1bae1af3-e201-4a98-bd43-4ed594c332aa	ARTSYS0003165		Animalia	Arthropoda	Insecta	Coleoptera	Tenebrionidae	Trogloderus costatus	337188	LeConte, 1879	Trogloderus	costatus			M. Andrew Johnston	2017						Ira LaRivers		1940-03-00	1940	3
27791778	SCAN	ARTSYS	CASC	0acac5fe-f0ec-4d9f-82f8-0dbb74888de2	PreservedSpecimen	03793c28-27a2-4fcb-85ca-6c79b67cbfd1	ARTSYS0003166		Animalia	Arthropoda	Insecta	Coleoptera	Tenebrionidae	Trogloderus costatus	337188	LeConte, 1879	Trogloderus	costatus			M. Andrew Johnston	2017						L. S. S.		1931-06-02	1931	6	2	153
27791781	SCAN	ARTSYS	USNM	0acac5fe-f0ec-4d9f-82f8-0dbb74888de2	PreservedSpecimen	3c350d7c-5235-4168-a391-840efdc35b81	ARTSYS0003167		Animalia	Arthropoda	Insecta	Coleoptera	Tenebrionidae	Trogloderus costatus	337188	LeConte, 1879	Trogloderus	costatus			M. Andrew Johnston	2017						Ira LaRivers		1931-03-00	1931	3
27791809	SCAN	ARTSYS	CASC	0acac5fe-f0ec-4d9f-82f8-0dbb74888de2	PreservedSpecimen	d552176c-d0f4-431e-adee-41b6d9342892	ARTSYS0003168		Animalia	Arthropoda	Insecta	Coleoptera	Tenebrionidae	Trogloderus costatus	337188	LeConte, 1879	Trogloderus	costatus			M. Andrew Johnston	2017						K.S. Hagen		1941-07-04	1941	7	4	185
27791810	SCAN	ARTSYS	CASC	0acac5fe-f0ec-4d9f-82f8-0dbb74888de2	PreservedSpecimen	6105d3be-8963-4995-b7c6-2422ace08c88	ARTSYS0003169		Animalia	Arthropoda	Insecta	Coleoptera	Tenebrionidae	Trogloderus costatus	337188	LeConte, 1879	Trogloderus	costatus			M. Andrew Johnston	2017						K.S. Hagen		1941-07-04	1941	7	4	185
27791811	SCAN	ARTSYS	CASC	0acac5fe-f0ec-4d9f-82f8-0dbb74888de2	PreservedSpecimen	36cee448-f24f-4aaa-9432-f8b7d1c5b2fc	ARTSYS0003170		Animalia	Arthropoda	Insecta	Coleoptera	Tenebrionidae	Trogloderus costatus	337188	LeConte, 1879	Trogloderus	costatus			M. Andrew Johnston	2017						K.S. Hagen		1941-07-04	1941	7	4	185
27791812	SCAN	ARTSYS	EMEC	0acac5fe-f0ec-4d9f-82f8-0dbb74888de2	PreservedSpecimen	0002ac67-9e4e-402d-a23f-0bb237e6a05a	EMEC1186865		Animalia	Arthropoda	Insecta	Coleoptera	Tenebrionidae	Trogloderus costatus	337188	LeConte, 1879	Trogloderus	costatus			M. Andrew Johnston	2017						K.S. Hagen		1941-07-04	1941	7	4	185
27791816	SCAN	ARTSYS	EMEC	0acac5fe-f0ec-4d9f-82f8-0dbb74888de2	PreservedSpecimen	3759e0a7-343a-4b89-a929-b16a4dc54338	EMEC1186866		Animalia	Arthropoda	Insecta	Coleoptera	Tenebrionidae	Trogloderus costatus	337188	LeConte, 1879	Trogloderus	costatus			M. Andrew Johnston	2017						K.S. Hagen		1941-07-04	1941	7	4	185
27791820	SCAN	ARTSYS	CASC	0acac5fe-f0ec-4d9f-82f8-0dbb74888de2	PreservedSpecimen	56bd36e9-37d2-4006-a346-fa973962a2e6	ARTSYS0003171		Animalia	Arthropoda	Insecta	Coleoptera	Tenebrionidae	Trogloderus costatus	337188	LeConte, 1879	Trogloderus	costatus			M. Andrew Johnston	2017						Ira La Rivers		1944-07-10	1944	7	10	192
27791822	SCAN	ARTSYS	CASC	0acac5fe-f0ec-4d9f-82f8-0dbb74888de2	PreservedSpecimen	1acf5aa2-8e30-4583-8373-a112f824a840	ARTSYS0003172		Animalia	Arthropoda	Insecta	Coleoptera	Tenebrionidae	Trogloderus costatus	337188	LeConte, 1879	Trogloderus	costatus			M. Andrew Johnston	2017						Ira La Rivers		1944-06-18	1944	6	18	170
27791823	SCAN	ARTSYS	CASC	0acac5fe-f0ec-4d9f-82f8-0dbb74888de2	PreservedSpecimen	673b389f-8582-4ef2-af5b-7232c43010fb	ARTSYS0003173		Animalia	Arthropoda	Insecta	Coleoptera	Tenebrionidae	Trogloderus costatus	337188	LeConte, 1879	Trogloderus	costatus			M. Andrew Johnston	2017						Ira La Rivers		1944-06-18	1944	6	18	170
27791824	SCAN	ARTSYS	CASC	0acac5fe-f0ec-4d9f-82f8-0dbb74888de2	PreservedSpecimen	246a75b8-1dd1-40bc-a1c8-9f40cb41701a	ARTSYS0003174		Animalia	Arthropoda	Insecta	Coleoptera	Tenebrionidae	Trogloderus costatus	337188	LeConte, 1879	Trogloderus	costatus			M. Andrew Johnston	2017									1944	6	18	170
27791825	SCAN	ARTSYS	CASC	0acac5fe-f0ec-4d9f-82f8-0dbb74888de2	PreservedSpecimen	b18efd4a-da99-4968-8776-a025d24a5cea	ARTSYS0003175		Animalia	Arthropoda	Insecta	Coleoptera	Tenebrionidae	Trogloderus costatus	337188	LeConte, 1879	Trogloderus	costatus			M. Andrew Johnston	2017						Wymore			1944	6	18	170
27791826	SCAN	ARTSYS	CASC	0acac5fe-f0ec-4d9f-82f8-0dbb74888de2	PreservedSpecimen	33928b30-049f-46a7-8430-b1b8011bc6e8	ARTSYS0003176		Animalia	Arthropoda	Insecta	Coleoptera	Tenebrionidae	Trogloderus costatus	337188	LeConte, 1879	Trogloderus	costatus			M. Andrew Johnston	2017						Ernest R. Tinkham			1944	6	18	170
27791827	SCAN	ARTSYS	CASC	0acac5fe-f0ec-4d9f-82f8-0dbb74888de2	PreservedSpecimen	d60df301-98cd-444a-be02-816ce18bf376	ARTSYS0003177		Animalia	Arthropoda	Insecta	Coleoptera	Tenebrionidae	Trogloderus costatus	337188	LeConte, 1879	Trogloderus	costatus			M. Andrew Johnston	2017						Ernest R. Tinkham			1944	6	18	170
27791828	SCAN	ARTSYS	CASC	0acac5fe-f0ec-4d9f-82f8-0dbb74888de2	PreservedSpecimen	f16af72d-f17f-4755-8e2f-c739f723f798	ARTSYS0003181		Animalia	Arthropoda	Insecta	Coleoptera	Tenebrionidae	Trogloderus costatus	337188	LeConte, 1879	Trogloderus	costatus			M. Andrew Johnston	2017						Ernest R. Tinkham			1944	6	18	170
27791829	SCAN	ARTSYS	CASC	0acac5fe-f0ec-4d9f-82f8-0dbb74888de2	PreservedSpecimen	b493e75b-89e9-4603-9780-fb8a74b91354	ARTSYS0003178		Animalia	Arthropoda	Insecta	Coleoptera	Tenebrionidae	Trogloderus costatus	337188	LeConte, 1879	Trogloderus	costatus			M. Andrew Johnston	2017						Ernest R. Tinkham			1944	6	18	170
27791830	SCAN	ARTSYS	CASC	0acac5fe-f0ec-4d9f-82f8-0dbb74888de2	PreservedSpecimen	5e89d6bd-3cf8-446c-8c0b-bc34c913578b	ARTSYS0003179		Animalia	Arthropoda	Insecta	Coleoptera	Tenebrionidae	Trogloderus costatus	337188	LeConte, 1879	Trogloderus	costatus			M. Andrew Johnston	2017						J.C. Chamberlin		1931-04-05	1931	4	5	95
27791831	SCAN	ARTSYS	AMNH	0acac5fe-f0ec-4d9f-82f8-0dbb74888de2	PreservedSpecimen	ea2ca0e9-dd53-4dae-95b5-ea41c7c0251e	ARTSYS0003180	TB13080	Animalia	Arthropoda	Insecta	Coleoptera	Tenebrionidae	Trogloderus costatus	337188	LeConte, 1879	Trogloderus	costatus			M. Andrew Johnston	2017						A.C. Cole		1932-08-13	1932	8	13	226
27791832	SCAN	ARTSYS		0acac5fe-f0ec-4d9f-82f8-0dbb74888de2	PreservedSpecimen	1f9c655b-6d1d-416d-aa71-a89f0fd453fd	ARTSYS0003182		Animalia	Arthropoda	Insecta	Coleoptera	Tenebrionidae	Trogloderus costatus	337188	LeConte, 1879	Trogloderus	costatus			M. Andrew Johnston	2017									1932	8	13	226
27791833	SCAN	ARTSYS	RLAC	0acac5fe-f0ec-4d9f-82f8-0dbb74888de2	PreservedSpecimen	d4628c53-db85-4431-818f-a77aad75f369	ARTSYS0003183		Animalia	Arthropoda	Insecta	Coleoptera	Tenebrionidae	Trogloderus costatus	337188	LeConte, 1879	Trogloderus	costatus			M. Andrew Johnston	2017						R. L. Aalbu		1987-09-19	1987	9	19	262		IX-19/20-87
27791834	SCAN	ARTSYS	CASC	0acac5fe-f0ec-4d9f-82f8-0dbb74888de2	PreservedSpecimen	0a61a64a-131b-4e58-b56e-77e43e81c3b5	ARTSYS0003184		Animalia	Arthropoda	Insecta	Coleoptera	Tenebrionidae	Trogloderus tuberculatus	487449	Blaisdell, 1909	Trogloderus	tuberculatus			M. Andrew Johnston	2017						B. Banta		1959-05-14	1959	5	14	134
27791835	SCAN	ARTSYS		0acac5fe-f0ec-4d9f-82f8-0dbb74888de2	PreservedSpecimen	1e22cd97-14da-4731-8513-d3e50aa5ae87	ARTSYS0003185		Animalia	Arthropoda	Insecta	Coleoptera	Tenebrionidae	Trogloderus tuberculatus	487449	Blaisdell, 1909	Trogloderus	tuberculatus			M. Andrew Johnston	2017						B. Banta		1959-05-16	1959	5	16	136
27791836	SCAN	ARTSYS	CASC	0acac5fe-f0ec-4d9f-82f8-0dbb74888de2	PreservedSpecimen	0a849e56-9d5f-4b79-8aec-aeebc2453d2a	ARTSYS0003186		Animalia	Arthropoda	Insecta	Coleoptera	Tenebrionidae	Trogloderus tuberculatus	487449	Blaisdell, 1909	Trogloderus	tuberculatus										B. Banta		1959-05-16	1959	5	16	136
27791837	SCAN	ARTSYS	CASC	0acac5fe-f0ec-4d9f-82f8-0dbb74888de2	PreservedSpecimen	f6af54f6-6680-437a-b61f-1027a607d793	ARTSYS0003187		Animalia	Arthropoda	Insecta	Coleoptera	Tenebrionidae	Trogloderus tuberculatus	487449	Blaisdell, 1909	Trogloderus	tuberculatus			M. Andrew Johnston	2017						B. Banta		1959-05-16	1959	5	16	136
27791838	SCAN	ARTSYS	CASC	0acac5fe-f0ec-4d9f-82f8-0dbb74888de2	PreservedSpecimen	e7f3d77a-29d2-4d38-aa82-7dab8e3cf22e	ARTSYS0003188		Animalia	Arthropoda	Insecta	Coleoptera	Tenebrionidae	Trogloderus tuberculatus	487449	Blaisdell, 1909	Trogloderus	tuberculatus			M. Andrew Johnston	2017						B. Banta		1959-05-02	1959	5	2	122
27791839	SCAN	ARTSYS	CASC	0acac5fe-f0ec-4d9f-82f8-0dbb74888de2	PreservedSpecimen	01956d80-5029-495d-905e-5a4857620c46	ARTSYS0003189		Animalia	Arthropoda	Insecta	Coleoptera	Tenebrionidae	Trogloderus tuberculatus	487449	Blaisdell, 1909	Trogloderus	tuberculatus			M. Andrew Johnston	2017						B. Banta		1959-09-17	1959	9	17	260
27791840	SCAN	ARTSYS	CASC	0acac5fe-f0ec-4d9f-82f8-0dbb74888de2	PreservedSpecimen	c0659393-3788-4d5d-9e7f-f9b16d48c194	ARTSYS0003190		Animalia	Arthropoda	Insecta	Coleoptera	Tenebrionidae	Trogloderus tuberculatus	487449	Blaisdell, 1909	Trogloderus	tuberculatus			M. Andrew Johnston	2017						Ernest R. Tinkham		1970-10-00	1970	10
27791841	SCAN	ARTSYS	CSCA	0acac5fe-f0ec-4d9f-82f8-0dbb74888de2	PreservedSpecimen	632910b4-7cdd-4a26-8a02-6754943b1b5c	ARTSYS0003191		Animalia	Arthropoda	Insecta	Coleoptera	Tenebrionidae	Trogloderus tuberculatus	487449	Blaisdell, 1909	Trogloderus	tuberculatus			M. Andrew Johnston	2017								1972-03-24	1972	3	24	84
27791842	SCAN	ARTSYS	CASC	0acac5fe-f0ec-4d9f-82f8-0dbb74888de2	PreservedSpecimen	962381aa-e696-452c-983c-f810d549037a	ARTSYS0003192		Animalia	Arthropoda	Insecta	Coleoptera	Tenebrionidae	Trogloderus tuberculatus	487449	Blaisdell, 1909	Trogloderus	tuberculatus			M. Andrew Johnston	2017								1970-05-11	1970	5	11	131
27791843	SCAN	ARTSYS	CSCA	0acac5fe-f0ec-4d9f-82f8-0dbb74888de2	PreservedSpecimen	bd379ead-3403-4b9b-b7ba-435911bfe403	ARTSYS0003193		Animalia	Arthropoda	Insecta	Coleoptera	Tenebrionidae	Trogloderus tuberculatus	487449	Blaisdell, 1909	Trogloderus	tuberculatus			M. Andrew Johnston	2017						Derham Giuliani		1981-05-25	1981	5	25	145
27791844	SCAN	ARTSYS	CSCA	0acac5fe-f0ec-4d9f-82f8-0dbb74888de2	PreservedSpecimen	12227a54-d53f-4ad9-b830-ed91aed37a6c	ARTSYS0003194		Animalia	Arthropoda	Insecta	Coleoptera	Tenebrionidae	Trogloderus tuberculatus	487449	Blaisdell, 1909	Trogloderus	tuberculatus			M. Andrew Johnston	2017						Derham Giuliani		1981-05-25	1981	5	25	145		V-25-81/VIII-15-81													glycol pit trap
27791845	SCAN	ARTSYS	CSCA	0acac5fe-f0ec-4d9f-82f8-0dbb74888de2	PreservedSpecimen	73888143-a27a-42c2-91ec-779490dcf10a	ARTSYS0003195		Animalia	Arthropoda	Insecta	Coleoptera	Tenebrionidae	Trogloderus tuberculatus	487449	Blaisdell, 1909	Trogloderus	tuberculatus			M. Andrew Johnston	2017						Derham Giuliani		1981-05-25	1981	5	25	145		V-25-81/VIII-15-81													glycol pit trap
27791846	SCAN	ARTSYS	CSCA	0acac5fe-f0ec-4d9f-82f8-0dbb74888de2	PreservedSpecimen	7896415d-9faa-4dcc-a5bc-a0517434e596	ARTSYS0003196		Animalia	Arthropoda	Insecta	Coleoptera	Tenebrionidae	Trogloderus tuberculatus	487449	Blaisdell, 1909	Trogloderus	tuberculatus			M. Andrew Johnston	2017						Derham Giuliani		1982-04-26	1982	4	26	116	-31	IV-26-82 to VII-7-82													ethylene glycol pit trap
27791847	SCAN	ARTSYS	CSCA	0acac5fe-f0ec-4d9f-82f8-0dbb74888de2	PreservedSpecimen	e5b5bee3-3b14-44fa-b2b5-59e0c82cdfa2	ARTSYS0003197		Animalia	Arthropoda	Insecta	Coleoptera	Tenebrionidae	Trogloderus tuberculatus	487449	Blaisdell, 1909	Trogloderus	tuberculatus			M. Andrew Johnston	2017						Derham Giuliani		1982-04-26	1982	4	26	116	-31	IV-26-82 to VII-7-82													ethylene glycol pit trap
27791848	SCAN	ARTSYS	CSCA	0acac5fe-f0ec-4d9f-82f8-0dbb74888de2	PreservedSpecimen	21ba9aa2-43fa-4f9e-8785-82958db64257	ARTSYS0003198		Animalia	Arthropoda	Insecta	Coleoptera	Tenebrionidae	Trogloderus tuberculatus	487449	Blaisdell, 1909	Trogloderus	tuberculatus			M. Andrew Johnston	2017						Derham Giuliani		1982-04-26	1982	4	26	116	-31	IV-26-82 to VII-7-82													ethylene glycol pit trap
27791849	SCAN	ARTSYS	CSCA	0acac5fe-f0ec-4d9f-82f8-0dbb74888de2	PreservedSpecimen	17b9f71e-d181-4a52-85c9-a464f7afe62e	ARTSYS0003199		Animalia	Arthropoda	Insecta	Coleoptera	Tenebrionidae	Trogloderus tuberculatus	487449	Blaisdell, 1909	Trogloderus	tuberculatus			M. Andrew Johnston	2017						Derham Giuliani		1989-08-00	1989	8			-31	VIII-1989 to III-1990													antifreeze pit trap
27791850	SCAN	ARTSYS	CSCA	0acac5fe-f0ec-4d9f-82f8-0dbb74888de2	PreservedSpecimen	eeabe3ee-5326-4513-bc56-20ae90374648	ARTSYS0003200		Animalia	Arthropoda	Insecta	Coleoptera	Tenebrionidae	Trogloderus tuberculatus	487449	Blaisdell, 1909	Trogloderus	tuberculatus			M. Andrew Johnston	2017						Derham Giuliani		1989-08-00	1989	8			-31	VIII-1989 to III-1990													antifreeze pit trap
27791851	SCAN	ARTSYS	CSCA	0acac5fe-f0ec-4d9f-82f8-0dbb74888de2	PreservedSpecimen	70a18476-05e6-45ab-b615-c41d654dd4cd	ARTSYS0003201		Animalia	Arthropoda	Insecta	Coleoptera	Tenebrionidae	Trogloderus tuberculatus	487449	Blaisdell, 1909	Trogloderus	tuberculatus			M. Andrew Johnston	2017						Derham Giuliani		1989-08-00	1989	8			-31	VIII-1989 to III-1990													antifreeze pit trap
27791852	SCAN	ARTSYS	CSCA	0acac5fe-f0ec-4d9f-82f8-0dbb74888de2	PreservedSpecimen	0b1dfda1-bfe7-4f07-aee0-cecadbe14b90	ARTSYS0003202		Animalia	Arthropoda	Insecta	Coleoptera	Tenebrionidae	Trogloderus tuberculatus	487449	Blaisdell, 1909	Trogloderus	tuberculatus			M. Andrew Johnston	2017						Derham Giuliani		1989-08-00	1989	8			-31	VIII-1989 to III-1990													antifreeze pit trap
27791853	SCAN	ARTSYS	FSCA	0acac5fe-f0ec-4d9f-82f8-0dbb74888de2	PreservedSpecimen	7abd3581-3adc-40b2-9dcd-87ce0a679368	ARTSYS0003203		Animalia	Arthropoda	Insecta	Coleoptera	Tenebrionidae	Trogloderus tuberculatus	487449	Blaisdell, 1909	Trogloderus	tuberculatus			M. Andrew Johnston	2017						C.S. Papp			1989	8			-31	IX
27791854	SCAN	ARTSYS	FSCA	0acac5fe-f0ec-4d9f-82f8-0dbb74888de2	PreservedSpecimen	e3ed4db3-c8f8-41ac-a97c-7d40406a9be0	ARTSYS0003204		Animalia	Arthropoda	Insecta	Coleoptera	Tenebrionidae	Trogloderus tuberculatus	487449	Blaisdell, 1909	Trogloderus	tuberculatus			M. Andrew Johnston	2017						C.S. Papp			1989	8			-31	IX
27791855	SCAN	ARTSYS	LACM	0acac5fe-f0ec-4d9f-82f8-0dbb74888de2	PreservedSpecimen	a9b6161d-8ca5-413d-a3b9-c68074b50a59	LACM345818		Animalia	Arthropoda	Insecta	Coleoptera	Tenebrionidae	Trogloderus tuberculatus	487449	Blaisdell, 1909	Trogloderus	tuberculatus			M. Andrew Johnston	2017						C.S. Papp			1989	8			-31	IX
27791856	SCAN	ARTSYS	LACM	0acac5fe-f0ec-4d9f-82f8-0dbb74888de2	PreservedSpecimen	f2c4125d-1c59-42aa-ae03-67f8cf6eb820	LACM345821		Animalia	Arthropoda	Insecta	Coleoptera	Tenebrionidae	Trogloderus tuberculatus	487449	Blaisdell, 1909	Trogloderus	tuberculatus			M. Andrew Johnston	2017						C.S. Papp			1989	8			-31	IX
27791857	SCAN	ARTSYS	LACM	0acac5fe-f0ec-4d9f-82f8-0dbb74888de2	PreservedSpecimen	c14f5dbc-6e41-4c8f-8822-0b26d7c2a7cf	LACM345820		Animalia	Arthropoda	Insecta	Coleoptera	Tenebrionidae	Trogloderus tuberculatus	487449	Blaisdell, 1909	Trogloderus	tuberculatus			M. Andrew Johnston	2017						C.S. Papp			1989	8			-31	IX
27791858	SCAN	ARTSYS	LACM	0acac5fe-f0ec-4d9f-82f8-0dbb74888de2	PreservedSpecimen	71700061-0a29-4e21-a660-858752be351d	LACM345819		Animalia	Arthropoda	Insecta	Coleoptera	Tenebrionidae	Trogloderus tuberculatus	487449	Blaisdell, 1909	Trogloderus	tuberculatus			M. Andrew Johnston	2017						C.S. Papp			1989	8			-31	IX
27791859	SCAN	ARTSYS	LACM	0acac5fe-f0ec-4d9f-82f8-0dbb74888de2	PreservedSpecimen	92e64dc7-d632-4059-afc2-469a8113ed6f	LACM345817		Animalia	Arthropoda	Insecta	Coleoptera	Tenebrionidae	Trogloderus tuberculatus	487449	Blaisdell, 1909	Trogloderus	tuberculatus			M. Andrew Johnston	2017						C.S. Papp			1989	8			-31	IX
27791860	SCAN	ARTSYS	AMNH	0acac5fe-f0ec-4d9f-82f8-0dbb74888de2	PreservedSpecimen	51d094b4-7837-43a1-b8e2-972e1d44f013	ARTSYS0003205		Animalia	Arthropoda	Insecta	Coleoptera	Tenebrionidae	Trogloderus tuberculatus	487449	Blaisdell, 1909	Trogloderus	tuberculatus			M. Andrew Johnston	2017								1922-04-02	1922	4	2	92	-31
27791861	SCAN	ARTSYS	AMNH	0acac5fe-f0ec-4d9f-82f8-0dbb74888de2	PreservedSpecimen	4851d7a3-b936-4980-9419-347ba9fb074a	ARTSYS0003206		Animalia	Arthropoda	Insecta	Coleoptera	Tenebrionidae	Trogloderus tuberculatus	487449	Blaisdell, 1909	Trogloderus	tuberculatus			M. Andrew Johnston	2017								1922-04-02	1922	4	2	92	-31
27791862	SCAN	ARTSYS	AMNH	0acac5fe-f0ec-4d9f-82f8-0dbb74888de2	PreservedSpecimen	867f01f7-f1db-4997-936b-9ca47753c805	ARTSYS0003207		Animalia	Arthropoda	Insecta	Coleoptera	Tenebrionidae	Trogloderus tuberculatus	487449	Blaisdell, 1909	Trogloderus	tuberculatus			M. Andrew Johnston	2017								1922-04-19	1922	4	19	109	-31
27791863	SCAN	ARTSYS	LACM	0acac5fe-f0ec-4d9f-82f8-0dbb74888de2	PreservedSpecimen	71189017-9cca-4870-8e4e-b3120b5ff908	LACM345822		Animalia	Arthropoda	Insecta	Coleoptera	Tenebrionidae	Trogloderus tuberculatus	487449	Blaisdell, 1909	Trogloderus	tuberculatus			M. Andrew Johnston	2017						N. McFarland		1959-06-12	1959	6	12	163	-31
27791864	SCAN	ARTSYS	CSCA	0acac5fe-f0ec-4d9f-82f8-0dbb74888de2	PreservedSpecimen	e8b3e5ca-a1d4-4845-b7cd-702a284fdfb5	ARTSYS0003208		Animalia	Arthropoda	Insecta	Coleoptera	Tenebrionidae	Trogloderus tuberculatus	487449	Blaisdell, 1909	Trogloderus	tuberculatus			M. Andrew Johnston	2017						Kirby W. Brown		1979-03-30	1979	3	30	89	-31														antifreeze pit trap
27791865	SCAN	ARTSYS	CASC	0acac5fe-f0ec-4d9f-82f8-0dbb74888de2	PreservedSpecimen	dc319bd4-03cd-495c-a4d6-3da982ef627c	ARTSYS0003209		Animalia	Arthropoda	Insecta	Coleoptera	Tenebrionidae	Trogloderus tuberculatus	487449	Blaisdell, 1909	Trogloderus	tuberculatus			M. Andrew Johnston	2017						E.S. Ross		1949-04-13	1949	4	13	103	-31
27791866	SCAN	ARTSYS	CASC	0acac5fe-f0ec-4d9f-82f8-0dbb74888de2	PreservedSpecimen	82b603e6-6236-4e4f-9149-27437a2d0ea6	ARTSYS0003210		Animalia	Arthropoda	Insecta	Coleoptera	Tenebrionidae	Trogloderus tuberculatus	487449	Blaisdell, 1909	Trogloderus	tuberculatus			M. Andrew Johnston	2017								1927-05-01	1927	5	1	121	-31
27791867	SCAN	ARTSYS	FSCA	0acac5fe-f0ec-4d9f-82f8-0dbb74888de2	PreservedSpecimen	2011b0bd-09cb-4ae7-b5d4-7db474bb0c3f	ARTSYS0003211		Animalia	Arthropoda	Insecta	Coleoptera	Tenebrionidae	Trogloderus tuberculatus	487449	Blaisdell, 1909	Trogloderus	tuberculatus			M. Andrew Johnston	2017						J.E. Cottle			1927	5	1	121	-31	May
27791876	SCAN	ARTSYS	CSCA	0acac5fe-f0ec-4d9f-82f8-0dbb74888de2	PreservedSpecimen	c2698e2d-493b-4593-8119-3147ff754456	ARTSYS0003212		Animalia	Arthropoda	Insecta	Coleoptera	Tenebrionidae	Trogloderus vandykei	656035	La Rivers, 1946	Trogloderus	vandykei			M. Andrew Johnston	2017						J. Johnson; M. Wasbauer		1970-05-23	1970	5	23	143	-31
27791877	SCAN	ARTSYS	CSCA	0acac5fe-f0ec-4d9f-82f8-0dbb74888de2	PreservedSpecimen	83a1826e-dbef-4916-94e9-4ce5a2421ebf	ARTSYS0003213		Animalia	Arthropoda	Insecta	Coleoptera	Tenebrionidae	Trogloderus vandykei	656035	La Rivers, 1946	Trogloderus	vandykei			M. Andrew Johnston	2017						J. Johnson; M. Wasbauer		1970-05-23	1970	5	23	143	-31
27791878	SCAN	ARTSYS	CSCA	0acac5fe-f0ec-4d9f-82f8-0dbb74888de2	PreservedSpecimen	66e377e2-6d79-46ad-98aa-40317910e3d1	ARTSYS0003214		Animalia	Arthropoda	Insecta	Coleoptera	Tenebrionidae	Trogloderus vandykei	656035	La Rivers, 1946	Trogloderus	vandykei			M. Andrew Johnston	2017						J. Johnson; M. Wasbauer		1970-05-23	1970	5	23	143	-31
27791879	SCAN	ARTSYS	CSCA	0acac5fe-f0ec-4d9f-82f8-0dbb74888de2	PreservedSpecimen	fc639df0-5e30-47ca-b14c-7eeb926e71d2	ARTSYS0003215		Animalia	Arthropoda	Insecta	Coleoptera	Tenebrionidae	Trogloderus vandykei	656035	La Rivers, 1946	Trogloderus	vandykei			M. Andrew Johnston	2017						J. Johnson; M. Wasbauer		1970-05-23	1970	5	23	143	-31
27791880	SCAN	ARTSYS	CSCA	0acac5fe-f0ec-4d9f-82f8-0dbb74888de2	PreservedSpecimen	39c5c43e-c2dc-40a8-889a-e914d563d2bc	ARTSYS0003216		Animalia	Arthropoda	Insecta	Coleoptera	Tenebrionidae	Trogloderus vandykei	656035	La Rivers, 1946	Trogloderus	vandykei			M. Andrew Johnston	2017						J. Johnson; M. Wasbauer		1970-05-23	1970	5	23	143	-31
27791881	SCAN	ARTSYS	CSCA	0acac5fe-f0ec-4d9f-82f8-0dbb74888de2	PreservedSpecimen	793c99bf-ba4f-49a9-808e-91963809f5ec	ARTSYS0003217		Animalia	Arthropoda	Insecta	Coleoptera	Tenebrionidae	Trogloderus vandykei	656035	La Rivers, 1946	Trogloderus	vandykei			M. Andrew Johnston	2017						J. Johnson; M. Wasbauer		1970-05-23	1970	5	23	143	-31
27791882	SCAN	ARTSYS	CSCA	0acac5fe-f0ec-4d9f-82f8-0dbb74888de2	PreservedSpecimen	95fcc8e4-ee69-4379-a6e3-eaeb5d17a57c	ARTSYS0003218		Animalia	Arthropoda	Insecta	Coleoptera	Tenebrionidae	Trogloderus vandykei	656035	La Rivers, 1946	Trogloderus	vandykei			M. Andrew Johnston	2017						J. Johnson; M. Wasbauer		1970-05-23	1970	5	23	143	-31
27791883	SCAN	ARTSYS	CSCA	0acac5fe-f0ec-4d9f-82f8-0dbb74888de2	PreservedSpecimen	1cfa76c9-a6e7-4e69-b274-5f2629751401	ARTSYS0003219		Animalia	Arthropoda	Insecta	Coleoptera	Tenebrionidae	Trogloderus vandykei	656035	La Rivers, 1946	Trogloderus	vandykei			M. Andrew Johnston	2017						J. Johnson; M. Wasbauer		1970-05-23	1970	5	23	143	-31
27791884	SCAN	ARTSYS	CSCA	0acac5fe-f0ec-4d9f-82f8-0dbb74888de2	PreservedSpecimen	34d4009f-3868-45e8-bf93-ff227d6c671e	ARTSYS0003220		Animalia	Arthropoda	Insecta	Coleoptera	Tenebrionidae	Trogloderus vandykei	656035	La Rivers, 1946	Trogloderus	vandykei			M. Andrew Johnston	2017						M.S. Wasbauer		1971-05-27	1971	5	27	147	-31
27791885	SCAN	ARTSYS	CSCA	0acac5fe-f0ec-4d9f-82f8-0dbb74888de2	PreservedSpecimen	75b5e795-3ad3-49d2-a1dc-2c9cc015c027	ARTSYS0003221		Animalia	Arthropoda	Insecta	Coleoptera	Tenebrionidae	Trogloderus vandykei	656035	La Rivers, 1946	Trogloderus	vandykei			M. Andrew Johnston	2017						M.S. Wasbauer		1971-05-27	1971	5	27	147	-31
27791886	SCAN	ARTSYS	CSCA	0acac5fe-f0ec-4d9f-82f8-0dbb74888de2	PreservedSpecimen	b731fdfc-dff6-4b64-a6de-aed621b126f0	ARTSYS0003222		Animalia	Arthropoda	Insecta	Coleoptera	Tenebrionidae	Trogloderus vandykei	656035	La Rivers, 1946	Trogloderus	vandykei			M. Andrew Johnston	2017						M.S. Wasbauer		1971-05-27	1971	5	27	147	-31
27791887	SCAN	ARTSYS	CSCA	0acac5fe-f0ec-4d9f-82f8-0dbb74888de2	PreservedSpecimen	2a978de8-3ebf-4d93-b4e1-51aca9f7488d	ARTSYS0003223		Animalia	Arthropoda	Insecta	Coleoptera	Tenebrionidae	Trogloderus vandykei	656035	La Rivers, 1946	Trogloderus	vandykei			M. Andrew Johnston	2017						M.S. Wasbauer		1971-05-27	1971	5	27	147	-31
27791888	SCAN	ARTSYS	CSCA	0acac5fe-f0ec-4d9f-82f8-0dbb74888de2	PreservedSpecimen	ebc37555-4d75-4c73-b720-0a73f37173e1	ARTSYS0003224		Animalia	Arthropoda	Insecta	Coleoptera	Tenebrionidae	Trogloderus vandykei	656035	La Rivers, 1946	Trogloderus	vandykei			M. Andrew Johnston	2017						Fred G Andrews; Alan R Hardy		1977-09-18	1977	9	18	261	-31
27791889	SCAN	ARTSYS	CSCA	0acac5fe-f0ec-4d9f-82f8-0dbb74888de2	PreservedSpecimen	f8cd7ac4-d09d-4a81-bfd2-b3dbea019060	ARTSYS0003225		Animalia	Arthropoda	Insecta	Coleoptera	Tenebrionidae	Trogloderus vandykei	656035	La Rivers, 1946	Trogloderus	vandykei			M. Andrew Johnston	2017						Fred G Andrews; Alan R Hardy		1977-09-18	1977	9	18	261	-31
27791890	SCAN	ARTSYS	CSCA	0acac5fe-f0ec-4d9f-82f8-0dbb74888de2	PreservedSpecimen	b26a9f62-914b-455c-9e69-2a2045d104e1	ARTSYS0003226		Animalia	Arthropoda	Insecta	Coleoptera	Tenebrionidae	Trogloderus vandykei	656035	La Rivers, 1946	Trogloderus	vandykei			M. Andrew Johnston	2017						Fred G Andrews; Alan R Hardy		1977-09-18	1977	9	18	261	-31
27791891	SCAN	ARTSYS	CSCA	0acac5fe-f0ec-4d9f-82f8-0dbb74888de2	PreservedSpecimen	20cd8da9-610c-4241-8615-d115b0c4194a	ARTSYS0003227		Animalia	Arthropoda	Insecta	Coleoptera	Tenebrionidae	Trogloderus vandykei	656035	La Rivers, 1946	Trogloderus	vandykei			M. Andrew Johnston	2017						Ross Hardy		1979-07-23	1979	7	23	204	-31														pit trap
27791892	SCAN	ARTSYS	CSCA	0acac5fe-f0ec-4d9f-82f8-0dbb74888de2	PreservedSpecimen	aee3a906-f446-4504-915d-4996b32241a5	ARTSYS0003228		Animalia	Arthropoda	Insecta	Coleoptera	Tenebrionidae	Trogloderus vandykei	656035	La Rivers, 1946	Trogloderus	vandykei			M. Andrew Johnston	2017						Ross Hardy		1979-07-23	1979	7	23	204	-31														pit trap
27791893	SCAN	ARTSYS	CSCA	0acac5fe-f0ec-4d9f-82f8-0dbb74888de2	PreservedSpecimen	e068ece2-aaf0-495f-94a9-d3495ecee3f3	ARTSYS0003229		Animalia	Arthropoda	Insecta	Coleoptera	Tenebrionidae	Trogloderus vandykei	656035	La Rivers, 1946	Trogloderus	vandykei			M. Andrew Johnston	2017						Ross Hardy		1979-07-23	1979	7	23	204	-31														pit trap
27791894	SCAN	ARTSYS	CSCA	0acac5fe-f0ec-4d9f-82f8-0dbb74888de2	PreservedSpecimen	ed8c0e59-a0a6-4762-9a07-b0ba10475bfa	ARTSYS0003230		Animalia	Arthropoda	Insecta	Coleoptera	Tenebrionidae	Trogloderus vandykei	656035	La Rivers, 1946	Trogloderus	vandykei			M. Andrew Johnston	2017						Ross Hardy		1979-07-23	1979	7	23	204	-31														pit trap
27791895	SCAN	ARTSYS	CSCA	0acac5fe-f0ec-4d9f-82f8-0dbb74888de2	PreservedSpecimen	68997eb4-be59-401a-947b-3a21a5ccea41	ARTSYS0003231		Animalia	Arthropoda	Insecta	Coleoptera	Tenebrionidae	Trogloderus vandykei	656035	La Rivers, 1946	Trogloderus	vandykei			M. Andrew Johnston	2017						Ross Hardy		1980-05-19	1980	5	19	140	-31	V-19 to VI-8-80													pit trap
27791896	SCAN	ARTSYS	CSCA	0acac5fe-f0ec-4d9f-82f8-0dbb74888de2	PreservedSpecimen	d0e1288b-c153-4a4f-8908-9bf0eadb4de8	ARTSYS0003232		Animalia	Arthropoda	Insecta	Coleoptera	Tenebrionidae	Trogloderus vandykei	656035	La Rivers, 1946	Trogloderus	vandykei			M. Andrew Johnston	2017						Ross Hardy		1980-05-19	1980	5	19	140	-31	V-19 to VI-8-80													pit trap
27791897	SCAN	ARTSYS	CSCA	0acac5fe-f0ec-4d9f-82f8-0dbb74888de2	PreservedSpecimen	1d44e738-c75b-4900-a844-c96237521448	ARTSYS0003233		Animalia	Arthropoda	Insecta	Coleoptera	Tenebrionidae	Trogloderus vandykei	656035	La Rivers, 1946	Trogloderus	vandykei			M. Andrew Johnston	2017						J.H. Johnson; R.J. Ball		1968-06-27	1968	6	27	179	-31
27791898	SCAN	ARTSYS	CSCA	0acac5fe-f0ec-4d9f-82f8-0dbb74888de2	PreservedSpecimen	352a4878-57b5-4460-a738-dcfa181a9027	ARTSYS0003234		Animalia	Arthropoda	Insecta	Coleoptera	Tenebrionidae	Trogloderus vandykei	656035	La Rivers, 1946	Trogloderus	vandykei			M. Andrew Johnston	2017						Derham Giuliani		1983-09-00	1983	9			-31	IX-83 to III 1984
27791899	SCAN	ARTSYS	CSCA	0acac5fe-f0ec-4d9f-82f8-0dbb74888de2	PreservedSpecimen	c2a10444-1e49-434e-9411-3c032ea88b18	ARTSYS0003235		Animalia	Arthropoda	Insecta	Coleoptera	Tenebrionidae	Trogloderus vandykei	656035	La Rivers, 1946	Trogloderus	vandykei			M. Andrew Johnston	2017						Derham Giuliani		1983-09-00	1983	9	0		-31	IX-83 to III 1984
27791900	SCAN	ARTSYS	CSCA	0acac5fe-f0ec-4d9f-82f8-0dbb74888de2	PreservedSpecimen	57dd57c7-68e7-430d-9981-76fdc28eb265	ARTSYS0003236		Animalia	Arthropoda	Insecta	Coleoptera	Tenebrionidae	Trogloderus vandykei	656035	La Rivers, 1946	Trogloderus	vandykei			M. Andrew Johnston	2017						Derham Giuliani		1983-09-00	1983	9	0		-31	IX-83 to III 1984
27791901	SCAN	ARTSYS	CSCA	0acac5fe-f0ec-4d9f-82f8-0dbb74888de2	PreservedSpecimen	978b9d46-2887-444b-aa22-7222b2c965da	ARTSYS0003237		Animalia	Arthropoda	Insecta	Coleoptera	Tenebrionidae	Trogloderus vandykei	656035	La Rivers, 1946	Trogloderus	vandykei			M. Andrew Johnston	2017						Derham Giuliani		1983-09-00	1983	9	0		-31	IX-83 to III 1984
27791902	SCAN	ARTSYS	CSCA	0acac5fe-f0ec-4d9f-82f8-0dbb74888de2	PreservedSpecimen	eeed3452-fb97-4c04-8851-2fcf8cb72c2f	ARTSYS0003238		Animalia	Arthropoda	Insecta	Coleoptera	Tenebrionidae	Trogloderus vandykei	656035	La Rivers, 1946	Trogloderus	vandykei			M. Andrew Johnston	2017						Derham Giuliani		1983-09-00	1983	9	0		-31	IX-83 to III 1984
27791903	SCAN	ARTSYS	CSCA	0acac5fe-f0ec-4d9f-82f8-0dbb74888de2	PreservedSpecimen	d7d0f2df-cfe6-4719-961e-8dd8caad66bb	ARTSYS0003239		Animalia	Arthropoda	Insecta	Coleoptera	Tenebrionidae	Trogloderus vandykei	656035	La Rivers, 1946	Trogloderus	vandykei			M. Andrew Johnston	2017						Derham Giuliani		1983-09-00	1983	9	0		-31	IX-83 to III 1984
27791904	SCAN	ARTSYS	CSCA	0acac5fe-f0ec-4d9f-82f8-0dbb74888de2	PreservedSpecimen	eb263a35-59f3-4078-a4ee-cdb002185983	ARTSYS0003240		Animalia	Arthropoda	Insecta	Coleoptera	Tenebrionidae	Trogloderus vandykei	656035	La Rivers, 1946	Trogloderus	vandykei			M. Andrew Johnston	2017						Derham Giuliani		1983-09-00	1983	9	0		-31	IX-83 to III 1984
27791905	SCAN	ARTSYS	CSCA	0acac5fe-f0ec-4d9f-82f8-0dbb74888de2	PreservedSpecimen	5ff4f6b1-aa83-466a-a14e-e9e37a33d76a	ARTSYS0003241		Animalia	Arthropoda	Insecta	Coleoptera	Tenebrionidae	Trogloderus vandykei	656035	La Rivers, 1946	Trogloderus	vandykei			M. Andrew Johnston	2017						Derham Giuliani		1983-09-00	1983	9	0		-31	IX-83 to III 1984
27791906	SCAN	ARTSYS	CSCA	0acac5fe-f0ec-4d9f-82f8-0dbb74888de2	PreservedSpecimen	8aa38aba-a58e-4aa8-a827-df92ca58e332	ARTSYS0003242		Animalia	Arthropoda	Insecta	Coleoptera	Tenebrionidae	Trogloderus vandykei	656035	La Rivers, 1946	Trogloderus	vandykei			M. Andrew Johnston	2017						Derham Giuliani		1983-09-00	1983	9	0		-31	IX-83 to III 1984
27791907	SCAN	ARTSYS	CSCA	0acac5fe-f0ec-4d9f-82f8-0dbb74888de2	PreservedSpecimen	9fa587b0-6fed-4aae-a2ea-03b17869e527	ARTSYS0003243		Animalia	Arthropoda	Insecta	Coleoptera	Tenebrionidae	Trogloderus vandykei	656035	La Rivers, 1946	Trogloderus	vandykei			M. Andrew Johnston	2017						Derham Giuliani		1983-09-00	1983	9	0		-31	IX-83 to III 1984
27791908	SCAN	ARTSYS	CSCA	0acac5fe-f0ec-4d9f-82f8-0dbb74888de2	PreservedSpecimen	dcd4e395-5204-41ce-9e07-4ca00cffcdbb	ARTSYS0003244		Animalia	Arthropoda	Insecta	Coleoptera	Tenebrionidae	Trogloderus vandykei	656035	La Rivers, 1946	Trogloderus	vandykei			M. Andrew Johnston	2017						Derham Giuliani		1983-09-00	1983	9	0		-31	IX-83 to III 1984
27791909	SCAN	ARTSYS	CSCA	0acac5fe-f0ec-4d9f-82f8-0dbb74888de2	PreservedSpecimen	a0a60a23-d9b1-460f-81dd-6db27894a38d	ARTSYS0003245		Animalia	Arthropoda	Insecta	Coleoptera	Tenebrionidae	Trogloderus vandykei	656035	La Rivers, 1946	Trogloderus	vandykei			M. Andrew Johnston	2017						Derham Giuliani		1983-09-00	1983	9	0		-31	IX-83 to III 1984
27791914	SCAN	ARTSYS	RLAC	0acac5fe-f0ec-4d9f-82f8-0dbb74888de2	PreservedSpecimen	f8abcf7d-2fba-4082-87ab-07332fa49998	ARTSYS0003246		Animalia	Arthropoda	Insecta	Coleoptera	Tenebrionidae	Trogloderus vandykei	656035	La Rivers, 1946	Trogloderus	vandykei			M. Andrew Johnston	2017						Rolf L. Aalbu		1987-04-03	1987	4	3	93	-31	IV-3/5-87
27791915	SCAN	ARTSYS	RLAC	0acac5fe-f0ec-4d9f-82f8-0dbb74888de2	PreservedSpecimen	15d5702c-b100-4d0a-b1fd-504d5315568f	ARTSYS0003247		Animalia	Arthropoda	Insecta	Coleoptera	Tenebrionidae	Trogloderus vandykei	656035	La Rivers, 1946	Trogloderus	vandykei			M. Andrew Johnston	2017						Rolf L. Aalbu		2015-03-17	2015	3	17	76	-31
27791916	SCAN	ARTSYS	RLAC	0acac5fe-f0ec-4d9f-82f8-0dbb74888de2	PreservedSpecimen	a3b51dc8-f4c8-48ca-bc35-6693fcd843d8	ARTSYS0003248		Animalia	Arthropoda	Insecta	Coleoptera	Tenebrionidae	Trogloderus vandykei	656035	La Rivers, 1946	Trogloderus	vandykei			M. Andrew Johnston	2017						Rolf L. Aalbu		2015-03-17	2015	3	17	76	-31
27791917	SCAN	ARTSYS	RLAC	0acac5fe-f0ec-4d9f-82f8-0dbb74888de2	PreservedSpecimen	51f43214-65d3-4a0c-8fae-fabec456b116	ARTSYS0003249		Animalia	Arthropoda	Insecta	Coleoptera	Tenebrionidae	Trogloderus vandykei	656035	La Rivers, 1946	Trogloderus	vandykei			M. Andrew Johnston	2017						Rolf L. Aalbu		2015-03-17	2015	3	17	76	-31
27791918	SCAN	ARTSYS	RLAC	0acac5fe-f0ec-4d9f-82f8-0dbb74888de2	PreservedSpecimen	aa563d22-18ec-492f-a213-f84434ebd70a	ARTSYS0003250		Animalia	Arthropoda	Insecta	Coleoptera	Tenebrionidae	Trogloderus vandykei	656035	La Rivers, 1946	Trogloderus	vandykei			M. Andrew Johnston	2017						Rolf L. Aalbu		2015-03-16	2015	3	16	75	-31	III-16/20-2015
27791919	SCAN	ARTSYS	RLAC	0acac5fe-f0ec-4d9f-82f8-0dbb74888de2	PreservedSpecimen	23601dad-9b65-4ea1-8877-685423def938	ARTSYS0003251		Animalia	Arthropoda	Insecta	Coleoptera	Tenebrionidae	Trogloderus vandykei	656035	La Rivers, 1946	Trogloderus	vandykei			M. Andrew Johnston	2017						Rolf L. Aalbu		2015-03-18	2015	3	18	77	-31	III-18/19-2015
27791920	SCAN	ARTSYS	FSCA	0acac5fe-f0ec-4d9f-82f8-0dbb74888de2	PreservedSpecimen	c3a72f62-e31c-49cb-8e22-6e9faa4d20b2	ARTSYS0003252		Animalia	Arthropoda	Insecta	Coleoptera	Tenebrionidae	Trogloderus vandykei	656035	La Rivers, 1946	Trogloderus	vandykei			M. Andrew Johnston	2017								1970-05-24	1970	5	24	144	-31	V-24-1970
27791921	SCAN	ARTSYS	FSCA	0acac5fe-f0ec-4d9f-82f8-0dbb74888de2	PreservedSpecimen	f10c8b42-0ca6-450d-b802-3cda56892254	ARTSYS0003253		Animalia	Arthropoda	Insecta	Coleoptera	Tenebrionidae	Trogloderus vandykei	656035	La Rivers, 1946	Trogloderus	vandykei			M. Andrew Johnston	2017								1970-05-24	1970	5	24	144	-31	V-24-1970
27791922	SCAN	ARTSYS	WBWC	0acac5fe-f0ec-4d9f-82f8-0dbb74888de2	PreservedSpecimen	8ad39441-7c24-4099-8723-bfda61073590	ARTSYS0003254		Animalia	Arthropoda	Insecta	Coleoptera	Tenebrionidae	Trogloderus vandykei	656035	La Rivers, 1946	Trogloderus	vandykei			M. Andrew Johnston	2017						William B Warner		1992-07-26	1992	7	26	208	-31
27791923	SCAN	ARTSYS	WBWC	0acac5fe-f0ec-4d9f-82f8-0dbb74888de2	PreservedSpecimen	b50b7032-e16e-47c2-84f1-e0ef63d861cd	ARTSYS0003255		Animalia	Arthropoda	Insecta	Coleoptera	Tenebrionidae	Trogloderus vandykei	656035	La Rivers, 1946	Trogloderus	vandykei			M. Andrew Johnston	2017						William B Warner		2012-02-12	2012	2	12	43	-31	ii-12-iii-4-2012													black cup barrier pitfall
27791924	SCAN	ARTSYS	WBWC	0acac5fe-f0ec-4d9f-82f8-0dbb74888de2	PreservedSpecimen	c379b95a-33cc-472f-81be-b2e754fb4405	ARTSYS0003256		Animalia	Arthropoda	Insecta	Coleoptera	Tenebrionidae	Trogloderus vandykei	656035	La Rivers, 1946	Trogloderus	vandykei			M. Andrew Johnston	2017						William B Warner		2012-04-02	2012	4	2	93	-31	iv.4-v.18.2012													black cup barrier pitfall
27791925	SCAN	ARTSYS	WBWC	0acac5fe-f0ec-4d9f-82f8-0dbb74888de2	PreservedSpecimen	90ee814a-f60f-4c84-a100-b8852353af30	ARTSYS0003257		Animalia	Arthropoda	Insecta	Coleoptera	Tenebrionidae	Trogloderus vandykei	656035	La Rivers, 1946	Trogloderus	vandykei			M. Andrew Johnston	2017						William B Warner		2012-04-02	2012	4	2	93	-31	iv.4-v.18.2012													black cup barrier pitfall
27791926	SCAN	ARTSYS	WBWC	0acac5fe-f0ec-4d9f-82f8-0dbb74888de2	PreservedSpecimen	c44f090e-1641-4973-979d-8e617ddbd10f	ARTSYS0003258		Animalia	Arthropoda	Insecta	Coleoptera	Tenebrionidae	Trogloderus vandykei	656035	La Rivers, 1946	Trogloderus	vandykei			M. Andrew Johnston	2017						William B Warner		2012-04-02	2012	4	2	93	-31	iv.4-v.18.2012													black cup barrier pitfall
27791927	SCAN	ARTSYS	WBWC	0acac5fe-f0ec-4d9f-82f8-0dbb74888de2	PreservedSpecimen	f960fc03-4467-4dc2-ad31-b83d62c44031	ARTSYS0003259		Animalia	Arthropoda	Insecta	Coleoptera	Tenebrionidae	Trogloderus vandykei	656035	La Rivers, 1946	Trogloderus	vandykei			M. Andrew Johnston	2017						William B Warner		2012-04-02	2012	4	2	93	-31	iv.4-v.18.2012													black cup barrier pitfall
27791928	SCAN	ARTSYS	WBWC	0acac5fe-f0ec-4d9f-82f8-0dbb74888de2	PreservedSpecimen	79539836-6d55-456b-b52f-e6b1b4edc0b8	ARTSYS0003260		Animalia	Arthropoda	Insecta	Coleoptera	Tenebrionidae	Trogloderus vandykei	656035	La Rivers, 1946	Trogloderus	vandykei			M. Andrew Johnston	2017						William B Warner		2012-04-02	2012	4	2	93	-31	iv.4-v.18.2012													black cup barrier pitfall
27791929	SCAN	ARTSYS	WBWC	0acac5fe-f0ec-4d9f-82f8-0dbb74888de2	PreservedSpecimen	e8bf0c8d-761c-4881-bf44-e506e9cd7dfd	ARTSYS0003261		Animalia	Arthropoda	Insecta	Coleoptera	Tenebrionidae	Trogloderus vandykei	656035	La Rivers, 1946	Trogloderus	vandykei			M. Andrew Johnston	2017						William B Warner		2012-04-02	2012	4	2	93	-31	iv.4-v.18.2012													black cup barrier pitfall
27791930	SCAN	ARTSYS	WBWC	0acac5fe-f0ec-4d9f-82f8-0dbb74888de2	PreservedSpecimen	1f32219a-f6d4-465f-819e-d92c31189a3c	ARTSYS0003262		Animalia	Arthropoda	Insecta	Coleoptera	Tenebrionidae	Trogloderus vandykei	656035	La Rivers, 1946	Trogloderus	vandykei			M. Andrew Johnston	2017						William B Warner		2012-04-02	2012	4	2	93	-31	iv.4-v.18.2012													black cup barrier pitfall
27791931	SCAN	ARTSYS	WBWC	0acac5fe-f0ec-4d9f-82f8-0dbb74888de2	PreservedSpecimen	634aca9e-a154-423d-ba1b-c8d4e3329caf	ARTSYS0003263		Animalia	Arthropoda	Insecta	Coleoptera	Tenebrionidae	Trogloderus vandykei	656035	La Rivers, 1946	Trogloderus	vandykei			M. Andrew Johnston	2017						William B Warner		2012-04-02	2012	4	2	93	-31	iv.4-v.18.2012													black cup barrier pitfall
27791932	SCAN	ARTSYS	WBWC	0acac5fe-f0ec-4d9f-82f8-0dbb74888de2	PreservedSpecimen	3fb3abd7-dc2c-4543-8e29-80481e218dc8	ARTSYS0003264		Animalia	Arthropoda	Insecta	Coleoptera	Tenebrionidae	Trogloderus vandykei	656035	La Rivers, 1946	Trogloderus	vandykei			M. Andrew Johnston	2017						William B Warner		2012-04-02	2012	4	2	93	-31	iv.4-v.18.2012													black cup barrier pitfall
27791933	SCAN	ARTSYS	WBWC	0acac5fe-f0ec-4d9f-82f8-0dbb74888de2	PreservedSpecimen	e120a2c7-1655-4abd-9e32-28e03c65c07b	ARTSYS0003265		Animalia	Arthropoda	Insecta	Coleoptera	Tenebrionidae	Trogloderus vandykei	656035	La Rivers, 1946	Trogloderus	vandykei			M. Andrew Johnston	2017						William B Warner		2012-04-02	2012	4	2	93	-31	iv.4-v.18.2012													black cup barrier pitfall
27791934	SCAN	ARTSYS	WBWC	0acac5fe-f0ec-4d9f-82f8-0dbb74888de2	PreservedSpecimen	82537481-e71e-4781-850c-8471f4765300	ARTSYS0003266		Animalia	Arthropoda	Insecta	Coleoptera	Tenebrionidae	Trogloderus vandykei	656035	La Rivers, 1946	Trogloderus	vandykei			M. Andrew Johnston	2017						William B Warner		2012-04-02	2012	4	2	93	-31	iv.4-v.18.2012													black cup barrier pitfall
27791935	SCAN	ARTSYS	WBWC	0acac5fe-f0ec-4d9f-82f8-0dbb74888de2	PreservedSpecimen	40587464-9cce-4595-ad39-da50062bc044	ARTSYS0003267		Animalia	Arthropoda	Insecta	Coleoptera	Tenebrionidae	Trogloderus vandykei	656035	La Rivers, 1946	Trogloderus	vandykei			M. Andrew Johnston	2017						William B Warner		2012-04-02	2012	4	2	93	-31	iv.4-v.18.2012													black cup barrier pitfall
27791936	SCAN	ARTSYS	WBWC	0acac5fe-f0ec-4d9f-82f8-0dbb74888de2	PreservedSpecimen	47607c54-2385-4618-aa6d-949ecc87ee4d	ARTSYS0003268		Animalia	Arthropoda	Insecta	Coleoptera	Tenebrionidae	Trogloderus vandykei	656035	La Rivers, 1946	Trogloderus	vandykei			M. Andrew Johnston	2017						William B Warner		2012-04-02	2012	4	2	93	-31	iv.4-v.18.2012													black cup barrier pitfall
27791937	SCAN	ARTSYS	WBWC	0acac5fe-f0ec-4d9f-82f8-0dbb74888de2	PreservedSpecimen	eb228f6f-4d01-4bea-83f8-809b5233ae97	ARTSYS0003269		Animalia	Arthropoda	Insecta	Coleoptera	Tenebrionidae	Trogloderus vandykei	656035	La Rivers, 1946	Trogloderus	vandykei			M. Andrew Johnston	2017						William B Warner		2012-04-02	2012	4	2	93	-31	iv.4-v.18.2012													black cup barrier pitfall
27791938	SCAN	ARTSYS	WBWC	0acac5fe-f0ec-4d9f-82f8-0dbb74888de2	PreservedSpecimen	3bcfd593-2b63-4682-a505-562c87487373	ARTSYS0003270		Animalia	Arthropoda	Insecta	Coleoptera	Tenebrionidae	Trogloderus vandykei	656035	La Rivers, 1946	Trogloderus	vandykei			M. Andrew Johnston	2017						William B Warner		2012-04-02	2012	4	2	93	-31	iv.4-v.18.2012													black cup barrier pitfall
27791939	SCAN	ARTSYS	WBWC	0acac5fe-f0ec-4d9f-82f8-0dbb74888de2	PreservedSpecimen	b4a55030-f838-4a22-af2e-62f2e0334dd3	ARTSYS0003271		Animalia	Arthropoda	Insecta	Coleoptera	Tenebrionidae	Trogloderus vandykei	656035	La Rivers, 1946	Trogloderus	vandykei			M. Andrew Johnston	2017						William B Warner		2012-04-02	2012	4	2	93	-31	iv.4-v.18.2012													black cup barrier pitfall
27791940	SCAN	ARTSYS	WBWC	0acac5fe-f0ec-4d9f-82f8-0dbb74888de2	PreservedSpecimen	10d0a3d4-6844-400a-8fcd-a494657e9a74	ARTSYS0003272		Animalia	Arthropoda	Insecta	Coleoptera	Tenebrionidae	Trogloderus vandykei	656035	La Rivers, 1946	Trogloderus	vandykei			M. Andrew Johnston	2017						William B Warner		2007-04-08	2007	4	8	98	-31
27791941	SCAN	ARTSYS	RLAC	0acac5fe-f0ec-4d9f-82f8-0dbb74888de2	PreservedSpecimen	5d2dc0f4-180e-4e6c-9a0d-561a98cbbdc6	ARTSYS0003273		Animalia	Arthropoda	Insecta	Coleoptera	Tenebrionidae	Trogloderus vandykei	656035	La Rivers, 1946	Trogloderus	vandykei			M. Andrew Johnston	2017						Ross Hardy		1979-06-06	1979	6	6	157	-31	VI-6 to VII-23 1979
27791942	SCAN	ARTSYS	RLAC	0acac5fe-f0ec-4d9f-82f8-0dbb74888de2	PreservedSpecimen	72af9260-9baa-42e2-97df-0ad167959054	ARTSYS0003274		Animalia	Arthropoda	Insecta	Coleoptera	Tenebrionidae	Trogloderus vandykei	656035	La Rivers, 1946	Trogloderus	vandykei			M. Andrew Johnston	2017						Ross Hardy		1979-06-06	1979	6	6	157	-31	VI-6 to VII-23 1979
27791943	SCAN	ARTSYS	RLAC	0acac5fe-f0ec-4d9f-82f8-0dbb74888de2	PreservedSpecimen	ffbe224d-5e95-416f-addc-03ed459618c6	ARTSYS0003275		Animalia	Arthropoda	Insecta	Coleoptera	Tenebrionidae	Trogloderus vandykei	656035	La Rivers, 1946	Trogloderus	vandykei			M. Andrew Johnston	2017						Ross Hardy		1979-06-06	1979	6	6	157	-31	VI-6 to VII-23 1979
27791944	SCAN	ARTSYS	RLAC	0acac5fe-f0ec-4d9f-82f8-0dbb74888de2	PreservedSpecimen	3cd88171-7c8c-49ac-bfd2-e94074040302	ARTSYS0003276		Animalia	Arthropoda	Insecta	Coleoptera	Tenebrionidae	Trogloderus vandykei	656035	La Rivers, 1946	Trogloderus	vandykei			M. Andrew Johnston	2017						Ross Hardy		1979-06-06	1979	6	6	157	-31	VI-6 to VII-23 1979
27791945	SCAN	ARTSYS	RLAC	0acac5fe-f0ec-4d9f-82f8-0dbb74888de2	PreservedSpecimen	db580ffb-a617-4574-a540-c4bad4df463d	ARTSYS0003277		Animalia	Arthropoda	Insecta	Coleoptera	Tenebrionidae	Trogloderus vandykei	656035	La Rivers, 1946	Trogloderus	vandykei			M. Andrew Johnston	2017						Ross Hardy		1979-06-06	1979	6	6	157	-31	VI-6 to VII-23 1979
27791946	SCAN	ARTSYS	RLAC	0acac5fe-f0ec-4d9f-82f8-0dbb74888de2	PreservedSpecimen	604a0475-91f1-4053-b1a1-ff01e0a8702f	ARTSYS0003278		Animalia	Arthropoda	Insecta	Coleoptera	Tenebrionidae	Trogloderus vandykei	656035	La Rivers, 1946	Trogloderus	vandykei			M. Andrew Johnston	2017						Ross Hardy		1979-06-06	1979	6	6	157	-31	VI-6 to VII-23 1979
27791947	SCAN	ARTSYS	RLAC	0acac5fe-f0ec-4d9f-82f8-0dbb74888de2	PreservedSpecimen	80930a01-c9aa-4179-8320-0fb8f39afb40	ARTSYS0003279		Animalia	Arthropoda	Insecta	Coleoptera	Tenebrionidae	Trogloderus vandykei	656035	La Rivers, 1946	Trogloderus	vandykei			M. Andrew Johnston	2017						Ross Hardy		1979-06-06	1979	6	6	157	-31	VI-6 to VII-23 1979
27791948	SCAN	ARTSYS	RLAC	0acac5fe-f0ec-4d9f-82f8-0dbb74888de2	PreservedSpecimen	bf64b8e4-22ee-4707-a73f-89b27e723588	ARTSYS0003280		Animalia	Arthropoda	Insecta	Coleoptera	Tenebrionidae	Trogloderus vandykei	656035	La Rivers, 1946	Trogloderus	vandykei			M. Andrew Johnston	2017						Ross Hardy		1979-06-06	1979	6	6	157	-31	VI-6 to VII-23 1979
27791949	SCAN	ARTSYS	RLAC	0acac5fe-f0ec-4d9f-82f8-0dbb74888de2	PreservedSpecimen	94f7077f-6081-4aa9-a821-7ab1b5d189da	ARTSYS0003281		Animalia	Arthropoda	Insecta	Coleoptera	Tenebrionidae	Trogloderus vandykei	656035	La Rivers, 1946	Trogloderus	vandykei			M. Andrew Johnston	2017						Ross Hardy		1979-06-06	1979	6	6	157	-31	VI-6 to VII-23 1979
27791950	SCAN	ARTSYS	RLAC	0acac5fe-f0ec-4d9f-82f8-0dbb74888de2	PreservedSpecimen	36c409f3-725e-4b28-99c7-917c87fe61c2	ARTSYS0003282		Animalia	Arthropoda	Insecta	Coleoptera	Tenebrionidae	Trogloderus vandykei	656035	La Rivers, 1946	Trogloderus	vandykei			M. Andrew Johnston	2017						Ross Hardy		1979-06-06	1979	6	6	157	-31	VI-6 to VII-23 1979
27791951	SCAN	ARTSYS	RLAC	0acac5fe-f0ec-4d9f-82f8-0dbb74888de2	PreservedSpecimen	19b53e50-a8e5-4454-a97c-7b69339f4c95	ARTSYS0003283		Animalia	Arthropoda	Insecta	Coleoptera	Tenebrionidae	Trogloderus vandykei	656035	La Rivers, 1946	Trogloderus	vandykei			M. Andrew Johnston	2017						Ross Hardy		1979-06-06	1979	6	6	157	-31	VI-6 to VII-23 1979
27791952	SCAN	ARTSYS	RLAC	0acac5fe-f0ec-4d9f-82f8-0dbb74888de2	PreservedSpecimen	8d31b09a-b2eb-4afe-bd2f-9d690de4f949	ARTSYS0003284		Animalia	Arthropoda	Insecta	Coleoptera	Tenebrionidae	Trogloderus vandykei	656035	La Rivers, 1946	Trogloderus	vandykei			M. Andrew Johnston	2017						Ross Hardy		1979-06-06	1979	6	6	157	-31	VI-6 to VII-23 1979
27791953	SCAN	ARTSYS	RLAC	0acac5fe-f0ec-4d9f-82f8-0dbb74888de2	PreservedSpecimen	00d1d1af-9727-4e23-b7c6-636b7fd254bd	ARTSYS0003285		Animalia	Arthropoda	Insecta	Coleoptera	Tenebrionidae	Trogloderus vandykei	656035	La Rivers, 1946	Trogloderus	vandykei			M. Andrew Johnston	2017						Ross Hardy		1979-06-06	1979	6	6	157	-31	VI-6 to VII-23 1979
27791954	SCAN	ARTSYS	RLAC	0acac5fe-f0ec-4d9f-82f8-0dbb74888de2	PreservedSpecimen	46400d3b-4a16-42c2-9371-1489b43b17a8	ARTSYS0003286		Animalia	Arthropoda	Insecta	Coleoptera	Tenebrionidae	Trogloderus vandykei	656035	La Rivers, 1946	Trogloderus	vandykei			M. Andrew Johnston	2017						Ross Hardy		1979-06-06	1979	6	6	157	-31	VI-6 to VII-23 1979
27791955	SCAN	ARTSYS	RLAC	0acac5fe-f0ec-4d9f-82f8-0dbb74888de2	PreservedSpecimen	4a469657-596f-4f3a-a365-54f1ecb429d8	ARTSYS0003287		Animalia	Arthropoda	Insecta	Coleoptera	Tenebrionidae	Trogloderus vandykei	656035	La Rivers, 1946	Trogloderus	vandykei			M. Andrew Johnston	2017						Ross Hardy		1979-06-06	1979	6	6	157	-31	VI-6 to VII-23 1979
27791956	SCAN	ARTSYS	RLAC	0acac5fe-f0ec-4d9f-82f8-0dbb74888de2	PreservedSpecimen	38c92514-950c-4da0-83e0-fedb65f97f07	ARTSYS0003288		Animalia	Arthropoda	Insecta	Coleoptera	Tenebrionidae	Trogloderus vandykei	656035	La Rivers, 1946	Trogloderus	vandykei			M. Andrew Johnston	2017						Ross Hardy		1979-06-06	1979	6	6	157	-31	VI-6 to VII-23 1979
27791957	SCAN	ARTSYS	RLAC	0acac5fe-f0ec-4d9f-82f8-0dbb74888de2	PreservedSpecimen	64c7836d-1400-49ae-bc93-97be797a28e9	ARTSYS0003289		Animalia	Arthropoda	Insecta	Coleoptera	Tenebrionidae	Trogloderus vandykei	656035	La Rivers, 1946	Trogloderus	vandykei			M. Andrew Johnston	2017						Ross Hardy		1979-06-06	1979	6	6	157	-31	VI-6 to VII-23 1979
27791958	SCAN	ARTSYS	RLAC	0acac5fe-f0ec-4d9f-82f8-0dbb74888de2	PreservedSpecimen	8593c664-79a6-4f4d-941e-f1661a8173e0	ARTSYS0003290		Animalia	Arthropoda	Insecta	Coleoptera	Tenebrionidae	Trogloderus vandykei	656035	La Rivers, 1946	Trogloderus	vandykei			M. Andrew Johnston	2017						Ross Hardy		1979-06-06	1979	6	6	157	-31	VI-6 to VII-23 1979
27791959	SCAN	ARTSYS	RLAC	0acac5fe-f0ec-4d9f-82f8-0dbb74888de2	PreservedSpecimen	d91bbbd8-09fd-4a7f-8f2b-c624f696c9ea	ARTSYS0003291		Animalia	Arthropoda	Insecta	Coleoptera	Tenebrionidae	Trogloderus vandykei	656035	La Rivers, 1946	Trogloderus	vandykei			M. Andrew Johnston	2017						Ross Hardy		1979-06-06	1979	6	6	157	-31	VI-6 to VII-23 1979
27791960	SCAN	ARTSYS	RLAC	0acac5fe-f0ec-4d9f-82f8-0dbb74888de2	PreservedSpecimen	3fb3f6bd-f583-451c-a0b9-1372d75fd435	ARTSYS0003292		Animalia	Arthropoda	Insecta	Coleoptera	Tenebrionidae	Trogloderus vandykei	656035	La Rivers, 1946	Trogloderus	vandykei			M. Andrew Johnston	2017						Ross Hardy		1979-06-06	1979	6	6	157	-31	VI-6 to VII-23 1979
27791961	SCAN	ARTSYS	RLAC	0acac5fe-f0ec-4d9f-82f8-0dbb74888de2	PreservedSpecimen	fe6c32f9-1b48-416f-8a19-78b6eac5dfe0	ARTSYS0003293		Animalia	Arthropoda	Insecta	Coleoptera	Tenebrionidae	Trogloderus vandykei	656035	La Rivers, 1946	Trogloderus	vandykei			M. Andrew Johnston	2017						Ross Hardy		1979-06-06	1979	6	6	157	-31	VI-6 to VII-23 1979
27791962	SCAN	ARTSYS	RLAC	0acac5fe-f0ec-4d9f-82f8-0dbb74888de2	PreservedSpecimen	08712552-6274-483c-a96f-af0ba7b96be7	ARTSYS0003294		Animalia	Arthropoda	Insecta	Coleoptera	Tenebrionidae	Trogloderus vandykei	656035	La Rivers, 1946	Trogloderus	vandykei			M. Andrew Johnston	2017						Ross Hardy		1979-06-06	1979	6	6	157	-31	VI-6 to VII-23 1979
27791963	SCAN	ARTSYS	RLAC	0acac5fe-f0ec-4d9f-82f8-0dbb74888de2	PreservedSpecimen	5ed34f52-1554-4e77-bd11-ae869d7b82cd	ARTSYS0003295		Animalia	Arthropoda	Insecta	Coleoptera	Tenebrionidae	Trogloderus vandykei	656035	La Rivers, 1946	Trogloderus	vandykei			M. Andrew Johnston	2017						Ross Hardy		1979-06-06	1979	6	6	157	-31	VI-6 to VII-23 1979
27791964	SCAN	ARTSYS	RLAC	0acac5fe-f0ec-4d9f-82f8-0dbb74888de2	PreservedSpecimen	0ce8745b-b633-43a8-8008-2c73fe4c7603	ARTSYS0003296		Animalia	Arthropoda	Insecta	Coleoptera	Tenebrionidae	Trogloderus vandykei	656035	La Rivers, 1946	Trogloderus	vandykei			M. Andrew Johnston	2017						Ross Hardy		1979-06-06	1979	6	6	157	-31	VI-6 to VII-23 1979
27791965	SCAN	ARTSYS	RLAC	0acac5fe-f0ec-4d9f-82f8-0dbb74888de2	PreservedSpecimen	baf7ba78-512b-4219-8868-d891e1e32cdb	ARTSYS0003297		Animalia	Arthropoda	Insecta	Coleoptera	Tenebrionidae	Trogloderus vandykei	656035	La Rivers, 1946	Trogloderus	vandykei			M. Andrew Johnston	2017						Ross Hardy		1979-06-06	1979	6	6	157	-31	VI-6 to VII-23 1979
27791966	SCAN	ARTSYS	RLAC	0acac5fe-f0ec-4d9f-82f8-0dbb74888de2	PreservedSpecimen	11d197da-1da8-4b15-9ea1-17adb8ce8935	ARTSYS0003298		Animalia	Arthropoda	Insecta	Coleoptera	Tenebrionidae	Trogloderus vandykei	656035	La Rivers, 1946	Trogloderus	vandykei			M. Andrew Johnston	2017						Ross Hardy		1979-06-06	1979	6	6	157	-31	VI-6 to VII-23 1979
27791967	SCAN	ARTSYS	RLAC	0acac5fe-f0ec-4d9f-82f8-0dbb74888de2	PreservedSpecimen	5170d8d5-a1d3-433c-bd62-21e78064203c	ARTSYS0003299		Animalia	Arthropoda	Insecta	Coleoptera	Tenebrionidae	Trogloderus vandykei	656035	La Rivers, 1946	Trogloderus	vandykei			M. Andrew Johnston	2017						Ross Hardy		1979-06-06	1979	6	6	157	-31	VI-6 to VII-23 1979
27791968	SCAN	ARTSYS	RLAC	0acac5fe-f0ec-4d9f-82f8-0dbb74888de2	PreservedSpecimen	013a8669-dd30-493d-85ab-0793f929a81c	ARTSYS0003300		Animalia	Arthropoda	Insecta	Coleoptera	Tenebrionidae	Trogloderus vandykei	656035	La Rivers, 1946	Trogloderus	vandykei			M. Andrew Johnston	2017						Ross Hardy		1979-06-06	1979	6	6	157	-31	VI-6 to VII-23 1979
27791969	SCAN	ARTSYS	RLAC	0acac5fe-f0ec-4d9f-82f8-0dbb74888de2	PreservedSpecimen	07cf7981-b952-4da8-884e-cc0b60b93ff2	ARTSYS0003301		Animalia	Arthropoda	Insecta	Coleoptera	Tenebrionidae	Trogloderus vandykei	656035	La Rivers, 1946	Trogloderus	vandykei			M. Andrew Johnston	2017						Ross Hardy		1979-06-06	1979	6	6	157	-31	VI-6 to VII-23 1979
27791970	SCAN	ARTSYS	RLAC	0acac5fe-f0ec-4d9f-82f8-0dbb74888de2	PreservedSpecimen	a834e0b0-b2b1-4b2a-89eb-2dcf5229cbdf	ARTSYS0003302		Animalia	Arthropoda	Insecta	Coleoptera	Tenebrionidae	Trogloderus vandykei	656035	La Rivers, 1946	Trogloderus	vandykei			M. Andrew Johnston	2017						Ross Hardy		1979-06-06	1979	6	6	157	-31	VI-6 to VII-23 1979
27791971	SCAN	ARTSYS	RLAC	0acac5fe-f0ec-4d9f-82f8-0dbb74888de2	PreservedSpecimen	3c22e5a9-9111-4ea4-ae51-0573fcf9b153	ARTSYS0003303		Animalia	Arthropoda	Insecta	Coleoptera	Tenebrionidae	Trogloderus vandykei	656035	La Rivers, 1946	Trogloderus	vandykei			M. Andrew Johnston	2017						Ross Hardy		1979-06-06	1979	6	6	157	-31	VI-6 to VII-23 1979
27791972	SCAN	ARTSYS	RLAC	0acac5fe-f0ec-4d9f-82f8-0dbb74888de2	PreservedSpecimen	a6a46ef8-62a3-428f-9187-d044d1add920	ARTSYS0003304		Animalia	Arthropoda	Insecta	Coleoptera	Tenebrionidae	Trogloderus vandykei	656035	La Rivers, 1946	Trogloderus	vandykei			M. Andrew Johnston	2017						Ross Hardy		1979-06-06	1979	6	6	157	-31	VI-6 to VII-23 1979
27791973	SCAN	ARTSYS	RLAC	0acac5fe-f0ec-4d9f-82f8-0dbb74888de2	PreservedSpecimen	e8c5f47b-3ba6-4bba-b3cb-693eb309f532	ARTSYS0003305		Animalia	Arthropoda	Insecta	Coleoptera	Tenebrionidae	Trogloderus vandykei	656035	La Rivers, 1946	Trogloderus	vandykei			M. Andrew Johnston	2017						Ross Hardy		1979-06-06	1979	6	6	157	-31	VI-6 to VII-23 1979
27791974	SCAN	ARTSYS	RLAC	0acac5fe-f0ec-4d9f-82f8-0dbb74888de2	PreservedSpecimen	4225ad86-1909-4d64-8bd6-1aeae3d1b23f	ARTSYS0003306		Animalia	Arthropoda	Insecta	Coleoptera	Tenebrionidae	Trogloderus vandykei	656035	La Rivers, 1946	Trogloderus	vandykei			M. Andrew Johnston	2017						Ross Hardy		1979-06-06	1979	6	6	157	-31	VI-6 to VII-23 1979
27791975	SCAN	ARTSYS	RLAC	0acac5fe-f0ec-4d9f-82f8-0dbb74888de2	PreservedSpecimen	43ea3473-7dfd-4905-b8ab-f22846e17381	ARTSYS0003307		Animalia	Arthropoda	Insecta	Coleoptera	Tenebrionidae	Trogloderus vandykei	656035	La Rivers, 1946	Trogloderus	vandykei			M. Andrew Johnston	2017						Ross Hardy		1979-06-06	1979	6	6	157	-31	VI-6 to VII-23 1979
27791976	SCAN	ARTSYS	RLAC	0acac5fe-f0ec-4d9f-82f8-0dbb74888de2	PreservedSpecimen	10b643e6-019a-4311-b0ea-2e8545da6549	ARTSYS0003308		Animalia	Arthropoda	Insecta	Coleoptera	Tenebrionidae	Trogloderus vandykei	656035	La Rivers, 1946	Trogloderus	vandykei			M. Andrew Johnston	2017						Ross Hardy		1979-06-06	1979	6	6	157	-31	VI-6 to VII-23 1979
27791977	SCAN	ARTSYS	RLAC	0acac5fe-f0ec-4d9f-82f8-0dbb74888de2	PreservedSpecimen	37154c67-22ff-4387-9eb1-0431d35c5878	ARTSYS0003309		Animalia	Arthropoda	Insecta	Coleoptera	Tenebrionidae	Trogloderus vandykei	656035	La Rivers, 1946	Trogloderus	vandykei			M. Andrew Johnston	2017						Ross Hardy		1979-06-06	1979	6	6	157	-31	VI-6 to VII-23 1979
27791978	SCAN	ARTSYS	RLAC	0acac5fe-f0ec-4d9f-82f8-0dbb74888de2	PreservedSpecimen	7ebe8d79-cf0c-44ee-8882-447a0bb808fa	ARTSYS0003310		Animalia	Arthropoda	Insecta	Coleoptera	Tenebrionidae	Trogloderus vandykei	656035	La Rivers, 1946	Trogloderus	vandykei			M. Andrew Johnston	2017						Ross Hardy		1979-06-06	1979	6	6	157	-31	VI-6 to VII-23 1979
27791979	SCAN	ARTSYS	RLAC	0acac5fe-f0ec-4d9f-82f8-0dbb74888de2	PreservedSpecimen	e0598252-9544-4ea1-9b90-d3bcb3a13c33	ARTSYS0003311		Animalia	Arthropoda	Insecta	Coleoptera	Tenebrionidae	Trogloderus vandykei	656035	La Rivers, 1946	Trogloderus	vandykei			M. Andrew Johnston	2017						Ross Hardy		1979-06-06	1979	6	6	157	-31	VI-6 to VII-23 1979
27791980	SCAN	ARTSYS	RLAC	0acac5fe-f0ec-4d9f-82f8-0dbb74888de2	PreservedSpecimen	82672d99-5b05-474c-bc73-3f94d7766d48	ARTSYS0003312		Animalia	Arthropoda	Insecta	Coleoptera	Tenebrionidae	Trogloderus vandykei	656035	La Rivers, 1946	Trogloderus	vandykei			M. Andrew Johnston	2017						Ross Hardy		1979-06-06	1979	6	6	157	-31	VI-6 to VII-23 1979
27791981	SCAN	ARTSYS	RLAC	0acac5fe-f0ec-4d9f-82f8-0dbb74888de2	PreservedSpecimen	46080684-1ea5-4a51-ae6a-30760e781370	ARTSYS0003313		Animalia	Arthropoda	Insecta	Coleoptera	Tenebrionidae	Trogloderus vandykei	656035	La Rivers, 1946	Trogloderus	vandykei			M. Andrew Johnston	2017						Ross Hardy		1979-06-06	1979	6	6	157	-31	VI-6 to VII-23 1979
27791982	SCAN	ARTSYS	RLAC	0acac5fe-f0ec-4d9f-82f8-0dbb74888de2	PreservedSpecimen	2a825b86-e8f4-4839-a24e-07b78e6561ad	ARTSYS0003314		Animalia	Arthropoda	Insecta	Coleoptera	Tenebrionidae	Trogloderus vandykei	656035	La Rivers, 1946	Trogloderus	vandykei			M. Andrew Johnston	2017						Ross Hardy		1979-06-06	1979	6	6	157	-31	VI-6 to VII-23 1979
27791983	SCAN	ARTSYS	RLAC	0acac5fe-f0ec-4d9f-82f8-0dbb74888de2	PreservedSpecimen	22293063-0192-4eef-bb5c-8ec01ad2096f	ARTSYS0003315		Animalia	Arthropoda	Insecta	Coleoptera	Tenebrionidae	Trogloderus vandykei	656035	La Rivers, 1946	Trogloderus	vandykei			M. Andrew Johnston	2017						Ross Hardy		1979-06-06	1979	6	6	157	-31	VI-6 to VII-23 1979
27791984	SCAN	ARTSYS	RLAC	0acac5fe-f0ec-4d9f-82f8-0dbb74888de2	PreservedSpecimen	09d0d257-b515-4387-9dfc-09cbc964d45c	ARTSYS0003316		Animalia	Arthropoda	Insecta	Coleoptera	Tenebrionidae	Trogloderus vandykei	656035	La Rivers, 1946	Trogloderus	vandykei			M. Andrew Johnston	2017						Ross Hardy		1979-06-06	1979	6	6	157	-31	VI-6 to VII-23 1979
27791985	SCAN	ARTSYS	RLAC	0acac5fe-f0ec-4d9f-82f8-0dbb74888de2	PreservedSpecimen	4a0e1636-208b-44a5-bac9-c6b95923cb56	ARTSYS0003317		Animalia	Arthropoda	Insecta	Coleoptera	Tenebrionidae	Trogloderus vandykei	656035	La Rivers, 1946	Trogloderus	vandykei			M. Andrew Johnston	2017						Ross Hardy		1979-06-06	1979	6	6	157	-31	VI-6 to VII-23 1979
27791986	SCAN	ARTSYS	RLAC	0acac5fe-f0ec-4d9f-82f8-0dbb74888de2	PreservedSpecimen	b785bbec-dbfe-43a0-bd67-c3ba40f183f5	ARTSYS0003318		Animalia	Arthropoda	Insecta	Coleoptera	Tenebrionidae	Trogloderus vandykei	656035	La Rivers, 1946	Trogloderus	vandykei			M. Andrew Johnston	2017						Ross Hardy		1979-06-06	1979	6	6	157	-31	VI-6 to VII-23 1979
27791987	SCAN	ARTSYS	RLAC	0acac5fe-f0ec-4d9f-82f8-0dbb74888de2	PreservedSpecimen	af669f63-e097-47c2-b3ba-dcd0cd6a7f90	ARTSYS0003319		Animalia	Arthropoda	Insecta	Coleoptera	Tenebrionidae	Trogloderus vandykei	656035	La Rivers, 1946	Trogloderus	vandykei			M. Andrew Johnston	2017						Ross Hardy		1979-06-06	1979	6	6	157	-31	VI-6 to VII-23 1979
27791988	SCAN	ARTSYS	RLAC	0acac5fe-f0ec-4d9f-82f8-0dbb74888de2	PreservedSpecimen	131afeea-6aaa-4453-b923-2aa82d919db9	ARTSYS0003320		Animalia	Arthropoda	Insecta	Coleoptera	Tenebrionidae	Trogloderus vandykei	656035	La Rivers, 1946	Trogloderus	vandykei			M. Andrew Johnston	2017						Ross Hardy		1979-06-06	1979	6	6	157	-31	VI-6 to VII-23 1979
27791989	SCAN	ARTSYS	RLAC	0acac5fe-f0ec-4d9f-82f8-0dbb74888de2	PreservedSpecimen	1678e5ed-72e3-4e77-8d3e-f8f40c808956	ARTSYS0003321		Animalia	Arthropoda	Insecta	Coleoptera	Tenebrionidae	Trogloderus vandykei	656035	La Rivers, 1946	Trogloderus	vandykei			M. Andrew Johnston	2017						Ross Hardy		1979-06-06	1979	6	6	157	-31	VI-6 to VII-23 1979
27791990	SCAN	ARTSYS	RLAC	0acac5fe-f0ec-4d9f-82f8-0dbb74888de2	PreservedSpecimen	feacd35d-0239-4a95-94a0-a131c1716c32	ARTSYS0003322		Animalia	Arthropoda	Insecta	Coleoptera	Tenebrionidae	Trogloderus vandykei	656035	La Rivers, 1946	Trogloderus	vandykei			M. Andrew Johnston	2017						Ross Hardy		1979-06-06	1979	6	6	157	-31	VI-6 to VII-23 1979
27791991	SCAN	ARTSYS	RLAC	0acac5fe-f0ec-4d9f-82f8-0dbb74888de2	PreservedSpecimen	44b2caf3-4446-493a-aa0d-ae9622d3ded0	ARTSYS0003323		Animalia	Arthropoda	Insecta	Coleoptera	Tenebrionidae	Trogloderus vandykei	656035	La Rivers, 1946	Trogloderus	vandykei			M. Andrew Johnston	2017						Ross Hardy		1979-06-06	1979	6	6	157	-31	VI-6 to VII-23 1979
27791992	SCAN	ARTSYS	RLAC	0acac5fe-f0ec-4d9f-82f8-0dbb74888de2	PreservedSpecimen	6466496f-31be-4ef4-878b-9163e526604b	ARTSYS0003324		Animalia	Arthropoda	Insecta	Coleoptera	Tenebrionidae	Trogloderus vandykei	656035	La Rivers, 1946	Trogloderus	vandykei			M. Andrew Johnston	2017						Ross Hardy		1979-06-06	1979	6	6	157	-31	VI-6 to VII-23 1979
27791993	SCAN	ARTSYS	RLAC	0acac5fe-f0ec-4d9f-82f8-0dbb74888de2	PreservedSpecimen	9712f8c8-42ef-4cd6-834c-fd4091704ad3	ARTSYS0003325		Animalia	Arthropoda	Insecta	Coleoptera	Tenebrionidae	Trogloderus vandykei	656035	La Rivers, 1946	Trogloderus	vandykei			M. Andrew Johnston	2017						Ross Hardy		1979-06-06	1979	6	6	157	-31	VI-6 to VII-23 1979
27791994	SCAN	ARTSYS	RLAC	0acac5fe-f0ec-4d9f-82f8-0dbb74888de2	PreservedSpecimen	82ecc232-cf25-4ff5-87a2-62e6640456fa	ARTSYS0003326		Animalia	Arthropoda	Insecta	Coleoptera	Tenebrionidae	Trogloderus vandykei	656035	La Rivers, 1946	Trogloderus	vandykei			M. Andrew Johnston	2017						Ross Hardy		1979-06-06	1979	6	6	157	-31	VI-6 to VII-23 1979
27791995	SCAN	ARTSYS	RLAC	0acac5fe-f0ec-4d9f-82f8-0dbb74888de2	PreservedSpecimen	c708198e-4674-4b8a-8567-3ff0e6a4ebe9	ARTSYS0003327		Animalia	Arthropoda	Insecta	Coleoptera	Tenebrionidae	Trogloderus vandykei	656035	La Rivers, 1946	Trogloderus	vandykei			M. Andrew Johnston	2017						Ross Hardy		1979-06-06	1979	6	6	157	-31	VI-6 to VII-23 1979
27791996	SCAN	ARTSYS	RLAC	0acac5fe-f0ec-4d9f-82f8-0dbb74888de2	PreservedSpecimen	5d34c580-8102-4dfa-971b-33ac3995290f	ARTSYS0003328		Animalia	Arthropoda	Insecta	Coleoptera	Tenebrionidae	Trogloderus vandykei	656035	La Rivers, 1946	Trogloderus	vandykei			M. Andrew Johnston	2017						Ross Hardy		1979-06-06	1979	6	6	157	-31	VI-6 to VII-23 1979
27791997	SCAN	ARTSYS	RLAC	0acac5fe-f0ec-4d9f-82f8-0dbb74888de2	PreservedSpecimen	b562fdc8-7ec3-424f-8c64-c7491972370c	ARTSYS0003329		Animalia	Arthropoda	Insecta	Coleoptera	Tenebrionidae	Trogloderus vandykei	656035	La Rivers, 1946	Trogloderus	vandykei			M. Andrew Johnston	2017						Ross Hardy		1979-06-06	1979	6	6	157	-31	VI-6 to VII-23 1979
27791998	SCAN	ARTSYS	RLAC	0acac5fe-f0ec-4d9f-82f8-0dbb74888de2	PreservedSpecimen	96a1a9bf-5447-402b-b1c4-36ae303e25aa	ARTSYS0003330		Animalia	Arthropoda	Insecta	Coleoptera	Tenebrionidae	Trogloderus vandykei	656035	La Rivers, 1946	Trogloderus	vandykei			M. Andrew Johnston	2017						Ross Hardy		1979-06-06	1979	6	6	157	-31	VI-6 to VII-23 1979
27791999	SCAN	ARTSYS	RLAC	0acac5fe-f0ec-4d9f-82f8-0dbb74888de2	PreservedSpecimen	54e6da32-99e4-441a-8d4e-0b5a0119cf4b	ARTSYS0003331		Animalia	Arthropoda	Insecta	Coleoptera	Tenebrionidae	Trogloderus vandykei	656035	La Rivers, 1946	Trogloderus	vandykei			M. Andrew Johnston	2017						Ross Hardy		1979-06-06	1979	6	6	157	-31	VI-6 to VII-23 1979
27792000	SCAN	ARTSYS	RLAC	0acac5fe-f0ec-4d9f-82f8-0dbb74888de2	PreservedSpecimen	8142e4a0-d339-4359-9d48-ef4bc425ca28	ARTSYS0003332		Animalia	Arthropoda	Insecta	Coleoptera	Tenebrionidae	Trogloderus vandykei	656035	La Rivers, 1946	Trogloderus	vandykei			M. Andrew Johnston	2017						Ross Hardy		1979-06-06	1979	6	6	157	-31	VI-6 to VII-23 1979
27792001	SCAN	ARTSYS	RLAC	0acac5fe-f0ec-4d9f-82f8-0dbb74888de2	PreservedSpecimen	750c0e81-b5f9-4785-82cf-fcd0b5c4ddbb	ARTSYS0003333		Animalia	Arthropoda	Insecta	Coleoptera	Tenebrionidae	Trogloderus vandykei	656035	La Rivers, 1946	Trogloderus	vandykei			M. Andrew Johnston	2017						Ross Hardy		1979-06-06	1979	6	6	157	-31	VI-6 to VII-23 1979
27792002	SCAN	ARTSYS	RLAC	0acac5fe-f0ec-4d9f-82f8-0dbb74888de2	PreservedSpecimen	8bbed2c9-c783-403c-9628-72a5288226e5	ARTSYS0003334		Animalia	Arthropoda	Insecta	Coleoptera	Tenebrionidae	Trogloderus vandykei	656035	La Rivers, 1946	Trogloderus	vandykei			M. Andrew Johnston	2017						Ross Hardy		1979-06-06	1979	6	6	157	-31	VI-6 to VII-23 1979
27792003	SCAN	ARTSYS	RLAC	0acac5fe-f0ec-4d9f-82f8-0dbb74888de2	PreservedSpecimen	fb962712-b6bc-43b1-ab85-f471d1f7bfba	ARTSYS0003335		Animalia	Arthropoda	Insecta	Coleoptera	Tenebrionidae	Trogloderus vandykei	656035	La Rivers, 1946	Trogloderus	vandykei			M. Andrew Johnston	2017						Ross Hardy		1979-06-06	1979	6	6	157	-31	VI-6 to VII-23 1979
27792004	SCAN	ARTSYS	RLAC	0acac5fe-f0ec-4d9f-82f8-0dbb74888de2	PreservedSpecimen	dcdde583-e8c8-464e-9ca3-f244779842d3	ARTSYS0003336		Animalia	Arthropoda	Insecta	Coleoptera	Tenebrionidae	Trogloderus vandykei	656035	La Rivers, 1946	Trogloderus	vandykei			M. Andrew Johnston	2017						Ross Hardy		1979-06-06	1979	6	6	157	-31	VI-6 to VII-23 1979
27792005	SCAN	ARTSYS	RLAC	0acac5fe-f0ec-4d9f-82f8-0dbb74888de2	PreservedSpecimen	703ecc4f-3661-46e8-8195-de3d3c77ab7a	ARTSYS0003337		Animalia	Arthropoda	Insecta	Coleoptera	Tenebrionidae	Trogloderus vandykei	656035	La Rivers, 1946	Trogloderus	vandykei			M. Andrew Johnston	2017						Ross Hardy		1979-06-06	1979	6	6	157	-31	VI-6 to VII-23 1979
27792006	SCAN	ARTSYS	RLAC	0acac5fe-f0ec-4d9f-82f8-0dbb74888de2	PreservedSpecimen	d29e373a-7e39-4913-a1a0-5e12f0012b70	ARTSYS0003338		Animalia	Arthropoda	Insecta	Coleoptera	Tenebrionidae	Trogloderus vandykei	656035	La Rivers, 1946	Trogloderus	vandykei			M. Andrew Johnston	2017						Ross Hardy		1979-06-06	1979	6	6	157	-31	VI-6 to VII-23 1979
27792007	SCAN	ARTSYS	RLAC	0acac5fe-f0ec-4d9f-82f8-0dbb74888de2	PreservedSpecimen	af01a517-c07e-4664-bc5e-0313720174fd	ARTSYS0003339		Animalia	Arthropoda	Insecta	Coleoptera	Tenebrionidae	Trogloderus vandykei	656035	La Rivers, 1946	Trogloderus	vandykei			M. Andrew Johnston	2017						Ross Hardy		1979-06-06	1979	6	6	157	-31	VI-6 to VII-23 1979
27792008	SCAN	ARTSYS	RLAC	0acac5fe-f0ec-4d9f-82f8-0dbb74888de2	PreservedSpecimen	7e6e6427-12c7-464a-8f92-4b2601c69609	ARTSYS0003340		Animalia	Arthropoda	Insecta	Coleoptera	Tenebrionidae	Trogloderus vandykei	656035	La Rivers, 1946	Trogloderus	vandykei			M. Andrew Johnston	2017						Ross Hardy		1979-06-06	1979	6	6	157	-31	VI-6 to VII-23 1979
27792009	SCAN	ARTSYS	RLAC	0acac5fe-f0ec-4d9f-82f8-0dbb74888de2	PreservedSpecimen	9739a421-92ee-4575-9301-00b7e3a08a1f	ARTSYS0003341		Animalia	Arthropoda	Insecta	Coleoptera	Tenebrionidae	Trogloderus vandykei	656035	La Rivers, 1946	Trogloderus	vandykei			M. Andrew Johnston	2017						Ross Hardy		1979-06-06	1979	6	6	157	-31	VI-6 to VII-23 1979
27792010	SCAN	ARTSYS	RLAC	0acac5fe-f0ec-4d9f-82f8-0dbb74888de2	PreservedSpecimen	39456cf2-07d3-4d86-a442-777b52e33a5a	ARTSYS0003342		Animalia	Arthropoda	Insecta	Coleoptera	Tenebrionidae	Trogloderus vandykei	656035	La Rivers, 1946	Trogloderus	vandykei			M. Andrew Johnston	2017						Ross Hardy		1979-06-06	1979	6	6	157	-31	VI-6 to VII-23 1979
27792011	SCAN	ARTSYS	RLAC	0acac5fe-f0ec-4d9f-82f8-0dbb74888de2	PreservedSpecimen	cec279af-d412-4952-be51-ad4d5ea1ed50	ARTSYS0003343		Animalia	Arthropoda	Insecta	Coleoptera	Tenebrionidae	Trogloderus vandykei	656035	La Rivers, 1946	Trogloderus	vandykei			M. Andrew Johnston	2017						Ross Hardy		1979-06-06	1979	6	6	157	-31	VI-6 to VII-23 1979
27792012	SCAN	ARTSYS	RLAC	0acac5fe-f0ec-4d9f-82f8-0dbb74888de2	PreservedSpecimen	e07d605d-69e6-4031-ab45-0c6222acd2d2	ARTSYS0003344		Animalia	Arthropoda	Insecta	Coleoptera	Tenebrionidae	Trogloderus vandykei	656035	La Rivers, 1946	Trogloderus	vandykei			M. Andrew Johnston	2017						Ross Hardy		1979-06-06	1979	6	6	157	-31	VI-6 to VII-23 1979
27792013	SCAN	ARTSYS	RLAC	0acac5fe-f0ec-4d9f-82f8-0dbb74888de2	PreservedSpecimen	2e7e6b56-6d70-4f9b-91d9-a07469f3fbed	ARTSYS0003345		Animalia	Arthropoda	Insecta	Coleoptera	Tenebrionidae	Trogloderus vandykei	656035	La Rivers, 1946	Trogloderus	vandykei			M. Andrew Johnston	2017						Ross Hardy		1979-06-06	1979	6	6	157	-31	VI-6 to VII-23 1979
27792014	SCAN	ARTSYS	RLAC	0acac5fe-f0ec-4d9f-82f8-0dbb74888de2	PreservedSpecimen	57c90443-3ac0-45c1-9008-9229763acadb	ARTSYS0003346		Animalia	Arthropoda	Insecta	Coleoptera	Tenebrionidae	Trogloderus vandykei	656035	La Rivers, 1946	Trogloderus	vandykei			M. Andrew Johnston	2017						Ross Hardy		1979-06-06	1979	6	6	157	-31	VI-6 to VII-23 1979
27792015	SCAN	ARTSYS	RLAC	0acac5fe-f0ec-4d9f-82f8-0dbb74888de2	PreservedSpecimen	96aedb15-b389-4939-8405-7385b39199e1	ARTSYS0003347		Animalia	Arthropoda	Insecta	Coleoptera	Tenebrionidae	Trogloderus vandykei	656035	La Rivers, 1946	Trogloderus	vandykei			M. Andrew Johnston	2017						Ross Hardy		1979-06-06	1979	6	6	157	-31	VI-6 to VII-23 1979
27792016	SCAN	ARTSYS	RLAC	0acac5fe-f0ec-4d9f-82f8-0dbb74888de2	PreservedSpecimen	999bed90-a3fe-4b27-af87-0460f88d51b3	ARTSYS0003348		Animalia	Arthropoda	Insecta	Coleoptera	Tenebrionidae	Trogloderus vandykei	656035	La Rivers, 1946	Trogloderus	vandykei			M. Andrew Johnston	2017						Ross Hardy		1979-06-06	1979	6	6	157	-31	VI-6 to VII-23 1979
27792017	SCAN	ARTSYS	RLAC	0acac5fe-f0ec-4d9f-82f8-0dbb74888de2	PreservedSpecimen	25af9511-0867-4f37-b8fa-ada882a980b5	ARTSYS0003349		Animalia	Arthropoda	Insecta	Coleoptera	Tenebrionidae	Trogloderus vandykei	656035	La Rivers, 1946	Trogloderus	vandykei			M. Andrew Johnston	2017						Ross Hardy		1979-06-06	1979	6	6	157	-31	VI-6 to VII-23 1979
27792018	SCAN	ARTSYS	RLAC	0acac5fe-f0ec-4d9f-82f8-0dbb74888de2	PreservedSpecimen	ea24a670-33a0-45f9-b181-15dbe12a0280	ARTSYS0003350		Animalia	Arthropoda	Insecta	Coleoptera	Tenebrionidae	Trogloderus vandykei	656035	La Rivers, 1946	Trogloderus	vandykei			M. Andrew Johnston	2017						Ross Hardy		1979-06-06	1979	6	6	157	-31	VI-6 to VII-23 1979
27792019	SCAN	ARTSYS	RLAC	0acac5fe-f0ec-4d9f-82f8-0dbb74888de2	PreservedSpecimen	c745b01a-54cb-483a-a758-3cbc38656dc3	ARTSYS0003351		Animalia	Arthropoda	Insecta	Coleoptera	Tenebrionidae	Trogloderus vandykei	656035	La Rivers, 1946	Trogloderus	vandykei			M. Andrew Johnston	2017						Ross Hardy		1979-06-06	1979	6	6	157	-31	VI-6 to VII-23 1979
27792020	SCAN	ARTSYS	RLAC	0acac5fe-f0ec-4d9f-82f8-0dbb74888de2	PreservedSpecimen	8015760b-ec90-41b6-a159-83043cdaaf1f	ARTSYS0003352		Animalia	Arthropoda	Insecta	Coleoptera	Tenebrionidae	Trogloderus vandykei	656035	La Rivers, 1946	Trogloderus	vandykei			M. Andrew Johnston	2017						Ross Hardy		1979-06-06	1979	6	6	157	-31	VI-6 to VII-23 1979
27792021	SCAN	ARTSYS	RLAC	0acac5fe-f0ec-4d9f-82f8-0dbb74888de2	PreservedSpecimen	787cae28-b81d-443a-b575-ba42de324ad2	ARTSYS0003353		Animalia	Arthropoda	Insecta	Coleoptera	Tenebrionidae	Trogloderus vandykei	656035	La Rivers, 1946	Trogloderus	vandykei			M. Andrew Johnston	2017						Ross Hardy		1979-06-06	1979	6	6	157	-31	VI-6 to VII-23 1979
27792022	SCAN	ARTSYS	RLAC	0acac5fe-f0ec-4d9f-82f8-0dbb74888de2	PreservedSpecimen	3d3fd276-af65-4983-95c0-c72dae7ddf33	ARTSYS0003354		Animalia	Arthropoda	Insecta	Coleoptera	Tenebrionidae	Trogloderus vandykei	656035	La Rivers, 1946	Trogloderus	vandykei			M. Andrew Johnston	2017						Ross Hardy		1979-06-06	1979	6	6	157	-31	VI-6 to VII-23 1979
27792023	SCAN	ARTSYS	RLAC	0acac5fe-f0ec-4d9f-82f8-0dbb74888de2	PreservedSpecimen	9f067f6e-a62a-4baf-844d-6f69f909260a	ARTSYS0003355		Animalia	Arthropoda	Insecta	Coleoptera	Tenebrionidae	Trogloderus vandykei	656035	La Rivers, 1946	Trogloderus	vandykei			M. Andrew Johnston	2017						Ross Hardy		1979-06-06	1979	6	6	157	-31	VI-6 to VII-23 1979
27792024	SCAN	ARTSYS	RLAC	0acac5fe-f0ec-4d9f-82f8-0dbb74888de2	PreservedSpecimen	d0df4639-ecbf-4d7a-8dda-193bc5b7b5f7	ARTSYS0003356		Animalia	Arthropoda	Insecta	Coleoptera	Tenebrionidae	Trogloderus vandykei	656035	La Rivers, 1946	Trogloderus	vandykei			M. Andrew Johnston	2017						Ross Hardy		1979-06-06	1979	6	6	157	-31	VI-6 to VII-23 1979
27792025	SCAN	ARTSYS	RLAC	0acac5fe-f0ec-4d9f-82f8-0dbb74888de2	PreservedSpecimen	95c7c08d-b132-47da-bb78-05d3c3e1a2c9	ARTSYS0003357		Animalia	Arthropoda	Insecta	Coleoptera	Tenebrionidae	Trogloderus vandykei	656035	La Rivers, 1946	Trogloderus	vandykei			M. Andrew Johnston	2017						Ross Hardy		1979-06-06	1979	6	6	157	-31	VI-6 to VII-23 1979
27792026	SCAN	ARTSYS	RLAC	0acac5fe-f0ec-4d9f-82f8-0dbb74888de2	PreservedSpecimen	65cd5dc1-66a1-4d03-9243-e397f02c1cb0	ARTSYS0003358		Animalia	Arthropoda	Insecta	Coleoptera	Tenebrionidae	Trogloderus vandykei	656035	La Rivers, 1946	Trogloderus	vandykei			M. Andrew Johnston	2017						Ross Hardy		1979-06-06	1979	6	6	157	-31	VI-6 to VII-23 1979
27792027	SCAN	ARTSYS	RLAC	0acac5fe-f0ec-4d9f-82f8-0dbb74888de2	PreservedSpecimen	3f4c30b3-a6e7-4b6e-83f6-772f0c2dad12	ARTSYS0003359		Animalia	Arthropoda	Insecta	Coleoptera	Tenebrionidae	Trogloderus vandykei	656035	La Rivers, 1946	Trogloderus	vandykei			M. Andrew Johnston	2017						Ross Hardy		1979-06-06	1979	6	6	157	-31	VI-6 to VII-23 1979
27792028	SCAN	ARTSYS	RLAC	0acac5fe-f0ec-4d9f-82f8-0dbb74888de2	PreservedSpecimen	0dfedc75-1867-4cf5-afaa-f1403010e812	ARTSYS0003360		Animalia	Arthropoda	Insecta	Coleoptera	Tenebrionidae	Trogloderus vandykei	656035	La Rivers, 1946	Trogloderus	vandykei			M. Andrew Johnston	2017						Ross Hardy		1979-06-06	1979	6	6	157	-31	VI-6 to VII-23 1979
27792029	SCAN	ARTSYS	RLAC	0acac5fe-f0ec-4d9f-82f8-0dbb74888de2	PreservedSpecimen	7696355e-f635-4d82-9e6b-59c8e3483feb	ARTSYS0003361		Animalia	Arthropoda	Insecta	Coleoptera	Tenebrionidae	Trogloderus vandykei	656035	La Rivers, 1946	Trogloderus	vandykei			M. Andrew Johnston	2017						Ross Hardy		1979-06-06	1979	6	6	157	-31	VI-6 to VII-23 1979
27792030	SCAN	ARTSYS	RLAC	0acac5fe-f0ec-4d9f-82f8-0dbb74888de2	PreservedSpecimen	440eae14-5c2c-4fa8-9546-ea290f5b3e81	ARTSYS0003362		Animalia	Arthropoda	Insecta	Coleoptera	Tenebrionidae	Trogloderus vandykei	656035	La Rivers, 1946	Trogloderus	vandykei			M. Andrew Johnston	2017						Ross Hardy		1979-06-06	1979	6	6	157	-31	VI-6 to VII-23 1979
27792031	SCAN	ARTSYS	RLAC	0acac5fe-f0ec-4d9f-82f8-0dbb74888de2	PreservedSpecimen	c5de3a01-a5a1-4a62-a443-846a59f27aeb	ARTSYS0003363		Animalia	Arthropoda	Insecta	Coleoptera	Tenebrionidae	Trogloderus vandykei	656035	La Rivers, 1946	Trogloderus	vandykei			M. Andrew Johnston	2017						Ross Hardy		1979-06-06	1979	6	6	157	-31	VI-6 to VII-23 1979
27792032	SCAN	ARTSYS	RLAC	0acac5fe-f0ec-4d9f-82f8-0dbb74888de2	PreservedSpecimen	85c92f51-04a4-4cc2-af1f-c8272a10bc62	ARTSYS0003364		Animalia	Arthropoda	Insecta	Coleoptera	Tenebrionidae	Trogloderus vandykei	656035	La Rivers, 1946	Trogloderus	vandykei			M. Andrew Johnston	2017						Ross Hardy		1979-06-06	1979	6	6	157	-31	VI-6 to VII-23 1979
27792033	SCAN	ARTSYS	RLAC	0acac5fe-f0ec-4d9f-82f8-0dbb74888de2	PreservedSpecimen	46a3d397-92e3-406f-9a4f-c50ff081e252	ARTSYS0003365		Animalia	Arthropoda	Insecta	Coleoptera	Tenebrionidae	Trogloderus vandykei	656035	La Rivers, 1946	Trogloderus	vandykei			M. Andrew Johnston	2017						Ross Hardy		1979-06-06	1979	6	6	157	-31	VI-6 to VII-23 1979
27792034	SCAN	ARTSYS	RLAC	0acac5fe-f0ec-4d9f-82f8-0dbb74888de2	PreservedSpecimen	8c36ca08-139d-43ab-9259-71a806b0d55a	ARTSYS0003366		Animalia	Arthropoda	Insecta	Coleoptera	Tenebrionidae	Trogloderus vandykei	656035	La Rivers, 1946	Trogloderus	vandykei			M. Andrew Johnston	2017						Ross Hardy		1979-06-06	1979	6	6	157	-31	VI-6 to VII-23 1979
27792035	SCAN	ARTSYS	RLAC	0acac5fe-f0ec-4d9f-82f8-0dbb74888de2	PreservedSpecimen	a54f874b-f330-448f-a9ca-093efee39e9d	ARTSYS0003367		Animalia	Arthropoda	Insecta	Coleoptera	Tenebrionidae	Trogloderus vandykei	656035	La Rivers, 1946	Trogloderus	vandykei			M. Andrew Johnston	2017						Ross Hardy		1979-06-06	1979	6	6	157	-31	VI-6 to VII-23 1979
27792036	SCAN	ARTSYS	RLAC	0acac5fe-f0ec-4d9f-82f8-0dbb74888de2	PreservedSpecimen	76fac8e3-1b12-49fe-8d03-ca8127cf2bdc	ARTSYS0003368		Animalia	Arthropoda	Insecta	Coleoptera	Tenebrionidae	Trogloderus vandykei	656035	La Rivers, 1946	Trogloderus	vandykei			M. Andrew Johnston	2017						Ross Hardy		1979-06-06	1979	6	6	157	-31	VI-6 to VII-23 1979
27792037	SCAN	ARTSYS	RLAC	0acac5fe-f0ec-4d9f-82f8-0dbb74888de2	PreservedSpecimen	1bd8ddc1-e3b1-49cb-a7d0-6f2587e47d97	ARTSYS0003369		Animalia	Arthropoda	Insecta	Coleoptera	Tenebrionidae	Trogloderus vandykei	656035	La Rivers, 1946	Trogloderus	vandykei			M. Andrew Johnston	2017						Ross Hardy		1979-06-06	1979	6	6	157	-31	VI-6 to VII-23 1979
27792038	SCAN	ARTSYS	RLAC	0acac5fe-f0ec-4d9f-82f8-0dbb74888de2	PreservedSpecimen	5c175567-b3d2-40b8-9b1d-8061c3cc32b1	ARTSYS0003370		Animalia	Arthropoda	Insecta	Coleoptera	Tenebrionidae	Trogloderus vandykei	656035	La Rivers, 1946	Trogloderus	vandykei			M. Andrew Johnston	2017						Ross Hardy		1979-06-06	1979	6	6	157	-31	VI-6 to VII-23 1979
27792039	SCAN	ARTSYS	RLAC	0acac5fe-f0ec-4d9f-82f8-0dbb74888de2	PreservedSpecimen	e7528749-24fb-4e4c-a20a-a5e25cdd2959	ARTSYS0003371		Animalia	Arthropoda	Insecta	Coleoptera	Tenebrionidae	Trogloderus vandykei	656035	La Rivers, 1946	Trogloderus	vandykei			M. Andrew Johnston	2017						Ross Hardy		1979-06-06	1979	6	6	157	-31	VI-6 to VII-23 1979
27792040	SCAN	ARTSYS	RLAC	0acac5fe-f0ec-4d9f-82f8-0dbb74888de2	PreservedSpecimen	32799885-5160-454e-b37a-8382d516c73a	ARTSYS0003372		Animalia	Arthropoda	Insecta	Coleoptera	Tenebrionidae	Trogloderus vandykei	656035	La Rivers, 1946	Trogloderus	vandykei			M. Andrew Johnston	2017						Ross Hardy		1979-06-06	1979	6	6	157	-31	VI-6 to VII-23 1979
27792041	SCAN	ARTSYS	RLAC	0acac5fe-f0ec-4d9f-82f8-0dbb74888de2	PreservedSpecimen	1ec17703-dcd4-49d6-b111-eac010a7af3d	ARTSYS0003373		Animalia	Arthropoda	Insecta	Coleoptera	Tenebrionidae	Trogloderus vandykei	656035	La Rivers, 1946	Trogloderus	vandykei			M. Andrew Johnston	2017						Ross Hardy		1979-06-06	1979	6	6	157	-31	VI-6 to VII-23 1979
27792069	SCAN	ARTSYS	RLAC	0acac5fe-f0ec-4d9f-82f8-0dbb74888de2	PreservedSpecimen	8151c6b9-9dd2-439d-9507-86339a87f091	ARTSYS0003374		Animalia	Arthropoda	Insecta	Coleoptera	Tenebrionidae	Trogloderus vandykei	656035	La Rivers, 1946	Trogloderus	vandykei			M. Andrew Johnston	2017						Rolf L. Aalbu		2009-03-20	2009	3	20	79	-31	III-20/23-09													pit trap at messor nest
27792070	SCAN	ARTSYS	RLAC	0acac5fe-f0ec-4d9f-82f8-0dbb74888de2	PreservedSpecimen	d64edbcf-5898-4089-9134-a479bd275579	ARTSYS0003375		Animalia	Arthropoda	Insecta	Coleoptera	Tenebrionidae	Trogloderus vandykei	656035	La Rivers, 1946	Trogloderus	vandykei			M. Andrew Johnston	2017						Rolf L. Aalbu		2009-03-20	2009	3	20	79	-31	III-20/23-09													pit trap at messor nest
27792071	SCAN	ARTSYS	OSUC	0acac5fe-f0ec-4d9f-82f8-0dbb74888de2	PreservedSpecimen	1b07398e-65cb-40e9-b9a0-ecefbcdb410e	OSUC524259		Animalia	Arthropoda	Insecta	Coleoptera	Tenebrionidae	Trogloderus vandykei	656035	La Rivers, 1946	Trogloderus	vandykei			M. Andrew Johnston	2017						C.A. Triplehorn; W.E. Triplehorn		1867-08-02	1867	8	2	214	-31
27792072	SCAN	ARTSYS	RLAC	0acac5fe-f0ec-4d9f-82f8-0dbb74888de2	PreservedSpecimen	ec09a0bb-a47c-4500-8f52-826fb15d62b6	ARTSYS0003376		Animalia	Arthropoda	Insecta	Coleoptera	Tenebrionidae	Trogloderus vandykei	656035	La Rivers, 1946	Trogloderus	vandykei			M. Andrew Johnston	2017						A. Evans		1983-08-03	1983	8	3	215	-31	VIII-3-83
27792073	SCAN	ARTSYS	CSCA	0acac5fe-f0ec-4d9f-82f8-0dbb74888de2	PreservedSpecimen	52641b98-67ec-497e-b1a6-a35b4d2727fb	ARTSYS0003377		Animalia	Arthropoda	Insecta	Coleoptera	Tenebrionidae	Trogloderus vandykei	656035	La Rivers, 1946	Trogloderus	vandykei			M. Andrew Johnston	2017						W.W. Mayhew		1960-10-16	1960	10	16	290	-31	X.16.1960	Paratype of Trogloderus costatus mayhewi Papp, 1961
27792074	SCAN	ARTSYS	CSCA	0acac5fe-f0ec-4d9f-82f8-0dbb74888de2	PreservedSpecimen	2d8bcb08-c3ab-4972-8a35-d6c96e19148e	ARTSYS0003378		Animalia	Arthropoda	Insecta	Coleoptera	Tenebrionidae	Trogloderus vandykei	656035	La Rivers, 1946	Trogloderus	vandykei			M. Andrew Johnston	2017						W.W. Mayhew		1960-10-16	1960	10	16	290	-31	X.16.1960	Paratype of Trogloderus costatus mayhewi Papp, 1961
27792075	SCAN	ARTSYS	CSCA	0acac5fe-f0ec-4d9f-82f8-0dbb74888de2	PreservedSpecimen	5eecec9f-7585-4d18-a402-14bf982a000c	ARTSYS0003379		Animalia	Arthropoda	Insecta	Coleoptera	Tenebrionidae	Trogloderus vandykei	656035	La Rivers, 1946	Trogloderus	vandykei			M. Andrew Johnston	2017						W.W. Mayhew		1960-10-16	1960	10	16	290	-31	X.16.1960	Paratype of Trogloderus costatus mayhewi Papp, 1961
27792076	SCAN	ARTSYS	CSCA	0acac5fe-f0ec-4d9f-82f8-0dbb74888de2	PreservedSpecimen	3a3348df-75a1-4322-876a-ab12ac6cea04	ARTSYS0003380		Animalia	Arthropoda	Insecta	Coleoptera	Tenebrionidae	Trogloderus vandykei	656035	La Rivers, 1946	Trogloderus	vandykei			M. Andrew Johnston	2017						Derham Giuliani		1984-09-00	1984	9			-31	IX-84 to III-1985													antifreeze pit trap
27792077	SCAN	ARTSYS	CSCA	0acac5fe-f0ec-4d9f-82f8-0dbb74888de2	PreservedSpecimen	a91c8b72-e278-473c-9ed6-d1cb2f664adb	ARTSYS0003381		Animalia	Arthropoda	Insecta	Coleoptera	Tenebrionidae	Trogloderus vandykei	656035	La Rivers, 1946	Trogloderus	vandykei			M. Andrew Johnston	2017						Derham Giuliani		1984-09-00	1984	9			-31	IX-84 to III-1985													antifreeze pit trap
27792078	SCAN	ARTSYS	CSCA	0acac5fe-f0ec-4d9f-82f8-0dbb74888de2	PreservedSpecimen	15f54190-19cb-4e32-8e0c-b17a079c2c98	ARTSYS0003382		Animalia	Arthropoda	Insecta	Coleoptera	Tenebrionidae	Trogloderus vandykei	656035	La Rivers, 1946	Trogloderus	vandykei			M. Andrew Johnston	2017						Derham Giuliani		1984-09-00	1984	9			-31	IX-84 to III-1985													antifreeze pit trap
27792079	SCAN	ARTSYS	CSCA	0acac5fe-f0ec-4d9f-82f8-0dbb74888de2	PreservedSpecimen	1b83cae6-3436-45a1-a99d-01182a5e0045	ARTSYS0003383		Animalia	Arthropoda	Insecta	Coleoptera	Tenebrionidae	Trogloderus vandykei	656035	La Rivers, 1946	Trogloderus	vandykei			M. Andrew Johnston	2017						Derham Giuliani		1984-09-00	1984	9			-31	IX-84 to III-1985													antifreeze pit trap
27792080	SCAN	ARTSYS	CSCA	0acac5fe-f0ec-4d9f-82f8-0dbb74888de2	PreservedSpecimen	24e0e222-7de7-4e08-af64-cd5d27e18487	ARTSYS0003384		Animalia	Arthropoda	Insecta	Coleoptera	Tenebrionidae	Trogloderus vandykei	656035	La Rivers, 1946	Trogloderus	vandykei			M. Andrew Johnston	2017						Derham Giuliani		1984-09-00	1984	9			-31	IX-84 to III-1985													antifreeze pit trap
27792081	SCAN	ARTSYS	CSCA	0acac5fe-f0ec-4d9f-82f8-0dbb74888de2	PreservedSpecimen	45e5b626-010e-4209-85a2-e5d502c7252a	ARTSYS0003385		Animalia	Arthropoda	Insecta	Coleoptera	Tenebrionidae	Trogloderus vandykei	656035	La Rivers, 1946	Trogloderus	vandykei			M. Andrew Johnston	2017						Derham Giuliani		1984-09-00	1984	9			-31	IX-84 to III-1985													antifreeze pit trap
27792082	SCAN	ARTSYS	CSCA	0acac5fe-f0ec-4d9f-82f8-0dbb74888de2	PreservedSpecimen	c2e8e901-690a-4f90-89f5-7ce7a2d806f5	ARTSYS0003386		Animalia	Arthropoda	Insecta	Coleoptera	Tenebrionidae	Trogloderus vandykei	656035	La Rivers, 1946	Trogloderus	vandykei			M. Andrew Johnston	2017						Derham Giuliani		1984-09-00	1984	9			-31	IX-84 to III-1985													antifreeze pit trap
27792083	SCAN	ARTSYS	CSCA	0acac5fe-f0ec-4d9f-82f8-0dbb74888de2	PreservedSpecimen	a193e531-ee64-44ff-bfd5-44ac5f694ac3	ARTSYS0003387		Animalia	Arthropoda	Insecta	Coleoptera	Tenebrionidae	Trogloderus vandykei	656035	La Rivers, 1946	Trogloderus	vandykei			M. Andrew Johnston	2017						Derham Giuliani		1984-09-00	1984	9			-31	IX-84 to III-1985													antifreeze pit trap
27792084	SCAN	ARTSYS	CSCA	0acac5fe-f0ec-4d9f-82f8-0dbb74888de2	PreservedSpecimen	8b294293-7d9f-4b7f-bb93-7d8a2ec87207	ARTSYS0003388		Animalia	Arthropoda	Insecta	Coleoptera	Tenebrionidae	Trogloderus vandykei	656035	La Rivers, 1946	Trogloderus	vandykei			M. Andrew Johnston	2017						Derham Giuliani		1984-09-00	1984	9			-31	IX-84 to III-1985													antifreeze pit trap
27792085	SCAN	ARTSYS	CSCA	0acac5fe-f0ec-4d9f-82f8-0dbb74888de2	PreservedSpecimen	95e1955e-84a2-4a2c-84a5-cf0ab977544a	ARTSYS0003389		Animalia	Arthropoda	Insecta	Coleoptera	Tenebrionidae	Trogloderus vandykei	656035	La Rivers, 1946	Trogloderus	vandykei			M. Andrew Johnston	2017						Derham Giuliani		1984-09-00	1984	9			-31	IX-84 to III-1985													antifreeze pit trap
27792086	SCAN	ARTSYS	CSCA	0acac5fe-f0ec-4d9f-82f8-0dbb74888de2	PreservedSpecimen	bc5b10e8-dda4-476c-8251-5871b503dc71	ARTSYS0003390		Animalia	Arthropoda	Insecta	Coleoptera	Tenebrionidae	Trogloderus vandykei	656035	La Rivers, 1946	Trogloderus	vandykei			M. Andrew Johnston	2017						Derham Giuliani		1983-03-23	1983	3	23	82	-31
27792087	SCAN	ARTSYS	CSCA	0acac5fe-f0ec-4d9f-82f8-0dbb74888de2	PreservedSpecimen	ccd70077-ef65-4d38-8b57-0b2e2cf41157	ARTSYS0003391		Animalia	Arthropoda	Insecta	Coleoptera	Tenebrionidae	Trogloderus vandykei	656035	La Rivers, 1946	Trogloderus	vandykei			M. Andrew Johnston	2017						Ross Hardy		1979-06-06	1979	6	6	157	-31	VI-6 to VII-23-1979													antifreeze pit trap
27792088	SCAN	ARTSYS	CSCA	0acac5fe-f0ec-4d9f-82f8-0dbb74888de2	PreservedSpecimen	5a70353b-a620-4263-9a20-6a3316a1d517	ARTSYS0003392		Animalia	Arthropoda	Insecta	Coleoptera	Tenebrionidae	Trogloderus vandykei	656035	La Rivers, 1946	Trogloderus	vandykei			M. Andrew Johnston	2017						Ross Hardy		1979-06-06	1979	6	6	157	-31	VI-6 to VII-23 1979
27792089	SCAN	ARTSYS	CSCA	0acac5fe-f0ec-4d9f-82f8-0dbb74888de2	PreservedSpecimen	a32a23b8-2dd3-418c-9efa-c5f98e08b84a	ARTSYS0003393		Animalia	Arthropoda	Insecta	Coleoptera	Tenebrionidae	Trogloderus vandykei	656035	La Rivers, 1946	Trogloderus	vandykei			M. Andrew Johnston	2017						Ross Hardy		1979-06-06	1979	6	6	157	-31	VI-6 to VII-23 1979
27792090	SCAN	ARTSYS	CSCA	0acac5fe-f0ec-4d9f-82f8-0dbb74888de2	PreservedSpecimen	fb711242-ef06-4574-a5f0-97f634e97aee	ARTSYS0003394		Animalia	Arthropoda	Insecta	Coleoptera	Tenebrionidae	Trogloderus vandykei	656035	La Rivers, 1946	Trogloderus	vandykei			M. Andrew Johnston	2017						Ross Hardy		1979-06-06	1979	6	6	157	-31	VI-6 to VII-23 1979
27792091	SCAN	ARTSYS	CSCA	0acac5fe-f0ec-4d9f-82f8-0dbb74888de2	PreservedSpecimen	91f881df-55cb-48b3-a428-192b6c3362b5	ARTSYS0003395		Animalia	Arthropoda	Insecta	Coleoptera	Tenebrionidae	Trogloderus vandykei	656035	La Rivers, 1946	Trogloderus	vandykei			M. Andrew Johnston	2017						Ross Hardy		1979-06-06	1979	6	6	157	-31	VI-6 to VII-23 1979
27792092	SCAN	ARTSYS	CSCA	0acac5fe-f0ec-4d9f-82f8-0dbb74888de2	PreservedSpecimen	ba19f8d9-dd11-45f3-a5e1-498e51505192	ARTSYS0003396		Animalia	Arthropoda	Insecta	Coleoptera	Tenebrionidae	Trogloderus vandykei	656035	La Rivers, 1946	Trogloderus	vandykei			M. Andrew Johnston	2017						Ross Hardy		1979-06-06	1979	6	6	157	-31	VI-6 to VII-23 1979
27792093	SCAN	ARTSYS	CSCA	0acac5fe-f0ec-4d9f-82f8-0dbb74888de2	PreservedSpecimen	d046e187-46c8-4a24-b6cd-3346f8832b01	ARTSYS0003397		Animalia	Arthropoda	Insecta	Coleoptera	Tenebrionidae	Trogloderus vandykei	656035	La Rivers, 1946	Trogloderus	vandykei			M. Andrew Johnston	2017						Ross Hardy		1979-06-06	1979	6	6	157	-31	VI-6 to VII-23 1979
27792094	SCAN	ARTSYS	CSCA	0acac5fe-f0ec-4d9f-82f8-0dbb74888de2	PreservedSpecimen	c488de70-c10e-4fcd-9a75-6319d0d883b6	ARTSYS0003398		Animalia	Arthropoda	Insecta	Coleoptera	Tenebrionidae	Trogloderus vandykei	656035	La Rivers, 1946	Trogloderus	vandykei			M. Andrew Johnston	2017						Ross Hardy		1979-06-06	1979	6	6	157	-31	VI-6 to VII-23 1979
27792095	SCAN	ARTSYS	CSCA	0acac5fe-f0ec-4d9f-82f8-0dbb74888de2	PreservedSpecimen	8801a10f-2c7b-45db-ba4d-7a6c68be62fd	ARTSYS0003399		Animalia	Arthropoda	Insecta	Coleoptera	Tenebrionidae	Trogloderus vandykei	656035	La Rivers, 1946	Trogloderus	vandykei			M. Andrew Johnston	2017						Ross Hardy		1979-06-06	1979	6	6	157	-31	VI-6 to VII-23 1979
27792096	SCAN	ARTSYS	CSCA	0acac5fe-f0ec-4d9f-82f8-0dbb74888de2	PreservedSpecimen	235c9090-5139-4ee2-b81c-e6f369054906	ARTSYS0003400		Animalia	Arthropoda	Insecta	Coleoptera	Tenebrionidae	Trogloderus vandykei	656035	La Rivers, 1946	Trogloderus	vandykei			M. Andrew Johnston	2017						Ross Hardy		1979-06-06	1979	6	6	157	-31	VI-6 to VII-23 1979
27792097	SCAN	ARTSYS	CSCA	0acac5fe-f0ec-4d9f-82f8-0dbb74888de2	PreservedSpecimen	273fea0f-97d6-421c-8e7b-c354bd55cbb1	ARTSYS0003401		Animalia	Arthropoda	Insecta	Coleoptera	Tenebrionidae	Trogloderus vandykei	656035	La Rivers, 1946	Trogloderus	vandykei			M. Andrew Johnston	2017						Ross Hardy		1979-06-06	1979	6	6	157	-31	VI-6 to VII-23 1979
27792098	SCAN	ARTSYS	CSCA	0acac5fe-f0ec-4d9f-82f8-0dbb74888de2	PreservedSpecimen	03c56394-c811-4d69-a7bb-bd52f7548b68	ARTSYS0003402		Animalia	Arthropoda	Insecta	Coleoptera	Tenebrionidae	Trogloderus vandykei	656035	La Rivers, 1946	Trogloderus	vandykei			M. Andrew Johnston	2017						Ross Hardy		1979-06-06	1979	6	6	157	-31	VI-6 to VII-23 1979
27792099	SCAN	ARTSYS	CSCA	0acac5fe-f0ec-4d9f-82f8-0dbb74888de2	PreservedSpecimen	10f60f8d-96f1-41d5-931f-2e4a45bd94d5	ARTSYS0003403		Animalia	Arthropoda	Insecta	Coleoptera	Tenebrionidae	Trogloderus vandykei	656035	La Rivers, 1946	Trogloderus	vandykei			M. Andrew Johnston	2017						Ross Hardy		1979-06-06	1979	6	6	157	-31	VI-6 to VII-23 1979
27792100	SCAN	ARTSYS	CSCA	0acac5fe-f0ec-4d9f-82f8-0dbb74888de2	PreservedSpecimen	1730bd8c-5879-401e-9c1b-7a03486dbeb5	ARTSYS0003404		Animalia	Arthropoda	Insecta	Coleoptera	Tenebrionidae	Trogloderus vandykei	656035	La Rivers, 1946	Trogloderus	vandykei			M. Andrew Johnston	2017						Ross Hardy		1979-06-06	1979	6	6	157	-31	VI-6 to VII-23 1979
27792101	SCAN	ARTSYS	CSCA	0acac5fe-f0ec-4d9f-82f8-0dbb74888de2	PreservedSpecimen	2b50a86e-418b-4fc1-9329-9e8068c05ea9	ARTSYS0003405		Animalia	Arthropoda	Insecta	Coleoptera	Tenebrionidae	Trogloderus vandykei	656035	La Rivers, 1946	Trogloderus	vandykei			M. Andrew Johnston	2017						Ross Hardy		1979-06-06	1979	6	6	157	-31	VI-6 to VII-23 1979
27792103	SCAN	ARTSYS	CSCA	0acac5fe-f0ec-4d9f-82f8-0dbb74888de2	PreservedSpecimen	de9bd072-7c44-4f00-80eb-045df43514c6	ARTSYS0003406		Animalia	Arthropoda	Insecta	Coleoptera	Tenebrionidae	Trogloderus vandykei	656035	La Rivers, 1946	Trogloderus	vandykei			M. Andrew Johnston	2017						Fred Andrews; A. Hardy		1978-04-24	1978	4	24	114	-31	IV-24-78 to VII-26-78
27792104	SCAN	ARTSYS	CSCA	0acac5fe-f0ec-4d9f-82f8-0dbb74888de2	PreservedSpecimen	8ca67ffb-cad3-4cc1-b25c-47a93d1aa534	ARTSYS0003407		Animalia	Arthropoda	Insecta	Coleoptera	Tenebrionidae	Trogloderus vandykei	656035	La Rivers, 1946	Trogloderus	vandykei			M. Andrew Johnston	2017						Fred Andrews; A. Hardy		1978-04-24	1978	4	24	114	-31	IV-24-78 to VII-26-78
27792105	SCAN	ARTSYS	CSCA	0acac5fe-f0ec-4d9f-82f8-0dbb74888de2	PreservedSpecimen	bd484468-2a3a-4ebd-a96b-b4f37e01c023	ARTSYS0003408		Animalia	Arthropoda	Insecta	Coleoptera	Tenebrionidae	Trogloderus vandykei	656035	La Rivers, 1946	Trogloderus	vandykei			M. Andrew Johnston	2017						Fred Andrews; A. Hardy		1978-04-24	1978	4	24	114	-31	IV-24-78 to VII-26-78
27792106	SCAN	ARTSYS	CSCA	0acac5fe-f0ec-4d9f-82f8-0dbb74888de2	PreservedSpecimen	6cb2c4cb-e8c7-42ba-b5f8-10b25005a06f	ARTSYS0003409		Animalia	Arthropoda	Insecta	Coleoptera	Tenebrionidae	Trogloderus vandykei	656035	La Rivers, 1946	Trogloderus	vandykei			M. Andrew Johnston	2017						Fred Andrews; A. Hardy		1978-04-24	1978	4	24	114	-31	IV-24-78 to VII-26-78
27792107	SCAN	ARTSYS	CSCA	0acac5fe-f0ec-4d9f-82f8-0dbb74888de2	PreservedSpecimen	af2a0ea4-5772-4300-b6ab-0a299db2680a	ARTSYS0003410		Animalia	Arthropoda	Insecta	Coleoptera	Tenebrionidae	Trogloderus vandykei	656035	La Rivers, 1946	Trogloderus	vandykei			M. Andrew Johnston	2017						A.R. Hardy; F.G. Andrews		1977-09-19	1977	9	19	262	-31
27792108	SCAN	ARTSYS	CSCA	0acac5fe-f0ec-4d9f-82f8-0dbb74888de2	PreservedSpecimen	c0dc099d-4ed7-47ee-88b1-7e43d0d03278	ARTSYS0003411		Animalia	Arthropoda	Insecta	Coleoptera	Tenebrionidae	Trogloderus vandykei	656035	La Rivers, 1946	Trogloderus	vandykei			M. Andrew Johnston	2017						A.R. Hardy; F.G. Andrews		1977-09-19	1977	9	19	262	-31
27792109	SCAN	ARTSYS	CSCA	0acac5fe-f0ec-4d9f-82f8-0dbb74888de2	PreservedSpecimen	162e3865-69d0-4cd3-885d-1cfbb2e9953a	ARTSYS0003412		Animalia	Arthropoda	Insecta	Coleoptera	Tenebrionidae	Trogloderus vandykei	656035	La Rivers, 1946	Trogloderus	vandykei			M. Andrew Johnston	2017						A.R. Hardy; F.G. Andrews		1977-09-19	1977	9	19	262	-31
27792110	SCAN	ARTSYS	CSCA	0acac5fe-f0ec-4d9f-82f8-0dbb74888de2	PreservedSpecimen	512c81f4-79af-49cd-8159-9e28accab093	ARTSYS0003413		Animalia	Arthropoda	Insecta	Coleoptera	Tenebrionidae	Trogloderus vandykei	656035	La Rivers, 1946	Trogloderus	vandykei			M. Andrew Johnston	2017						A.R. Hardy; F.G. Andrews		1977-09-19	1977	9	19	262	-31
27792111	SCAN	ARTSYS	CSCA	0acac5fe-f0ec-4d9f-82f8-0dbb74888de2	PreservedSpecimen	54e7ffad-bfc4-4b22-8d60-25b4575435ec	ARTSYS0003414		Animalia	Arthropoda	Insecta	Coleoptera	Tenebrionidae	Trogloderus vandykei	656035	La Rivers, 1946	Trogloderus	vandykei			M. Andrew Johnston	2017						A.R. Hardy; F.G. Andrews		1977-09-19	1977	9	19	262	-31
27792112	SCAN	ARTSYS	CSCA	0acac5fe-f0ec-4d9f-82f8-0dbb74888de2	PreservedSpecimen	d019086d-922b-48b0-935b-feb6a9d4a0d5	ARTSYS0003415		Animalia	Arthropoda	Insecta	Coleoptera	Tenebrionidae	Trogloderus vandykei	656035	La Rivers, 1946	Trogloderus	vandykei			M. Andrew Johnston	2017						A.R. Hardy; F.G. Andrews		1977-09-19	1977	9	19	262	-31
27792113	SCAN	ARTSYS	CSCA	0acac5fe-f0ec-4d9f-82f8-0dbb74888de2	PreservedSpecimen	56561433-6b4c-406d-9ec8-e3289e74447e	ARTSYS0003416		Animalia	Arthropoda	Insecta	Coleoptera	Tenebrionidae	Trogloderus vandykei	656035	La Rivers, 1946	Trogloderus	vandykei			M. Andrew Johnston	2017						E.L. Paddock; J.L. Johnson		1970-05-06	1970	5	6	126	-31
27792114	SCAN	ARTSYS	CSCA	0acac5fe-f0ec-4d9f-82f8-0dbb74888de2	PreservedSpecimen	c27c2e43-effc-46d1-ac27-07c44a2dab43	ARTSYS0003417		Animalia	Arthropoda	Insecta	Coleoptera	Tenebrionidae	Trogloderus vandykei	656035	La Rivers, 1946	Trogloderus	vandykei			M. Andrew Johnston	2017						J.L. Johnson; R.A. Gill		1968-06-27	1968	6	27	179	-31
27792115	SCAN	ARTSYS	CASC	0acac5fe-f0ec-4d9f-82f8-0dbb74888de2	PreservedSpecimen	6123382a-16fa-4108-94b0-ebf1c191ea96	ARTSYS0003418		Animalia	Arthropoda	Insecta	Coleoptera	Tenebrionidae	Trogloderus vandykei	656035	La Rivers, 1946	Trogloderus	vandykei			M. Andrew Johnston	2017						W.M. Pearce		1939-09-22	1939	9	22	265	-31
27792404	SCAN	ARTSYS	EMEC	0acac5fe-f0ec-4d9f-82f8-0dbb74888de2	PreservedSpecimen	3f807288-0ffd-4aa9-8a94-b13770d76df6	EMEC1186867		Animalia	Arthropoda	Insecta	Coleoptera	Tenebrionidae	Trogloderus vandykei	656035	La Rivers, 1946	Trogloderus	vandykei			M. Andrew Johnston	2017						E. Schlinger		1985-01-08	1985	1	8	8	-31	Jan. 8-11 1985
27792410	SCAN	ARTSYS	EMEC	0acac5fe-f0ec-4d9f-82f8-0dbb74888de2	PreservedSpecimen	a10e7d69-3279-413a-93ed-260fe862e4e6	EMEC1186868		Animalia	Arthropoda	Insecta	Coleoptera	Tenebrionidae	Trogloderus vandykei	656035	La Rivers, 1946	Trogloderus	vandykei			M. Andrew Johnston	2017						E. Schlinger		1985-01-08	1985	1	8	8	-31	Jan. 8-11 1985
27792414	SCAN	ARTSYS	EMEC	0acac5fe-f0ec-4d9f-82f8-0dbb74888de2	PreservedSpecimen	5c0b24c7-916b-4c45-8318-d5c1575e1652	EMEC1186869		Animalia	Arthropoda	Insecta	Coleoptera	Tenebrionidae	Trogloderus vandykei	656035	La Rivers, 1946	Trogloderus	vandykei			M. Andrew Johnston	2017						D. Hammel		1984-04-18	1984	4	18	109	-31	Aprik 18-23 1984
27792415	SCAN	ARTSYS	EMEC	0acac5fe-f0ec-4d9f-82f8-0dbb74888de2	PreservedSpecimen	8450db67-291d-4912-b9df-f977b323e613	EMEC1186870		Animalia	Arthropoda	Insecta	Coleoptera	Tenebrionidae	Trogloderus vandykei	656035	La Rivers, 1946	Trogloderus	vandykei			M. Andrew Johnston	2017						D. Hammel		1984-04-18	1984	4	18	109	-31	Aprik 18-23 1984
27792416	SCAN	ARTSYS	EMEC	0acac5fe-f0ec-4d9f-82f8-0dbb74888de2	PreservedSpecimen	c196d57d-2426-4aa2-8271-1eec8600cce9	EMEC1186871		Animalia	Arthropoda	Insecta	Coleoptera	Tenebrionidae	Trogloderus vandykei	656035	La Rivers, 1946	Trogloderus	vandykei			M. Andrew Johnston	2017						A. Fong		1984-04-18	1984	4	18	109	-31	Aprik 18-23 1984
27792421	SCAN	ARTSYS	EMEC	0acac5fe-f0ec-4d9f-82f8-0dbb74888de2	PreservedSpecimen	8b6342de-86ce-457c-bab4-2fbdaec0bda5	EMEC1186872		Animalia	Arthropoda	Insecta	Coleoptera	Tenebrionidae	Trogloderus vandykei	656035	La Rivers, 1946	Trogloderus	vandykei			M. Andrew Johnston	2017						John Doyen; P. Rude		1978-07-01	1978	7	1	182	-31														pitfall trap
27792428	SCAN	ARTSYS	EMEC	0acac5fe-f0ec-4d9f-82f8-0dbb74888de2	PreservedSpecimen	56210ce0-5f30-4db2-9abb-433b8ded0f3c	EMEC1186873		Animalia	Arthropoda	Insecta	Coleoptera	Tenebrionidae	Trogloderus vandykei	656035	La Rivers, 1946	Trogloderus	vandykei			M. Andrew Johnston	2017						John Doyen; P. Rude		1978-07-01	1978	7	1	182	-31	7/1/78													pitfall trap
27792429	SCAN	ARTSYS	EMEC	0acac5fe-f0ec-4d9f-82f8-0dbb74888de2	PreservedSpecimen	95c064e2-ce6d-48ad-8205-d13cfe4f71c5	EMEC1186874		Animalia	Arthropoda	Insecta	Coleoptera	Tenebrionidae	Trogloderus vandykei	656035	La Rivers, 1946	Trogloderus	vandykei			M. Andrew Johnston	2017						John Doyen; P. Rude		1978-07-01	1978	7	1	182	-31	7/1/78													pitfall trap
27792430	SCAN	ARTSYS	EMEC	0acac5fe-f0ec-4d9f-82f8-0dbb74888de2	PreservedSpecimen	f70f3563-7409-4acb-8642-91e0cfc6c396	EMEC1186875		Animalia	Arthropoda	Insecta	Coleoptera	Tenebrionidae	Trogloderus vandykei	656035	La Rivers, 1946	Trogloderus	vandykei			M. Andrew Johnston	2017						John Doyen; P. Rude		1978-07-01	1978	7	1	182	-31	7/1/78													pitfall trap
27792431	SCAN	ARTSYS	EMEC	0acac5fe-f0ec-4d9f-82f8-0dbb74888de2	PreservedSpecimen	76e6d6ff-0841-4535-88a2-91625b6ab9db	EMEC1186876		Animalia	Arthropoda	Insecta	Coleoptera	Tenebrionidae	Trogloderus vandykei	656035	La Rivers, 1946	Trogloderus	vandykei			M. Andrew Johnston	2017						John Doyen; P. Rude		1978-07-01	1978	7	1	182	-31	7/1/78													pitfall trap
27792432	SCAN	ARTSYS	EMEC	0acac5fe-f0ec-4d9f-82f8-0dbb74888de2	PreservedSpecimen	1fb3b6aa-2669-43b7-8ad4-cd4e5d354b0d	EMEC1186877		Animalia	Arthropoda	Insecta	Coleoptera	Tenebrionidae	Trogloderus vandykei	656035	La Rivers, 1946	Trogloderus	vandykei			M. Andrew Johnston	2017						John Doyen; P. Rude		1978-07-01	1978	7	1	182	-31	7/1/78													pitfall trap
27792433	SCAN	ARTSYS	EMEC	0acac5fe-f0ec-4d9f-82f8-0dbb74888de2	PreservedSpecimen	ca5745dc-6ae4-4ad1-951d-857cee25343e	EMEC1186878		Animalia	Arthropoda	Insecta	Coleoptera	Tenebrionidae	Trogloderus vandykei	656035	La Rivers, 1946	Trogloderus	vandykei			M. Andrew Johnston	2017						John Doyen; P. Rude		1978-07-01	1978	7	1	182	-31	7/1/78													pitfall trap
27792434	SCAN	ARTSYS	EMEC	0acac5fe-f0ec-4d9f-82f8-0dbb74888de2	PreservedSpecimen	79c42273-912f-47e4-bea5-eace5e039b15	EMEC1186879		Animalia	Arthropoda	Insecta	Coleoptera	Tenebrionidae	Trogloderus vandykei	656035	La Rivers, 1946	Trogloderus	vandykei			M. Andrew Johnston	2017						John Doyen; P. Rude		1978-07-01	1978	7	1	182	-31	7/1/78													pitfall trap
27792435	SCAN	ARTSYS	EMEC	0acac5fe-f0ec-4d9f-82f8-0dbb74888de2	PreservedSpecimen	4c3ec42b-40b0-45fd-a070-527a4e2bdfb2	EMEC1186880		Animalia	Arthropoda	Insecta	Coleoptera	Tenebrionidae	Trogloderus vandykei	656035	La Rivers, 1946	Trogloderus	vandykei			M. Andrew Johnston	2017						John Doyen; P. Rude		1978-07-01	1978	7	1	182	-31	7/1/78													pitfall trap
27792436	SCAN	ARTSYS	EMEC	0acac5fe-f0ec-4d9f-82f8-0dbb74888de2	PreservedSpecimen	e66b4bc1-bb8f-4d3d-b81b-436f61bc74f1	EMEC1186881		Animalia	Arthropoda	Insecta	Coleoptera	Tenebrionidae	Trogloderus vandykei	656035	La Rivers, 1946	Trogloderus	vandykei			M. Andrew Johnston	2017						John Doyen; P. Rude		1978-07-01	1978	7	1	182	-31	7/1/78													pitfall trap
27792437	SCAN	ARTSYS	EMEC	0acac5fe-f0ec-4d9f-82f8-0dbb74888de2	PreservedSpecimen	eb2349a9-017a-4141-b2ca-0c34f5571926	EMEC1186882		Animalia	Arthropoda	Insecta	Coleoptera	Tenebrionidae	Trogloderus vandykei	656035	La Rivers, 1946	Trogloderus	vandykei			M. Andrew Johnston	2017						John Doyen; P. Rude		1978-07-01	1978	7	1	182	-31	7/1/78													pitfall trap
27792438	SCAN	ARTSYS	EMEC	0acac5fe-f0ec-4d9f-82f8-0dbb74888de2	PreservedSpecimen	297bd089-e00f-4160-b7aa-6034ca60b84a	EMEC1186883		Animalia	Arthropoda	Insecta	Coleoptera	Tenebrionidae	Trogloderus vandykei	656035	La Rivers, 1946	Trogloderus	vandykei			M. Andrew Johnston	2017						John Doyen; P. Rude		1978-07-01	1978	7	1	182	-31	7/1/78													pitfall trap
27792439	SCAN	ARTSYS	EMEC	0acac5fe-f0ec-4d9f-82f8-0dbb74888de2	PreservedSpecimen	5b98fbbe-d2bc-45ff-9673-1042a5481b51	EMEC1186884		Animalia	Arthropoda	Insecta	Coleoptera	Tenebrionidae	Trogloderus vandykei	656035	La Rivers, 1946	Trogloderus	vandykei			M. Andrew Johnston	2017						John Doyen; P. Rude		1978-07-01	1978	7	1	182	-31	7/1/78													pitfall trap
27792440	SCAN	ARTSYS	EMEC	0acac5fe-f0ec-4d9f-82f8-0dbb74888de2	PreservedSpecimen	80ec88fe-fb1b-4ee4-878f-9100f87f5cf2	EMEC1186885		Animalia	Arthropoda	Insecta	Coleoptera	Tenebrionidae	Trogloderus vandykei	656035	La Rivers, 1946	Trogloderus	vandykei			M. Andrew Johnston	2017						John Doyen; P. Rude		1978-07-01	1978	7	1	182	-31	7/1/78													pitfall trap
27792441	SCAN	ARTSYS	EMEC	0acac5fe-f0ec-4d9f-82f8-0dbb74888de2	PreservedSpecimen	e8566072-b83d-4391-b9ef-adf566fa7414	EMEC1186886		Animalia	Arthropoda	Insecta	Coleoptera	Tenebrionidae	Trogloderus vandykei	656035	La Rivers, 1946	Trogloderus	vandykei			M. Andrew Johnston	2017						John Doyen; P. Rude		1978-07-01	1978	7	1	182	-31	7/1/78													pitfall trap
27792442	SCAN	ARTSYS	EMEC	0acac5fe-f0ec-4d9f-82f8-0dbb74888de2	PreservedSpecimen	9dd7e853-3c64-46e3-b79f-ee9c074f83c8	EMEC1186887		Animalia	Arthropoda	Insecta	Coleoptera	Tenebrionidae	Trogloderus vandykei	656035	La Rivers, 1946	Trogloderus	vandykei			M. Andrew Johnston	2017						John Doyen; P. Rude		1978-07-01	1978	7	1	182	-31	7/1/78													pitfall trap
27792443	SCAN	ARTSYS	EMEC	0acac5fe-f0ec-4d9f-82f8-0dbb74888de2	PreservedSpecimen	27ea0e74-1883-431a-99fa-bc4057913d39	EMEC1186888		Animalia	Arthropoda	Insecta	Coleoptera	Tenebrionidae	Trogloderus vandykei	656035	La Rivers, 1946	Trogloderus	vandykei			M. Andrew Johnston	2017						John Doyen; P. Rude		1978-07-01	1978	7	1	182	-31	7/1/78													pitfall trap
27792444	SCAN	ARTSYS	EMEC	0acac5fe-f0ec-4d9f-82f8-0dbb74888de2	PreservedSpecimen	a94fde42-ecf8-4ffc-9dbb-7af43f6d60f9	EMEC1186889		Animalia	Arthropoda	Insecta	Coleoptera	Tenebrionidae	Trogloderus vandykei	656035	La Rivers, 1946	Trogloderus	vandykei			M. Andrew Johnston	2017						John Doyen; P. Rude		1978-07-01	1978	7	1	182	-31	7/1/78													pitfall trap
27792459	SCAN	ARTSYS	EMEC	0acac5fe-f0ec-4d9f-82f8-0dbb74888de2	PreservedSpecimen	a60cd803-8799-48a8-a9df-3b488262bc8d	EMEC1186890		Animalia	Arthropoda	Insecta	Coleoptera	Tenebrionidae	Trogloderus vandykei	656035	La Rivers, 1946	Trogloderus	vandykei			M. Andrew Johnston	2017						John Doyen; P. Rude		1978-07-01	1978	7	1	182	-31	7/1/78													pitfall trap
27792460	SCAN	ARTSYS	EMEC	0acac5fe-f0ec-4d9f-82f8-0dbb74888de2	PreservedSpecimen	019e9a3d-6dde-431c-912a-28716a708198	EMEC1186891		Animalia	Arthropoda	Insecta	Coleoptera	Tenebrionidae	Trogloderus vandykei	656035	La Rivers, 1946	Trogloderus	vandykei			M. Andrew Johnston	2017						John Doyen; P. Rude		1978-07-01	1978	7	1	182	-31	7/1/78													pitfall trap
27792461	SCAN	ARTSYS	EMEC	0acac5fe-f0ec-4d9f-82f8-0dbb74888de2	PreservedSpecimen	7b5eb480-047a-439f-a2b0-fa9da73b56e7	EMEC1186892		Animalia	Arthropoda	Insecta	Coleoptera	Tenebrionidae	Trogloderus vandykei	656035	La Rivers, 1946	Trogloderus	vandykei			M. Andrew Johnston	2017						John Doyen; P. Rude		1978-07-01	1978	7	1	182	-31	7/1/78													pitfall trap
27792462	SCAN	ARTSYS	EMEC	0acac5fe-f0ec-4d9f-82f8-0dbb74888de2	PreservedSpecimen	2269be9c-872c-484a-badb-8c66e53bb31b	EMEC1186893		Animalia	Arthropoda	Insecta	Coleoptera	Tenebrionidae	Trogloderus vandykei	656035	La Rivers, 1946	Trogloderus	vandykei			M. Andrew Johnston	2017						John Doyen; P. Rude		1978-07-01	1978	7	1	182	-31	7/1/78													pitfall trap
27792466	SCAN	ARTSYS	EMEC	0acac5fe-f0ec-4d9f-82f8-0dbb74888de2	PreservedSpecimen	1f26965a-f70d-4f00-ad13-cb20db781e5f	EMEC1186894		Animalia	Arthropoda	Insecta	Coleoptera	Tenebrionidae	Trogloderus vandykei	656035	La Rivers, 1946	Trogloderus	vandykei			M. Andrew Johnston	2017						John Doyen		1977-04-28	1977	4	28	118	-31														pitfall trap
27792467	SCAN	ARTSYS	EMEC	0acac5fe-f0ec-4d9f-82f8-0dbb74888de2	PreservedSpecimen	2a56f58a-8513-4739-91d3-1151bf991792	EMEC1186895		Animalia	Arthropoda	Insecta	Coleoptera	Tenebrionidae	Trogloderus vandykei	656035	La Rivers, 1946	Trogloderus	vandykei			M. Andrew Johnston	2017						John Doyen		1977-04-27	1977	4	27	117	-31														pitfall trap
27792468	SCAN	ARTSYS	EMEC	0acac5fe-f0ec-4d9f-82f8-0dbb74888de2	PreservedSpecimen	bbf98c27-b464-493f-b56e-dbdd8b80db0a	EMEC1186896		Animalia	Arthropoda	Insecta	Coleoptera	Tenebrionidae	Trogloderus vandykei	656035	La Rivers, 1946	Trogloderus	vandykei			M. Andrew Johnston	2017						R. Cave		1977-04-24	1977	4	24	114	-31														pitfall trap
27792469	SCAN	ARTSYS	EMEC	0acac5fe-f0ec-4d9f-82f8-0dbb74888de2	PreservedSpecimen	41a7395e-9254-4caf-9e5a-8b9fc228bda5	EMEC1186897		Animalia	Arthropoda	Insecta	Coleoptera	Tenebrionidae	Trogloderus vandykei	656035	La Rivers, 1946	Trogloderus	vandykei			M. Andrew Johnston	2017						W.M. Pearce		1934-09-14	1934	9	14	257	-31														pitfall trap
27792470	SCAN	ARTSYS	EMEC	0acac5fe-f0ec-4d9f-82f8-0dbb74888de2	PreservedSpecimen	5b564a4c-512a-4b76-9579-e9fbc6ed097a	EMEC1186898		Animalia	Arthropoda	Insecta	Coleoptera	Tenebrionidae	Trogloderus vandykei	656035	La Rivers, 1946	Trogloderus	vandykei			M. Andrew Johnston	2017						J.W. MacSwain		1953-10-11	1953	10	11	284	-31														pitfall trap
27792471	SCAN	ARTSYS	EMEC	0acac5fe-f0ec-4d9f-82f8-0dbb74888de2	PreservedSpecimen	77d29a55-7225-4438-91a3-922df8471c69	EMEC1186899		Animalia	Arthropoda	Insecta	Coleoptera	Tenebrionidae	Trogloderus vandykei	656035	La Rivers, 1946	Trogloderus	vandykei			M. Andrew Johnston	2017						F.L. Carpenter		1973-03-21	1973	3	21	80	-31														pitfall trap
27792472	SCAN	ARTSYS	EMEC	0acac5fe-f0ec-4d9f-82f8-0dbb74888de2	PreservedSpecimen	f0c94884-43c0-43a4-85fc-591ba16644cf	EMEC1186900		Animalia	Arthropoda	Insecta	Coleoptera	Tenebrionidae	Trogloderus vandykei	656035	La Rivers, 1946	Trogloderus	vandykei			M. Andrew Johnston	2017						F.L. Carpenter		1973-10-13	1973	10	13	286	-31														pitfall trap
27792473	SCAN	ARTSYS	EMEC	0acac5fe-f0ec-4d9f-82f8-0dbb74888de2	PreservedSpecimen	dc9a532b-9d73-4176-ba1d-bb72f9c2163e	EMEC1186901		Animalia	Arthropoda	Insecta	Coleoptera	Tenebrionidae	Trogloderus vandykei	656035	La Rivers, 1946	Trogloderus	vandykei			M. Andrew Johnston	2017						F.L. Carpenter		1973-10-13	1973	10	13	286	-31														pitfall trap
27792474	SCAN	ARTSYS	EMEC	0acac5fe-f0ec-4d9f-82f8-0dbb74888de2	PreservedSpecimen	2f7fcaf8-2afa-400d-982a-ce4a8051ee57	EMEC1186902		Animalia	Arthropoda	Insecta	Coleoptera	Tenebrionidae	Trogloderus vandykei	656035	La Rivers, 1946	Trogloderus	vandykei			M. Andrew Johnston	2017						F.L. Carpenter		1973-10-13	1973	10	13	286	-31														pitfall trap
27792475	SCAN	ARTSYS	EMEC	0acac5fe-f0ec-4d9f-82f8-0dbb74888de2	PreservedSpecimen	d1286ebb-761b-41fc-b352-4c644f329825	EMEC1186903		Animalia	Arthropoda	Insecta	Coleoptera	Tenebrionidae	Trogloderus vandykei	656035	La Rivers, 1946	Trogloderus	vandykei			M. Andrew Johnston	2017						F.L. Carpenter		1973-10-00	1973	10			-31														pitfall trap
27792476	SCAN	ARTSYS	EMEC	0acac5fe-f0ec-4d9f-82f8-0dbb74888de2	PreservedSpecimen	09accbaa-6bad-4ed7-a87b-2435d026e324	EMEC1186904		Animalia	Arthropoda	Insecta	Coleoptera	Tenebrionidae	Trogloderus vandykei	656035	La Rivers, 1946	Trogloderus	vandykei			M. Andrew Johnston	2017						F.L. Carpenter		1973-10-00	1973	10			-31														pitfall trap
27792477	SCAN	ARTSYS	EMEC	0acac5fe-f0ec-4d9f-82f8-0dbb74888de2	PreservedSpecimen	620a9427-ded0-458f-98e1-5068230130a2	EMEC1186905		Animalia	Arthropoda	Insecta	Coleoptera	Tenebrionidae	Trogloderus vandykei	656035	La Rivers, 1946	Trogloderus	vandykei			M. Andrew Johnston	2017						John Doyen		1978-06-28	1978	6	28	179	-31	6/28/78													pitfall trap
27792478	SCAN	ARTSYS	EMEC	0acac5fe-f0ec-4d9f-82f8-0dbb74888de2	PreservedSpecimen	244b6305-072f-4400-9efc-015497374bbd	EMEC1186906		Animalia	Arthropoda	Insecta	Coleoptera	Tenebrionidae	Trogloderus vandykei	656035	La Rivers, 1946	Trogloderus	vandykei			M. Andrew Johnston	2017						John Doyen; P. Rude		1978-07-01	1978	7	1	182	-31	7/1/78													pitfall trap
27792479	SCAN	ARTSYS	EMEC	0acac5fe-f0ec-4d9f-82f8-0dbb74888de2	PreservedSpecimen	71035d35-2b01-4d50-aca6-b82173e3ec66	EMEC1186907		Animalia	Arthropoda	Insecta	Coleoptera	Tenebrionidae	Trogloderus vandykei	656035	La Rivers, 1946	Trogloderus	vandykei			M. Andrew Johnston	2017						John Doyen; P. Rude		1978-07-01	1978	7	1	182	-31	7/1/78													pitfall trap
27792480	SCAN	ARTSYS	EMEC	0acac5fe-f0ec-4d9f-82f8-0dbb74888de2	PreservedSpecimen	79f95d31-d64d-4d50-ade7-9cb562a7e2b5	EMEC1186908		Animalia	Arthropoda	Insecta	Coleoptera	Tenebrionidae	Trogloderus vandykei	656035	La Rivers, 1946	Trogloderus	vandykei			M. Andrew Johnston	2017						John Doyen; P. Rude		1978-07-01	1978	7	1	182	-31	7/1/78													pitfall trap
27792481	SCAN	ARTSYS	EMEC	0acac5fe-f0ec-4d9f-82f8-0dbb74888de2	PreservedSpecimen	536cc87d-2ca1-4407-aea1-eb0926390517	EMEC1186909		Animalia	Arthropoda	Insecta	Coleoptera	Tenebrionidae	Trogloderus vandykei	656035	La Rivers, 1946	Trogloderus	vandykei			M. Andrew Johnston	2017						John Doyen; P. Rude		1978-07-01	1978	7	1	182	-31	7/1/78													pitfall trap
27792482	SCAN	ARTSYS	EMEC	0acac5fe-f0ec-4d9f-82f8-0dbb74888de2	PreservedSpecimen	6bc7dd49-564e-4593-9464-c0c27743fc47	EMEC1186910		Animalia	Arthropoda	Insecta	Coleoptera	Tenebrionidae	Trogloderus vandykei	656035	La Rivers, 1946	Trogloderus	vandykei			M. Andrew Johnston	2017						John Doyen; P. Rude		1978-07-01	1978	7	1	182	-31	7/1/78													pitfall trap
27792483	SCAN	ARTSYS	EMEC	0acac5fe-f0ec-4d9f-82f8-0dbb74888de2	PreservedSpecimen	8fd1c1ae-3c17-4e83-b866-bc17de3a3608	EMEC1186911		Animalia	Arthropoda	Insecta	Coleoptera	Tenebrionidae	Trogloderus vandykei	656035	La Rivers, 1946	Trogloderus	vandykei			M. Andrew Johnston	2017						John Doyen; P. Rude		1978-07-01	1978	7	1	182	-31	7/1/78													pitfall trap
27792484	SCAN	ARTSYS	EMEC	0acac5fe-f0ec-4d9f-82f8-0dbb74888de2	PreservedSpecimen	b37d4276-e37b-4edb-a9df-f3a1fae92741	EMEC1186912		Animalia	Arthropoda	Insecta	Coleoptera	Tenebrionidae	Trogloderus vandykei	656035	La Rivers, 1946	Trogloderus	vandykei			M. Andrew Johnston	2017						John Doyen; P. Rude		1978-07-01	1978	7	1	182	-31	7/1/78													pitfall trap
27792485	SCAN	ARTSYS	EMEC	0acac5fe-f0ec-4d9f-82f8-0dbb74888de2	PreservedSpecimen	74cec415-648b-45cc-b6f9-78d1e9a8aeec	EMEC1186913		Animalia	Arthropoda	Insecta	Coleoptera	Tenebrionidae	Trogloderus vandykei	656035	La Rivers, 1946	Trogloderus	vandykei			M. Andrew Johnston	2017						John Doyen; P. Rude		1978-07-01	1978	7	1	182	-31	7/1/78													pitfall trap
27792486	SCAN	ARTSYS	EMEC	0acac5fe-f0ec-4d9f-82f8-0dbb74888de2	PreservedSpecimen	ead5b5a0-a662-4511-803b-cd692c238039	EMEC1186914		Animalia	Arthropoda	Insecta	Coleoptera	Tenebrionidae	Trogloderus vandykei	656035	La Rivers, 1946	Trogloderus	vandykei			M. Andrew Johnston	2017						John Doyen; P. Rude		1978-07-01	1978	7	1	182	-31	7/1/78													pitfall trap
27792487	SCAN	ARTSYS	EMEC	0acac5fe-f0ec-4d9f-82f8-0dbb74888de2	PreservedSpecimen	e178f79a-b8ad-4e50-8d44-5b230145e808	EMEC1186915		Animalia	Arthropoda	Insecta	Coleoptera	Tenebrionidae	Trogloderus vandykei	656035	La Rivers, 1946	Trogloderus	vandykei			M. Andrew Johnston	2017						John Doyen; P. Rude		1978-07-01	1978	7	1	182	-31	7/1/78													pitfall trap
27792488	SCAN	ARTSYS	EMEC	0acac5fe-f0ec-4d9f-82f8-0dbb74888de2	PreservedSpecimen	b74111cb-0324-4c04-a328-b4296f30da30	EMEC1186916		Animalia	Arthropoda	Insecta	Coleoptera	Tenebrionidae	Trogloderus vandykei	656035	La Rivers, 1946	Trogloderus	vandykei			M. Andrew Johnston	2017						John Doyen; P. Rude		1978-07-01	1978	7	1	182	-31	7/1/78													pitfall trap
27792496	SCAN	ARTSYS	CASC	0acac5fe-f0ec-4d9f-82f8-0dbb74888de2	PreservedSpecimen	05c3d1e6-5ae8-49f5-9b85-55ff95fa74f7	ARTSYS0003419		Animalia	Arthropoda	Insecta	Coleoptera	Tenebrionidae	Trogloderus vandykei	656035	La Rivers, 1946	Trogloderus	vandykei			M. Andrew Johnston	2017						Bryant		1952-04-24	1952	4	24	115	-31
27792497	SCAN	ARTSYS	LACM	0acac5fe-f0ec-4d9f-82f8-0dbb74888de2	PreservedSpecimen	56dafd1a-f452-4be7-a6e7-cfa28d52f97f	LACMENT3457777		Animalia	Arthropoda	Insecta	Coleoptera	Tenebrionidae	Trogloderus vandykei	656035	La Rivers, 1946	Trogloderus	vandykei			M. Andrew Johnston	2017						D.S. Verity		2000-10-22	2000	10	22	296	-31	22-X/26-XI-2000
27792498	SCAN	ARTSYS	LACM	0acac5fe-f0ec-4d9f-82f8-0dbb74888de2	PreservedSpecimen	a9869ece-2525-4302-bf98-a6e57b619f5a	LACMENT3457778		Animalia	Arthropoda	Insecta	Coleoptera	Tenebrionidae	Trogloderus vandykei	656035	La Rivers, 1946	Trogloderus	vandykei			M. Andrew Johnston	2017						D.S. Verity		2000-10-22	2000	10	22	296	-31	22-X/26-XI-2000
27792499	SCAN	ARTSYS	LACM	0acac5fe-f0ec-4d9f-82f8-0dbb74888de2	PreservedSpecimen	9d70b175-c2a2-4e8c-b0e9-7c51e263a288	LACMENT3457779		Animalia	Arthropoda	Insecta	Coleoptera	Tenebrionidae	Trogloderus vandykei	656035	La Rivers, 1946	Trogloderus	vandykei			M. Andrew Johnston	2017						D.S. Verity		2000-10-22	2000	10	22	296	-31	22-X/26-XI-2000
27792500	SCAN	ARTSYS	LACM	0acac5fe-f0ec-4d9f-82f8-0dbb74888de2	PreservedSpecimen	91e4a995-555a-4750-ab1b-fa09b480cc95	LACMENT3457780		Animalia	Arthropoda	Insecta	Coleoptera	Tenebrionidae	Trogloderus vandykei	656035	La Rivers, 1946	Trogloderus	vandykei			M. Andrew Johnston	2017						D.S. Verity		2000-10-22	2000	10	22	296	-31	22-X/26-XI-2000
27792501	SCAN	ARTSYS	LACM	0acac5fe-f0ec-4d9f-82f8-0dbb74888de2	PreservedSpecimen	f1e3f1bf-5bf6-4ed0-ab52-7692524e0f5d	LACMENT3457781		Animalia	Arthropoda	Insecta	Coleoptera	Tenebrionidae	Trogloderus vandykei	656035	La Rivers, 1946	Trogloderus	vandykei			M. Andrew Johnston	2017						D.S. Verity		2000-10-22	2000	10	22	296	-31	22-X/26-XI-2000
27792502	SCAN	ARTSYS	LACM	0acac5fe-f0ec-4d9f-82f8-0dbb74888de2	PreservedSpecimen	a1fef851-9cd3-4fd8-8169-d8e7dcc1c032	LACMENT3457782		Animalia	Arthropoda	Insecta	Coleoptera	Tenebrionidae	Trogloderus vandykei	656035	La Rivers, 1946	Trogloderus	vandykei			M. Andrew Johnston	2017						D.S. Verity		2000-10-22	2000	10	22	296	-31	22-X/26-XI-2000
27792508	SCAN	ARTSYS	LACM	0acac5fe-f0ec-4d9f-82f8-0dbb74888de2	PreservedSpecimen	6f7bbc51-0ae2-429d-81cb-fdcf41c45d6c	LACMENT345784		Animalia	Arthropoda	Insecta	Coleoptera	Tenebrionidae	Trogloderus vandykei	656035	La Rivers, 1946	Trogloderus	vandykei			M. Andrew Johnston	2017						D.S. Verity		2000-10-22	2000	10	22	296	-31	22-X/26-XI-2000
27792509	SCAN	ARTSYS	LACM	0acac5fe-f0ec-4d9f-82f8-0dbb74888de2	PreservedSpecimen	23ffc831-24e4-4e68-9b77-151acc785bf0	LACMENT345783		Animalia	Arthropoda	Insecta	Coleoptera	Tenebrionidae	Trogloderus vandykei	656035	La Rivers, 1946	Trogloderus	vandykei			M. Andrew Johnston	2017						D.S. Verity		2000-10-22	2000	10	22	296	-31	22-X/26-XI-2000
27792510	SCAN	ARTSYS	LACM	0acac5fe-f0ec-4d9f-82f8-0dbb74888de2	PreservedSpecimen	0e7ba93d-b6e5-4682-96e3-83489cb6650a	LACMENT345814		Animalia	Arthropoda	Insecta	Coleoptera	Tenebrionidae	Trogloderus vandykei	656035	La Rivers, 1946	Trogloderus	vandykei			M. Andrew Johnston	2017						D.S. Verity		2000-10-22	2000	10	22	296	-31	22-X/26-XI-2000
27792511	SCAN	ARTSYS	LACM	0acac5fe-f0ec-4d9f-82f8-0dbb74888de2	PreservedSpecimen	dca4458d-de55-446e-a7d7-a90cb123f275	LACMENT345835		Animalia	Arthropoda	Insecta	Coleoptera	Tenebrionidae	Trogloderus vandykei	656035	La Rivers, 1946	Trogloderus	vandykei			M. Andrew Johnston	2017						Norris; Heath		1962-06-07	1962	6	7	158	-31
27792512	SCAN	ARTSYS	LACM	0acac5fe-f0ec-4d9f-82f8-0dbb74888de2	PreservedSpecimen	feeb02f3-037c-47be-9073-5c40ef4816c0	LACMENT345836		Animalia	Arthropoda	Insecta	Coleoptera	Tenebrionidae	Trogloderus vandykei	656035	La Rivers, 1946	Trogloderus	vandykei			M. Andrew Johnston	2017						Norris; Heath		1962-08-18	1962	8	18	230	-31
27792513	SCAN	ARTSYS	LACM	0acac5fe-f0ec-4d9f-82f8-0dbb74888de2	PreservedSpecimen	459925d1-0c52-4b8a-91db-7c2962ee32fb	LACMENT345838		Animalia	Arthropoda	Insecta	Coleoptera	Tenebrionidae	Trogloderus vandykei	656035	La Rivers, 1946	Trogloderus	vandykei			M. Andrew Johnston	2017						Norris; Heath		1961-07-26	1961	7	26	207	-31
27792516	SCAN	ARTSYS	LACM	0acac5fe-f0ec-4d9f-82f8-0dbb74888de2	PreservedSpecimen	8dffff41-9aa6-45aa-8c6d-7d2c7c9ca8ac	LACMENT345839		Animalia	Arthropoda	Insecta	Coleoptera	Tenebrionidae	Trogloderus vandykei	656035	La Rivers, 1946	Trogloderus	vandykei			M. Andrew Johnston	2017						Norris; Heath		1961-07-26	1961	7	26	207	-31
27792518	SCAN	ARTSYS	LACM	0acac5fe-f0ec-4d9f-82f8-0dbb74888de2	PreservedSpecimen	c3540cc8-4e3e-4536-a8a2-df568aa15afe	LACMENT345840		Animalia	Arthropoda	Insecta	Coleoptera	Tenebrionidae	Trogloderus vandykei	656035	La Rivers, 1946	Trogloderus	vandykei			M. Andrew Johnston	2017						Norris; Heath		1961-02-25	1961	2	25	56	-31
27792519	SCAN	ARTSYS	LACM	0acac5fe-f0ec-4d9f-82f8-0dbb74888de2	PreservedSpecimen	8f3b719b-64e0-44c0-937b-1af94eee5e27	LACMENT345841		Animalia	Arthropoda	Insecta	Coleoptera	Tenebrionidae	Trogloderus vandykei	656035	La Rivers, 1946	Trogloderus	vandykei			M. Andrew Johnston	2017						Norris; Heath		1961-03-11	1961	3	11	70	-31
27792520	SCAN	ARTSYS	LACM	0acac5fe-f0ec-4d9f-82f8-0dbb74888de2	PreservedSpecimen	471b7fb6-8978-4ecc-be9d-307bea9cd05b	LACMENT345842		Animalia	Arthropoda	Insecta	Coleoptera	Tenebrionidae	Trogloderus vandykei	656035	La Rivers, 1946	Trogloderus	vandykei			M. Andrew Johnston	2017						Norris; Heath		1961-05-06	1961	5	6	126	-31
27792521	SCAN	ARTSYS	LACM	0acac5fe-f0ec-4d9f-82f8-0dbb74888de2	PreservedSpecimen	8d3883be-47fb-4362-b0b4-10c267cc7141	LACMENT345843		Animalia	Arthropoda	Insecta	Coleoptera	Tenebrionidae	Trogloderus vandykei	656035	La Rivers, 1946	Trogloderus	vandykei			M. Andrew Johnston	2017						Norris; Heath		1961-05-06	1961	5	6	126	-31
27792522	SCAN	ARTSYS	LACM	0acac5fe-f0ec-4d9f-82f8-0dbb74888de2	PreservedSpecimen	74b2ec00-ebf5-47bd-a8f2-104bc5c6240d	LACMENT345844		Animalia	Arthropoda	Insecta	Coleoptera	Tenebrionidae	Trogloderus vandykei	656035	La Rivers, 1946	Trogloderus	vandykei			M. Andrew Johnston	2017						Norris; Heath		1961-10-06	1961	10	6	279	-31
27792523	SCAN	ARTSYS	LACM	0acac5fe-f0ec-4d9f-82f8-0dbb74888de2	PreservedSpecimen	fb352de2-fb3a-42a2-9a60-0dfebe9d6a6d	LACMENT345845		Animalia	Arthropoda	Insecta	Coleoptera	Tenebrionidae	Trogloderus vandykei	656035	La Rivers, 1946	Trogloderus	vandykei			M. Andrew Johnston	2017						Norris; Heath		1961-07-26	1961	7	26	207	-31
27792524	SCAN	ARTSYS	LACM	0acac5fe-f0ec-4d9f-82f8-0dbb74888de2	PreservedSpecimen	bd8aa16d-bdfd-4a5f-9e3b-acf8cadcdbcc	LACMENT345846		Animalia	Arthropoda	Insecta	Coleoptera	Tenebrionidae	Trogloderus vandykei	656035	La Rivers, 1946	Trogloderus	vandykei			M. Andrew Johnston	2017						Norris; Heath		1961-05-06	1961	5	6	126	-31
27794826	SCAN	ARTSYS	RLAC	0acac5fe-f0ec-4d9f-82f8-0dbb74888de2	PreservedSpecimen	2eebbee0-a4f5-4eb2-a60a-7f2beed5888d	ARTSYS0003420		Animalia	Arthropoda	Insecta	Coleoptera	Tenebrionidae	Trogloderus nevadus	656034	La Rivers, 1943	Trogloderus	nevadus			M. Andrew Johnston	2017						Rolf L. Aalbu		2008-11-17	2008	11	17	322
27794831	SCAN	ARTSYS	CSCA	0acac5fe-f0ec-4d9f-82f8-0dbb74888de2	PreservedSpecimen	2cc4be25-589e-41c1-8916-31b1a505167b	ARTSYS0003421		Animalia	Arthropoda	Insecta	Coleoptera	Tenebrionidae	Trogloderus nevadus	656034	La Rivers, 1943	Trogloderus	nevadus			M. Andrew Johnston	2017						T.R. Haig		1973-07-06	1973	7	6	187		7/6/73
27794832	SCAN	ARTSYS	CSCA	0acac5fe-f0ec-4d9f-82f8-0dbb74888de2	PreservedSpecimen	9a28218c-a0d4-42e0-98de-fcce22fd1dbb	ARTSYS0003422		Animalia	Arthropoda	Insecta	Coleoptera	Tenebrionidae	Trogloderus nevadus	656034	La Rivers, 1943	Trogloderus	nevadus			M. Andrew Johnston	2017						T.R. Haig		1973-07-06	1973	7	6	187		7/6/73
27794837	SCAN	ARTSYS	CSCA	0acac5fe-f0ec-4d9f-82f8-0dbb74888de2	PreservedSpecimen	4df9bf78-c37a-4858-979e-32fe0cd1e428	ARTSYS0003423		Animalia	Arthropoda	Insecta	Coleoptera	Tenebrionidae	Trogloderus nevadus	656034	La Rivers, 1943	Trogloderus	nevadus			M. Andrew Johnston	2017						T.R. Haig		1971-09-01	1971	9	1	244
27794838	SCAN	ARTSYS	CSCA	0acac5fe-f0ec-4d9f-82f8-0dbb74888de2	PreservedSpecimen	8703aab0-2485-41e9-9108-8f68a25fcf5a	ARTSYS0003424		Animalia	Arthropoda	Insecta	Coleoptera	Tenebrionidae	Trogloderus nevadus	656034	La Rivers, 1943	Trogloderus	nevadus			M. Andrew Johnston	2017						T.R. Haig		1971-09-01	1971	9	1	244
27794839	SCAN	ARTSYS	CSCA	0acac5fe-f0ec-4d9f-82f8-0dbb74888de2	PreservedSpecimen	e4424c83-6685-4751-90e1-5aa66292f6a8	ARTSYS0003425		Animalia	Arthropoda	Insecta	Coleoptera	Tenebrionidae	Trogloderus nevadus	656034	La Rivers, 1943	Trogloderus	nevadus			M. Andrew Johnston	2017						T.R. Haig		1975-06-01	1975	6	1	152
27794844	SCAN	ARTSYS	USNM	0acac5fe-f0ec-4d9f-82f8-0dbb74888de2	PreservedSpecimen	a191bb3f-059b-423f-ab00-3072624e0531	ARTSYS0003426		Animalia	Arthropoda	Insecta	Coleoptera	Tenebrionidae	Trogloderus nevadus	656034	La Rivers, 1943	Trogloderus	nevadus			M. Andrew Johnston	2017						Warren E. Steiner; Jil M. Swearington, R.M. Case		2008-04-17	2008	4	17	108
27794845	SCAN	ARTSYS	USNM	0acac5fe-f0ec-4d9f-82f8-0dbb74888de2	PreservedSpecimen	01b266b2-d288-4bf7-a296-14beee15d2f6	ARTSYS0003427		Animalia	Arthropoda	Insecta	Coleoptera	Tenebrionidae	Trogloderus nevadus	656034	La Rivers, 1943	Trogloderus	nevadus			M. Andrew Johnston	2017						Warren E. Steiner; Jil M. Swearington, R.M. Case		2008-04-17	2008	4	17	108
27794846	SCAN	ARTSYS	USNM	0acac5fe-f0ec-4d9f-82f8-0dbb74888de2	PreservedSpecimen	bb2460ba-3760-4cfa-9365-608ee6500e34	ARTSYS0003428		Animalia	Arthropoda	Insecta	Coleoptera	Tenebrionidae	Trogloderus nevadus	656034	La Rivers, 1943	Trogloderus	nevadus			M. Andrew Johnston	2017						Warren E. Steiner; Jil M. Swearington, R.M. Case		2008-04-17	2008	4	17	108
27794849	SCAN	ARTSYS		0acac5fe-f0ec-4d9f-82f8-0dbb74888de2	PreservedSpecimen	47fd47c2-bf45-4db7-9cb3-07538e28f946	ARTSYS0003429		Animalia	Arthropoda	Insecta	Coleoptera	Tenebrionidae	Trogloderus nevadus	656034	La Rivers, 1943	Trogloderus	nevadus			M. Andrew Johnston	2017						Warren E. Steiner; Jil M. Swearington, R.M. Case		2008-04-17	2008	4	17	108
27794852	SCAN	ARTSYS	USNM	0acac5fe-f0ec-4d9f-82f8-0dbb74888de2	PreservedSpecimen	6e42f7ef-693f-4819-97ca-19eeec61ce14	ARTSYS0003430		Animalia	Arthropoda	Insecta	Coleoptera	Tenebrionidae	Trogloderus nevadus	656034	La Rivers, 1943	Trogloderus	nevadus			La Rivers	1941					Paratype	Ira La Rivers		1941-09-07	1941	9	7	250
27794868	SCAN	ARTSYS	EMEC	0acac5fe-f0ec-4d9f-82f8-0dbb74888de2	PreservedSpecimen	19f525b6-fd62-40f0-b585-df1ffe20cc93	EMEC1186917		Animalia	Arthropoda	Insecta	Coleoptera	Tenebrionidae	Trogloderus nevadus	656034	La Rivers, 1943	Trogloderus	nevadus			M. Andrew Johnston	2017						John Doyen; Veirs, Chemsak		1971-06-04	1971	6	4	155
27794879	SCAN	ARTSYS	EMEC	0acac5fe-f0ec-4d9f-82f8-0dbb74888de2	PreservedSpecimen	a4e3a396-1dc5-4864-a726-45957ff9f7d6	EMEC1186918		Animalia	Arthropoda	Insecta	Coleoptera	Tenebrionidae	Trogloderus nevadus	656034	La Rivers, 1943	Trogloderus	nevadus			M. Andrew Johnston	2017						John Doyen; Veirs, Chemsak		1971-06-04	1971	6	4	155		6/4/71
27794880	SCAN	ARTSYS	EMEC	0acac5fe-f0ec-4d9f-82f8-0dbb74888de2	PreservedSpecimen	4add1c98-49ad-4de1-9472-6ec190e79783	EMEC1186919		Animalia	Arthropoda	Insecta	Coleoptera	Tenebrionidae	Trogloderus nevadus	656034	La Rivers, 1943	Trogloderus	nevadus			M. Andrew Johnston	2017						John Doyen; Veirs, Chemsak		1971-06-04	1971	6	4	155		6/4/71
27794881	SCAN	ARTSYS	EMEC	0acac5fe-f0ec-4d9f-82f8-0dbb74888de2	PreservedSpecimen	21324232-eb89-4c95-9615-63ec22f1dca6	EMEC1186920		Animalia	Arthropoda	Insecta	Coleoptera	Tenebrionidae	Trogloderus nevadus	656034	La Rivers, 1943	Trogloderus	nevadus			M. Andrew Johnston	2017						John Doyen; Veirs, Chemsak		1971-06-04	1971	6	4	155		6/4/71
27794882	SCAN	ARTSYS	EMEC	0acac5fe-f0ec-4d9f-82f8-0dbb74888de2	PreservedSpecimen	5d3a49ce-05a4-4e12-a119-d96998a4844a	EMEC1186921		Animalia	Arthropoda	Insecta	Coleoptera	Tenebrionidae	Trogloderus nevadus	656034	La Rivers, 1943	Trogloderus	nevadus			M. Andrew Johnston	2017						John Doyen; Veirs, Chemsak		1971-06-04	1971	6	4	155		6/4/71
27794883	SCAN	ARTSYS	EMEC	0acac5fe-f0ec-4d9f-82f8-0dbb74888de2	PreservedSpecimen	fdf71309-3437-44ab-b562-5db0fe1db8c7	EMEC1186922		Animalia	Arthropoda	Insecta	Coleoptera	Tenebrionidae	Trogloderus nevadus	656034	La Rivers, 1943	Trogloderus	nevadus			M. Andrew Johnston	2017						John Doyen; Veirs, Chemsak		1971-06-04	1971	6	4	155		6/4/71
27794884	SCAN	ARTSYS	EMEC	0acac5fe-f0ec-4d9f-82f8-0dbb74888de2	PreservedSpecimen	55fb938b-9b45-41cc-8637-526e162a1b5b	EMEC1186923		Animalia	Arthropoda	Insecta	Coleoptera	Tenebrionidae	Trogloderus nevadus	656034	La Rivers, 1943	Trogloderus	nevadus			M. Andrew Johnston	2017						John Doyen; Veirs, Chemsak		1971-06-04	1971	6	4	155		6/4/71
27794885	SCAN	ARTSYS	EMEC	0acac5fe-f0ec-4d9f-82f8-0dbb74888de2	PreservedSpecimen	d7d42dab-2e96-40cc-8b58-6d366ae52e8b	EMEC1186924		Animalia	Arthropoda	Insecta	Coleoptera	Tenebrionidae	Trogloderus nevadus	656034	La Rivers, 1943	Trogloderus	nevadus			M. Andrew Johnston	2017						John Doyen; Veirs, Chemsak		1971-06-04	1971	6	4	155		6/4/71
27794886	SCAN	ARTSYS	EMEC	0acac5fe-f0ec-4d9f-82f8-0dbb74888de2	PreservedSpecimen	ab757dd6-7bc4-4884-9f50-af693f0a35f5	EMEC1186925		Animalia	Arthropoda	Insecta	Coleoptera	Tenebrionidae	Trogloderus nevadus	656034	La Rivers, 1943	Trogloderus	nevadus			M. Andrew Johnston	2017						John Doyen; Veirs, Chemsak		1971-06-04	1971	6	4	155		6/4/71
27794887	SCAN	ARTSYS	EMEC	0acac5fe-f0ec-4d9f-82f8-0dbb74888de2	PreservedSpecimen	8e255657-d6fd-4886-82fc-44955dd56ca2	EMEC1186926		Animalia	Arthropoda	Insecta	Coleoptera	Tenebrionidae	Trogloderus nevadus	656034	La Rivers, 1943	Trogloderus	nevadus			M. Andrew Johnston	2017						John Doyen; Veirs, Chemsak		1971-06-04	1971	6	4	155		6/4/71
27794888	SCAN	ARTSYS	EMEC	0acac5fe-f0ec-4d9f-82f8-0dbb74888de2	PreservedSpecimen	973f1237-e3c7-4ade-a3b8-c9670581c81d	EMEC1186927		Animalia	Arthropoda	Insecta	Coleoptera	Tenebrionidae	Trogloderus nevadus	656034	La Rivers, 1943	Trogloderus	nevadus			M. Andrew Johnston	2017						John Doyen; Veirs, Chemsak		1971-06-04	1971	6	4	155		6/4/71
27794889	SCAN	ARTSYS	EMEC	0acac5fe-f0ec-4d9f-82f8-0dbb74888de2	PreservedSpecimen	53ab5657-0649-4208-b24e-51df69ad600b	EMEC1186928		Animalia	Arthropoda	Insecta	Coleoptera	Tenebrionidae	Trogloderus nevadus	656034	La Rivers, 1943	Trogloderus	nevadus			M. Andrew Johnston	2017						John Doyen; Veirs, Chemsak		1971-06-04	1971	6	4	155		6/4/71
27794890	SCAN	ARTSYS	EMEC	0acac5fe-f0ec-4d9f-82f8-0dbb74888de2	PreservedSpecimen	08576468-93c4-42b4-98f9-f38421ea209f	EMEC1186929		Animalia	Arthropoda	Insecta	Coleoptera	Tenebrionidae	Trogloderus nevadus	656034	La Rivers, 1943	Trogloderus	nevadus			M. Andrew Johnston	2017						John Doyen; Veirs, Chemsak		1971-06-04	1971	6	4	155		6/4/71
27794891	SCAN	ARTSYS	EMEC	0acac5fe-f0ec-4d9f-82f8-0dbb74888de2	PreservedSpecimen	37d157c1-038b-4484-80e2-154ed5861887	EMEC1186930		Animalia	Arthropoda	Insecta	Coleoptera	Tenebrionidae	Trogloderus nevadus	656034	La Rivers, 1943	Trogloderus	nevadus			M. Andrew Johnston	2017						John Doyen; Veirs, Chemsak		1971-06-04	1971	6	4	155		6/4/71
27794892	SCAN	ARTSYS	EMEC	0acac5fe-f0ec-4d9f-82f8-0dbb74888de2	PreservedSpecimen	86f6cc46-11c1-4732-bb5c-bc952dd8f713	EMEC1186931		Animalia	Arthropoda	Insecta	Coleoptera	Tenebrionidae	Trogloderus nevadus	656034	La Rivers, 1943	Trogloderus	nevadus			M. Andrew Johnston	2017						John Doyen; Veirs, Chemsak		1971-06-04	1971	6	4	155		6/4/71
27794893	SCAN	ARTSYS	EMEC	0acac5fe-f0ec-4d9f-82f8-0dbb74888de2	PreservedSpecimen	fcc9ac85-c0e8-4fa9-8e58-9ca1363a47d4	EMEC1186932		Animalia	Arthropoda	Insecta	Coleoptera	Tenebrionidae	Trogloderus nevadus	656034	La Rivers, 1943	Trogloderus	nevadus			M. Andrew Johnston	2017						John Doyen; Veirs, Chemsak		1971-06-04	1971	6	4	155		6/4/71
27794913	SCAN	ARTSYS	EMEC	0acac5fe-f0ec-4d9f-82f8-0dbb74888de2	PreservedSpecimen	3d691109-c318-4e5d-987a-6102c0abc4e8	EMEC1186933		Animalia	Arthropoda	Insecta	Coleoptera	Tenebrionidae	Trogloderus nevadus	656034	La Rivers, 1943	Trogloderus	nevadus			M. Andrew Johnston	2017						John Doyen; Veirs, Chemsak		1971-06-04	1971	6	4	155
27794917	SCAN	ARTSYS	EMEC	0acac5fe-f0ec-4d9f-82f8-0dbb74888de2	PreservedSpecimen	ceb5c9c9-4ffb-45fe-9682-5d09eeecc34b	EMEC1186934		Animalia	Arthropoda	Insecta	Coleoptera	Tenebrionidae	Trogloderus nevadus	656034	La Rivers, 1943	Trogloderus	nevadus			M. Andrew Johnston	2017						John Doyen; Veirs, Chemsak		1971-06-04	1971	6	4	155		6/4/71
27794918	SCAN	ARTSYS	EMEC	0acac5fe-f0ec-4d9f-82f8-0dbb74888de2	PreservedSpecimen	b0e32fec-5123-4487-b908-d0b3415ad566	EMEC1186935		Animalia	Arthropoda	Insecta	Coleoptera	Tenebrionidae	Trogloderus nevadus	656034	La Rivers, 1943	Trogloderus	nevadus			M. Andrew Johnston	2017						John Doyen; Veirs, Chemsak		1971-06-04	1971	6	4	155		6/4/71
27794919	SCAN	ARTSYS	EMEC	0acac5fe-f0ec-4d9f-82f8-0dbb74888de2	PreservedSpecimen	d4f32950-1808-4666-b1e7-43527fe7b548	EMEC1186936		Animalia	Arthropoda	Insecta	Coleoptera	Tenebrionidae	Trogloderus nevadus	656034	La Rivers, 1943	Trogloderus	nevadus			M. Andrew Johnston	2017						John Doyen; Veirs, Chemsak		1971-06-04	1971	6	4	155		6/4/71
27794920	SCAN	ARTSYS	EMEC	0acac5fe-f0ec-4d9f-82f8-0dbb74888de2	PreservedSpecimen	f7526f14-ffe0-4d4a-8025-6a8355cac813	EMEC1186937		Animalia	Arthropoda	Insecta	Coleoptera	Tenebrionidae	Trogloderus nevadus	656034	La Rivers, 1943	Trogloderus	nevadus			M. Andrew Johnston	2017						John Doyen; Veirs, Chemsak		1971-06-04	1971	6	4	155		6/4/71
27794921	SCAN	ARTSYS	EMEC	0acac5fe-f0ec-4d9f-82f8-0dbb74888de2	PreservedSpecimen	cfcd6aae-c3d3-4a52-873c-a0923586357f	EMEC1186938		Animalia	Arthropoda	Insecta	Coleoptera	Tenebrionidae	Trogloderus nevadus	656034	La Rivers, 1943	Trogloderus	nevadus			M. Andrew Johnston	2017						John Doyen; Veirs, Chemsak		1971-06-04	1971	6	4	155		6/4/71
27794922	SCAN	ARTSYS	EMEC	0acac5fe-f0ec-4d9f-82f8-0dbb74888de2	PreservedSpecimen	2f9c6c40-43d6-4bf0-aaa9-ca392b1a07c3	EMEC1186939		Animalia	Arthropoda	Insecta	Coleoptera	Tenebrionidae	Trogloderus nevadus	656034	La Rivers, 1943	Trogloderus	nevadus			M. Andrew Johnston	2017						John Doyen; Veirs, Chemsak		1971-06-04	1971	6	4	155		6/4/71
27794923	SCAN	ARTSYS	EMEC	0acac5fe-f0ec-4d9f-82f8-0dbb74888de2	PreservedSpecimen	767d9a33-097d-48ec-a62f-4095c7461921	EMEC1186940		Animalia	Arthropoda	Insecta	Coleoptera	Tenebrionidae	Trogloderus nevadus	656034	La Rivers, 1943	Trogloderus	nevadus			M. Andrew Johnston	2017						John Doyen; Veirs, Chemsak		1971-06-04	1971	6	4	155		6/4/71
27794924	SCAN	ARTSYS	EMEC	0acac5fe-f0ec-4d9f-82f8-0dbb74888de2	PreservedSpecimen	cf42a5f2-4ef4-443f-a51d-fce1aec240d9	EMEC1186941		Animalia	Arthropoda	Insecta	Coleoptera	Tenebrionidae	Trogloderus nevadus	656034	La Rivers, 1943	Trogloderus	nevadus			M. Andrew Johnston	2017						John Doyen; Veirs, Chemsak		1971-06-04	1971	6	4	155		6/4/71
27794925	SCAN	ARTSYS	EMEC	0acac5fe-f0ec-4d9f-82f8-0dbb74888de2	PreservedSpecimen	34df1880-1546-4a0f-9dd2-ac16366a68ea	EMEC1186942		Animalia	Arthropoda	Insecta	Coleoptera	Tenebrionidae	Trogloderus nevadus	656034	La Rivers, 1943	Trogloderus	nevadus			M. Andrew Johnston	2017						John Doyen; Veirs, Chemsak		1971-06-04	1971	6	4	155		6/4/71
27794926	SCAN	ARTSYS	EMEC	0acac5fe-f0ec-4d9f-82f8-0dbb74888de2	PreservedSpecimen	e6022203-42a8-4348-8dbd-d1eb86b4e3fe	EMEC1186943		Animalia	Arthropoda	Insecta	Coleoptera	Tenebrionidae	Trogloderus nevadus	656034	La Rivers, 1943	Trogloderus	nevadus			M. Andrew Johnston	2017						John Doyen; Veirs, Chemsak		1971-06-04	1971	6	4	155		6/4/71
27794927	SCAN	ARTSYS	EMEC	0acac5fe-f0ec-4d9f-82f8-0dbb74888de2	PreservedSpecimen	4c4c22ed-8e13-4755-91bc-5799245fc094	EMEC1186944		Animalia	Arthropoda	Insecta	Coleoptera	Tenebrionidae	Trogloderus nevadus	656034	La Rivers, 1943	Trogloderus	nevadus			M. Andrew Johnston	2017						John Doyen; Veirs, Chemsak		1971-06-04	1971	6	4	155		6/4/71
27794928	SCAN	ARTSYS	EMEC	0acac5fe-f0ec-4d9f-82f8-0dbb74888de2	PreservedSpecimen	250d5fe1-358c-4fa4-9f84-4e22ef8953d0	EMEC1186945		Animalia	Arthropoda	Insecta	Coleoptera	Tenebrionidae	Trogloderus nevadus	656034	La Rivers, 1943	Trogloderus	nevadus			M. Andrew Johnston	2017						John Doyen; Veirs, Chemsak		1971-06-04	1971	6	4	155		6/4/71
27794929	SCAN	ARTSYS	EMEC	0acac5fe-f0ec-4d9f-82f8-0dbb74888de2	PreservedSpecimen	fe2d1edc-6a36-43a1-a5b6-c726405ea7b1	EMEC1186946		Animalia	Arthropoda	Insecta	Coleoptera	Tenebrionidae	Trogloderus nevadus	656034	La Rivers, 1943	Trogloderus	nevadus			M. Andrew Johnston	2017						John Doyen; Veirs, Chemsak		1971-06-04	1971	6	4	155		6/4/71
27794930	SCAN	ARTSYS	EMEC	0acac5fe-f0ec-4d9f-82f8-0dbb74888de2	PreservedSpecimen	02045cb6-c8c0-41c6-b8b3-ec206decc9c6	EMEC1186947		Animalia	Arthropoda	Insecta	Coleoptera	Tenebrionidae	Trogloderus nevadus	656034	La Rivers, 1943	Trogloderus	nevadus			M. Andrew Johnston	2017						John Doyen; Veirs, Chemsak		1971-06-04	1971	6	4	155		6/4/71
27794931	SCAN	ARTSYS	EMEC	0acac5fe-f0ec-4d9f-82f8-0dbb74888de2	PreservedSpecimen	ba9ccf12-bd7d-42df-8d31-37f863f7b74a	EMEC1186948		Animalia	Arthropoda	Insecta	Coleoptera	Tenebrionidae	Trogloderus nevadus	656034	La Rivers, 1943	Trogloderus	nevadus			M. Andrew Johnston	2017						John Doyen; Veirs, Chemsak		1971-06-04	1971	6	4	155		6/4/71
27794932	SCAN	ARTSYS	EMEC	0acac5fe-f0ec-4d9f-82f8-0dbb74888de2	PreservedSpecimen	f778c403-e2cb-4e6b-9107-674c2b1a106e	EMEC1186949		Animalia	Arthropoda	Insecta	Coleoptera	Tenebrionidae	Trogloderus nevadus	656034	La Rivers, 1943	Trogloderus	nevadus			M. Andrew Johnston	2017						John Doyen; Veirs, Chemsak		1971-06-04	1971	6	4	155		6/4/71
27794933	SCAN	ARTSYS	EMEC	0acac5fe-f0ec-4d9f-82f8-0dbb74888de2	PreservedSpecimen	5da5ff52-05f0-42b1-a9d7-4f5bd9bc55a8	EMEC1186950		Animalia	Arthropoda	Insecta	Coleoptera	Tenebrionidae	Trogloderus nevadus	656034	La Rivers, 1943	Trogloderus	nevadus			M. Andrew Johnston	2017						John Doyen; Veirs, Chemsak		1971-06-04	1971	6	4	155		6/4/71
27795027	SCAN	ARTSYS	EMEC	0acac5fe-f0ec-4d9f-82f8-0dbb74888de2	PreservedSpecimen	03575d03-91dd-41aa-8c72-1c126adc3eee	EMEC1186951		Animalia	Arthropoda	Insecta	Coleoptera	Tenebrionidae	Trogloderus nevadus	656034	La Rivers, 1943	Trogloderus	nevadus			M. Andrew Johnston	2017						John Doyen; Veirs, Chemsak		1971-06-04	1971	6	4	155		6/4/71
27795028	SCAN	ARTSYS	EMEC	0acac5fe-f0ec-4d9f-82f8-0dbb74888de2	PreservedSpecimen	ec48d9e1-5390-4c5b-8a12-49b17e34ae9b	EMEC1186952		Animalia	Arthropoda	Insecta	Coleoptera	Tenebrionidae	Trogloderus nevadus	656034	La Rivers, 1943	Trogloderus	nevadus			M. Andrew Johnston	2017						John Doyen; Veirs, Chemsak		1971-06-04	1971	6	4	155		6/4/71
27795029	SCAN	ARTSYS	EMEC	0acac5fe-f0ec-4d9f-82f8-0dbb74888de2	PreservedSpecimen	67a807fc-5865-4db8-9663-8f9557ced6a1	EMEC1186953		Animalia	Arthropoda	Insecta	Coleoptera	Tenebrionidae	Trogloderus nevadus	656034	La Rivers, 1943	Trogloderus	nevadus			M. Andrew Johnston	2017						John Doyen; Veirs, Chemsak		1971-06-04	1971	6	4	155		6/4/71
27795030	SCAN	ARTSYS	EMEC	0acac5fe-f0ec-4d9f-82f8-0dbb74888de2	PreservedSpecimen	5d30c963-7e71-4d0e-9712-ef8017bfe84a	EMEC1186954		Animalia	Arthropoda	Insecta	Coleoptera	Tenebrionidae	Trogloderus nevadus	656034	La Rivers, 1943	Trogloderus	nevadus			M. Andrew Johnston	2017						John Doyen; Veirs, Chemsak		1971-06-04	1971	6	4	155		6/4/71
27795031	SCAN	ARTSYS	EMEC	0acac5fe-f0ec-4d9f-82f8-0dbb74888de2	PreservedSpecimen	1b87192c-a85a-458e-87f7-9971962563b6	EMEC1186955		Animalia	Arthropoda	Insecta	Coleoptera	Tenebrionidae	Trogloderus nevadus	656034	La Rivers, 1943	Trogloderus	nevadus			M. Andrew Johnston	2017						John Doyen; Veirs, Chemsak		1971-06-04	1971	6	4	155		6/4/71
27795032	SCAN	ARTSYS	EMEC	0acac5fe-f0ec-4d9f-82f8-0dbb74888de2	PreservedSpecimen	cd61bdf9-22cb-4649-af6b-278194ff2b6f	EMEC1186956		Animalia	Arthropoda	Insecta	Coleoptera	Tenebrionidae	Trogloderus nevadus	656034	La Rivers, 1943	Trogloderus	nevadus			M. Andrew Johnston	2017						John Doyen; Veirs, Chemsak		1971-06-04	1971	6	4	155		6/4/71
27795050	SCAN	ARTSYS	EMEC	0acac5fe-f0ec-4d9f-82f8-0dbb74888de2	PreservedSpecimen	14c4e76a-e26c-47e4-8411-9e06e1d62b9c	EMEC1186957		Animalia	Arthropoda	Insecta	Coleoptera	Tenebrionidae	Trogloderus nevadus	656034	La Rivers, 1943	Trogloderus	nevadus			M. Andrew Johnston	2017						John Doyen		1974-07-02	1974	7	2	183
27795062	SCAN	ARTSYS	EMEC	0acac5fe-f0ec-4d9f-82f8-0dbb74888de2	PreservedSpecimen	6aa6845c-86c6-48df-a5f7-10d0742776e0	EMEC1186958		Animalia	Arthropoda	Insecta	Coleoptera	Tenebrionidae	Trogloderus nevadus	656034	La Rivers, 1943	Trogloderus	nevadus			M. Andrew Johnston	2017						John Doyen		1974-07-02	1974	7	2	183		7/2/74
27795063	SCAN	ARTSYS	EMEC	0acac5fe-f0ec-4d9f-82f8-0dbb74888de2	PreservedSpecimen	ee7a7888-ab65-4319-ac8f-65b020cf79c4	EMEC1186959		Animalia	Arthropoda	Insecta	Coleoptera	Tenebrionidae	Trogloderus nevadus	656034	La Rivers, 1943	Trogloderus	nevadus			M. Andrew Johnston	2017						John Doyen		1974-07-02	1974	7	2	183		7/2/74
27795064	SCAN	ARTSYS	EMEC	0acac5fe-f0ec-4d9f-82f8-0dbb74888de2	PreservedSpecimen	88f332b1-a813-46f0-ba26-39de88406a4a	EMEC1186960		Animalia	Arthropoda	Insecta	Coleoptera	Tenebrionidae	Trogloderus nevadus	656034	La Rivers, 1943	Trogloderus	nevadus			M. Andrew Johnston	2017						John Doyen		1974-07-02	1974	7	2	183		7/2/74
27795065	SCAN	ARTSYS	EMEC	0acac5fe-f0ec-4d9f-82f8-0dbb74888de2	PreservedSpecimen	d6d575d9-7c6f-4966-b9b4-551114a77847	EMEC1186961		Animalia	Arthropoda	Insecta	Coleoptera	Tenebrionidae	Trogloderus nevadus	656034	La Rivers, 1943	Trogloderus	nevadus			M. Andrew Johnston	2017						John Doyen		1974-07-02	1974	7	2	183		7/2/74
27795066	SCAN	ARTSYS	EMEC	0acac5fe-f0ec-4d9f-82f8-0dbb74888de2	PreservedSpecimen	5aae81e2-dbce-4261-b601-7b12022e3937	EMEC1186962		Animalia	Arthropoda	Insecta	Coleoptera	Tenebrionidae	Trogloderus nevadus	656034	La Rivers, 1943	Trogloderus	nevadus			M. Andrew Johnston	2017						John Doyen		1974-07-02	1974	7	2	183		7/2/74
27795067	SCAN	ARTSYS	EMEC	0acac5fe-f0ec-4d9f-82f8-0dbb74888de2	PreservedSpecimen	9cb1681d-5e79-4dd2-a028-338403ff9abe	EMEC1186963		Animalia	Arthropoda	Insecta	Coleoptera	Tenebrionidae	Trogloderus nevadus	656034	La Rivers, 1943	Trogloderus	nevadus			M. Andrew Johnston	2017						John Doyen		1974-07-02	1974	7	2	183		7/2/74
27795068	SCAN	ARTSYS	EMEC	0acac5fe-f0ec-4d9f-82f8-0dbb74888de2	PreservedSpecimen	8e240973-3131-4a0b-ba7b-8e1438355d80	EMEC1186964		Animalia	Arthropoda	Insecta	Coleoptera	Tenebrionidae	Trogloderus nevadus	656034	La Rivers, 1943	Trogloderus	nevadus			M. Andrew Johnston	2017						John Doyen		1974-07-02	1974	7	2	183		7/2/74
27795069	SCAN	ARTSYS	EMEC	0acac5fe-f0ec-4d9f-82f8-0dbb74888de2	PreservedSpecimen	ff4edbaf-257e-4f51-ae88-075e18241c1c	EMEC1186965		Animalia	Arthropoda	Insecta	Coleoptera	Tenebrionidae	Trogloderus nevadus	656034	La Rivers, 1943	Trogloderus	nevadus			M. Andrew Johnston	2017						John Doyen		1974-07-02	1974	7	2	183		7/2/74
27795070	SCAN	ARTSYS	EMEC	0acac5fe-f0ec-4d9f-82f8-0dbb74888de2	PreservedSpecimen	30e16f9d-28a2-4c64-ab1d-7503467fb5cb	EMEC1186966		Animalia	Arthropoda	Insecta	Coleoptera	Tenebrionidae	Trogloderus nevadus	656034	La Rivers, 1943	Trogloderus	nevadus			M. Andrew Johnston	2017						John Doyen		1974-07-02	1974	7	2	183		7/2/74
27795071	SCAN	ARTSYS	EMEC	0acac5fe-f0ec-4d9f-82f8-0dbb74888de2	PreservedSpecimen	0a017cee-ba40-4b1a-a0aa-75805ab258b8	EMEC1186967		Animalia	Arthropoda	Insecta	Coleoptera	Tenebrionidae	Trogloderus nevadus	656034	La Rivers, 1943	Trogloderus	nevadus			M. Andrew Johnston	2017						John Doyen		1974-07-02	1974	7	2	183		7/2/74
27795072	SCAN	ARTSYS	EMEC	0acac5fe-f0ec-4d9f-82f8-0dbb74888de2	PreservedSpecimen	27e85710-667d-4ed7-921a-020f248fde56	EMEC1186968		Animalia	Arthropoda	Insecta	Coleoptera	Tenebrionidae	Trogloderus nevadus	656034	La Rivers, 1943	Trogloderus	nevadus			M. Andrew Johnston	2017						John Doyen		1974-07-02	1974	7	2	183		7/2/74
27795073	SCAN	ARTSYS	EMEC	0acac5fe-f0ec-4d9f-82f8-0dbb74888de2	PreservedSpecimen	9e83c0e0-cf01-4fbe-9ef2-2c6eaf8f2ce6	EMEC1186969		Animalia	Arthropoda	Insecta	Coleoptera	Tenebrionidae	Trogloderus nevadus	656034	La Rivers, 1943	Trogloderus	nevadus			M. Andrew Johnston	2017						John Doyen		1974-07-02	1974	7	2	183		7/2/74
27795074	SCAN	ARTSYS	EMEC	0acac5fe-f0ec-4d9f-82f8-0dbb74888de2	PreservedSpecimen	521088fe-3b13-48b2-b2b0-d7aafecf54f9	EMEC1186970		Animalia	Arthropoda	Insecta	Coleoptera	Tenebrionidae	Trogloderus nevadus	656034	La Rivers, 1943	Trogloderus	nevadus			M. Andrew Johnston	2017						John Doyen		1974-07-02	1974	7	2	183		7/2/74
27795075	SCAN	ARTSYS	EMEC	0acac5fe-f0ec-4d9f-82f8-0dbb74888de2	PreservedSpecimen	abb318e4-1960-49bf-953b-8d1ed80654f1	EMEC1186971		Animalia	Arthropoda	Insecta	Coleoptera	Tenebrionidae	Trogloderus nevadus	656034	La Rivers, 1943	Trogloderus	nevadus			M. Andrew Johnston	2017						John Doyen		1974-07-02	1974	7	2	183		7/2/74
27795076	SCAN	ARTSYS	EMEC	0acac5fe-f0ec-4d9f-82f8-0dbb74888de2	PreservedSpecimen	184d0a04-7c37-4442-bf75-208be5057ffd	EMEC1186972		Animalia	Arthropoda	Insecta	Coleoptera	Tenebrionidae	Trogloderus nevadus	656034	La Rivers, 1943	Trogloderus	nevadus			M. Andrew Johnston	2017						John Doyen		1974-07-02	1974	7	2	183		7/2/74
27795077	SCAN	ARTSYS	EMEC	0acac5fe-f0ec-4d9f-82f8-0dbb74888de2	PreservedSpecimen	96329d46-a450-468c-bdf5-c3d2c44d0b13	EMEC1186973		Animalia	Arthropoda	Insecta	Coleoptera	Tenebrionidae	Trogloderus nevadus	656034	La Rivers, 1943	Trogloderus	nevadus			M. Andrew Johnston	2017						John Doyen		1974-07-02	1974	7	2	183		7/2/74
27795078	SCAN	ARTSYS	EMEC	0acac5fe-f0ec-4d9f-82f8-0dbb74888de2	PreservedSpecimen	54da6932-d207-44b7-8642-34e0b4f6f52e	EMEC1186974		Animalia	Arthropoda	Insecta	Coleoptera	Tenebrionidae	Trogloderus nevadus	656034	La Rivers, 1943	Trogloderus	nevadus			M. Andrew Johnston	2017						John Doyen		1974-07-02	1974	7	2	183		7/2/74
27795079	SCAN	ARTSYS	EMEC	0acac5fe-f0ec-4d9f-82f8-0dbb74888de2	PreservedSpecimen	4aa1cbbd-1d32-4937-96da-49bb56994a8c	EMEC1186975		Animalia	Arthropoda	Insecta	Coleoptera	Tenebrionidae	Trogloderus nevadus	656034	La Rivers, 1943	Trogloderus	nevadus			M. Andrew Johnston	2017						John Doyen		1974-07-02	1974	7	2	183		7/2/74
27795080	SCAN	ARTSYS	EMEC	0acac5fe-f0ec-4d9f-82f8-0dbb74888de2	PreservedSpecimen	e6a00d26-73fb-4622-a9d8-7a788dcccd1c	EMEC1186976		Animalia	Arthropoda	Insecta	Coleoptera	Tenebrionidae	Trogloderus nevadus	656034	La Rivers, 1943	Trogloderus	nevadus			M. Andrew Johnston	2017						John Doyen		1974-07-02	1974	7	2	183		7/2/74
27795081	SCAN	ARTSYS	EMEC	0acac5fe-f0ec-4d9f-82f8-0dbb74888de2	PreservedSpecimen	ea0a9138-7717-4d79-9a2f-2295e168b61c	EMEC1186977		Animalia	Arthropoda	Insecta	Coleoptera	Tenebrionidae	Trogloderus nevadus	656034	La Rivers, 1943	Trogloderus	nevadus			M. Andrew Johnston	2017						John Doyen		1974-07-02	1974	7	2	183		7/2/74
27795082	SCAN	ARTSYS	EMEC	0acac5fe-f0ec-4d9f-82f8-0dbb74888de2	PreservedSpecimen	dd6edca0-4c9d-4f8b-bb39-783b7baf560c	EMEC1186978		Animalia	Arthropoda	Insecta	Coleoptera	Tenebrionidae	Trogloderus nevadus	656034	La Rivers, 1943	Trogloderus	nevadus			M. Andrew Johnston	2017						John Doyen		1974-07-02	1974	7	2	183		7/2/74
27795083	SCAN	ARTSYS	EMEC	0acac5fe-f0ec-4d9f-82f8-0dbb74888de2	PreservedSpecimen	a5b566d0-25e5-48f9-a681-1438dbff4eb6	EMEC1186979		Animalia	Arthropoda	Insecta	Coleoptera	Tenebrionidae	Trogloderus nevadus	656034	La Rivers, 1943	Trogloderus	nevadus			M. Andrew Johnston	2017						John Doyen		1974-07-02	1974	7	2	183		7/2/74
27795084	SCAN	ARTSYS	EMEC	0acac5fe-f0ec-4d9f-82f8-0dbb74888de2	PreservedSpecimen	4cddcffc-4c9c-466f-b466-9c72a14ca4b0	EMEC1186980		Animalia	Arthropoda	Insecta	Coleoptera	Tenebrionidae	Trogloderus nevadus	656034	La Rivers, 1943	Trogloderus	nevadus			M. Andrew Johnston	2017						John Doyen		1974-07-02	1974	7	2	183		7/2/74
27795085	SCAN	ARTSYS	EMEC	0acac5fe-f0ec-4d9f-82f8-0dbb74888de2	PreservedSpecimen	5978ab4a-e5cf-4975-8120-c0d953177c00	EMEC1186981		Animalia	Arthropoda	Insecta	Coleoptera	Tenebrionidae	Trogloderus nevadus	656034	La Rivers, 1943	Trogloderus	nevadus			M. Andrew Johnston	2017						John Doyen		1974-07-02	1974	7	2	183		7/2/74
27795086	SCAN	ARTSYS	EMEC	0acac5fe-f0ec-4d9f-82f8-0dbb74888de2	PreservedSpecimen	f93ab077-9853-44cd-a2d6-e556437c8d10	EMEC1186982		Animalia	Arthropoda	Insecta	Coleoptera	Tenebrionidae	Trogloderus nevadus	656034	La Rivers, 1943	Trogloderus	nevadus			M. Andrew Johnston	2017						John Doyen		1974-07-02	1974	7	2	183		7/2/74
27795087	SCAN	ARTSYS	EMEC	0acac5fe-f0ec-4d9f-82f8-0dbb74888de2	PreservedSpecimen	77712a90-f859-463e-b879-74ebbe5d5596	EMEC1186983		Animalia	Arthropoda	Insecta	Coleoptera	Tenebrionidae	Trogloderus nevadus	656034	La Rivers, 1943	Trogloderus	nevadus			M. Andrew Johnston	2017						John Doyen		1974-07-02	1974	7	2	183		7/2/74
27795088	SCAN	ARTSYS	EMEC	0acac5fe-f0ec-4d9f-82f8-0dbb74888de2	PreservedSpecimen	14eb4b87-aba3-4a9e-a2b5-39fb3dd975af	EMEC1186984		Animalia	Arthropoda	Insecta	Coleoptera	Tenebrionidae	Trogloderus nevadus	656034	La Rivers, 1943	Trogloderus	nevadus			M. Andrew Johnston	2017						John Doyen		1974-07-02	1974	7	2	183		7/2/74
27795089	SCAN	ARTSYS	EMEC	0acac5fe-f0ec-4d9f-82f8-0dbb74888de2	PreservedSpecimen	775f99ad-33f4-446f-a69c-07d6b50846e4	EMEC1186985		Animalia	Arthropoda	Insecta	Coleoptera	Tenebrionidae	Trogloderus nevadus	656034	La Rivers, 1943	Trogloderus	nevadus			M. Andrew Johnston	2017						John Doyen		1974-07-02	1974	7	2	183		7/2/74
27795090	SCAN	ARTSYS	EMEC	0acac5fe-f0ec-4d9f-82f8-0dbb74888de2	PreservedSpecimen	415cffd0-591c-4198-bb35-1cff87b3ab43	EMEC1186986		Animalia	Arthropoda	Insecta	Coleoptera	Tenebrionidae	Trogloderus nevadus	656034	La Rivers, 1943	Trogloderus	nevadus			M. Andrew Johnston	2017						John Doyen		1974-07-02	1974	7	2	183		7/2/74
27795091	SCAN	ARTSYS	EMEC	0acac5fe-f0ec-4d9f-82f8-0dbb74888de2	PreservedSpecimen	aa02680a-b988-437c-a271-dc6a9d0133f4	EMEC1186987		Animalia	Arthropoda	Insecta	Coleoptera	Tenebrionidae	Trogloderus nevadus	656034	La Rivers, 1943	Trogloderus	nevadus			M. Andrew Johnston	2017						John Doyen		1974-07-02	1974	7	2	183		7/2/74
27795092	SCAN	ARTSYS	EMEC	0acac5fe-f0ec-4d9f-82f8-0dbb74888de2	PreservedSpecimen	0408cd53-5b89-4fa1-84ce-74c93befa297	EMEC1186988		Animalia	Arthropoda	Insecta	Coleoptera	Tenebrionidae	Trogloderus nevadus	656034	La Rivers, 1943	Trogloderus	nevadus			M. Andrew Johnston	2017						John Doyen		1974-07-02	1974	7	2	183		7/2/74
27795379	SCAN	ARTSYS	EMEC	0acac5fe-f0ec-4d9f-82f8-0dbb74888de2	PreservedSpecimen	c2016482-31bd-47e5-8a43-6c20911a6278	EMEC1186989		Animalia	Arthropoda	Insecta	Coleoptera	Tenebrionidae	Trogloderus nevadus	656034	La Rivers, 1943	Trogloderus	nevadus			M. Andrew Johnston	2017						J.A. Chemsak		1971-06-11	1971	6	11	162
27795380	SCAN	ARTSYS	EMEC	0acac5fe-f0ec-4d9f-82f8-0dbb74888de2	PreservedSpecimen	b993c4d5-948d-4824-bb97-cd09a4883440	EMEC1186990		Animalia	Arthropoda	Insecta	Coleoptera	Tenebrionidae	Trogloderus nevadus	656034	La Rivers, 1943	Trogloderus	nevadus			M. Andrew Johnston	2017						J.A. Chemsak		1971-06-11	1971	6	11	162
27795381	SCAN	ARTSYS	EMEC	0acac5fe-f0ec-4d9f-82f8-0dbb74888de2	PreservedSpecimen	e56769e7-f139-4212-a92f-5b98815b02cb	EMEC1186991		Animalia	Arthropoda	Insecta	Coleoptera	Tenebrionidae	Trogloderus nevadus	656034	La Rivers, 1943	Trogloderus	nevadus			M. Andrew Johnston	2017								1962-05-28	1962	5	28	148
27795383	SCAN	ARTSYS	EMEC	0acac5fe-f0ec-4d9f-82f8-0dbb74888de2	PreservedSpecimen	c45aa147-be74-4e63-9507-96f43c0c743c	EMEC1186992		Animalia	Arthropoda	Insecta	Coleoptera	Tenebrionidae	Trogloderus nevadus	656034	La Rivers, 1943	Trogloderus	nevadus			M. Andrew Johnston	2017								1962-05-28	1962	5	28	148
27795399	SCAN	ARTSYS	EMEC	0acac5fe-f0ec-4d9f-82f8-0dbb74888de2	PreservedSpecimen	19a594f5-acf4-47b5-bbf3-10ef8122e76d	EMEC1186993		Animalia	Arthropoda	Insecta	Coleoptera	Tenebrionidae	Trogloderus nevadus	656034	La Rivers, 1943	Trogloderus	nevadus			M. Andrew Johnston	2017						John Doyen		1974-07-02	1974	7	2	183		7/2/74
27795403	SCAN	ARTSYS	EMEC	0acac5fe-f0ec-4d9f-82f8-0dbb74888de2	PreservedSpecimen	ab663c56-f523-4a58-97b9-754de541beb4	EMEC1186994		Animalia	Arthropoda	Insecta	Coleoptera	Tenebrionidae	Trogloderus nevadus	656034	La Rivers, 1943	Trogloderus	nevadus			M. Andrew Johnston	2017						John Doyen; Veirs, Chemsak		1971-06-04	1971	6	4	155		6/4/71
27795410	SCAN	ARTSYS	EMEC	0acac5fe-f0ec-4d9f-82f8-0dbb74888de2	PreservedSpecimen	93c7f016-e7e4-4afc-8f90-2a72cfc7f877	EMEC1186995		Animalia	Arthropoda	Insecta	Coleoptera	Tenebrionidae	Trogloderus nevadus	656034	La Rivers, 1943	Trogloderus	nevadus			M. Andrew Johnston	2017						J.A. Chemsak		1971-06-11	1971	6	11	162
27795468	SCAN	ARTSYS	RLAC	0acac5fe-f0ec-4d9f-82f8-0dbb74888de2	PreservedSpecimen	0f6673e3-06a9-45e7-900d-731560286f7f	ARTSYS0003431		Animalia	Arthropoda	Insecta	Coleoptera	Tenebrionidae	Trogloderus nevadus	656034	La Rivers, 1943	Trogloderus	nevadus			M. Andrew Johnston	2017						Rolf L. Aalbu		1998-09-16	1998	9	16	259												Adult
27795469	SCAN	ARTSYS	RLAC	0acac5fe-f0ec-4d9f-82f8-0dbb74888de2	PreservedSpecimen	ca0d9b69-5847-4bb9-a637-0a57755fae22	ARTSYS0003432		Animalia	Arthropoda	Insecta	Coleoptera	Tenebrionidae	Trogloderus nevadus	656034	La Rivers, 1943	Trogloderus	nevadus			M. Andrew Johnston	2017						Rolf L. Aalbu		1998-09-16	1998	9	16	259		9/16/98										Adult
27795470	SCAN	ARTSYS	RLAC	0acac5fe-f0ec-4d9f-82f8-0dbb74888de2	PreservedSpecimen	f0790f14-b0be-437d-a892-2215b377b8a7	ARTSYS0003433		Animalia	Arthropoda	Insecta	Coleoptera	Tenebrionidae	Trogloderus nevadus	656034	La Rivers, 1943	Trogloderus	nevadus			M. Andrew Johnston	2017						Rolf L. Aalbu		1998-09-16	1998	9	16	259		9/16/98										Adult
27795471	SCAN	ARTSYS	RLAC	0acac5fe-f0ec-4d9f-82f8-0dbb74888de2	PreservedSpecimen	c64cbbb2-5a25-48f7-a64c-019346d8fd25	ARTSYS0003434		Animalia	Arthropoda	Insecta	Coleoptera	Tenebrionidae	Trogloderus nevadus	656034	La Rivers, 1943	Trogloderus	nevadus			M. Andrew Johnston	2017						Rolf L. Aalbu		1998-09-16	1998	9	16	259		9/16/98										Adult
27795472	SCAN	ARTSYS	RLAC	0acac5fe-f0ec-4d9f-82f8-0dbb74888de2	PreservedSpecimen	62bfcdf4-c984-47f1-b272-35c76bf4b7d0	ARTSYS0003435		Animalia	Arthropoda	Insecta	Coleoptera	Tenebrionidae	Trogloderus nevadus	656034	La Rivers, 1943	Trogloderus	nevadus			M. Andrew Johnston	2017						Rolf L. Aalbu		1998-09-16	1998	9	16	259		9/16/98										Adult
27795473	SCAN	ARTSYS	RLAC	0acac5fe-f0ec-4d9f-82f8-0dbb74888de2	PreservedSpecimen	d0e96d27-643b-486a-9c1a-6d6e0e780edf	ARTSYS0003436		Animalia	Arthropoda	Insecta	Coleoptera	Tenebrionidae	Trogloderus nevadus	656034	La Rivers, 1943	Trogloderus	nevadus			M. Andrew Johnston	2017						Rolf L. Aalbu		1998-09-16	1998	9	16	259		9/16/98										Adult
27795474	SCAN	ARTSYS	RLAC	0acac5fe-f0ec-4d9f-82f8-0dbb74888de2	PreservedSpecimen	4a96b5ae-5524-4438-ae80-567e01065101	ARTSYS0003437		Animalia	Arthropoda	Insecta	Coleoptera	Tenebrionidae	Trogloderus nevadus	656034	La Rivers, 1943	Trogloderus	nevadus			M. Andrew Johnston	2017						Rolf L. Aalbu		1998-09-16	1998	9	16	259		9/16/98										Adult
27795475	SCAN	ARTSYS	RLAC	0acac5fe-f0ec-4d9f-82f8-0dbb74888de2	PreservedSpecimen	ba008eed-6775-4962-af85-e8bf095ec9f8	ARTSYS0003438		Animalia	Arthropoda	Insecta	Coleoptera	Tenebrionidae	Trogloderus nevadus	656034	La Rivers, 1943	Trogloderus	nevadus			M. Andrew Johnston	2017						Rolf L. Aalbu		1998-09-16	1998	9	16	259		9/16/98										Adult
27795476	SCAN	ARTSYS	RLAC	0acac5fe-f0ec-4d9f-82f8-0dbb74888de2	PreservedSpecimen	293718ff-1fa5-4a45-92ff-7b49b276f547	ARTSYS0003439		Animalia	Arthropoda	Insecta	Coleoptera	Tenebrionidae	Trogloderus nevadus	656034	La Rivers, 1943	Trogloderus	nevadus			M. Andrew Johnston	2017						Rolf L. Aalbu		1998-09-16	1998	9	16	259		9/16/98										Adult
27795477	SCAN	ARTSYS	RLAC	0acac5fe-f0ec-4d9f-82f8-0dbb74888de2	PreservedSpecimen	3310209c-0867-422f-a249-2b088f48c2e2	ARTSYS0003440		Animalia	Arthropoda	Insecta	Coleoptera	Tenebrionidae	Trogloderus nevadus	656034	La Rivers, 1943	Trogloderus	nevadus			M. Andrew Johnston	2017						Rolf L. Aalbu		1998-09-16	1998	9	16	259		9/16/98										Adult
27795478	SCAN	ARTSYS	RLAC	0acac5fe-f0ec-4d9f-82f8-0dbb74888de2	PreservedSpecimen	8fd144bb-4046-4234-b9c5-35f20a97fe5c	ARTSYS0003441		Animalia	Arthropoda	Insecta	Coleoptera	Tenebrionidae	Trogloderus nevadus	656034	La Rivers, 1943	Trogloderus	nevadus			M. Andrew Johnston	2017						Rolf L. Aalbu		1998-09-16	1998	9	16	259		9/16/98										Adult
27795479	SCAN	ARTSYS	RLAC	0acac5fe-f0ec-4d9f-82f8-0dbb74888de2	PreservedSpecimen	588d9ec0-111a-48ec-90c9-e1e8ce435f4f	ARTSYS0003442		Animalia	Arthropoda	Insecta	Coleoptera	Tenebrionidae	Trogloderus nevadus	656034	La Rivers, 1943	Trogloderus	nevadus			M. Andrew Johnston	2017						Rolf L. Aalbu		1998-09-16	1998	9	16	259		9/16/98										Adult
27795480	SCAN	ARTSYS	RLAC	0acac5fe-f0ec-4d9f-82f8-0dbb74888de2	PreservedSpecimen	ed123628-805d-40c4-8b38-aecf5038216a	ARTSYS0003443		Animalia	Arthropoda	Insecta	Coleoptera	Tenebrionidae	Trogloderus nevadus	656034	La Rivers, 1943	Trogloderus	nevadus			M. Andrew Johnston	2017						Rolf L. Aalbu		1998-09-16	1998	9	16	259		9/16/98										Adult
27795481	SCAN	ARTSYS	RLAC	0acac5fe-f0ec-4d9f-82f8-0dbb74888de2	PreservedSpecimen	54d3478f-fee1-4b97-a0f6-14849f223c4e	ARTSYS0003444		Animalia	Arthropoda	Insecta	Coleoptera	Tenebrionidae	Trogloderus nevadus	656034	La Rivers, 1943	Trogloderus	nevadus			M. Andrew Johnston	2017						Rolf L. Aalbu		1998-09-16	1998	9	16	259		9/16/98										Adult
27795482	SCAN	ARTSYS	RLAC	0acac5fe-f0ec-4d9f-82f8-0dbb74888de2	PreservedSpecimen	99123750-d9c3-4a84-b8fa-d9eab0daa8ee	ARTSYS0003445		Animalia	Arthropoda	Insecta	Coleoptera	Tenebrionidae	Trogloderus nevadus	656034	La Rivers, 1943	Trogloderus	nevadus			M. Andrew Johnston	2017						Rolf L. Aalbu		1998-09-16	1998	9	16	259		9/16/98										Adult
27795483	SCAN	ARTSYS	RLAC	0acac5fe-f0ec-4d9f-82f8-0dbb74888de2	PreservedSpecimen	12f0a0b9-cc39-4cef-8b61-2375ffe6ea28	ARTSYS0003446		Animalia	Arthropoda	Insecta	Coleoptera	Tenebrionidae	Trogloderus nevadus	656034	La Rivers, 1943	Trogloderus	nevadus			M. Andrew Johnston	2017						Rolf L. Aalbu		1998-09-16	1998	9	16	259		9/16/98										Adult
27795484	SCAN	ARTSYS	RLAC	0acac5fe-f0ec-4d9f-82f8-0dbb74888de2	PreservedSpecimen	91b49220-a043-4121-b82d-7df157173290	ARTSYS0003447		Animalia	Arthropoda	Insecta	Coleoptera	Tenebrionidae	Trogloderus nevadus	656034	La Rivers, 1943	Trogloderus	nevadus			M. Andrew Johnston	2017						Rolf L. Aalbu		1998-09-16	1998	9	16	259		9/16/98										Adult
27795485	SCAN	ARTSYS	RLAC	0acac5fe-f0ec-4d9f-82f8-0dbb74888de2	PreservedSpecimen	2258d7a0-0acb-4ebd-bbac-5c4815a304ad	ARTSYS0003448		Animalia	Arthropoda	Insecta	Coleoptera	Tenebrionidae	Trogloderus nevadus	656034	La Rivers, 1943	Trogloderus	nevadus			M. Andrew Johnston	2017						Rolf L. Aalbu		1998-09-16	1998	9	16	259		9/16/98										Adult
27795486	SCAN	ARTSYS	RLAC	0acac5fe-f0ec-4d9f-82f8-0dbb74888de2	PreservedSpecimen	7a2bd8d0-bbe8-4b6f-9953-570e03aaebc0	ARTSYS0003449		Animalia	Arthropoda	Insecta	Coleoptera	Tenebrionidae	Trogloderus nevadus	656034	La Rivers, 1943	Trogloderus	nevadus			M. Andrew Johnston	2017						Rolf L. Aalbu		1998-09-16	1998	9	16	259		9/16/98										Adult
27795487	SCAN	ARTSYS	RLAC	0acac5fe-f0ec-4d9f-82f8-0dbb74888de2	PreservedSpecimen	8a8fcd1b-6cce-46e3-be4f-0d831169b53b	ARTSYS0003450		Animalia	Arthropoda	Insecta	Coleoptera	Tenebrionidae	Trogloderus nevadus	656034	La Rivers, 1943	Trogloderus	nevadus			M. Andrew Johnston	2017						Rolf L. Aalbu		1998-09-16	1998	9	16	259		9/16/98										Adult
27795488	SCAN	ARTSYS	RLAC	0acac5fe-f0ec-4d9f-82f8-0dbb74888de2	PreservedSpecimen	e337e490-7f44-40e9-85a9-646eeb72996e	ARTSYS0003451		Animalia	Arthropoda	Insecta	Coleoptera	Tenebrionidae	Trogloderus nevadus	656034	La Rivers, 1943	Trogloderus	nevadus			M. Andrew Johnston	2017						Rolf L. Aalbu		1998-09-16	1998	9	16	259		9/16/98										Adult
27795489	SCAN	ARTSYS	RLAC	0acac5fe-f0ec-4d9f-82f8-0dbb74888de2	PreservedSpecimen	29fb549b-00c1-4b1a-898e-857e3e84eaf1	ARTSYS0003452		Animalia	Arthropoda	Insecta	Coleoptera	Tenebrionidae	Trogloderus nevadus	656034	La Rivers, 1943	Trogloderus	nevadus			M. Andrew Johnston	2017						Rolf L. Aalbu		1998-09-16	1998	9	16	259		9/16/98										Adult
27795490	SCAN	ARTSYS	RLAC	0acac5fe-f0ec-4d9f-82f8-0dbb74888de2	PreservedSpecimen	29a424e3-499b-40ad-940c-2bf7a1f16619	ARTSYS0003453		Animalia	Arthropoda	Insecta	Coleoptera	Tenebrionidae	Trogloderus nevadus	656034	La Rivers, 1943	Trogloderus	nevadus			M. Andrew Johnston	2017						Rolf L. Aalbu		1998-09-16	1998	9	16	259		9/16/98										Adult
27795491	SCAN	ARTSYS	RLAC	0acac5fe-f0ec-4d9f-82f8-0dbb74888de2	PreservedSpecimen	12e9c9b3-73e8-47cd-98ba-c4aa77821370	ARTSYS0003454		Animalia	Arthropoda	Insecta	Coleoptera	Tenebrionidae	Trogloderus nevadus	656034	La Rivers, 1943	Trogloderus	nevadus			M. Andrew Johnston	2017						Rolf L. Aalbu		1998-09-16	1998	9	16	259		9/16/98										Adult
27795500	SCAN	ARTSYS	RLAC	0acac5fe-f0ec-4d9f-82f8-0dbb74888de2	PreservedSpecimen	8d2f818a-6bcd-48bb-a25d-c7b0920aa6da	ARTSYS0003455		Animalia	Arthropoda	Insecta	Coleoptera	Tenebrionidae	Trogloderus nevadus	656034	La Rivers, 1943	Trogloderus	nevadus			M. Andrew Johnston	2017						L.G. Bezark; D.E. Russell		1993-11-21	1993	11	21	325												Adult
27795501	SCAN	ARTSYS	RLAC	0acac5fe-f0ec-4d9f-82f8-0dbb74888de2	PreservedSpecimen	d4fe345b-e6c7-4aaa-add4-0c08732f2528	ARTSYS0003456		Animalia	Arthropoda	Insecta	Coleoptera	Tenebrionidae	Trogloderus nevadus	656034	La Rivers, 1943	Trogloderus	nevadus			M. Andrew Johnston	2017						L.G. Bezark; D.E. Russell		1993-11-21	1993	11	21	325		11/21/93										Adult
27795502	SCAN	ARTSYS	RLAC	0acac5fe-f0ec-4d9f-82f8-0dbb74888de2	PreservedSpecimen	e7687ad3-87f3-42ba-88b0-d375c42f120e	ARTSYS0003457		Animalia	Arthropoda	Insecta	Coleoptera	Tenebrionidae	Trogloderus nevadus	656034	La Rivers, 1943	Trogloderus	nevadus			M. Andrew Johnston	2017						L.G. Bezark; D.E. Russell		1993-11-21	1993	11	21	325		11/21/93										Adult
27795503	SCAN	ARTSYS	RLAC	0acac5fe-f0ec-4d9f-82f8-0dbb74888de2	PreservedSpecimen	8be932de-6a17-4032-b212-c2d70221d188	ARTSYS0003458		Animalia	Arthropoda	Insecta	Coleoptera	Tenebrionidae	Trogloderus nevadus	656034	La Rivers, 1943	Trogloderus	nevadus			M. Andrew Johnston	2017						L.G. Bezark; D.E. Russell		1993-11-21	1993	11	21	325		11/21/93										Adult
27795504	SCAN	ARTSYS	RLAC	0acac5fe-f0ec-4d9f-82f8-0dbb74888de2	PreservedSpecimen	c4a39dc3-7053-417a-a8ca-344ea0f06e54	ARTSYS0003459		Animalia	Arthropoda	Insecta	Coleoptera	Tenebrionidae	Trogloderus nevadus	656034	La Rivers, 1943	Trogloderus	nevadus			M. Andrew Johnston	2017						L.G. Bezark; D.E. Russell		1993-11-21	1993	11	21	325		11/21/93										Adult
27795505	SCAN	ARTSYS	RLAC	0acac5fe-f0ec-4d9f-82f8-0dbb74888de2	PreservedSpecimen	37ae0052-03db-4044-964c-041c0991bbb5	ARTSYS0003460		Animalia	Arthropoda	Insecta	Coleoptera	Tenebrionidae	Trogloderus nevadus	656034	La Rivers, 1943	Trogloderus	nevadus			M. Andrew Johnston	2017						L.G. Bezark; D.E. Russell		1993-11-21	1993	11	21	325		11/21/93										Adult
27795506	SCAN	ARTSYS	RLAC	0acac5fe-f0ec-4d9f-82f8-0dbb74888de2	PreservedSpecimen	c9a10900-2c7c-470b-9c28-3cea2a2e9d55	ARTSYS0003461		Animalia	Arthropoda	Insecta	Coleoptera	Tenebrionidae	Trogloderus nevadus	656034	La Rivers, 1943	Trogloderus	nevadus			M. Andrew Johnston	2017						L.G. Bezark; D.E. Russell		1993-11-21	1993	11	21	325		11/21/93										Adult
27795507	SCAN	ARTSYS	RLAC	0acac5fe-f0ec-4d9f-82f8-0dbb74888de2	PreservedSpecimen	73eab8f9-52fb-428d-b8e8-43658b1e3d22	ARTSYS0003462		Animalia	Arthropoda	Insecta	Coleoptera	Tenebrionidae	Trogloderus nevadus	656034	La Rivers, 1943	Trogloderus	nevadus			M. Andrew Johnston	2017						L.G. Bezark; D.E. Russell		1993-11-21	1993	11	21	325		11/21/93										Adult
27795508	SCAN	ARTSYS	UCDC	0acac5fe-f0ec-4d9f-82f8-0dbb74888de2	PreservedSpecimen	87eeeac1-0e28-4d9e-87e4-07e57036fdba	ARTSYS0003463		Animalia	Arthropoda	Insecta	Coleoptera	Tenebrionidae	Trogloderus nevadus	656034	La Rivers, 1943	Trogloderus	nevadus			M. Andrew Johnston	2017						R.W. Rust		1980-06-00	1980	6														Adult
27795509	SCAN	ARTSYS	UCDC	0acac5fe-f0ec-4d9f-82f8-0dbb74888de2	PreservedSpecimen	efb4018f-867a-4178-9b99-3de8f607d8b4	ARTSYS0003464		Animalia	Arthropoda	Insecta	Coleoptera	Tenebrionidae	Trogloderus nevadus	656034	La Rivers, 1943	Trogloderus	nevadus			M. Andrew Johnston	2017						R.W. Rust		1980-06-00	1980	6														Adult
27795510	SCAN	ARTSYS	UCDC	0acac5fe-f0ec-4d9f-82f8-0dbb74888de2	PreservedSpecimen	13667274-f529-4627-85e8-a5b3a4c63c0d	ARTSYS0003465		Animalia	Arthropoda	Insecta	Coleoptera	Tenebrionidae	Trogloderus nevadus	656034	La Rivers, 1943	Trogloderus	nevadus			M. Andrew Johnston	2017						R.W. Rust		1980-04-00	1980	4														Adult
27795511	SCAN	ARTSYS	UCDC	0acac5fe-f0ec-4d9f-82f8-0dbb74888de2	PreservedSpecimen	360b3b9a-3460-4827-850c-dba0113ea6f1	ARTSYS0003466		Animalia	Arthropoda	Insecta	Coleoptera	Tenebrionidae	Trogloderus nevadus	656034	La Rivers, 1943	Trogloderus	nevadus			M. Andrew Johnston	2017						R.W. Rust		1980-08-00	1980	8														Adult
27795512	SCAN	ARTSYS	UCDC	0acac5fe-f0ec-4d9f-82f8-0dbb74888de2	PreservedSpecimen	96f96b00-e0ac-4cd6-8c80-b15c814380e0	ARTSYS0003467		Animalia	Arthropoda	Insecta	Coleoptera	Tenebrionidae	Trogloderus nevadus	656034	La Rivers, 1943	Trogloderus	nevadus			M. Andrew Johnston	2017						R.W. Rust		1979-05-23	1979	5	23	143												Adult
27795513	SCAN	ARTSYS	UCDC	0acac5fe-f0ec-4d9f-82f8-0dbb74888de2	PreservedSpecimen	de270c4f-bd12-46c5-858e-97733f20b7d7	ARTSYS0003468		Animalia	Arthropoda	Insecta	Coleoptera	Tenebrionidae	Trogloderus nevadus	656034	La Rivers, 1943	Trogloderus	nevadus			M. Andrew Johnston	2017						R.W. Rust		1979-08-24	1979	8	24	236												Adult
27795514	SCAN	ARTSYS	UCDC	0acac5fe-f0ec-4d9f-82f8-0dbb74888de2	PreservedSpecimen	63d56c89-3cb0-49d4-9129-8df06841da5b	ARTSYS0003469		Animalia	Arthropoda	Insecta	Coleoptera	Tenebrionidae	Trogloderus nevadus	656034	La Rivers, 1943	Trogloderus	nevadus			M. Andrew Johnston	2017						R.W. Rust		1979-08-24	1979	8	24	236												Adult
27795515	SCAN	ARTSYS	UCDC	0acac5fe-f0ec-4d9f-82f8-0dbb74888de2	PreservedSpecimen	7ee9f4e9-672a-47c8-874e-52dcd02687aa	ARTSYS0003470		Animalia	Arthropoda	Insecta	Coleoptera	Tenebrionidae	Trogloderus nevadus	656034	La Rivers, 1943	Trogloderus	nevadus			M. Andrew Johnston	2017						R.W. Rust		1979-08-24	1979	8	24	236												Adult
27795516	SCAN	ARTSYS	UCDC	0acac5fe-f0ec-4d9f-82f8-0dbb74888de2	PreservedSpecimen	1e366f8b-b536-49b5-aa9b-d175b00f8f85	ARTSYS0003471		Animalia	Arthropoda	Insecta	Coleoptera	Tenebrionidae	Trogloderus nevadus	656034	La Rivers, 1943	Trogloderus	nevadus			M. Andrew Johnston	2017						R.W. Rust		1979-09-22	1979	9	22	265												Adult
27795517	SCAN	ARTSYS	UCDC	0acac5fe-f0ec-4d9f-82f8-0dbb74888de2	PreservedSpecimen	78044f26-a9d3-4b14-8046-7cecc3213fd3	ARTSYS0003472		Animalia	Arthropoda	Insecta	Coleoptera	Tenebrionidae	Trogloderus nevadus	656034	La Rivers, 1943	Trogloderus	nevadus			M. Andrew Johnston	2017						R.W. Rust		1979-09-21	1979	9	21	264												Adult
27795518	SCAN	ARTSYS	UCDC	0acac5fe-f0ec-4d9f-82f8-0dbb74888de2	PreservedSpecimen	d24afc9f-fd0c-43ae-94de-4196b3ac73cc	ARTSYS0003473		Animalia	Arthropoda	Insecta	Coleoptera	Tenebrionidae	Trogloderus nevadus	656034	La Rivers, 1943	Trogloderus	nevadus			M. Andrew Johnston	2017						R.W. Rust		1979-09-21	1979	9	21	264												Adult
27795519	SCAN	ARTSYS	UCDC	0acac5fe-f0ec-4d9f-82f8-0dbb74888de2	PreservedSpecimen	83fbf6ed-8d4d-4dec-8adf-0f888ff9f7e7	ARTSYS0003474		Animalia	Arthropoda	Insecta	Coleoptera	Tenebrionidae	Trogloderus nevadus	656034	La Rivers, 1943	Trogloderus	nevadus			M. Andrew Johnston	2017						R.W. Rust		1979-09-21	1979	9	21	264												Adult
27795520	SCAN	ARTSYS	UCDC	0acac5fe-f0ec-4d9f-82f8-0dbb74888de2	PreservedSpecimen	65c88d4b-64d4-4847-89ce-f557d24c87af	ARTSYS0003475		Animalia	Arthropoda	Insecta	Coleoptera	Tenebrionidae	Trogloderus nevadus	656034	La Rivers, 1943	Trogloderus	nevadus			M. Andrew Johnston	2017						P.S. Ward		1984-06-25	1984	6	25	177		25-28.vi.1994										Adult
27795521	SCAN	ARTSYS	UCDC	0acac5fe-f0ec-4d9f-82f8-0dbb74888de2	PreservedSpecimen	2e2e0f0e-a2b4-45fd-bf16-10dc9040c9da	ARTSYS0003476		Animalia	Arthropoda	Insecta	Coleoptera	Tenebrionidae	Trogloderus nevadus	656034	La Rivers, 1943	Trogloderus	nevadus			M. Andrew Johnston	2017						T.R. Haig		1960-05-27	1960	5	27	148												Adult
27795522	SCAN	ARTSYS	UCDC	0acac5fe-f0ec-4d9f-82f8-0dbb74888de2	PreservedSpecimen	3a0b9347-b27b-4bef-9c1d-d5c3c5c67662	ARTSYS0003477		Animalia	Arthropoda	Insecta	Coleoptera	Tenebrionidae	Trogloderus nevadus	656034	La Rivers, 1943	Trogloderus	nevadus			M. Andrew Johnston	2017						T.R. Haig		1960-05-27	1960	5	27	148												Adult
27795523	SCAN	ARTSYS	UCDC	0acac5fe-f0ec-4d9f-82f8-0dbb74888de2	PreservedSpecimen	585cbd07-5453-48dc-afdf-0d666f6a58e6	ARTSYS0003478		Animalia	Arthropoda	Insecta	Coleoptera	Tenebrionidae	Trogloderus nevadus	656034	La Rivers, 1943	Trogloderus	nevadus			M. Andrew Johnston	2017						T.R. Haig		1960-05-27	1960	5	27	148												Adult
27795524	SCAN	ARTSYS	UCDC	0acac5fe-f0ec-4d9f-82f8-0dbb74888de2	PreservedSpecimen	f2b08dca-6da6-4490-819b-ae9f1a1e87a7	ARTSYS0003479		Animalia	Arthropoda	Insecta	Coleoptera	Tenebrionidae	Trogloderus nevadus	656034	La Rivers, 1943	Trogloderus	nevadus			M. Andrew Johnston	2017						T.R. Haig		1960-05-27	1960	5	27	148												Adult
27795525	SCAN	ARTSYS	CASC	0acac5fe-f0ec-4d9f-82f8-0dbb74888de2	PreservedSpecimen	25bd479a-7af2-4d7e-8cf4-85a2e42aae36	ARTSYS0003480		Animalia	Arthropoda	Insecta	Coleoptera	Tenebrionidae	Trogloderus nevadus	656034	La Rivers, 1943	Trogloderus	nevadus			M. Andrew Johnston	2017						J.C. Chamberlin			1960	5	27	148												Adult
27795526	SCAN	ARTSYS	CASC	0acac5fe-f0ec-4d9f-82f8-0dbb74888de2	PreservedSpecimen	b324a489-dce0-4630-8767-10c48dfd37d2	ARTSYS0003481		Animalia	Arthropoda	Insecta	Coleoptera	Tenebrionidae	Trogloderus nevadus	656034	La Rivers, 1943	Trogloderus	nevadus			M. Andrew Johnston	2017								1964-07-21	1964	7	21	203												Adult
27795527	SCAN	ARTSYS	CASC	0acac5fe-f0ec-4d9f-82f8-0dbb74888de2	PreservedSpecimen	f1ec04f2-6f63-483f-b60f-a85942b766fe	ARTSYS0003482		Animalia	Arthropoda	Insecta	Coleoptera	Tenebrionidae	Trogloderus nevadus	656034	La Rivers, 1943	Trogloderus	nevadus			M. Andrew Johnston	2017								1964-07-21	1964	7	21	203												Adult
27795528	SCAN	ARTSYS	CASC	0acac5fe-f0ec-4d9f-82f8-0dbb74888de2	PreservedSpecimen	82ebf0ea-6a75-42ed-8f3b-62caeffc886a	ARTSYS0003483		Animalia	Arthropoda	Insecta	Coleoptera	Tenebrionidae	Trogloderus nevadus	656034	La Rivers, 1943	Trogloderus	nevadus			M. Andrew Johnston	2017					Paratype	Ira La Rivers		1941-07-07	1941	7	7	188												Adult
27795529	SCAN	ARTSYS	CASC	0acac5fe-f0ec-4d9f-82f8-0dbb74888de2	PreservedSpecimen	53001f4c-94bb-4483-a644-37cfde6b360e	ARTSYS0003484		Animalia	Arthropoda	Insecta	Coleoptera	Tenebrionidae	Trogloderus nevadus	656034	La Rivers, 1943	Trogloderus	nevadus			Ira La Rivers	1942					Paratype	Ira La Rivers		1941-06-08	1941	6	8	159												Adult
27795530	SCAN	ARTSYS	CASC	0acac5fe-f0ec-4d9f-82f8-0dbb74888de2	PreservedSpecimen	6fecd329-c319-4b13-863e-36e066bad8ef	ARTSYS0003485		Animalia	Arthropoda	Insecta	Coleoptera	Tenebrionidae	Trogloderus nevadus	656034	La Rivers, 1943	Trogloderus	nevadus			Ira La Rivers	1942					Paratype				1941	6	8	159			Intercepted by ag inspectors, likely from Nevada									Adult
27795531	SCAN	ARTSYS	CASC	0acac5fe-f0ec-4d9f-82f8-0dbb74888de2	PreservedSpecimen	f7919e55-71d5-4601-9b42-b4f672080926	ARTSYS0003486		Animalia	Arthropoda	Insecta	Coleoptera	Tenebrionidae	Trogloderus nevadus	656034	La Rivers, 1943	Trogloderus	nevadus			Ira La Rivers	1942					Paratype				1941	6	8	159			Intercepted by ag inspectors, likely from Nevada									Adult
27795532	SCAN	ARTSYS	CASC	0acac5fe-f0ec-4d9f-82f8-0dbb74888de2	PreservedSpecimen	e475967d-cd71-48ae-a86d-67f3f20bffff	ARTSYS0003487		Animalia	Arthropoda	Insecta	Coleoptera	Tenebrionidae	Trogloderus nevadus	656034	La Rivers, 1943	Trogloderus	nevadus			M. Andrew Johnston	2017									1941	6	8	159			Intercepted by ag inspectors, likely from Nevada									Adult
27795533	SCAN	ARTSYS	CASC	0acac5fe-f0ec-4d9f-82f8-0dbb74888de2	PreservedSpecimen	c2d030dd-6f65-4907-a2f2-ed0085191088	ARTSYS0003488		Animalia	Arthropoda	Insecta	Coleoptera	Tenebrionidae	Trogloderus nevadus	656034	La Rivers, 1943	Trogloderus	nevadus			M. Andrew Johnston	2017								1923-05-00	1923	5														Adult
27795534	SCAN	ARTSYS	CASC	0acac5fe-f0ec-4d9f-82f8-0dbb74888de2	PreservedSpecimen	d3bc4e4a-dada-4932-a2e0-888b69a2d574	ARTSYS0003489		Animalia	Arthropoda	Insecta	Coleoptera	Tenebrionidae	Trogloderus nevadus	656034	La Rivers, 1943	Trogloderus	nevadus			M. Andrew Johnston	2017									1941	6	8	159			Intercepted by ag inspectors, likely from Nevada									Adult
27795535	SCAN	ARTSYS	CSCA	0acac5fe-f0ec-4d9f-82f8-0dbb74888de2	PreservedSpecimen	00ab513c-364e-4299-8c3d-309b2cbc466c	ARTSYS0003490		Animalia	Arthropoda	Insecta	Coleoptera	Tenebrionidae	Trogloderus nevadus	656034	La Rivers, 1943	Trogloderus	nevadus			M. Andrew Johnston	2017						T.R. Haig		1973-07-06	1973	7	6	187		7/6/73
27795536	SCAN	ARTSYS	FSCA	0acac5fe-f0ec-4d9f-82f8-0dbb74888de2	PreservedSpecimen	87d35082-55a3-4c3d-a826-156680cb6ddf	ARTSYS0003491		Animalia	Arthropoda	Insecta	Coleoptera	Tenebrionidae	Trogloderus nevadus	656034	La Rivers, 1943	Trogloderus	nevadus			M. Andrew Johnston	2017						Paul Skelley; F. Skillman, W.B. Warner		2008-11-20	2008	11	20	325												Adult
27795537	SCAN	ARTSYS	FSCA	0acac5fe-f0ec-4d9f-82f8-0dbb74888de2	PreservedSpecimen	d2502699-9f24-4a1c-8b70-0834f4dc1ed0	ARTSYS0003492		Animalia	Arthropoda	Insecta	Coleoptera	Tenebrionidae	Trogloderus nevadus	656034	La Rivers, 1943	Trogloderus	nevadus			M. Andrew Johnston	2017						Ira La Rivers		1949-07-24	1949	7	24	205												Adult
27795538	SCAN	ARTSYS	FSCA	0acac5fe-f0ec-4d9f-82f8-0dbb74888de2	PreservedSpecimen	43d48029-f6f6-48f3-a8b6-05d1e32e7799	ARTSYS0003493		Animalia	Arthropoda	Insecta	Coleoptera	Tenebrionidae	Trogloderus nevadus	656034	La Rivers, 1943	Trogloderus	nevadus			M. Andrew Johnston	2017						R.B. Miller		1981-08-09	1981	8	9	221												Adult
27795539	SCAN	ARTSYS	FSCA	0acac5fe-f0ec-4d9f-82f8-0dbb74888de2	PreservedSpecimen	3db67c19-0ea8-493e-9dad-42b694de5b31	ARTSYS0003494		Animalia	Arthropoda	Insecta	Coleoptera	Tenebrionidae	Trogloderus nevadus	656034	La Rivers, 1943	Trogloderus	nevadus			M. Andrew Johnston	2017						R.B. Miller		1981-08-09	1981	8	9	221												Adult
27795540	SCAN	ARTSYS	FSCA	0acac5fe-f0ec-4d9f-82f8-0dbb74888de2	PreservedSpecimen	6498e9bd-ecfb-4ef0-91d6-fb936ab4ecfc	ARTSYS0003495		Animalia	Arthropoda	Insecta	Coleoptera	Tenebrionidae	Trogloderus nevadus	656034	La Rivers, 1943	Trogloderus	nevadus			M. Andrew Johnston	2017						R.B. Miller		1981-08-09	1981	8	9	221												Adult
27795541	SCAN	ARTSYS	AMNH	0acac5fe-f0ec-4d9f-82f8-0dbb74888de2	PreservedSpecimen	c0ff619e-3eaa-4c2c-a46f-dc49d5b45442	ARTSYS0003496		Animalia	Arthropoda	Insecta	Coleoptera	Tenebrionidae	Trogloderus nevadus	656034	La Rivers, 1943	Trogloderus	nevadus			Ira La Rivers	1942					Paratype	Ira La Rivers		1941-09-07	1941	9	7	250												Adult
27795542	SCAN	ARTSYS	USNM	0acac5fe-f0ec-4d9f-82f8-0dbb74888de2	PreservedSpecimen	2499d651-a694-4676-92ce-e01dd94aebce	ARTSYS0003497		Animalia	Arthropoda	Insecta	Coleoptera	Tenebrionidae	Trogloderus nevadus	656034	La Rivers, 1943	Trogloderus	nevadus			M. Andrew Johnston	2017						W.M. Mann		1954-00-00	1954															Adult
27795543	SCAN	ARTSYS	USNM	0acac5fe-f0ec-4d9f-82f8-0dbb74888de2	PreservedSpecimen	5ca0b60d-959a-4794-bd18-6f3f7a31b17d	ARTSYS0003498		Animalia	Arthropoda	Insecta	Coleoptera	Tenebrionidae	Trogloderus nevadus	656034	La Rivers, 1943	Trogloderus	nevadus			M. Andrew Johnston	2017						Warren E. Steiner; Jil M. Swearington		2008-04-16	2008	4	16	107												Adult
27795544	SCAN	ARTSYS	USNM	0acac5fe-f0ec-4d9f-82f8-0dbb74888de2	PreservedSpecimen	4694a92e-4b4f-43a8-aad3-1c7e211d4fc4	ARTSYS0003499		Animalia	Arthropoda	Insecta	Coleoptera	Tenebrionidae	Trogloderus nevadus	656034	La Rivers, 1943	Trogloderus	nevadus			M. Andrew Johnston	2017						Warren E. Steiner; Jil M. Swearington		2008-04-16	2008	4	16	107												Adult
27795545	SCAN	ARTSYS	USNM	0acac5fe-f0ec-4d9f-82f8-0dbb74888de2	PreservedSpecimen	97f74109-6bbc-49f0-815e-3dd964bfa190	ARTSYS0003500		Animalia	Arthropoda	Insecta	Coleoptera	Tenebrionidae	Trogloderus nevadus	656034	La Rivers, 1943	Trogloderus	nevadus			M. Andrew Johnston	2017						Warren E. Steiner; Jil M. Swearington		2008-04-16	2008	4	16	107												Adult
27795546	SCAN	ARTSYS	USNM	0acac5fe-f0ec-4d9f-82f8-0dbb74888de2	PreservedSpecimen	59b0d1b2-8b6b-417c-9738-95ac7b7e3ce7	ARTSYS0003501		Animalia	Arthropoda	Insecta	Coleoptera	Tenebrionidae	Trogloderus nevadus	656034	La Rivers, 1943	Trogloderus	nevadus			M. Andrew Johnston	2017						Warren E. Steiner; Jil M. Swearington		2008-04-16	2008	4	16	107												Adult
27795547	SCAN	ARTSYS	WBWC	0acac5fe-f0ec-4d9f-82f8-0dbb74888de2	PreservedSpecimen	69b6e967-6628-4462-b6ab-54694f04ae54	ARTSYS0003502		Animalia	Arthropoda	Insecta	Coleoptera	Tenebrionidae	Trogloderus nevadus	656034	La Rivers, 1943	Trogloderus	nevadus			M. Andrew Johnston	2017						William B. Warner		2008-11-17	2008	11	17	322												Adult
27795548	SCAN	ARTSYS	WBWC	0acac5fe-f0ec-4d9f-82f8-0dbb74888de2	PreservedSpecimen	efd6ca25-3896-4ef2-a5ba-5c4f58ee7584	ARTSYS0003503		Animalia	Arthropoda	Insecta	Coleoptera	Tenebrionidae	Trogloderus nevadus	656034	La Rivers, 1943	Trogloderus	nevadus			M. Andrew Johnston	2017						William B. Warner		2011-07-01	2011	7	1	182		July 1-8, 2011										Adult
27795549	SCAN	ARTSYS	WBWC	0acac5fe-f0ec-4d9f-82f8-0dbb74888de2	PreservedSpecimen	1945c140-5209-485f-a22c-7bc735458275	ARTSYS0003504		Animalia	Arthropoda	Insecta	Coleoptera	Tenebrionidae	Trogloderus nevadus	656034	La Rivers, 1943	Trogloderus	nevadus			M. Andrew Johnston	2017						William B. Warner		2011-07-01	2011	7	1	182		July 1-8, 2011										Adult
27795550	SCAN	ARTSYS	WBWC	0acac5fe-f0ec-4d9f-82f8-0dbb74888de2	PreservedSpecimen	c53586d7-528f-4c5a-8fd2-0d07764ee8c5	ARTSYS0003505		Animalia	Arthropoda	Insecta	Coleoptera	Tenebrionidae	Trogloderus nevadus	656034	La Rivers, 1943	Trogloderus	nevadus			M. Andrew Johnston	2017						William B. Warner		2011-07-01	2011	7	1	182		July 1-8, 2011										Adult
27795551	SCAN	ARTSYS	WBWC	0acac5fe-f0ec-4d9f-82f8-0dbb74888de2	PreservedSpecimen	5c1b7188-2a3d-4b33-81ba-8899c3cdd9ea	ARTSYS0003506		Animalia	Arthropoda	Insecta	Coleoptera	Tenebrionidae	Trogloderus nevadus	656034	La Rivers, 1943	Trogloderus	nevadus			M. Andrew Johnston	2017						William B. Warner		2011-07-01	2011	7	1	182		July 1-8, 2011										Adult
27795552	SCAN	ARTSYS	WBWC	0acac5fe-f0ec-4d9f-82f8-0dbb74888de2	PreservedSpecimen	0e90bf01-a163-4230-9a3a-a75463908ccb	ARTSYS0003507		Animalia	Arthropoda	Insecta	Coleoptera	Tenebrionidae	Trogloderus nevadus	656034	La Rivers, 1943	Trogloderus	nevadus			M. Andrew Johnston	2017						William B. Warner		2011-07-01	2011	7	1	182		July 1-8, 2011										Adult
27795553	SCAN	ARTSYS	WBWC	0acac5fe-f0ec-4d9f-82f8-0dbb74888de2	PreservedSpecimen	20132ad1-5301-4159-9aa7-65a8d534fa17	ARTSYS0003508		Animalia	Arthropoda	Insecta	Coleoptera	Tenebrionidae	Trogloderus nevadus	656034	La Rivers, 1943	Trogloderus	nevadus			M. Andrew Johnston	2017						William B. Warner		2011-07-01	2011	7	1	182		July 1-8, 2011										Adult
27795554	SCAN	ARTSYS	WBWC	0acac5fe-f0ec-4d9f-82f8-0dbb74888de2	PreservedSpecimen	bed98023-d978-4fe0-aee2-d378534a4eec	ARTSYS0003509		Animalia	Arthropoda	Insecta	Coleoptera	Tenebrionidae	Trogloderus nevadus	656034	La Rivers, 1943	Trogloderus	nevadus			M. Andrew Johnston	2017						William B. Warner		2011-07-01	2011	7	1	182		July 1-8, 2011										Adult
27795555	SCAN	ARTSYS	WBWC	0acac5fe-f0ec-4d9f-82f8-0dbb74888de2	PreservedSpecimen	c7e33ad9-498b-49d3-9354-8c6f2e59d48a	ARTSYS0003510		Animalia	Arthropoda	Insecta	Coleoptera	Tenebrionidae	Trogloderus nevadus	656034	La Rivers, 1943	Trogloderus	nevadus			M. Andrew Johnston	2017						William B. Warner		2011-07-01	2011	7	1	182		July 1-8, 2011										Adult
27795556	SCAN	ARTSYS	WBWC	0acac5fe-f0ec-4d9f-82f8-0dbb74888de2	PreservedSpecimen	7e8181ba-3e63-48dc-9fba-aede3e8f16ad	ARTSYS0003511		Animalia	Arthropoda	Insecta	Coleoptera	Tenebrionidae	Trogloderus nevadus	656034	La Rivers, 1943	Trogloderus	nevadus			M. Andrew Johnston	2017						William B. Warner		2011-07-01	2011	7	1	182		July 1-8, 2011										Adult
27795557	SCAN	ARTSYS	WBWC	0acac5fe-f0ec-4d9f-82f8-0dbb74888de2	PreservedSpecimen	d3e4e19c-9f83-4a50-a2d3-1d16cf33d1ce	ARTSYS0003512		Animalia	Arthropoda	Insecta	Coleoptera	Tenebrionidae	Trogloderus nevadus	656034	La Rivers, 1943	Trogloderus	nevadus			M. Andrew Johnston	2017						William B. Warner		2011-07-01	2011	7	1	182		July 1-8, 2011										Adult
27795558	SCAN	ARTSYS	WBWC	0acac5fe-f0ec-4d9f-82f8-0dbb74888de2	PreservedSpecimen	22089378-92e2-40fd-aea4-0cb6020b80d3	ARTSYS0003513		Animalia	Arthropoda	Insecta	Coleoptera	Tenebrionidae	Trogloderus nevadus	656034	La Rivers, 1943	Trogloderus	nevadus			M. Andrew Johnston	2017						William B. Warner		2011-07-01	2011	7	1	182		July 1-8, 2011										Adult
27795564	SCAN	ARTSYS	RLAC	0acac5fe-f0ec-4d9f-82f8-0dbb74888de2	PreservedSpecimen	0c310e61-4362-4be9-96ce-1e5263e88e16	ARTSYS0003514		Animalia	Arthropoda	Insecta	Coleoptera	Tenebrionidae	Trogloderus nevadus	656034	La Rivers, 1943	Trogloderus	nevadus			M. Andrew Johnston	2017						A.V. Evans; K.A. Smith		1983-03-27	1983	3	27	86												Adult
27795565	SCAN	ARTSYS	RLAC	0acac5fe-f0ec-4d9f-82f8-0dbb74888de2	PreservedSpecimen	2f359905-af32-4299-a8cb-dd9bb517a4e5	ARTSYS0003515		Animalia	Arthropoda	Insecta	Coleoptera	Tenebrionidae	Trogloderus nevadus	656034	La Rivers, 1943	Trogloderus	nevadus			M. Andrew Johnston	2017						A.V. Evans; K.A. Smith		1983-03-27	1983	3	27	86												Adult
27795566	SCAN	ARTSYS	USNM	0acac5fe-f0ec-4d9f-82f8-0dbb74888de2	PreservedSpecimen	e7973044-1be2-46a9-a482-1ce2f595e030	ARTSYS0003516		Animalia	Arthropoda	Insecta	Coleoptera	Tenebrionidae	Trogloderus nevadus	656034	La Rivers, 1943	Trogloderus	nevadus			M. Andrew Johnston	2017						Warren E. Steiner; Jil M. Swearington		2008-04-15	2008	4	15	106												Adult
27795567	SCAN	ARTSYS	USNM	0acac5fe-f0ec-4d9f-82f8-0dbb74888de2	PreservedSpecimen	5cea5923-a279-40eb-94ae-cbef550674fa	ARTSYS0003517		Animalia	Arthropoda	Insecta	Coleoptera	Tenebrionidae	Trogloderus nevadus	656034	La Rivers, 1943	Trogloderus	nevadus			M. Andrew Johnston	2017						Warren E. Steiner; Jil M. Swearington		2008-04-15	2008	4	15	106												Adult
27795568	SCAN	ARTSYS	USNM	0acac5fe-f0ec-4d9f-82f8-0dbb74888de2	PreservedSpecimen	d4f717e8-2b9f-4283-a45e-d31416c53cdb	ARTSYS0003518		Animalia	Arthropoda	Insecta	Coleoptera	Tenebrionidae	Trogloderus nevadus	656034	La Rivers, 1943	Trogloderus	nevadus			M. Andrew Johnston	2017						Warren E. Steiner; Jil M. Swearington		2008-04-15	2008	4	15	106												Adult
27795569	SCAN	ARTSYS	USNM	0acac5fe-f0ec-4d9f-82f8-0dbb74888de2	PreservedSpecimen	3767eb91-b73e-49bc-bb85-421d12308906	ARTSYS0003519		Animalia	Arthropoda	Insecta	Coleoptera	Tenebrionidae	Trogloderus nevadus	656034	La Rivers, 1943	Trogloderus	nevadus			M. Andrew Johnston	2017						Warren E. Steiner; Jil M. Swearington		2008-04-15	2008	4	15	106												Adult
27796959	SCAN	ARTSYS	CSCA	0acac5fe-f0ec-4d9f-82f8-0dbb74888de2	PreservedSpecimen	5ecb7199-b7c8-43c7-9e7d-e071f9cb5e83	ARTSYS0003520		Animalia	Arthropoda	Insecta	Coleoptera	Tenebrionidae	Trogloderus kandai	656039	Johnston	Trogloderus	kandai			M. Andrew Johnston	2017					Paratype	Derham Giuliani		1999-04-00	1999	4				IV-1999													antifreeze pitfall trap
27796960	SCAN	ARTSYS	CSCA	0acac5fe-f0ec-4d9f-82f8-0dbb74888de2	PreservedSpecimen	47559dd3-d629-42a4-9142-7c3bffd1f7e8	ARTSYS0003521		Animalia	Arthropoda	Insecta	Coleoptera	Tenebrionidae	Trogloderus kandai	656039	Johnston	Trogloderus	kandai			M. Andrew Johnston	2017					Paratype	Derham Giuliani		1999-04-00	1999	4	0			IV-1999													antifreeze pitfall trap
27796961	SCAN	ARTSYS	CSCA	0acac5fe-f0ec-4d9f-82f8-0dbb74888de2	PreservedSpecimen	2d935637-9f76-4d4e-80ab-649f03f7492b	ARTSYS0003522		Animalia	Arthropoda	Insecta	Coleoptera	Tenebrionidae	Trogloderus kandai	656039	Johnston	Trogloderus	kandai			M. Andrew Johnston	2017					Paratype	Derham Giuliani		1999-04-00	1999	4	0			IV-1999													antifreeze pitfall trap
27796962	SCAN	ARTSYS	CSCA	0acac5fe-f0ec-4d9f-82f8-0dbb74888de2	PreservedSpecimen	659f7940-264a-42ad-bf89-a8fefd21c38e	ARTSYS0003523		Animalia	Arthropoda	Insecta	Coleoptera	Tenebrionidae	Trogloderus kandai	656039	Johnston	Trogloderus	kandai			M. Andrew Johnston	2017					Paratype	Derham Giuliani		1999-04-00	1999	4	0			IV-1999													antifreeze pitfall trap
27796963	SCAN	ARTSYS	CSCA	0acac5fe-f0ec-4d9f-82f8-0dbb74888de2	PreservedSpecimen	54d54fe5-ea2a-4d82-a1c3-4311d360879a	ARTSYS0003524		Animalia	Arthropoda	Insecta	Coleoptera	Tenebrionidae	Trogloderus kandai	656039	Johnston	Trogloderus	kandai			M. Andrew Johnston	2017					Paratype	Derham Giuliani		1999-04-00	1999	4	0			IV-1999													antifreeze pitfall trap
27796964	SCAN	ARTSYS	CSCA	0acac5fe-f0ec-4d9f-82f8-0dbb74888de2	PreservedSpecimen	72c03361-b909-47d4-8741-81081efdd294	ARTSYS0003525		Animalia	Arthropoda	Insecta	Coleoptera	Tenebrionidae	Trogloderus kandai	656039	Johnston	Trogloderus	kandai			M. Andrew Johnston	2017					Paratype	Derham Giuliani		1999-04-00	1999	4	0			IV-1999													antifreeze pitfall trap
27796965	SCAN	ARTSYS	CSCA	0acac5fe-f0ec-4d9f-82f8-0dbb74888de2	PreservedSpecimen	d6b80dc5-30bd-4553-b1ea-d8dc7ab57743	ARTSYS0003526		Animalia	Arthropoda	Insecta	Coleoptera	Tenebrionidae	Trogloderus kandai	656039	Johnston	Trogloderus	kandai			M. Andrew Johnston	2017					Paratype	Derham Giuliani		1999-04-00	1999	4	0			IV-1999													antifreeze pitfall trap
27796966	SCAN	ARTSYS	CSCA	0acac5fe-f0ec-4d9f-82f8-0dbb74888de2	PreservedSpecimen	c175d61d-5c7c-47c8-8342-f8308802c38a	ARTSYS0003527		Animalia	Arthropoda	Insecta	Coleoptera	Tenebrionidae	Trogloderus kandai	656039	Johnston	Trogloderus	kandai			M. Andrew Johnston	2017					Paratype	Derham Giuliani		1999-04-00	1999	4	0			IV-1999													antifreeze pitfall trap
27796967	SCAN	ARTSYS	CSCA	0acac5fe-f0ec-4d9f-82f8-0dbb74888de2	PreservedSpecimen	677b3c78-bc46-4261-ac0d-845c221e20d0	ARTSYS0003528		Animalia	Arthropoda	Insecta	Coleoptera	Tenebrionidae	Trogloderus kandai	656039	Johnston	Trogloderus	kandai			M. Andrew Johnston	2017					Paratype	Derham Giuliani		1999-04-00	1999	4	0			IV-1999													antifreeze pitfall trap
27796968	SCAN	ARTSYS	CSCA	0acac5fe-f0ec-4d9f-82f8-0dbb74888de2	PreservedSpecimen	3b68de44-c496-40ce-9620-b743629800bc	ARTSYS0003529		Animalia	Arthropoda	Insecta	Coleoptera	Tenebrionidae	Trogloderus kandai	656039	Johnston	Trogloderus	kandai			M. Andrew Johnston	2017					Paratype	Derham Giuliani		1999-04-00	1999	4	0			IV-1999													antifreeze pitfall trap
27796969	SCAN	ARTSYS	CSCA	0acac5fe-f0ec-4d9f-82f8-0dbb74888de2	PreservedSpecimen	c84ff40e-ee16-4fbd-b9df-23713571412b	ARTSYS0003530		Animalia	Arthropoda	Insecta	Coleoptera	Tenebrionidae	Trogloderus kandai	656039	Johnston	Trogloderus	kandai			M. Andrew Johnston	2017					Paratype	Derham Giuliani		1999-04-00	1999	4	0			IV-1999													antifreeze pitfall trap
27796970	SCAN	ARTSYS	CSCA	0acac5fe-f0ec-4d9f-82f8-0dbb74888de2	PreservedSpecimen	ba6bba2f-a12c-47f4-82fc-5d721a08711b	ARTSYS0003531		Animalia	Arthropoda	Insecta	Coleoptera	Tenebrionidae	Trogloderus kandai	656039	Johnston	Trogloderus	kandai			M. Andrew Johnston	2017					Paratype	Derham Giuliani		1999-04-00	1999	4	0			IV-1999													antifreeze pitfall trap
27796971	SCAN	ARTSYS	CSCA	0acac5fe-f0ec-4d9f-82f8-0dbb74888de2	PreservedSpecimen	c3b2b7a5-eed0-4a38-9622-cda0c0438ed5	ARTSYS0003532		Animalia	Arthropoda	Insecta	Coleoptera	Tenebrionidae	Trogloderus kandai	656039	Johnston	Trogloderus	kandai			M. Andrew Johnston	2017					Paratype	Derham Giuliani		1999-04-00	1999	4	0			IV-1999													antifreeze pitfall trap
27796972	SCAN	ARTSYS	CSCA	0acac5fe-f0ec-4d9f-82f8-0dbb74888de2	PreservedSpecimen	5c8f9271-f60a-49df-b9a5-d599cb9e8f3a	ARTSYS0003533		Animalia	Arthropoda	Insecta	Coleoptera	Tenebrionidae	Trogloderus kandai	656039	Johnston	Trogloderus	kandai			M. Andrew Johnston	2017					Paratype	Derham Giuliani		1999-04-00	1999	4	0			IV-1999													antifreeze pitfall trap
27796973	SCAN	ARTSYS	CSCA	0acac5fe-f0ec-4d9f-82f8-0dbb74888de2	PreservedSpecimen	2fd00012-43b5-47d7-b4e8-dae0917b42e3	ARTSYS0003534		Animalia	Arthropoda	Insecta	Coleoptera	Tenebrionidae	Trogloderus kandai	656039	Johnston	Trogloderus	kandai			M. Andrew Johnston	2017					Paratype	Derham Giuliani		1999-04-00	1999	4	0			IV-1999													antifreeze pitfall trap
27796974	SCAN	ARTSYS	CSCA	0acac5fe-f0ec-4d9f-82f8-0dbb74888de2	PreservedSpecimen	2f50ed65-f45c-434c-9d26-d10542eab158	ARTSYS0003535		Animalia	Arthropoda	Insecta	Coleoptera	Tenebrionidae	Trogloderus kandai	656039	Johnston	Trogloderus	kandai			M. Andrew Johnston	2017					Paratype	Derham Giuliani		1999-04-00	1999	4	0			IV-1999													antifreeze pitfall trap
27796975	SCAN	ARTSYS	CSCA	0acac5fe-f0ec-4d9f-82f8-0dbb74888de2	PreservedSpecimen	e17ddd4d-dc02-47ea-8d6f-8f9981a23d6c	ARTSYS0003536		Animalia	Arthropoda	Insecta	Coleoptera	Tenebrionidae	Trogloderus kandai	656039	Johnston	Trogloderus	kandai			M. Andrew Johnston	2017					Paratype	Derham Giuliani		1999-04-00	1999	4	0			IV-1999													antifreeze pitfall trap
27796976	SCAN	ARTSYS	CSCA	0acac5fe-f0ec-4d9f-82f8-0dbb74888de2	PreservedSpecimen	2b254912-d360-4ae7-b308-fbf5f0c94476	ARTSYS0003537		Animalia	Arthropoda	Insecta	Coleoptera	Tenebrionidae	Trogloderus kandai	656039	Johnston	Trogloderus	kandai			M. Andrew Johnston	2017					Paratype	Derham Giuliani		1999-04-00	1999	4	0			IV-1999													antifreeze pitfall trap
27796977	SCAN	ARTSYS	CSCA	0acac5fe-f0ec-4d9f-82f8-0dbb74888de2	PreservedSpecimen	6d79a97c-b836-4a42-9b30-73964de6307c	ARTSYS0003538		Animalia	Arthropoda	Insecta	Coleoptera	Tenebrionidae	Trogloderus kandai	656039	Johnston	Trogloderus	kandai			M. Andrew Johnston	2017					Paratype	Derham Giuliani		1999-04-00	1999	4	0			IV-1999													antifreeze pitfall trap
27797015	SCAN	ARTSYS	CSCA	0acac5fe-f0ec-4d9f-82f8-0dbb74888de2	PreservedSpecimen	beaa8d34-0fa6-4029-ba3a-03e6dc63849d	ARTSYS0003539		Animalia	Arthropoda	Insecta	Coleoptera	Tenebrionidae	Trogloderus kandai	656039	Johnston	Trogloderus	kandai			M. Andrew Johnston	2017					Paratype	Derham Giuliani; Hardy, Andrews		1978-03-01	1978	3	1	60												Adult			antifreeze pitfall trap
27797023	SCAN	ARTSYS	CSCA	0acac5fe-f0ec-4d9f-82f8-0dbb74888de2	PreservedSpecimen	0fbe9d60-4f98-4bb6-bbf9-d8ef089630a4	ARTSYS0003540		Animalia	Arthropoda	Insecta	Coleoptera	Tenebrionidae	Trogloderus kandai	656039	Johnston	Trogloderus	kandai			M. Andrew Johnston	2017					Paratype	Derham Giuliani; Hardy, Andrews		1978-04-17	1978	4	17	60		1978-4-17										Adult			antifreeze pitfall trap
27797024	SCAN	ARTSYS	CSCA	0acac5fe-f0ec-4d9f-82f8-0dbb74888de2	PreservedSpecimen	2d4328c1-bd69-4021-ae15-c4786eabf0f8	ARTSYS0003541		Animalia	Arthropoda	Insecta	Coleoptera	Tenebrionidae	Trogloderus kandai	656039	Johnston	Trogloderus	kandai			M. Andrew Johnston	2017					Paratype	Derham Giuliani; Hardy, Andrews		1978-05-15	1978	5	15	60		1978-5-15										Adult			antifreeze pitfall trap
27797025	SCAN	ARTSYS	CSCA	0acac5fe-f0ec-4d9f-82f8-0dbb74888de2	PreservedSpecimen	c4219a4e-17c3-4c52-afe6-db1f82497c26	ARTSYS0003542		Animalia	Arthropoda	Insecta	Coleoptera	Tenebrionidae	Trogloderus kandai	656039	Johnston	Trogloderus	kandai			M. Andrew Johnston	2017					Paratype	Derham Giuliani; Hardy, Andrews		1978-05-15	1978	5	15	60		1978-5-15										Adult			antifreeze pitfall trap
27797026	SCAN	ARTSYS	CSCA	0acac5fe-f0ec-4d9f-82f8-0dbb74888de2	PreservedSpecimen	e9735c7d-a97d-4591-8b2d-fdfda0fff8d8	ARTSYS0003543		Animalia	Arthropoda	Insecta	Coleoptera	Tenebrionidae	Trogloderus kandai	656039	Johnston	Trogloderus	kandai			M. Andrew Johnston	2017					Paratype	Derham Giuliani; Hardy, Andrews		1978-05-15	1978	5	15	60		1978-5-15										Adult			antifreeze pitfall trap
27797027	SCAN	ARTSYS	CSCA	0acac5fe-f0ec-4d9f-82f8-0dbb74888de2	PreservedSpecimen	2b598f11-ea5a-4317-b18b-67b27a98dd0f	ARTSYS0003544		Animalia	Arthropoda	Insecta	Coleoptera	Tenebrionidae	Trogloderus kandai	656039	Johnston	Trogloderus	kandai			M. Andrew Johnston	2017					Paratype	Derham Giuliani; Hardy, Andrews		1978-05-15	1978	5	15	60		1978-5-15										Adult			antifreeze pitfall trap
27797028	SCAN	ARTSYS	CSCA	0acac5fe-f0ec-4d9f-82f8-0dbb74888de2	PreservedSpecimen	bfa43be8-bf6c-4163-871f-4e04ca06a459	ARTSYS0003545		Animalia	Arthropoda	Insecta	Coleoptera	Tenebrionidae	Trogloderus kandai	656039	Johnston	Trogloderus	kandai			M. Andrew Johnston	2017					Paratype	Derham Giuliani; Hardy, Andrews		1978-05-15	1978	5	15	60		1978-5-15										Adult			antifreeze pitfall trap
27797029	SCAN	ARTSYS	CSCA	0acac5fe-f0ec-4d9f-82f8-0dbb74888de2	PreservedSpecimen	7aab519a-aaae-405e-b5c5-e4b41bd3acc8	ARTSYS0003546		Animalia	Arthropoda	Insecta	Coleoptera	Tenebrionidae	Trogloderus kandai	656039	Johnston	Trogloderus	kandai			M. Andrew Johnston	2017					Paratype	Derham Giuliani; Hardy, Andrews		1978-06-15	1978	6	15	60		1978-6-15										Adult			antifreeze pitfall trap
27797030	SCAN	ARTSYS	CSCA	0acac5fe-f0ec-4d9f-82f8-0dbb74888de2	PreservedSpecimen	19aaa367-c944-4517-aeea-21209604d52d	ARTSYS0003547		Animalia	Arthropoda	Insecta	Coleoptera	Tenebrionidae	Trogloderus kandai	656039	Johnston	Trogloderus	kandai			M. Andrew Johnston	2017					Paratype	Derham Giuliani; Hardy, Andrews		1978-06-15	1978	6	15	60		1978-6-15										Adult			antifreeze pitfall trap
27797031	SCAN	ARTSYS	CSCA	0acac5fe-f0ec-4d9f-82f8-0dbb74888de2	PreservedSpecimen	44ca7d1c-6bc8-418d-8b23-a96857dffc48	ARTSYS0003548		Animalia	Arthropoda	Insecta	Coleoptera	Tenebrionidae	Trogloderus kandai	656039	Johnston	Trogloderus	kandai			M. Andrew Johnston	2017					Paratype	Derham Giuliani; Hardy, Andrews		1978-06-15	1978	6	15	60		1978-6-15										Adult			antifreeze pitfall trap
27797032	SCAN	ARTSYS	CSCA	0acac5fe-f0ec-4d9f-82f8-0dbb74888de2	PreservedSpecimen	062fe918-a18e-4cbd-891a-51bab5ac49d0	ARTSYS0003549		Animalia	Arthropoda	Insecta	Coleoptera	Tenebrionidae	Trogloderus kandai	656039	Johnston	Trogloderus	kandai			M. Andrew Johnston	2017					Paratype	Derham Giuliani; Hardy, Andrews		1978-06-15	1978	6	15	60		1978-6-15										Adult			antifreeze pitfall trap
27797033	SCAN	ARTSYS	CSCA	0acac5fe-f0ec-4d9f-82f8-0dbb74888de2	PreservedSpecimen	9f8d6cbd-f953-44a8-baa7-cb4e9c261dcf	ARTSYS0003550		Animalia	Arthropoda	Insecta	Coleoptera	Tenebrionidae	Trogloderus kandai	656039	Johnston	Trogloderus	kandai			M. Andrew Johnston	2017					Paratype	Derham Giuliani; Hardy, Andrews		1978-07-15	1978	7	15	60		1978-7-15										Adult			antifreeze pitfall trap
27797034	SCAN	ARTSYS	CSCA	0acac5fe-f0ec-4d9f-82f8-0dbb74888de2	PreservedSpecimen	ab90711a-b337-4792-a3e0-b3c1ddbbcf3c	ARTSYS0003551		Animalia	Arthropoda	Insecta	Coleoptera	Tenebrionidae	Trogloderus kandai	656039	Johnston	Trogloderus	kandai			M. Andrew Johnston	2017					Paratype	Derham Giuliani; Hardy, Andrews		1978-07-15	1978	7	15	60		1978-7-15										Adult			antifreeze pitfall trap
27797035	SCAN	ARTSYS	CSCA	0acac5fe-f0ec-4d9f-82f8-0dbb74888de2	PreservedSpecimen	e0785e17-8cc4-484c-b6b5-de7e3c24e9b4	ARTSYS0003552		Animalia	Arthropoda	Insecta	Coleoptera	Tenebrionidae	Trogloderus kandai	656039	Johnston	Trogloderus	kandai			M. Andrew Johnston	2017					Paratype	Derham Giuliani; Hardy, Andrews		1978-08-15	1978	8	15	60		1978-8-15										Adult			antifreeze pitfall trap
27797036	SCAN	ARTSYS	CSCA	0acac5fe-f0ec-4d9f-82f8-0dbb74888de2	PreservedSpecimen	330e37b1-96f5-4bde-a2cd-816c98432f9e	ARTSYS0003553		Animalia	Arthropoda	Insecta	Coleoptera	Tenebrionidae	Trogloderus kandai	656039	Johnston	Trogloderus	kandai			M. Andrew Johnston	2017					Paratype	Derham Giuliani; Hardy, Andrews		1978-08-15	1978	8	15	60		1978-8-15										Adult			antifreeze pitfall trap
27797037	SCAN	ARTSYS	CSCA	0acac5fe-f0ec-4d9f-82f8-0dbb74888de2	PreservedSpecimen	baad5bcc-7f03-43d1-a2bd-bc16f7bd7dc0	ARTSYS0003554		Animalia	Arthropoda	Insecta	Coleoptera	Tenebrionidae	Trogloderus kandai	656039	Johnston	Trogloderus	kandai			M. Andrew Johnston	2017					Paratype	Derham Giuliani; Hardy, Andrews		1978-08-15	1978	8	15	60		1978-8-15										Adult			antifreeze pitfall trap
27797038	SCAN	ARTSYS	CSCA	0acac5fe-f0ec-4d9f-82f8-0dbb74888de2	PreservedSpecimen	aee1756a-fbbd-4f26-81f6-b067297f10c7	ARTSYS0003555		Animalia	Arthropoda	Insecta	Coleoptera	Tenebrionidae	Trogloderus kandai	656039	Johnston	Trogloderus	kandai			M. Andrew Johnston	2017					Paratype	Derham Giuliani; Hardy, Andrews		1978-08-15	1978	8	15	60		1978-8-15										Adult			antifreeze pitfall trap
27797039	SCAN	ARTSYS	CSCA	0acac5fe-f0ec-4d9f-82f8-0dbb74888de2	PreservedSpecimen	566039a1-d5f2-47ff-a123-1b427a8b5264	ARTSYS0003556		Animalia	Arthropoda	Insecta	Coleoptera	Tenebrionidae	Trogloderus kandai	656039	Johnston	Trogloderus	kandai			M. Andrew Johnston	2017					Paratype	Derham Giuliani; Hardy, Andrews		1978-03-16	1978	3	16	60		1978-3-16										Adult			antifreeze pitfall trap
27797040	SCAN	ARTSYS	CSCA	0acac5fe-f0ec-4d9f-82f8-0dbb74888de2	PreservedSpecimen	11bb6d64-ef6f-4af4-9635-4d86f3ab3cce	ARTSYS0003557		Animalia	Arthropoda	Insecta	Coleoptera	Tenebrionidae	Trogloderus kandai	656039	Johnston	Trogloderus	kandai			M. Andrew Johnston	2017					Paratype	Derham Giuliani		1978-05-17	1978	5	17	60		1978-5-17										Adult			antifreeze pitfall trap
27797041	SCAN	ARTSYS	CSCA	0acac5fe-f0ec-4d9f-82f8-0dbb74888de2	PreservedSpecimen	af132070-10b3-4c64-a6e5-6701644a7fe1	ARTSYS0003558		Animalia	Arthropoda	Insecta	Coleoptera	Tenebrionidae	Trogloderus kandai	656039	Johnston	Trogloderus	kandai			M. Andrew Johnston	2017					Paratype	Derham Giuliani		1978-05-17	1978	5	17	60		1978-5-17										Adult			antifreeze pitfall trap
27797042	SCAN	ARTSYS	CSCA	0acac5fe-f0ec-4d9f-82f8-0dbb74888de2	PreservedSpecimen	3e96e38a-3b43-4cb0-a9cf-1db7825f1b46	ARTSYS0003559		Animalia	Arthropoda	Insecta	Coleoptera	Tenebrionidae	Trogloderus kandai	656039	Johnston	Trogloderus	kandai			M. Andrew Johnston	2017					Paratype	Derham Giuliani		1978-05-17	1978	5	17	60		1978-5-17										Adult			antifreeze pitfall trap
27797043	SCAN	ARTSYS	CSCA	0acac5fe-f0ec-4d9f-82f8-0dbb74888de2	PreservedSpecimen	572c9bb0-1203-4e6a-b553-b246ebcdd1eb	ARTSYS0003560		Animalia	Arthropoda	Insecta	Coleoptera	Tenebrionidae	Trogloderus kandai	656039	Johnston	Trogloderus	kandai			M. Andrew Johnston	2017					Paratype	Derham Giuliani		1978-05-17	1978	5	17	60		1978-5-17										Adult			antifreeze pitfall trap
27797044	SCAN	ARTSYS	CSCA	0acac5fe-f0ec-4d9f-82f8-0dbb74888de2	PreservedSpecimen	bfe5a0c1-9e3c-4619-9112-6e278adaf3c4	ARTSYS0003561		Animalia	Arthropoda	Insecta	Coleoptera	Tenebrionidae	Trogloderus kandai	656039	Johnston	Trogloderus	kandai			M. Andrew Johnston	2017					Paratype	Derham Giuliani		1978-05-17	1978	5	17	60		1978-5-17										Adult			antifreeze pitfall trap
27797045	SCAN	ARTSYS	CSCA	0acac5fe-f0ec-4d9f-82f8-0dbb74888de2	PreservedSpecimen	bb7f5e65-1343-4a22-b3f4-b7175e0e90fc	ARTSYS0003562		Animalia	Arthropoda	Insecta	Coleoptera	Tenebrionidae	Trogloderus kandai	656039	Johnston	Trogloderus	kandai			M. Andrew Johnston	2017					Paratype	Derham Giuliani		1978-05-17	1978	5	17	60		1978-5-17										Adult			antifreeze pitfall trap
27797078	SCAN	ARTSYS	CSCA	0acac5fe-f0ec-4d9f-82f8-0dbb74888de2	PreservedSpecimen	08cd23a4-1cc7-4b59-92ae-d72656499c9f	ARTSYS0003563		Animalia	Arthropoda	Insecta	Coleoptera	Tenebrionidae	Trogloderus kandai	656039	Johnston	Trogloderus	kandai			M. Andrew Johnston	2017					Paratype	Hardy; Andrews		1978-07-15	1978	7	15	60		1978-7-15										Adult
27797079	SCAN	ARTSYS	CSCA	0acac5fe-f0ec-4d9f-82f8-0dbb74888de2	PreservedSpecimen	92f11974-51d5-4be1-bf91-32ed3eeb04d2	ARTSYS0003564		Animalia	Arthropoda	Insecta	Coleoptera	Tenebrionidae	Trogloderus kandai	656039	Johnston	Trogloderus	kandai			M. Andrew Johnston	2017					Paratype	Hardy; Andrews		1978-07-15	1978	7	15	60		1978-7-15										Adult
27797080	SCAN	ARTSYS	CSCA	0acac5fe-f0ec-4d9f-82f8-0dbb74888de2	PreservedSpecimen	6c70ea64-574e-483f-afe0-9dccd0945c4b	ARTSYS0003565		Animalia	Arthropoda	Insecta	Coleoptera	Tenebrionidae	Trogloderus kandai	656039	Johnston	Trogloderus	kandai			M. Andrew Johnston	2017					Paratype	Hardy; Andrews		1978-07-15	1978	7	15	60		1978-7-15										Adult
27797081	SCAN	ARTSYS	CSCA	0acac5fe-f0ec-4d9f-82f8-0dbb74888de2	PreservedSpecimen	17d1f057-6935-460f-b067-eb8d0c07debd	ARTSYS0003566		Animalia	Arthropoda	Insecta	Coleoptera	Tenebrionidae	Trogloderus kandai	656039	Johnston	Trogloderus	kandai			M. Andrew Johnston	2017					Paratype	Hardy; Andrews		1978-07-15	1978	7	15	60		1978-7-15										Adult
27797082	SCAN	ARTSYS	CSCA	0acac5fe-f0ec-4d9f-82f8-0dbb74888de2	PreservedSpecimen	a927a60d-e47b-4172-b4d2-3ff09508c2c6	ARTSYS0003567		Animalia	Arthropoda	Insecta	Coleoptera	Tenebrionidae	Trogloderus kandai	656039	Johnston	Trogloderus	kandai			M. Andrew Johnston	2017					Paratype	Hardy; Andrews		1978-07-15	1978	7	15	60		1978-7-15										Adult
27797083	SCAN	ARTSYS	CSCA	0acac5fe-f0ec-4d9f-82f8-0dbb74888de2	PreservedSpecimen	7ffd3cf0-b563-4352-9b59-ae3385059132	ARTSYS0003568		Animalia	Arthropoda	Insecta	Coleoptera	Tenebrionidae	Trogloderus kandai	656039	Johnston	Trogloderus	kandai			M. Andrew Johnston	2017					Paratype	Hardy; Andrews		1978-07-15	1978	7	15	60		1978-7-15										Adult
27797084	SCAN	ARTSYS	CSCA	0acac5fe-f0ec-4d9f-82f8-0dbb74888de2	PreservedSpecimen	78241584-bc70-42ab-bf1e-8b59bbf3c99d	ARTSYS0003569		Animalia	Arthropoda	Insecta	Coleoptera	Tenebrionidae	Trogloderus kandai	656039	Johnston	Trogloderus	kandai			M. Andrew Johnston	2017					Paratype	Hardy; Andrews		1978-07-15	1978	7	15	60		1978-7-15										Adult
27797085	SCAN	ARTSYS	CSCA	0acac5fe-f0ec-4d9f-82f8-0dbb74888de2	PreservedSpecimen	1b46421a-2da9-45e8-a893-7c069d9768e4	ARTSYS0003570		Animalia	Arthropoda	Insecta	Coleoptera	Tenebrionidae	Trogloderus kandai	656039	Johnston	Trogloderus	kandai			M. Andrew Johnston	2017					Paratype	Derham Giuliani		1979-02-23	1979	2	23	54	-31	II-23 to VI-1-79										Adult			antifreeze pitfall trap
27797086	SCAN	ARTSYS	CSCA	0acac5fe-f0ec-4d9f-82f8-0dbb74888de2	PreservedSpecimen	210f2af1-1633-4e9d-a425-f231fcdc7548	ARTSYS0003571		Animalia	Arthropoda	Insecta	Coleoptera	Tenebrionidae	Trogloderus kandai	656039	Johnston	Trogloderus	kandai			M. Andrew Johnston	2017					Paratype	Derham Giuliani		1979-02-23	1979	2	23	54	-31	II-23 to VI-1-79										Adult			antifreeze pitfall trap
27797087	SCAN	ARTSYS	CSCA	0acac5fe-f0ec-4d9f-82f8-0dbb74888de2	PreservedSpecimen	9d52eb27-5aa7-4249-9aff-672aa01d0b68	ARTSYS0003572		Animalia	Arthropoda	Insecta	Coleoptera	Tenebrionidae	Trogloderus kandai	656039	Johnston	Trogloderus	kandai			M. Andrew Johnston	2017					Paratype	Derham Giuliani		1979-02-23	1979	2	23	54	-31	II-23 to VI-1-79										Adult			antifreeze pitfall trap
27797088	SCAN	ARTSYS	CSCA	0acac5fe-f0ec-4d9f-82f8-0dbb74888de2	PreservedSpecimen	52317c9d-3db4-4774-806e-7a57f1dfb562	ARTSYS0003573		Animalia	Arthropoda	Insecta	Coleoptera	Tenebrionidae	Trogloderus kandai	656039	Johnston	Trogloderus	kandai			M. Andrew Johnston	2017					Paratype	Derham Giuliani		1979-02-23	1979	2	23	54	-31	II-23 to VI-1-79										Adult			antifreeze pitfall trap
27797089	SCAN	ARTSYS	CSCA	0acac5fe-f0ec-4d9f-82f8-0dbb74888de2	PreservedSpecimen	c7212939-059f-4122-a1bc-75d360eef60e	ARTSYS0003574		Animalia	Arthropoda	Insecta	Coleoptera	Tenebrionidae	Trogloderus kandai	656039	Johnston	Trogloderus	kandai			M. Andrew Johnston	2017					Paratype	Derham Giuliani		1979-02-23	1979	2	23	54	-31	II-23 to VI-1-79										Adult			antifreeze pitfall trap
27797093	SCAN	ARTSYS	CSCA	0acac5fe-f0ec-4d9f-82f8-0dbb74888de2	PreservedSpecimen	57808c1f-bafa-4039-8de2-4f2a7d88ff93	ARTSYS0003575		Animalia	Arthropoda	Insecta	Coleoptera	Tenebrionidae	Trogloderus kandai	656039	Johnston	Trogloderus	kandai			M. Andrew Johnston	2017					Paratype	Derham Giuliani		1994-04-04	1994	4	4	94												Adult			antifreeze pitfall trap
27797094	SCAN	ARTSYS	CSCA	0acac5fe-f0ec-4d9f-82f8-0dbb74888de2	PreservedSpecimen	ce5d6c49-ede2-4ac8-8dd5-1ef041397c92	ARTSYS0003576		Animalia	Arthropoda	Insecta	Coleoptera	Tenebrionidae	Trogloderus kandai	656039	Johnston	Trogloderus	kandai			M. Andrew Johnston	2017					Paratype	Derham Giuliani		1980-03-19	1980	3	19	79	-31	III-19-80 to V-8-80										Adult			antifreeze pitfall trap
27797095	SCAN	ARTSYS	CSCA	0acac5fe-f0ec-4d9f-82f8-0dbb74888de2	PreservedSpecimen	315974df-f132-4fc4-9a42-3a4ac5e4338d	ARTSYS0003577		Animalia	Arthropoda	Insecta	Coleoptera	Tenebrionidae	Trogloderus kandai	656039	Johnston	Trogloderus	kandai			M. Andrew Johnston	2017					Paratype	Derham Giuliani		1980-03-19	1980	3	19	79	-31	III-19-80 to V-8-80										Adult			antifreeze pitfall trap
27797096	SCAN	ARTSYS	CSCA	0acac5fe-f0ec-4d9f-82f8-0dbb74888de2	PreservedSpecimen	143b45e7-7b5c-449d-a889-c60e00c775c0	ARTSYS0003578		Animalia	Arthropoda	Insecta	Coleoptera	Tenebrionidae	Trogloderus kandai	656039	Johnston	Trogloderus	kandai			M. Andrew Johnston	2017					Paratype	Derham Giuliani		1980-03-19	1980	3	19	79	-31	III-19-80 to V-8-80										Adult			antifreeze pitfall trap
27797097	SCAN	ARTSYS	CSCA	0acac5fe-f0ec-4d9f-82f8-0dbb74888de2	PreservedSpecimen	4e784c4b-ec91-49e9-abc2-81c5c7800b7c	ARTSYS0003579		Animalia	Arthropoda	Insecta	Coleoptera	Tenebrionidae	Trogloderus kandai	656039	Johnston	Trogloderus	kandai			M. Andrew Johnston	2017					Paratype	Fred Andrews; A.R. Hardy		1977-09-17	1977	9	17	260	-31											Adult
27798351	SCAN	ARTSYS	LACM	0acac5fe-f0ec-4d9f-82f8-0dbb74888de2	PreservedSpecimen	f90e324a-9800-43bd-a3d7-47873c818e7e	LACMENT345768		Animalia	Arthropoda	Insecta	Coleoptera	Tenebrionidae	Trogloderus kandai	656039	Johnston	Trogloderus	kandai			M. Andrew Johnston	2017					Paratype	D.S. Verity		1999-10-17	1999	10	17	290		17-X/20-XI-1999
27798359	SCAN	ARTSYS	LACM	0acac5fe-f0ec-4d9f-82f8-0dbb74888de2	PreservedSpecimen	638d3f37-5ce4-433a-8925-a1cd49ec399b	LACMENT345769		Animalia	Arthropoda	Insecta	Coleoptera	Tenebrionidae	Trogloderus kandai	656039	Johnston	Trogloderus	kandai			M. Andrew Johnston	2017					Paratype	D.S. Verity		1999-10-17	1999	10	17	290		17-X/20-XI-1999
27798365	SCAN	ARTSYS	LACM	0acac5fe-f0ec-4d9f-82f8-0dbb74888de2	PreservedSpecimen	1ec8c21a-d06d-4f28-acf1-46f5c754322d	LACMENT345770		Animalia	Arthropoda	Insecta	Coleoptera	Tenebrionidae	Trogloderus kandai	656039	Johnston	Trogloderus	kandai			M. Andrew Johnston	2017					Paratype	D.S. Verity		1999-10-17	1999	10	17	290		17-X/20-XI-1999
27798374	SCAN	ARTSYS	RLAC	0acac5fe-f0ec-4d9f-82f8-0dbb74888de2	PreservedSpecimen	98d97720-6f53-434b-8d89-2586b35407f0	ARTSYS0003580		Animalia	Arthropoda	Insecta	Coleoptera	Tenebrionidae	Trogloderus kandai	656039	Johnston	Trogloderus	kandai			M. Andrew Johnston	2017					Paratype	Derham Giuliani		1982-03-23	1982	3	23	82		III-23/VII-9-1982
27798473	SCAN	ARTSYS	USNM	0acac5fe-f0ec-4d9f-82f8-0dbb74888de2	PreservedSpecimen	a122c21f-77ae-4260-b197-5db390b35a94	ARTSYS0003581		Animalia	Arthropoda	Insecta	Coleoptera	Tenebrionidae	Trogloderus kandai	656039	Johnston	Trogloderus	kandai			M. Andrew Johnston	2017					Paratype	Kojun Kanda		2007-07-21	2007	7	21	202												Adult
27798480	SCAN	ARTSYS	USNM	0acac5fe-f0ec-4d9f-82f8-0dbb74888de2	PreservedSpecimen	d971073e-4fa9-48f0-bf26-c92d636cdaa4	ARTSYS0003582		Animalia	Arthropoda	Insecta	Coleoptera	Tenebrionidae	Trogloderus kandai	656039	Johnston	Trogloderus	kandai			M. Andrew Johnston	2017					Paratype	Kojun Kanda		2007-07-21	2007	7	21	202												Adult
27798484	SCAN	ARTSYS	USNM	0acac5fe-f0ec-4d9f-82f8-0dbb74888de2	PreservedSpecimen	c77c0584-1d77-4c19-92c9-720cb83a41c2	ARTSYS000383		Animalia	Arthropoda	Insecta	Coleoptera	Tenebrionidae	Trogloderus kandai	656039	Johnston	Trogloderus	kandai			M. Andrew Johnston	2017					Paratype	Kojun Kanda		2007-07-21	2007	7	21	202												Adult
27798487	SCAN	ARTSYS	KKIC	0acac5fe-f0ec-4d9f-82f8-0dbb74888de2	PreservedSpecimen	d0a65d7d-e412-4f6f-ac64-1126645eb1b9	ARTSYS000384		Animalia	Arthropoda	Insecta	Coleoptera	Tenebrionidae	Trogloderus kandai	656039	Johnston	Trogloderus	kandai			M. Andrew Johnston	2017					Paratype	Kojun Kanda		2007-07-21	2007	7	21	202												Adult
27798490	SCAN	ARTSYS	KKIC	0acac5fe-f0ec-4d9f-82f8-0dbb74888de2	PreservedSpecimen	19a4a6aa-593f-4fd2-97f7-8ba4e06e8242	ARTSYS0003585		Animalia	Arthropoda	Insecta	Coleoptera	Tenebrionidae	Trogloderus kandai	656039	Johnston	Trogloderus	kandai			M. Andrew Johnston	2017					Paratype	Kojun Kanda		2007-07-21	2007	7	21	202												Adult
27798498	SCAN	ARTSYS	KKIC	0acac5fe-f0ec-4d9f-82f8-0dbb74888de2	PreservedSpecimen	8345d87e-c39b-47b1-931b-f5d4711f91d2	ARTSYS0003586		Animalia	Arthropoda	Insecta	Coleoptera	Tenebrionidae	Trogloderus kandai	656039	Johnston	Trogloderus	kandai			M. Andrew Johnston	2017					Paratype	Kojun Kanda		2007-07-21	2007	7	21	202												Adult
27798505	SCAN	ARTSYS	KKIC	0acac5fe-f0ec-4d9f-82f8-0dbb74888de2	PreservedSpecimen	d5759f3e-777f-4583-8d75-cf9854625614	ARTSYS0003587		Animalia	Arthropoda	Insecta	Coleoptera	Tenebrionidae	Trogloderus kandai	656039	Johnston	Trogloderus	kandai			M. Andrew Johnston	2017					Paratype	Kojun Kanda		2008-06-13	2008	6	13	165												Adult
27798773	SCAN	ARTSYS	RLAC	0acac5fe-f0ec-4d9f-82f8-0dbb74888de2	PreservedSpecimen	1bcc3cc0-3de8-4f3e-90ae-c4476691494f	ARTSYS0003588		Animalia	Arthropoda	Insecta	Coleoptera	Tenebrionidae	Trogloderus major	656043	Johnston	Trogloderus	major			M. Andrew Johnston	2017					Paratype	Derham Giuliani		1982-04-13	1982	4	13	103		IV-13/VI-29-82										Adult			Ethyene Glycol Pitfall Trap
27798779	SCAN	ARTSYS	RLAC	0acac5fe-f0ec-4d9f-82f8-0dbb74888de2	PreservedSpecimen	885025bf-ea5f-466e-8ec1-9cc2097cfacf	ARTSYS0003589		Animalia	Arthropoda	Insecta	Coleoptera	Tenebrionidae	Trogloderus major	656043	Johnston	Trogloderus	major			M. Andrew Johnston	2017					Paratype	Derham Giuliani		1982-04-13	1982	4	13	103		IV-13/VI-29-82										Adult			Ethyene Glycol Pitfall Trap
27798780	SCAN	ARTSYS	RLAC	0acac5fe-f0ec-4d9f-82f8-0dbb74888de2	PreservedSpecimen	f6358838-11cf-431f-852b-392e224386bb	ARTSYS0003590		Animalia	Arthropoda	Insecta	Coleoptera	Tenebrionidae	Trogloderus major	656043	Johnston	Trogloderus	major			M. Andrew Johnston	2017					Paratype	Derham Giuliani		1982-04-13	1982	4	13	103		IV-13/VI-29-82										Adult			Ethyene Glycol Pitfall Trap
27798781	SCAN	ARTSYS	RLAC	0acac5fe-f0ec-4d9f-82f8-0dbb74888de2	PreservedSpecimen	f0d84f5a-8e17-4e4a-a129-518c1a774b21	ARTSYS0003591		Animalia	Arthropoda	Insecta	Coleoptera	Tenebrionidae	Trogloderus major	656043	Johnston	Trogloderus	major			M. Andrew Johnston	2017					Paratype	Derham Giuliani		1982-04-13	1982	4	13	103		IV-13/VI-29-82										Adult			Ethyene Glycol Pitfall Trap
27798782	SCAN	ARTSYS	RLAC	0acac5fe-f0ec-4d9f-82f8-0dbb74888de2	PreservedSpecimen	be39596b-d208-4626-b35e-9b93385b9cea	ARTSYS0003592		Animalia	Arthropoda	Insecta	Coleoptera	Tenebrionidae	Trogloderus major	656043	Johnston	Trogloderus	major			M. Andrew Johnston	2017					Paratype	Derham Giuliani		1982-04-13	1982	4	13	103		IV-13/VI-29-82										Adult			Ethyene Glycol Pitfall Trap
27798783	SCAN	ARTSYS	RLAC	0acac5fe-f0ec-4d9f-82f8-0dbb74888de2	PreservedSpecimen	d19bae22-e052-4b68-ae4f-155e99043989	ARTSYS0003593		Animalia	Arthropoda	Insecta	Coleoptera	Tenebrionidae	Trogloderus major	656043	Johnston	Trogloderus	major			M. Andrew Johnston	2017					Paratype	Derham Giuliani		1982-04-13	1982	4	13	103		IV-13/VI-29-82										Adult			Ethyene Glycol Pitfall Trap
27798784	SCAN	ARTSYS	RLAC	0acac5fe-f0ec-4d9f-82f8-0dbb74888de2	PreservedSpecimen	8e67cdad-d547-4901-9096-779a7ec06e1f	ARTSYS0003594		Animalia	Arthropoda	Insecta	Coleoptera	Tenebrionidae	Trogloderus major	656043	Johnston	Trogloderus	major			M. Andrew Johnston	2017					Paratype	Derham Giuliani		1982-04-13	1982	4	13	103		IV-13/VI-29-82										Adult			Ethyene Glycol Pitfall Trap
27798785	SCAN	ARTSYS	RLAC	0acac5fe-f0ec-4d9f-82f8-0dbb74888de2	PreservedSpecimen	342cf34d-da80-4c99-bbf2-d431089efdb9	ARTSYS0003595		Animalia	Arthropoda	Insecta	Coleoptera	Tenebrionidae	Trogloderus major	656043	Johnston	Trogloderus	major			M. Andrew Johnston	2017					Paratype	Derham Giuliani		1982-04-13	1982	4	13	103		IV-13/VI-29-82										Adult			Ethyene Glycol Pitfall Trap
27798786	SCAN	ARTSYS	RLAC	0acac5fe-f0ec-4d9f-82f8-0dbb74888de2	PreservedSpecimen	4abf0793-6b6e-4216-b184-98c20e9bad4e	ARTSYS0003596		Animalia	Arthropoda	Insecta	Coleoptera	Tenebrionidae	Trogloderus major	656043	Johnston	Trogloderus	major			M. Andrew Johnston	2017					Paratype	Derham Giuliani		1982-04-13	1982	4	13	103		IV-13/VI-29-82										Adult			Ethyene Glycol Pitfall Trap
27798787	SCAN	ARTSYS	RLAC	0acac5fe-f0ec-4d9f-82f8-0dbb74888de2	PreservedSpecimen	4f73bc02-23f4-4894-af41-ec48e81caead	ARTSYS0003597		Animalia	Arthropoda	Insecta	Coleoptera	Tenebrionidae	Trogloderus major	656043	Johnston	Trogloderus	major			M. Andrew Johnston	2017					Paratype	Derham Giuliani		1982-04-13	1982	4	13	103		IV-13/VI-29-82										Adult			Ethyene Glycol Pitfall Trap
27798788	SCAN	ARTSYS	RLAC	0acac5fe-f0ec-4d9f-82f8-0dbb74888de2	PreservedSpecimen	5ec4d4b8-7b3d-4411-94d3-ac7525e5715b	ARTSYS0003598		Animalia	Arthropoda	Insecta	Coleoptera	Tenebrionidae	Trogloderus major	656043	Johnston	Trogloderus	major			M. Andrew Johnston	2017					Paratype	Derham Giuliani		1982-04-13	1982	4	13	103		IV-13/VI-29-82										Adult			Ethyene Glycol Pitfall Trap
27798789	SCAN	ARTSYS	RLAC	0acac5fe-f0ec-4d9f-82f8-0dbb74888de2	PreservedSpecimen	e9f4cf1c-7891-4470-a8ee-d8bc9a1f1b57	ARTSYS0003599		Animalia	Arthropoda	Insecta	Coleoptera	Tenebrionidae	Trogloderus major	656043	Johnston	Trogloderus	major			M. Andrew Johnston	2017					Paratype	Derham Giuliani		1982-04-13	1982	4	13	103		IV-13/VI-29-82										Adult			Ethyene Glycol Pitfall Trap
27798790	SCAN	ARTSYS	RLAC	0acac5fe-f0ec-4d9f-82f8-0dbb74888de2	PreservedSpecimen	0f9a8569-2205-471f-b2ed-041803f42f81	ARTSYS0003600		Animalia	Arthropoda	Insecta	Coleoptera	Tenebrionidae	Trogloderus major	656043	Johnston	Trogloderus	major			M. Andrew Johnston	2017					Paratype	Derham Giuliani		1982-04-13	1982	4	13	103		IV-13/VI-29-82										Adult			Ethyene Glycol Pitfall Trap
27798791	SCAN	ARTSYS	RLAC	0acac5fe-f0ec-4d9f-82f8-0dbb74888de2	PreservedSpecimen	82d5dbab-1487-4eda-b229-a88dadfea187	ARTSYS0003601		Animalia	Arthropoda	Insecta	Coleoptera	Tenebrionidae	Trogloderus major	656043	Johnston	Trogloderus	major			M. Andrew Johnston	2017					Paratype	Derham Giuliani		1982-04-13	1982	4	13	103		IV-13/VI-29-82										Adult			Ethyene Glycol Pitfall Trap
27798792	SCAN	ARTSYS	RLAC	0acac5fe-f0ec-4d9f-82f8-0dbb74888de2	PreservedSpecimen	00833958-0835-4093-b382-75c27ae06f66	ARTSYS0003602		Animalia	Arthropoda	Insecta	Coleoptera	Tenebrionidae	Trogloderus major	656043	Johnston	Trogloderus	major			M. Andrew Johnston	2017					Paratype	Derham Giuliani		1982-04-13	1982	4	13	103		IV-13/VI-29-82										Adult			Ethyene Glycol Pitfall Trap
27798793	SCAN	ARTSYS	RLAC	0acac5fe-f0ec-4d9f-82f8-0dbb74888de2	PreservedSpecimen	d8fdc5d5-902f-4cd2-a343-eb1a0b28defa	ARTSYS0003603		Animalia	Arthropoda	Insecta	Coleoptera	Tenebrionidae	Trogloderus major	656043	Johnston	Trogloderus	major			M. Andrew Johnston	2017					Paratype	Derham Giuliani		1982-04-13	1982	4	13	103		IV-13/VI-29-82										Adult			Ethyene Glycol Pitfall Trap
27798794	SCAN	ARTSYS	RLAC	0acac5fe-f0ec-4d9f-82f8-0dbb74888de2	PreservedSpecimen	c946d56d-501b-4727-bb36-726189270212	ARTSYS0003604		Animalia	Arthropoda	Insecta	Coleoptera	Tenebrionidae	Trogloderus major	656043	Johnston	Trogloderus	major			M. Andrew Johnston	2017					Paratype	Derham Giuliani		1982-04-13	1982	4	13	103		IV-13/VI-29-82										Adult			Ethyene Glycol Pitfall Trap
27798795	SCAN	ARTSYS	RLAC	0acac5fe-f0ec-4d9f-82f8-0dbb74888de2	PreservedSpecimen	4129f6ad-dc7e-4b3a-aca5-e2d3e260a857	ARTSYS0003605		Animalia	Arthropoda	Insecta	Coleoptera	Tenebrionidae	Trogloderus major	656043	Johnston	Trogloderus	major			M. Andrew Johnston	2017					Paratype	Derham Giuliani		1982-04-13	1982	4	13	103		IV-13/VI-29-82										Adult			Ethyene Glycol Pitfall Trap
27798796	SCAN	ARTSYS	RLAC	0acac5fe-f0ec-4d9f-82f8-0dbb74888de2	PreservedSpecimen	71eb7c8b-42ab-4647-bb9e-a94a70fb0272	ARTSYS0003606		Animalia	Arthropoda	Insecta	Coleoptera	Tenebrionidae	Trogloderus major	656043	Johnston	Trogloderus	major			M. Andrew Johnston	2017					Paratype	Derham Giuliani		1981-04-12	1981	4	12	102		IV-12/VI-18-81										Adult			Ethyene Glycol Pitfall Trap
27798797	SCAN	ARTSYS	RLAC	0acac5fe-f0ec-4d9f-82f8-0dbb74888de2	PreservedSpecimen	0f0341fe-171d-478b-aa32-6a16a4cc7fb1	ARTSYS0003607		Animalia	Arthropoda	Insecta	Coleoptera	Tenebrionidae	Trogloderus major	656043	Johnston	Trogloderus	major			M. Andrew Johnston	2017					Paratype	Derham Giuliani		1981-04-12	1981	4	12	102		IV-12/VI-18-81										Adult			Ethyene Glycol Pitfall Trap
27798798	SCAN	ARTSYS	RLAC	0acac5fe-f0ec-4d9f-82f8-0dbb74888de2	PreservedSpecimen	0c4eeff4-6e98-433a-b085-c602b11a2a7e	ARTSYS0003608		Animalia	Arthropoda	Insecta	Coleoptera	Tenebrionidae	Trogloderus major	656043	Johnston	Trogloderus	major			M. Andrew Johnston	2017					Paratype	Derham Giuliani		1981-04-12	1981	4	12	102		IV-12/VI-18-81										Adult			Ethyene Glycol Pitfall Trap
27798799	SCAN	ARTSYS	RLAC	0acac5fe-f0ec-4d9f-82f8-0dbb74888de2	PreservedSpecimen	cf310f80-217b-458c-8d17-d288e18f3824	ARTSYS0003609		Animalia	Arthropoda	Insecta	Coleoptera	Tenebrionidae	Trogloderus major	656043	Johnston	Trogloderus	major			M. Andrew Johnston	2017					Paratype	Derham Giuliani		1981-04-12	1981	4	12	102		IV-12/VI-18-81										Adult			Ethyene Glycol Pitfall Trap
27798800	SCAN	ARTSYS	RLAC	0acac5fe-f0ec-4d9f-82f8-0dbb74888de2	PreservedSpecimen	a526abd0-5ca2-4c17-8085-f6ab272680f1	ARTSYS0003610		Animalia	Arthropoda	Insecta	Coleoptera	Tenebrionidae	Trogloderus major	656043	Johnston	Trogloderus	major			M. Andrew Johnston	2017					Paratype	Derham Giuliani		1981-04-12	1981	4	12	102		IV-12/VI-18-81										Adult			Ethyene Glycol Pitfall Trap
27798801	SCAN	ARTSYS	RLAC	0acac5fe-f0ec-4d9f-82f8-0dbb74888de2	PreservedSpecimen	99764335-3ac0-4555-bd0c-3e1221b5ccad	ARTSYS0003611		Animalia	Arthropoda	Insecta	Coleoptera	Tenebrionidae	Trogloderus major	656043	Johnston	Trogloderus	major			M. Andrew Johnston	2017					Paratype	Derham Giuliani		1981-04-12	1981	4	12	102		IV-12/VI-18-81										Adult			Ethyene Glycol Pitfall Trap
27798802	SCAN	ARTSYS	RLAC	0acac5fe-f0ec-4d9f-82f8-0dbb74888de2	PreservedSpecimen	d57087eb-094a-42c4-99d2-d0e9ade9b18c	ARTSYS0003612		Animalia	Arthropoda	Insecta	Coleoptera	Tenebrionidae	Trogloderus major	656043	Johnston	Trogloderus	major			M. Andrew Johnston	2017					Paratype	Derham Giuliani		1981-04-12	1981	4	12	102		IV-12/VI-18-81										Adult			Ethyene Glycol Pitfall Trap
27798803	SCAN	ARTSYS	RLAC	0acac5fe-f0ec-4d9f-82f8-0dbb74888de2	PreservedSpecimen	531d5d08-b533-4f0f-b04a-51b38682f173	ARTSYS0003613		Animalia	Arthropoda	Insecta	Coleoptera	Tenebrionidae	Trogloderus major	656043	Johnston	Trogloderus	major			M. Andrew Johnston	2017					Paratype	Derham Giuliani		1981-04-12	1981	4	12	102		IV-12/VI-18-81										Adult			Ethyene Glycol Pitfall Trap
27798804	SCAN	ARTSYS	RLAC	0acac5fe-f0ec-4d9f-82f8-0dbb74888de2	PreservedSpecimen	5030ef02-a265-4b3b-a164-2f1edcb7ba28	ARTSYS0003614		Animalia	Arthropoda	Insecta	Coleoptera	Tenebrionidae	Trogloderus major	656043	Johnston	Trogloderus	major			M. Andrew Johnston	2017					Paratype	Derham Giuliani		1981-04-12	1981	4	12	102		IV-12/VI-18-81										Adult			Ethyene Glycol Pitfall Trap
27798805	SCAN	ARTSYS	RLAC	0acac5fe-f0ec-4d9f-82f8-0dbb74888de2	PreservedSpecimen	8c0e7db7-694b-4d51-bb4d-11fed91f423b	ARTSYS0003615		Animalia	Arthropoda	Insecta	Coleoptera	Tenebrionidae	Trogloderus major	656043	Johnston	Trogloderus	major			M. Andrew Johnston	2017					Paratype	Derham Giuliani		1981-04-12	1981	4	12	102		IV-12/VI-18-81										Adult			Ethyene Glycol Pitfall Trap
27798806	SCAN	ARTSYS	RLAC	0acac5fe-f0ec-4d9f-82f8-0dbb74888de2	PreservedSpecimen	8430ab1f-56bf-496d-ae9a-5f5abb541c81	ARTSYS0003616		Animalia	Arthropoda	Insecta	Coleoptera	Tenebrionidae	Trogloderus major	656043	Johnston	Trogloderus	major			M. Andrew Johnston	2017					Paratype	Derham Giuliani		1981-04-12	1981	4	12	102		IV-12/VI-18-81										Adult			Ethyene Glycol Pitfall Trap
27798807	SCAN	ARTSYS	RLAC	0acac5fe-f0ec-4d9f-82f8-0dbb74888de2	PreservedSpecimen	3207eae2-d6ed-4ca5-a005-3af0ca69d75e	ARTSYS0003617		Animalia	Arthropoda	Insecta	Coleoptera	Tenebrionidae	Trogloderus major	656043	Johnston	Trogloderus	major			M. Andrew Johnston	2017					Paratype	Derham Giuliani		1981-04-12	1981	4	12	102		IV-12/VI-18-81										Adult			Ethyene Glycol Pitfall Trap
27798808	SCAN	ARTSYS	RLAC	0acac5fe-f0ec-4d9f-82f8-0dbb74888de2	PreservedSpecimen	3ad6cdfc-3346-4cb9-95a2-7cb07db17c6e	ARTSYS0003618		Animalia	Arthropoda	Insecta	Coleoptera	Tenebrionidae	Trogloderus major	656043	Johnston	Trogloderus	major			M. Andrew Johnston	2017					Paratype	Derham Giuliani		1981-04-12	1981	4	12	102		IV-12/VI-18-81										Adult			Ethyene Glycol Pitfall Trap
27798809	SCAN	ARTSYS	RLAC	0acac5fe-f0ec-4d9f-82f8-0dbb74888de2	PreservedSpecimen	ab915834-6da4-406f-a59c-def6d1727e61	ARTSYS0003619		Animalia	Arthropoda	Insecta	Coleoptera	Tenebrionidae	Trogloderus major	656043	Johnston	Trogloderus	major			M. Andrew Johnston	2017					Paratype	Derham Giuliani		1981-04-12	1981	4	12	102		IV-12/VI-18-81										Adult			Ethyene Glycol Pitfall Trap
27798810	SCAN	ARTSYS	RLAC	0acac5fe-f0ec-4d9f-82f8-0dbb74888de2	PreservedSpecimen	35554dec-a547-4585-8bc9-91f3aea33a29	ARTSYS0003620		Animalia	Arthropoda	Insecta	Coleoptera	Tenebrionidae	Trogloderus major	656043	Johnston	Trogloderus	major			M. Andrew Johnston	2017					Paratype	Derham Giuliani		1981-04-12	1981	4	12	102		IV-12/VI-18-81										Adult			Ethyene Glycol Pitfall Trap
27798811	SCAN	ARTSYS	RLAC	0acac5fe-f0ec-4d9f-82f8-0dbb74888de2	PreservedSpecimen	fa3072ad-d560-457e-a536-34347194ca0f	ARTSYS0003621		Animalia	Arthropoda	Insecta	Coleoptera	Tenebrionidae	Trogloderus major	656043	Johnston	Trogloderus	major			M. Andrew Johnston	2017					Paratype	Derham Giuliani		1981-04-12	1981	4	12	102		IV-12/VI-18-81										Adult			Ethyene Glycol Pitfall Trap
27798812	SCAN	ARTSYS	RLAC	0acac5fe-f0ec-4d9f-82f8-0dbb74888de2	PreservedSpecimen	4e8643fd-b544-4644-ace7-9abb90ba4800	ARTSYS0003622		Animalia	Arthropoda	Insecta	Coleoptera	Tenebrionidae	Trogloderus major	656043	Johnston	Trogloderus	major			M. Andrew Johnston	2017					Paratype	Derham Giuliani		1981-04-12	1981	4	12	102		IV-12/VI-18-81										Adult			Ethyene Glycol Pitfall Trap
27798813	SCAN	ARTSYS	RLAC	0acac5fe-f0ec-4d9f-82f8-0dbb74888de2	PreservedSpecimen	3d4a79dc-738a-447d-98b3-a9229be74768	ARTSYS0003623		Animalia	Arthropoda	Insecta	Coleoptera	Tenebrionidae	Trogloderus major	656043	Johnston	Trogloderus	major			M. Andrew Johnston	2017					Paratype	Derham Giuliani		1981-04-12	1981	4	12	102		IV-12/VI-18-81										Adult			Ethyene Glycol Pitfall Trap
27798814	SCAN	ARTSYS	RLAC	0acac5fe-f0ec-4d9f-82f8-0dbb74888de2	PreservedSpecimen	30ef4dd1-6f25-46d6-a61c-88aa0352fdc8	ARTSYS0003624		Animalia	Arthropoda	Insecta	Coleoptera	Tenebrionidae	Trogloderus major	656043	Johnston	Trogloderus	major			M. Andrew Johnston	2017					Paratype	Derham Giuliani		1981-04-12	1981	4	12	102		IV-12/VI-18-81										Adult			Ethyene Glycol Pitfall Trap
27798815	SCAN	ARTSYS	RLAC	0acac5fe-f0ec-4d9f-82f8-0dbb74888de2	PreservedSpecimen	60a1e97f-2fbc-4a33-ab3a-d013004c8d43	ARTSYS0003625		Animalia	Arthropoda	Insecta	Coleoptera	Tenebrionidae	Trogloderus major	656043	Johnston	Trogloderus	major			M. Andrew Johnston	2017					Paratype	Derham Giuliani		1981-04-12	1981	4	12	102		IV-12/VI-18-81										Adult			Ethyene Glycol Pitfall Trap
27798816	SCAN	ARTSYS	RLAC	0acac5fe-f0ec-4d9f-82f8-0dbb74888de2	PreservedSpecimen	97535083-9e06-412e-b0ad-0c156d6cdfcf	ARTSYS0003626		Animalia	Arthropoda	Insecta	Coleoptera	Tenebrionidae	Trogloderus major	656043	Johnston	Trogloderus	major			M. Andrew Johnston	2017					Paratype	Derham Giuliani		1981-04-12	1981	4	12	102		IV-12/VI-18-81										Adult			Ethyene Glycol Pitfall Trap
27798817	SCAN	ARTSYS	RLAC	0acac5fe-f0ec-4d9f-82f8-0dbb74888de2	PreservedSpecimen	3c71ff21-989b-427c-af9e-5eab53f8913e	ARTSYS0003627		Animalia	Arthropoda	Insecta	Coleoptera	Tenebrionidae	Trogloderus major	656043	Johnston	Trogloderus	major			M. Andrew Johnston	2017					Paratype	Derham Giuliani		1981-04-12	1981	4	12	102		IV-12/VI-18-81										Adult			Ethyene Glycol Pitfall Trap
27798818	SCAN	ARTSYS	RLAC	0acac5fe-f0ec-4d9f-82f8-0dbb74888de2	PreservedSpecimen	18da6580-31ee-4898-9de4-ad2e6e51e65e	ARTSYS0003628		Animalia	Arthropoda	Insecta	Coleoptera	Tenebrionidae	Trogloderus major	656043	Johnston	Trogloderus	major			M. Andrew Johnston	2017					Paratype	Derham Giuliani		1981-04-12	1981	4	12	102		IV-12/VI-18-81										Adult			Ethyene Glycol Pitfall Trap
27798819	SCAN	ARTSYS	RLAC	0acac5fe-f0ec-4d9f-82f8-0dbb74888de2	PreservedSpecimen	57588d90-be42-4d65-aafd-8660eb4861ca	ARTSYS0003629		Animalia	Arthropoda	Insecta	Coleoptera	Tenebrionidae	Trogloderus major	656043	Johnston	Trogloderus	major			M. Andrew Johnston	2017					Paratype	Derham Giuliani		1981-04-12	1981	4	12	102		IV-12/VI-18-81										Adult			Ethyene Glycol Pitfall Trap
27798820	SCAN	ARTSYS	RLAC	0acac5fe-f0ec-4d9f-82f8-0dbb74888de2	PreservedSpecimen	539bbc1d-a3fd-4961-a374-104b918324d8	ARTSYS0003630		Animalia	Arthropoda	Insecta	Coleoptera	Tenebrionidae	Trogloderus major	656043	Johnston	Trogloderus	major			M. Andrew Johnston	2017					Paratype	Derham Giuliani		1981-04-12	1981	4	12	102		IV-12/VI-18-81										Adult			Ethyene Glycol Pitfall Trap
27798821	SCAN	ARTSYS	RLAC	0acac5fe-f0ec-4d9f-82f8-0dbb74888de2	PreservedSpecimen	ae4502a2-dad8-4b06-aeec-0f121f296b1e	ARTSYS0003631		Animalia	Arthropoda	Insecta	Coleoptera	Tenebrionidae	Trogloderus major	656043	Johnston	Trogloderus	major			M. Andrew Johnston	2017					Paratype	Derham Giuliani		1981-04-12	1981	4	12	102		IV-12/VI-18-81										Adult			Ethyene Glycol Pitfall Trap
27798822	SCAN	ARTSYS	RLAC	0acac5fe-f0ec-4d9f-82f8-0dbb74888de2	PreservedSpecimen	fbcb12cc-2595-4202-aec0-531e9234dd55	ARTSYS0003632		Animalia	Arthropoda	Insecta	Coleoptera	Tenebrionidae	Trogloderus major	656043	Johnston	Trogloderus	major			M. Andrew Johnston	2017					Paratype	Derham Giuliani		1981-04-12	1981	4	12	102		IV-12/VI-18-81										Adult			Ethyene Glycol Pitfall Trap
27798823	SCAN	ARTSYS	RLAC	0acac5fe-f0ec-4d9f-82f8-0dbb74888de2	PreservedSpecimen	ee138b7b-33f3-4826-8c78-e41fc8d91120	ARTSYS0003633		Animalia	Arthropoda	Insecta	Coleoptera	Tenebrionidae	Trogloderus major	656043	Johnston	Trogloderus	major			M. Andrew Johnston	2017					Paratype	Derham Giuliani		1981-04-12	1981	4	12	102		IV-12/VI-18-81										Adult			Ethyene Glycol Pitfall Trap
27798824	SCAN	ARTSYS	RLAC	0acac5fe-f0ec-4d9f-82f8-0dbb74888de2	PreservedSpecimen	8f307ac2-1f88-49fe-b716-5dab648c10a8	ARTSYS0003634		Animalia	Arthropoda	Insecta	Coleoptera	Tenebrionidae	Trogloderus major	656043	Johnston	Trogloderus	major			M. Andrew Johnston	2017					Paratype	Derham Giuliani		1981-04-12	1981	4	12	102		IV-12/VI-18-81										Adult			Ethyene Glycol Pitfall Trap
27798825	SCAN	ARTSYS	RLAC	0acac5fe-f0ec-4d9f-82f8-0dbb74888de2	PreservedSpecimen	df68f65a-b971-4fb9-92a2-08cfed909575	ARTSYS0003635		Animalia	Arthropoda	Insecta	Coleoptera	Tenebrionidae	Trogloderus major	656043	Johnston	Trogloderus	major			M. Andrew Johnston	2017					Paratype	Derham Giuliani		1981-04-12	1981	4	12	102		IV-12/VI-18-81										Adult			Ethyene Glycol Pitfall Trap
27798826	SCAN	ARTSYS	RLAC	0acac5fe-f0ec-4d9f-82f8-0dbb74888de2	PreservedSpecimen	5d0efbdf-9bc9-4a9e-9fb3-c63774bc6a00	ARTSYS0003636		Animalia	Arthropoda	Insecta	Coleoptera	Tenebrionidae	Trogloderus major	656043	Johnston	Trogloderus	major			M. Andrew Johnston	2017					Paratype	Derham Giuliani		1981-04-12	1981	4	12	102		IV-12/VI-18-81										Adult			Ethyene Glycol Pitfall Trap
27798827	SCAN	ARTSYS	RLAC	0acac5fe-f0ec-4d9f-82f8-0dbb74888de2	PreservedSpecimen	b6f554eb-67a1-4e5f-bd6d-b8cc49475f4b	ARTSYS0003637		Animalia	Arthropoda	Insecta	Coleoptera	Tenebrionidae	Trogloderus major	656043	Johnston	Trogloderus	major			M. Andrew Johnston	2017					Paratype	Derham Giuliani		1981-04-12	1981	4	12	102		IV-12/VI-18-81										Adult			Ethyene Glycol Pitfall Trap
27798828	SCAN	ARTSYS	RLAC	0acac5fe-f0ec-4d9f-82f8-0dbb74888de2	PreservedSpecimen	a22e1c65-1188-4a87-8b1a-219163e76639	ARTSYS0003638		Animalia	Arthropoda	Insecta	Coleoptera	Tenebrionidae	Trogloderus major	656043	Johnston	Trogloderus	major			M. Andrew Johnston	2017					Paratype	Derham Giuliani		1981-04-12	1981	4	12	102		IV-12/VI-18-81										Adult			Ethyene Glycol Pitfall Trap
27798829	SCAN	ARTSYS	RLAC	0acac5fe-f0ec-4d9f-82f8-0dbb74888de2	PreservedSpecimen	1dce6667-f5b3-4b9b-90c8-a69de1cbd4d7	ARTSYS0003639		Animalia	Arthropoda	Insecta	Coleoptera	Tenebrionidae	Trogloderus major	656043	Johnston	Trogloderus	major			M. Andrew Johnston	2017					Paratype	Derham Giuliani		1981-04-12	1981	4	12	102		IV-12/VI-18-81										Adult			Ethyene Glycol Pitfall Trap
27798830	SCAN	ARTSYS	RLAC	0acac5fe-f0ec-4d9f-82f8-0dbb74888de2	PreservedSpecimen	e39cba7d-d116-43ec-a0d6-1c4c07b97242	ARTSYS0003640		Animalia	Arthropoda	Insecta	Coleoptera	Tenebrionidae	Trogloderus major	656043	Johnston	Trogloderus	major			M. Andrew Johnston	2017					Paratype	Derham Giuliani		1981-04-12	1981	4	12	102		IV-12/VI-18-81										Adult			Ethyene Glycol Pitfall Trap
27798831	SCAN	ARTSYS	RLAC	0acac5fe-f0ec-4d9f-82f8-0dbb74888de2	PreservedSpecimen	6796752c-51d5-474d-9f7d-490cefdcf69d	ARTSYS0003641		Animalia	Arthropoda	Insecta	Coleoptera	Tenebrionidae	Trogloderus major	656043	Johnston	Trogloderus	major			M. Andrew Johnston	2017					Paratype	Derham Giuliani		1981-04-12	1981	4	12	102		IV-12/VI-18-81										Adult			Ethyene Glycol Pitfall Trap
27798832	SCAN	ARTSYS	RLAC	0acac5fe-f0ec-4d9f-82f8-0dbb74888de2	PreservedSpecimen	8b29fcb0-6444-4846-8b01-0a27aaa56572	ARTSYS0003642		Animalia	Arthropoda	Insecta	Coleoptera	Tenebrionidae	Trogloderus major	656043	Johnston	Trogloderus	major			M. Andrew Johnston	2017					Paratype	Derham Giuliani		1981-04-12	1981	4	12	102		IV-12/VI-18-81										Adult			Ethyene Glycol Pitfall Trap
27798833	SCAN	ARTSYS	RLAC	0acac5fe-f0ec-4d9f-82f8-0dbb74888de2	PreservedSpecimen	e8effe23-e364-42e9-b9b8-36de1eb53c9b	ARTSYS0003643		Animalia	Arthropoda	Insecta	Coleoptera	Tenebrionidae	Trogloderus major	656043	Johnston	Trogloderus	major			M. Andrew Johnston	2017					Paratype	Derham Giuliani		1981-04-12	1981	4	12	102		IV-12/VI-18-81										Adult			Ethyene Glycol Pitfall Trap
27798834	SCAN	ARTSYS	RLAC	0acac5fe-f0ec-4d9f-82f8-0dbb74888de2	PreservedSpecimen	c7754802-b888-418a-91d1-fe3c1f442bcb	ARTSYS0003644		Animalia	Arthropoda	Insecta	Coleoptera	Tenebrionidae	Trogloderus major	656043	Johnston	Trogloderus	major			M. Andrew Johnston	2017					Paratype	Derham Giuliani		1981-04-12	1981	4	12	102		IV-12/VI-18-81										Adult			Ethyene Glycol Pitfall Trap
27798835	SCAN	ARTSYS	RLAC	0acac5fe-f0ec-4d9f-82f8-0dbb74888de2	PreservedSpecimen	b9fae1f7-fe22-4e96-91f6-05be732efb29	ARTSYS0003645		Animalia	Arthropoda	Insecta	Coleoptera	Tenebrionidae	Trogloderus major	656043	Johnston	Trogloderus	major			M. Andrew Johnston	2017					Paratype	Derham Giuliani		1981-04-12	1981	4	12	102		IV-12/VI-18-81										Adult			Ethyene Glycol Pitfall Trap
27798836	SCAN	ARTSYS	RLAC	0acac5fe-f0ec-4d9f-82f8-0dbb74888de2	PreservedSpecimen	d395a580-2f61-4303-9fa1-95553ef8d2d0	ARTSYS0003646		Animalia	Arthropoda	Insecta	Coleoptera	Tenebrionidae	Trogloderus major	656043	Johnston	Trogloderus	major			M. Andrew Johnston	2017					Paratype	Derham Giuliani		1981-04-12	1981	4	12	102		IV-12/VI-18-81										Adult			Ethyene Glycol Pitfall Trap
27798837	SCAN	ARTSYS	RLAC	0acac5fe-f0ec-4d9f-82f8-0dbb74888de2	PreservedSpecimen	8113988d-99f7-4238-a9b9-611d6476d77e	ARTSYS0003647		Animalia	Arthropoda	Insecta	Coleoptera	Tenebrionidae	Trogloderus major	656043	Johnston	Trogloderus	major			M. Andrew Johnston	2017					Paratype	Derham Giuliani		1981-04-12	1981	4	12	102		IV-12/VI-18-81										Adult			Ethyene Glycol Pitfall Trap
27798838	SCAN	ARTSYS	RLAC	0acac5fe-f0ec-4d9f-82f8-0dbb74888de2	PreservedSpecimen	93674ad0-1946-4bff-9fbc-966c21c98ab8	ARTSYS0003648		Animalia	Arthropoda	Insecta	Coleoptera	Tenebrionidae	Trogloderus major	656043	Johnston	Trogloderus	major			M. Andrew Johnston	2017					Paratype	Derham Giuliani		1981-04-12	1981	4	12	102		IV-12/VI-18-81										Adult			Ethyene Glycol Pitfall Trap
27798839	SCAN	ARTSYS	RLAC	0acac5fe-f0ec-4d9f-82f8-0dbb74888de2	PreservedSpecimen	b391b732-88e2-4079-9ce1-d2102e9e29c3	ARTSYS0003649		Animalia	Arthropoda	Insecta	Coleoptera	Tenebrionidae	Trogloderus major	656043	Johnston	Trogloderus	major			M. Andrew Johnston	2017					Paratype	Derham Giuliani		1981-04-12	1981	4	12	102		IV-12/VI-18-81										Adult			Ethyene Glycol Pitfall Trap
27798840	SCAN	ARTSYS	RLAC	0acac5fe-f0ec-4d9f-82f8-0dbb74888de2	PreservedSpecimen	5df3f51b-4e5a-41ff-a8f5-9d59844754e5	ARTSYS0003650		Animalia	Arthropoda	Insecta	Coleoptera	Tenebrionidae	Trogloderus major	656043	Johnston	Trogloderus	major			M. Andrew Johnston	2017					Paratype	Derham Giuliani		1981-04-12	1981	4	12	102		IV-12/VI-18-81										Adult			Ethyene Glycol Pitfall Trap
27798841	SCAN	ARTSYS	RLAC	0acac5fe-f0ec-4d9f-82f8-0dbb74888de2	PreservedSpecimen	8592540d-58e5-4461-a31d-f23f1ace4a30	ARTSYS0003651		Animalia	Arthropoda	Insecta	Coleoptera	Tenebrionidae	Trogloderus major	656043	Johnston	Trogloderus	major			M. Andrew Johnston	2017					Paratype	Derham Giuliani		1982-02-03	1982	2	3	34		II-3/IV-13-82										Adult			Ethyene Glycol Pitfall Trap
27798842	SCAN	ARTSYS	RLAC	0acac5fe-f0ec-4d9f-82f8-0dbb74888de2	PreservedSpecimen	2b493dbc-bcb5-4a51-9808-e87051932e2f	ARTSYS0003652		Animalia	Arthropoda	Insecta	Coleoptera	Tenebrionidae	Trogloderus major	656043	Johnston	Trogloderus	major			M. Andrew Johnston	2017					Paratype	Derham Giuliani		1982-02-03	1982	2	3	34		II-3/IV-13-82										Adult			Ethyene Glycol Pitfall Trap
27798843	SCAN	ARTSYS	RLAC	0acac5fe-f0ec-4d9f-82f8-0dbb74888de2	PreservedSpecimen	3b896807-7bd2-491b-9a61-d25d81bfe7d1	ARTSYS0003653		Animalia	Arthropoda	Insecta	Coleoptera	Tenebrionidae	Trogloderus major	656043	Johnston	Trogloderus	major			M. Andrew Johnston	2017					Paratype	Derham Giuliani		1982-02-03	1982	2	3	34		II-3/IV-13-82										Adult			Ethyene Glycol Pitfall Trap
27798844	SCAN	ARTSYS	RLAC	0acac5fe-f0ec-4d9f-82f8-0dbb74888de2	PreservedSpecimen	acb304a6-968c-4b2c-8359-f87ea24ad410	ARTSYS0003654		Animalia	Arthropoda	Insecta	Coleoptera	Tenebrionidae	Trogloderus major	656043	Johnston	Trogloderus	major			M. Andrew Johnston	2017					Paratype	Derham Giuliani		1982-02-03	1982	2	3	34		II-3/IV-13-82										Adult			Ethyene Glycol Pitfall Trap
27798845	SCAN	ARTSYS	RLAC	0acac5fe-f0ec-4d9f-82f8-0dbb74888de2	PreservedSpecimen	d6ca0a5f-a990-48bd-ba51-8813dd5fd9b7	ARTSYS0003655		Animalia	Arthropoda	Insecta	Coleoptera	Tenebrionidae	Trogloderus major	656043	Johnston	Trogloderus	major			M. Andrew Johnston	2017					Paratype	Derham Giuliani		1982-02-03	1982	2	3	34		II-3/IV-13-82										Adult			Ethyene Glycol Pitfall Trap
27798846	SCAN	ARTSYS	RLAC	0acac5fe-f0ec-4d9f-82f8-0dbb74888de2	PreservedSpecimen	a9e6cdba-3a3d-49ed-8736-44bffa74a10b	ARTSYS0003656		Animalia	Arthropoda	Insecta	Coleoptera	Tenebrionidae	Trogloderus major	656043	Johnston	Trogloderus	major			M. Andrew Johnston	2017					Paratype	Derham Giuliani		1982-02-03	1982	2	3	34		II-3/IV-13-82										Adult			Ethyene Glycol Pitfall Trap
27798847	SCAN	ARTSYS	RLAC	0acac5fe-f0ec-4d9f-82f8-0dbb74888de2	PreservedSpecimen	c1ad461c-c8d4-473b-8c43-8bfcf57d459e	ARTSYS0003657		Animalia	Arthropoda	Insecta	Coleoptera	Tenebrionidae	Trogloderus major	656043	Johnston	Trogloderus	major			M. Andrew Johnston	2017					Paratype	Derham Giuliani		1982-02-03	1982	2	3	34		II-3/IV-13-82										Adult			Ethyene Glycol Pitfall Trap
27798848	SCAN	ARTSYS	RLAC	0acac5fe-f0ec-4d9f-82f8-0dbb74888de2	PreservedSpecimen	2008d97e-9dad-415d-bbce-c69f53e210a6	ARTSYS0003658		Animalia	Arthropoda	Insecta	Coleoptera	Tenebrionidae	Trogloderus major	656043	Johnston	Trogloderus	major			M. Andrew Johnston	2017					Paratype	Derham Giuliani		1982-02-03	1982	2	3	34		II-3/IV-13-82										Adult			Ethyene Glycol Pitfall Trap
27798849	SCAN	ARTSYS	RLAC	0acac5fe-f0ec-4d9f-82f8-0dbb74888de2	PreservedSpecimen	463e526b-5629-44ce-914d-3577efae99f8	ARTSYS0003659		Animalia	Arthropoda	Insecta	Coleoptera	Tenebrionidae	Trogloderus major	656043	Johnston	Trogloderus	major			M. Andrew Johnston	2017					Paratype	Derham Giuliani		1982-02-03	1982	2	3	34		II-3/IV-13-82										Adult			Ethyene Glycol Pitfall Trap
27798850	SCAN	ARTSYS	RLAC	0acac5fe-f0ec-4d9f-82f8-0dbb74888de2	PreservedSpecimen	3af67ebd-c480-4bfc-a795-ca16a9ef2e7d	ARTSYS0003660		Animalia	Arthropoda	Insecta	Coleoptera	Tenebrionidae	Trogloderus major	656043	Johnston	Trogloderus	major			M. Andrew Johnston	2017					Paratype	Derham Giuliani		1982-02-03	1982	2	3	34		II-3/IV-13-82										Adult			Ethyene Glycol Pitfall Trap
27798851	SCAN	ARTSYS	RLAC	0acac5fe-f0ec-4d9f-82f8-0dbb74888de2	PreservedSpecimen	4c171db0-ffc7-4472-a5dc-c286f6cb6d90	ARTSYS0003661		Animalia	Arthropoda	Insecta	Coleoptera	Tenebrionidae	Trogloderus major	656043	Johnston	Trogloderus	major			M. Andrew Johnston	2017					Paratype	Derham Giuliani		1982-02-03	1982	2	3	34		II-3/IV-13-82										Adult			Ethyene Glycol Pitfall Trap
27798852	SCAN	ARTSYS	RLAC	0acac5fe-f0ec-4d9f-82f8-0dbb74888de2	PreservedSpecimen	1fe32117-b7c7-4f78-bb18-0c9f2c39f738	ARTSYS0003662		Animalia	Arthropoda	Insecta	Coleoptera	Tenebrionidae	Trogloderus major	656043	Johnston	Trogloderus	major			M. Andrew Johnston	2017					Paratype	Derham Giuliani		1982-02-03	1982	2	3	34		II-3/IV-13-82										Adult			Ethyene Glycol Pitfall Trap
27798853	SCAN	ARTSYS	RLAC	0acac5fe-f0ec-4d9f-82f8-0dbb74888de2	PreservedSpecimen	8c86267e-9519-419f-b326-cfdb5b7ef9ec	ARTSYS0003663		Animalia	Arthropoda	Insecta	Coleoptera	Tenebrionidae	Trogloderus major	656043	Johnston	Trogloderus	major			M. Andrew Johnston	2017					Paratype	Derham Giuliani		1982-02-03	1982	2	3	34		II-3/IV-13-82										Adult			Ethyene Glycol Pitfall Trap
27798854	SCAN	ARTSYS	RLAC	0acac5fe-f0ec-4d9f-82f8-0dbb74888de2	PreservedSpecimen	910d9d8f-497c-4d94-ae1a-9ac3c81730b0	ARTSYS0003664		Animalia	Arthropoda	Insecta	Coleoptera	Tenebrionidae	Trogloderus major	656043	Johnston	Trogloderus	major			M. Andrew Johnston	2017					Paratype	Derham Giuliani		1982-02-03	1982	2	3	34		II-3/IV-13-82										Adult			Ethyene Glycol Pitfall Trap
27798855	SCAN	ARTSYS	RLAC	0acac5fe-f0ec-4d9f-82f8-0dbb74888de2	PreservedSpecimen	9b1c6d9e-668b-4a44-bf83-22fd9d3e00b4	ARTSYS0003665		Animalia	Arthropoda	Insecta	Coleoptera	Tenebrionidae	Trogloderus major	656043	Johnston	Trogloderus	major			M. Andrew Johnston	2017					Paratype	Derham Giuliani		1982-02-03	1982	2	3	34		II-3/IV-13-82										Adult			Ethyene Glycol Pitfall Trap
27798856	SCAN	ARTSYS	RLAC	0acac5fe-f0ec-4d9f-82f8-0dbb74888de2	PreservedSpecimen	da7e1e7b-9239-4780-9a2e-4ff4e08e313d	ARTSYS0003666		Animalia	Arthropoda	Insecta	Coleoptera	Tenebrionidae	Trogloderus major	656043	Johnston	Trogloderus	major			M. Andrew Johnston	2017					Paratype	Derham Giuliani		1982-02-03	1982	2	3	34		II-3/IV-13-82										Adult			Ethyene Glycol Pitfall Trap
27798857	SCAN	ARTSYS	RLAC	0acac5fe-f0ec-4d9f-82f8-0dbb74888de2	PreservedSpecimen	42e9f2db-e22f-458a-9e83-205f0b19bf7d	ARTSYS0003667		Animalia	Arthropoda	Insecta	Coleoptera	Tenebrionidae	Trogloderus major	656043	Johnston	Trogloderus	major			M. Andrew Johnston	2017					Paratype	Derham Giuliani		1982-02-03	1982	2	3	34		II-3/IV-13-82										Adult			Ethyene Glycol Pitfall Trap
27798858	SCAN	ARTSYS	RLAC	0acac5fe-f0ec-4d9f-82f8-0dbb74888de2	PreservedSpecimen	a09cf3ad-bfc7-46a3-9a70-772532c3b81e	ARTSYS0003668		Animalia	Arthropoda	Insecta	Coleoptera	Tenebrionidae	Trogloderus major	656043	Johnston	Trogloderus	major			M. Andrew Johnston	2017					Paratype	Derham Giuliani		1982-02-03	1982	2	3	34		II-3/IV-13-82										Adult			Ethyene Glycol Pitfall Trap
27798859	SCAN	ARTSYS	RLAC	0acac5fe-f0ec-4d9f-82f8-0dbb74888de2	PreservedSpecimen	3bacbe5e-df17-4c42-b2fd-1739cd05119a	ARTSYS0003669		Animalia	Arthropoda	Insecta	Coleoptera	Tenebrionidae	Trogloderus major	656043	Johnston	Trogloderus	major			M. Andrew Johnston	2017					Paratype	Derham Giuliani		1982-02-03	1982	2	3	34		II-3/IV-13-82										Adult			Ethyene Glycol Pitfall Trap
27798860	SCAN	ARTSYS	RLAC	0acac5fe-f0ec-4d9f-82f8-0dbb74888de2	PreservedSpecimen	80c5d7a6-211d-4371-9b7f-4a9f3fb5f060	ARTSYS0003670		Animalia	Arthropoda	Insecta	Coleoptera	Tenebrionidae	Trogloderus major	656043	Johnston	Trogloderus	major			M. Andrew Johnston	2017					Paratype	Derham Giuliani		1982-02-03	1982	2	3	34		II-3/IV-13-82										Adult			Ethyene Glycol Pitfall Trap
27798861	SCAN	ARTSYS	RLAC	0acac5fe-f0ec-4d9f-82f8-0dbb74888de2	PreservedSpecimen	914046e4-feeb-424d-a9ab-e17a69e19964	ARTSYS0003671		Animalia	Arthropoda	Insecta	Coleoptera	Tenebrionidae	Trogloderus major	656043	Johnston	Trogloderus	major			M. Andrew Johnston	2017					Paratype	Derham Giuliani		1982-02-03	1982	2	3	34		II-3/IV-13-82										Adult			Ethyene Glycol Pitfall Trap
27798862	SCAN	ARTSYS	RLAC	0acac5fe-f0ec-4d9f-82f8-0dbb74888de2	PreservedSpecimen	2650eb0e-a27a-4c28-afa1-a0159a89f9ac	ARTSYS0003672		Animalia	Arthropoda	Insecta	Coleoptera	Tenebrionidae	Trogloderus major	656043	Johnston	Trogloderus	major			M. Andrew Johnston	2017					Paratype	Derham Giuliani		1982-02-03	1982	2	3	34		II-3/IV-13-82										Adult			Ethyene Glycol Pitfall Trap
27798863	SCAN	ARTSYS	RLAC	0acac5fe-f0ec-4d9f-82f8-0dbb74888de2	PreservedSpecimen	5e8907b8-ac28-45c3-a3e1-b72674a47209	ARTSYS0003673		Animalia	Arthropoda	Insecta	Coleoptera	Tenebrionidae	Trogloderus major	656043	Johnston	Trogloderus	major			M. Andrew Johnston	2017					Paratype	Derham Giuliani		1982-02-03	1982	2	3	34		II-3/IV-13-82										Adult			Ethyene Glycol Pitfall Trap
27798864	SCAN	ARTSYS	RLAC	0acac5fe-f0ec-4d9f-82f8-0dbb74888de2	PreservedSpecimen	8c03dbfe-96b1-4364-9d8c-9b4d29d4a26d	ARTSYS0003674		Animalia	Arthropoda	Insecta	Coleoptera	Tenebrionidae	Trogloderus major	656043	Johnston	Trogloderus	major			M. Andrew Johnston	2017					Paratype	Derham Giuliani		1982-02-03	1982	2	3	34		II-3/IV-13-82										Adult			Ethyene Glycol Pitfall Trap
27798865	SCAN	ARTSYS	RLAC	0acac5fe-f0ec-4d9f-82f8-0dbb74888de2	PreservedSpecimen	b0604b50-14a6-48ab-bf78-329a2f59eb9b	ARTSYS0003675		Animalia	Arthropoda	Insecta	Coleoptera	Tenebrionidae	Trogloderus major	656043	Johnston	Trogloderus	major			M. Andrew Johnston	2017					Paratype	Derham Giuliani		1982-02-03	1982	2	3	34		II-3/IV-13-82										Adult			Ethyene Glycol Pitfall Trap
27798866	SCAN	ARTSYS	RLAC	0acac5fe-f0ec-4d9f-82f8-0dbb74888de2	PreservedSpecimen	dd90be3d-3a55-4ea9-b9f0-3470cc661a1a	ARTSYS0003676		Animalia	Arthropoda	Insecta	Coleoptera	Tenebrionidae	Trogloderus major	656043	Johnston	Trogloderus	major			M. Andrew Johnston	2017					Paratype	Derham Giuliani		1982-02-03	1982	2	3	34		II-3/IV-13-82										Adult			Ethyene Glycol Pitfall Trap
27798867	SCAN	ARTSYS	RLAC	0acac5fe-f0ec-4d9f-82f8-0dbb74888de2	PreservedSpecimen	34a7697c-901c-4728-b1c5-0fcb392887cd	ARTSYS0003677		Animalia	Arthropoda	Insecta	Coleoptera	Tenebrionidae	Trogloderus major	656043	Johnston	Trogloderus	major			M. Andrew Johnston	2017					Paratype	Derham Giuliani		1982-02-03	1982	2	3	34		II-3/IV-13-82										Adult			Ethyene Glycol Pitfall Trap
27798868	SCAN	ARTSYS	RLAC	0acac5fe-f0ec-4d9f-82f8-0dbb74888de2	PreservedSpecimen	db3c52ab-a45f-47e3-a509-68ded96170a9	ARTSYS0003678		Animalia	Arthropoda	Insecta	Coleoptera	Tenebrionidae	Trogloderus major	656043	Johnston	Trogloderus	major			M. Andrew Johnston	2017					Paratype	Derham Giuliani		1982-02-03	1982	2	3	34		II-3/IV-13-82										Adult			Ethyene Glycol Pitfall Trap
27798869	SCAN	ARTSYS	RLAC	0acac5fe-f0ec-4d9f-82f8-0dbb74888de2	PreservedSpecimen	2900901f-ceef-43f9-a07b-33d9804c795f	ARTSYS0003679		Animalia	Arthropoda	Insecta	Coleoptera	Tenebrionidae	Trogloderus major	656043	Johnston	Trogloderus	major			M. Andrew Johnston	2017					Paratype	Derham Giuliani		1982-04-13	1982	4	13	103		IV-13/VI-29-82										Adult			Ethyene Glycol Pitfall Trap
27798870	SCAN	ARTSYS	RLAC	0acac5fe-f0ec-4d9f-82f8-0dbb74888de2	PreservedSpecimen	15694674-6394-4b0b-b979-86b217f0698c	ARTSYS0003680		Animalia	Arthropoda	Insecta	Coleoptera	Tenebrionidae	Trogloderus major	656043	Johnston	Trogloderus	major			M. Andrew Johnston	2017					Paratype	Derham Giuliani		1982-04-13	1982	4	13	103		IV-13/VI-29-82										Adult			Ethyene Glycol Pitfall Trap
27798871	SCAN	ARTSYS	RLAC	0acac5fe-f0ec-4d9f-82f8-0dbb74888de2	PreservedSpecimen	1d52ca22-ecc3-47a5-86bf-4fa5ea19f14a	ARTSYS0003681		Animalia	Arthropoda	Insecta	Coleoptera	Tenebrionidae	Trogloderus major	656043	Johnston	Trogloderus	major			M. Andrew Johnston	2017					Paratype	Derham Giuliani		1982-04-13	1982	4	13	103		IV-13/VI-29-82										Adult			Ethyene Glycol Pitfall Trap
27798872	SCAN	ARTSYS	RLAC	0acac5fe-f0ec-4d9f-82f8-0dbb74888de2	PreservedSpecimen	11bef8f5-9e1d-4faf-ac9d-e4885817401c	ARTSYS0003682		Animalia	Arthropoda	Insecta	Coleoptera	Tenebrionidae	Trogloderus major	656043	Johnston	Trogloderus	major			M. Andrew Johnston	2017					Paratype	Derham Giuliani		1982-04-13	1982	4	13	103		IV-13/VI-29-82										Adult			Ethyene Glycol Pitfall Trap
27798873	SCAN	ARTSYS	RLAC	0acac5fe-f0ec-4d9f-82f8-0dbb74888de2	PreservedSpecimen	11ea1bb9-6ea7-4b86-be7d-ac6650ce8963	ARTSYS0003683		Animalia	Arthropoda	Insecta	Coleoptera	Tenebrionidae	Trogloderus major	656043	Johnston	Trogloderus	major			M. Andrew Johnston	2017					Paratype	Derham Giuliani		1982-04-13	1982	4	13	103		IV-13/VI-29-82										Adult			Ethyene Glycol Pitfall Trap
27798874	SCAN	ARTSYS	RLAC	0acac5fe-f0ec-4d9f-82f8-0dbb74888de2	PreservedSpecimen	7a66a0a2-3098-4865-88ab-a959c0899107	ARTSYS0003684		Animalia	Arthropoda	Insecta	Coleoptera	Tenebrionidae	Trogloderus major	656043	Johnston	Trogloderus	major			M. Andrew Johnston	2017					Paratype	Derham Giuliani		1982-04-13	1982	4	13	103		IV-13/VI-29-82										Adult			Ethyene Glycol Pitfall Trap
27798875	SCAN	ARTSYS	RLAC	0acac5fe-f0ec-4d9f-82f8-0dbb74888de2	PreservedSpecimen	219c51f7-94a9-4aef-a84f-8e1a2f673168	ARTSYS0003685		Animalia	Arthropoda	Insecta	Coleoptera	Tenebrionidae	Trogloderus major	656043	Johnston	Trogloderus	major			M. Andrew Johnston	2017					Paratype	Derham Giuliani		1982-04-13	1982	4	13	103		IV-13/VI-29-82										Adult			Ethyene Glycol Pitfall Trap
27798876	SCAN	ARTSYS	RLAC	0acac5fe-f0ec-4d9f-82f8-0dbb74888de2	PreservedSpecimen	5cbc806c-1bbf-463e-a8cb-cc8a4f60e170	ARTSYS0003686		Animalia	Arthropoda	Insecta	Coleoptera	Tenebrionidae	Trogloderus major	656043	Johnston	Trogloderus	major			M. Andrew Johnston	2017					Paratype	Derham Giuliani		1982-04-13	1982	4	13	103		IV-13/VI-29-82										Adult			Ethyene Glycol Pitfall Trap
27798877	SCAN	ARTSYS	RLAC	0acac5fe-f0ec-4d9f-82f8-0dbb74888de2	PreservedSpecimen	c74eda31-f345-4785-a129-fd034924c3fa	ARTSYS0003687		Animalia	Arthropoda	Insecta	Coleoptera	Tenebrionidae	Trogloderus major	656043	Johnston	Trogloderus	major			M. Andrew Johnston	2017					Paratype	Derham Giuliani		1982-04-13	1982	4	13	103		IV-13/VI-29-82										Adult			Ethyene Glycol Pitfall Trap
27798878	SCAN	ARTSYS	RLAC	0acac5fe-f0ec-4d9f-82f8-0dbb74888de2	PreservedSpecimen	b8cb60a1-6efb-4b37-9c09-8ed833b238d9	ARTSYS0003688		Animalia	Arthropoda	Insecta	Coleoptera	Tenebrionidae	Trogloderus major	656043	Johnston	Trogloderus	major			M. Andrew Johnston	2017					Paratype	Derham Giuliani		1982-04-13	1982	4	13	103		IV-13/VI-29-82										Adult			Ethyene Glycol Pitfall Trap
27798879	SCAN	ARTSYS	RLAC	0acac5fe-f0ec-4d9f-82f8-0dbb74888de2	PreservedSpecimen	2a955229-10e1-45d2-ac44-aa96f84a80a9	ARTSYS0003689		Animalia	Arthropoda	Insecta	Coleoptera	Tenebrionidae	Trogloderus major	656043	Johnston	Trogloderus	major			M. Andrew Johnston	2017					Paratype	Derham Giuliani		1982-04-13	1982	4	13	103		IV-13/VI-29-82										Adult			Ethyene Glycol Pitfall Trap
27798880	SCAN	ARTSYS	RLAC	0acac5fe-f0ec-4d9f-82f8-0dbb74888de2	PreservedSpecimen	3a271d18-97bd-43e4-ac55-f1f09ac9294a	ARTSYS0003690		Animalia	Arthropoda	Insecta	Coleoptera	Tenebrionidae	Trogloderus major	656043	Johnston	Trogloderus	major			M. Andrew Johnston	2017					Paratype	Derham Giuliani		1982-04-13	1982	4	13	103		IV-13/VI-29-82										Adult			Ethyene Glycol Pitfall Trap
27798881	SCAN	ARTSYS	RLAC	0acac5fe-f0ec-4d9f-82f8-0dbb74888de2	PreservedSpecimen	00012286-229a-4c34-8fd6-05c05eabf13e	ARTSYS0003691		Animalia	Arthropoda	Insecta	Coleoptera	Tenebrionidae	Trogloderus major	656043	Johnston	Trogloderus	major			M. Andrew Johnston	2017					Paratype	Derham Giuliani		1982-04-13	1982	4	13	103		IV-13/VI-29-82										Adult			Ethyene Glycol Pitfall Trap
27798882	SCAN	ARTSYS	RLAC	0acac5fe-f0ec-4d9f-82f8-0dbb74888de2	PreservedSpecimen	bf899bea-3c8a-4cb7-a94b-534de9e1f61f	ARTSYS0003692		Animalia	Arthropoda	Insecta	Coleoptera	Tenebrionidae	Trogloderus major	656043	Johnston	Trogloderus	major			M. Andrew Johnston	2017					Paratype	Derham Giuliani		1982-04-13	1982	4	13	103		IV-13/VI-29-82										Adult			Ethyene Glycol Pitfall Trap
27798883	SCAN	ARTSYS	RLAC	0acac5fe-f0ec-4d9f-82f8-0dbb74888de2	PreservedSpecimen	a6acb21f-3d21-4330-b08c-bc1776b1441c	ARTSYS0003693		Animalia	Arthropoda	Insecta	Coleoptera	Tenebrionidae	Trogloderus major	656043	Johnston	Trogloderus	major			M. Andrew Johnston	2017					Paratype	Derham Giuliani		1982-04-13	1982	4	13	103		IV-13/VI-29-82										Adult			Ethyene Glycol Pitfall Trap
27798884	SCAN	ARTSYS	RLAC	0acac5fe-f0ec-4d9f-82f8-0dbb74888de2	PreservedSpecimen	31a70966-c752-4a6d-9f17-62f0fa5a4029	ARTSYS0003694		Animalia	Arthropoda	Insecta	Coleoptera	Tenebrionidae	Trogloderus major	656043	Johnston	Trogloderus	major			M. Andrew Johnston	2017					Paratype	Derham Giuliani		1982-04-13	1982	4	13	103		IV-13/VI-29-82										Adult			Ethyene Glycol Pitfall Trap
27798885	SCAN	ARTSYS	RLAC	0acac5fe-f0ec-4d9f-82f8-0dbb74888de2	PreservedSpecimen	1dd57441-642d-4ea0-8cad-641344465222	ARTSYS0003695		Animalia	Arthropoda	Insecta	Coleoptera	Tenebrionidae	Trogloderus major	656043	Johnston	Trogloderus	major			M. Andrew Johnston	2017					Paratype	Derham Giuliani		1982-04-13	1982	4	13	103		IV-13/VI-29-82										Adult			Ethyene Glycol Pitfall Trap
27798886	SCAN	ARTSYS	RLAC	0acac5fe-f0ec-4d9f-82f8-0dbb74888de2	PreservedSpecimen	f4f6babb-77dd-487f-b237-81b16dd0cc2d	ARTSYS0003696		Animalia	Arthropoda	Insecta	Coleoptera	Tenebrionidae	Trogloderus major	656043	Johnston	Trogloderus	major			M. Andrew Johnston	2017					Paratype	Derham Giuliani		1982-04-13	1982	4	13	103		IV-13/VI-29-82										Adult			Ethyene Glycol Pitfall Trap
27798887	SCAN	ARTSYS	RLAC	0acac5fe-f0ec-4d9f-82f8-0dbb74888de2	PreservedSpecimen	2678ca7a-7a5d-40ec-b175-e90f12eacf95	ARTSYS0003697		Animalia	Arthropoda	Insecta	Coleoptera	Tenebrionidae	Trogloderus major	656043	Johnston	Trogloderus	major			M. Andrew Johnston	2017					Paratype	Derham Giuliani		1982-04-13	1982	4	13	103		IV-13/VI-29-82										Adult			Ethyene Glycol Pitfall Trap
27798888	SCAN	ARTSYS	RLAC	0acac5fe-f0ec-4d9f-82f8-0dbb74888de2	PreservedSpecimen	e3e6567c-1f35-4678-90a2-9c83f368473f	ARTSYS0003698		Animalia	Arthropoda	Insecta	Coleoptera	Tenebrionidae	Trogloderus major	656043	Johnston	Trogloderus	major			M. Andrew Johnston	2017					Paratype	Derham Giuliani		1982-04-13	1982	4	13	103		IV-13/VI-29-82										Adult			Ethyene Glycol Pitfall Trap
27798889	SCAN	ARTSYS	RLAC	0acac5fe-f0ec-4d9f-82f8-0dbb74888de2	PreservedSpecimen	8cc7674e-e4de-49b5-8f39-082349af70aa	ARTSYS0003699		Animalia	Arthropoda	Insecta	Coleoptera	Tenebrionidae	Trogloderus major	656043	Johnston	Trogloderus	major			M. Andrew Johnston	2017					Paratype	Derham Giuliani		1982-04-13	1982	4	13	103		IV-13/VI-29-82										Adult			Ethyene Glycol Pitfall Trap
27798890	SCAN	ARTSYS	RLAC	0acac5fe-f0ec-4d9f-82f8-0dbb74888de2	PreservedSpecimen	1393d6f5-fc41-4429-9002-0edbe16225c4	ARTSYS0003700		Animalia	Arthropoda	Insecta	Coleoptera	Tenebrionidae	Trogloderus major	656043	Johnston	Trogloderus	major			M. Andrew Johnston	2017					Paratype	Derham Giuliani		1982-04-13	1982	4	13	103		IV-13/VI-29-82										Adult			Ethyene Glycol Pitfall Trap
27798891	SCAN	ARTSYS	RLAC	0acac5fe-f0ec-4d9f-82f8-0dbb74888de2	PreservedSpecimen	b359f89d-e9bd-461c-b0b0-e2042df0ec49	ARTSYS0003701		Animalia	Arthropoda	Insecta	Coleoptera	Tenebrionidae	Trogloderus major	656043	Johnston	Trogloderus	major			M. Andrew Johnston	2017					Paratype	Derham Giuliani		1982-04-13	1982	4	13	103		IV-13/VI-29-82										Adult			Ethyene Glycol Pitfall Trap
27798892	SCAN	ARTSYS	RLAC	0acac5fe-f0ec-4d9f-82f8-0dbb74888de2	PreservedSpecimen	f041f0c8-e905-499b-bf5c-ea32a5dabc13	ARTSYS0003702		Animalia	Arthropoda	Insecta	Coleoptera	Tenebrionidae	Trogloderus major	656043	Johnston	Trogloderus	major			M. Andrew Johnston	2017					Paratype	Derham Giuliani		1982-04-13	1982	4	13	103		IV-13/VI-29-82										Adult			Ethyene Glycol Pitfall Trap
27798893	SCAN	ARTSYS	RLAC	0acac5fe-f0ec-4d9f-82f8-0dbb74888de2	PreservedSpecimen	6b9dd9a4-0270-495c-a689-46020eae5729	ARTSYS0003703		Animalia	Arthropoda	Insecta	Coleoptera	Tenebrionidae	Trogloderus major	656043	Johnston	Trogloderus	major			M. Andrew Johnston	2017					Paratype	Derham Giuliani		1982-04-13	1982	4	13	103		IV-13/VI-29-82										Adult			Ethyene Glycol Pitfall Trap
27798894	SCAN	ARTSYS	RLAC	0acac5fe-f0ec-4d9f-82f8-0dbb74888de2	PreservedSpecimen	dbc94740-a34b-4687-9bc5-78e08a5251a8	ARTSYS0003704		Animalia	Arthropoda	Insecta	Coleoptera	Tenebrionidae	Trogloderus major	656043	Johnston	Trogloderus	major			M. Andrew Johnston	2017					Paratype	Derham Giuliani		1982-04-13	1982	4	13	103		IV-13/VI-29-82										Adult			Ethyene Glycol Pitfall Trap
27798895	SCAN	ARTSYS	RLAC	0acac5fe-f0ec-4d9f-82f8-0dbb74888de2	PreservedSpecimen	fb77bd62-7004-4eaf-bdb6-5caf3c52c968	ARTSYS0003705		Animalia	Arthropoda	Insecta	Coleoptera	Tenebrionidae	Trogloderus major	656043	Johnston	Trogloderus	major			M. Andrew Johnston	2017					Paratype	Derham Giuliani		1982-04-13	1982	4	13	103		IV-13/VI-29-82										Adult			Ethyene Glycol Pitfall Trap
27798896	SCAN	ARTSYS	RLAC	0acac5fe-f0ec-4d9f-82f8-0dbb74888de2	PreservedSpecimen	b253d329-8b06-4973-b542-cac0092f06a1	ARTSYS0003706		Animalia	Arthropoda	Insecta	Coleoptera	Tenebrionidae	Trogloderus major	656043	Johnston	Trogloderus	major			M. Andrew Johnston	2017					Paratype	Derham Giuliani		1982-04-13	1982	4	13	103		IV-13/VI-29-82										Adult			Ethyene Glycol Pitfall Trap
27798897	SCAN	ARTSYS	RLAC	0acac5fe-f0ec-4d9f-82f8-0dbb74888de2	PreservedSpecimen	265f9a5d-46c2-4087-b5eb-391b3720deda	ARTSYS0003707		Animalia	Arthropoda	Insecta	Coleoptera	Tenebrionidae	Trogloderus major	656043	Johnston	Trogloderus	major			M. Andrew Johnston	2017					Paratype	Derham Giuliani		1982-04-13	1982	4	13	103		IV-13/VI-29-82										Adult			Ethyene Glycol Pitfall Trap
27798898	SCAN	ARTSYS	RLAC	0acac5fe-f0ec-4d9f-82f8-0dbb74888de2	PreservedSpecimen	02466fc5-e1cc-448f-9ad6-7349220dfae6	ARTSYS0003708		Animalia	Arthropoda	Insecta	Coleoptera	Tenebrionidae	Trogloderus major	656043	Johnston	Trogloderus	major			M. Andrew Johnston	2017					Paratype	Derham Giuliani		1982-04-13	1982	4	13	103		IV-13/VI-29-82										Adult			Ethyene Glycol Pitfall Trap
27798899	SCAN	ARTSYS	RLAC	0acac5fe-f0ec-4d9f-82f8-0dbb74888de2	PreservedSpecimen	5e551b41-934b-444f-a758-76e96da9950a	ARTSYS0003709		Animalia	Arthropoda	Insecta	Coleoptera	Tenebrionidae	Trogloderus major	656043	Johnston	Trogloderus	major			M. Andrew Johnston	2017					Paratype	Derham Giuliani		1982-04-13	1982	4	13	103		IV-13/VI-29-82										Adult			Ethyene Glycol Pitfall Trap
27798900	SCAN	ARTSYS	RLAC	0acac5fe-f0ec-4d9f-82f8-0dbb74888de2	PreservedSpecimen	b0b06188-550d-433d-b85f-7fd013a76474	ARTSYS0003710		Animalia	Arthropoda	Insecta	Coleoptera	Tenebrionidae	Trogloderus major	656043	Johnston	Trogloderus	major			M. Andrew Johnston	2017					Paratype	Derham Giuliani		1982-04-13	1982	4	13	103		IV-13/VI-29-82										Adult			Ethyene Glycol Pitfall Trap
27798901	SCAN	ARTSYS	RLAC	0acac5fe-f0ec-4d9f-82f8-0dbb74888de2	PreservedSpecimen	f2041ad9-0834-4f1e-a4f1-9b840963eb2c	ARTSYS0003711		Animalia	Arthropoda	Insecta	Coleoptera	Tenebrionidae	Trogloderus major	656043	Johnston	Trogloderus	major			M. Andrew Johnston	2017					Paratype	Derham Giuliani		1982-04-13	1982	4	13	103		IV-13/VI-29-82										Adult			Ethyene Glycol Pitfall Trap
27798902	SCAN	ARTSYS	RLAC	0acac5fe-f0ec-4d9f-82f8-0dbb74888de2	PreservedSpecimen	d1ed6351-e7b2-4048-83f0-e1cdebc55c4d	ARTSYS0003712		Animalia	Arthropoda	Insecta	Coleoptera	Tenebrionidae	Trogloderus major	656043	Johnston	Trogloderus	major			M. Andrew Johnston	2017					Paratype	Derham Giuliani		1982-04-13	1982	4	13	103		IV-13/VI-29-82										Adult			Ethyene Glycol Pitfall Trap
27798903	SCAN	ARTSYS	RLAC	0acac5fe-f0ec-4d9f-82f8-0dbb74888de2	PreservedSpecimen	07f0dbc5-8ebe-4006-8651-31db87e58551	ARTSYS0003713		Animalia	Arthropoda	Insecta	Coleoptera	Tenebrionidae	Trogloderus major	656043	Johnston	Trogloderus	major			M. Andrew Johnston	2017					Paratype	Derham Giuliani		1982-04-13	1982	4	13	103		IV-13/VI-29-82										Adult			Ethyene Glycol Pitfall Trap
[truncated: 2,598 more rows]
[truncated: 33 more columns]
