# Supplementary material for: Phylogenetic revision of the psammophilic Trogloderus LeConte (Coleoptera: Tenebrionidae), with biogeographic implications for the Intermountain Region
Source: PeerJ. 2019 Nov 13;7:e8039. doi: 10.7717/peerj.8039 (PMC6858821; doi:10.7717/peerj.8039)
Supplement: Supplemental Information 2 — Each record corresponds to a unique specimen examined for this study. Full collection event, determination, owning institution, and georeferencing data are provided. [file peerj-07-8039-s002.zip › identifications.csv]

coreid	identifiedBy	identifiedByID	dateIdentified	identificationQualifier	scientificName	tidInterpreted	scientificNameAuthorship	genus	specificEpithet	taxonRank	infraspecificEpithet	identificationReferences	identificationRemarks	recordId	modified
