# Supplementary material for: Phylogenetic revision of the psammophilic Trogloderus LeConte (Coleoptera: Tenebrionidae), with biogeographic implications for the Intermountain Region
Source: PeerJ. 2019 Nov 13;7:e8039. doi: 10.7717/peerj.8039 (PMC6858821; doi:10.7717/peerj.8039)
Supplement: Supplemental Information 2 — Each record corresponds to a unique specimen examined for this study. Full collection event, determination, owning institution, and georeferencing data are provided. [file peerj-07-8039-s002.zip › images.csv]

coreid	identifier	accessURI	thumbnailAccessURI	goodQualityAccessURI	rights	Owner	UsageTerms	WebStatement	caption	comments	providerManagedID	MetadataDate	format	associatedSpecimenReference	type	subtype	metadataLanguage
27791601	https://scan-bugs.org:443/imglib/scan/MAJC_MAJC/MAJC0003/costatus_dorsal_edit_1530588229_lg.jpg	https://scan-bugs.org:443/imglib/scan/MAJC_MAJC/MAJC0003/costatus_dorsal_edit_1530588229_lg.jpg	https://scan-bugs.org:443/imglib/scan/MAJC_MAJC/MAJC0003/costatus_dorsal_edit_1530588229_tn.jpg	https://scan-bugs.org:443/imglib/scan/MAJC_MAJC/MAJC0003/costatus_dorsal_edit_1530588229.jpg		M. Andrew Johnston	Andrew Johnston	http://creativecommons.org/publicdomain/zero/1.0/	Trogloderus costatus	MAJC0003175	urn:uuid:7cb16e60-5fc2-4339-8ffe-7d2d41a8b7ad	2018-07-02 22:23:50	image/jpeg	https://scan-bugs.org:443/portal/collections/individual/index.php?occid=27791601	StillImage	Photograph	en
32717459	https://scan-bugs.org:443/imglib/scan/MAJC_MAJC/MAJC0004/nevadus_dorsal_edit_1530589665_lg.jpg	https://scan-bugs.org:443/imglib/scan/MAJC_MAJC/MAJC0004/nevadus_dorsal_edit_1530589665_lg.jpg	https://scan-bugs.org:443/imglib/scan/MAJC_MAJC/MAJC0004/nevadus_dorsal_edit_1530589665_tn.jpg	https://scan-bugs.org:443/imglib/scan/MAJC_MAJC/MAJC0004/nevadus_dorsal_edit_1530589665.jpg		M. Andrew Johnston	Andrew Johnston	http://creativecommons.org/publicdomain/zero/1.0/	Trogloderus nevadus	MAJC0004207	urn:uuid:eec72403-4a59-42c5-996b-6fd50b9738fb	2018-07-02 22:47:46	image/jpeg	https://scan-bugs.org:443/portal/collections/individual/index.php?occid=32717459	StillImage	Photograph	en
32834558	https://scan-bugs.org:443/imglib/scan/MAJC_MAJC/MAJCTC01/E182_1530250672_lg.png	https://scan-bugs.org:443/imglib/scan/MAJC_MAJC/MAJCTC01/E182_1530250672_lg.png	https://scan-bugs.org:443/imglib/scan/MAJC_MAJC/MAJCTC01/E182_1530250672_tn.jpg	https://scan-bugs.org:443/imglib/scan/MAJC_MAJC/MAJCTC01/E182_1530250672.jpg		M. Andrew Johnston	Andrew Johnston	http://creativecommons.org/publicdomain/zero/1.0/	Trogloderus nevadus	E182	urn:uuid:359e5630-5f26-4d98-ae14-3b5c1fe2be8d	2018-06-29 00:37:53	image/png	https://scan-bugs.org:443/portal/collections/individual/index.php?occid=32834558	StillImage	Photograph	en
32834559	https://scan-bugs.org:443/imglib/scan/MAJC_MAJC/MAJCTC01/E179_1530250915_lg.png	https://scan-bugs.org:443/imglib/scan/MAJC_MAJC/MAJCTC01/E179_1530250915_lg.png	https://scan-bugs.org:443/imglib/scan/MAJC_MAJC/MAJCTC01/E179_1530250915_tn.jpg	https://scan-bugs.org:443/imglib/scan/MAJC_MAJC/MAJCTC01/E179_1530250915.jpg		M. Andrew Johnston	Andrew Johnston	http://creativecommons.org/publicdomain/zero/1.0/	Trogloderus vandykei	E179	urn:uuid:8562a4da-cdfe-4a6d-b41d-b99b59b632fe	2018-06-29 00:41:55	image/png	https://scan-bugs.org:443/portal/collections/individual/index.php?occid=32834559	StillImage	Photograph	en
32834560	https://scan-bugs.org:443/imglib/scan/MAJC_MAJC/MAJCTC01/E190_1530251201_lg.png	https://scan-bugs.org:443/imglib/scan/MAJC_MAJC/MAJCTC01/E190_1530251201_lg.png	https://scan-bugs.org:443/imglib/scan/MAJC_MAJC/MAJCTC01/E190_1530251201_tn.jpg	https://scan-bugs.org:443/imglib/scan/MAJC_MAJC/MAJCTC01/E190_1530251201.jpg		M. Andrew Johnston	Andrew Johnston	http://creativecommons.org/publicdomain/zero/1.0/	Trogloderus vandykei	E190	urn:uuid:695f27e0-a42a-40ab-97cb-b168adb38cf0	2018-06-29 00:46:42	image/png	https://scan-bugs.org:443/portal/collections/individual/index.php?occid=32834560	StillImage	Photograph	en
32834562	https://scan-bugs.org:443/imglib/scan/MAJC_MAJC/MAJCTC01/E187_1530251377_lg.png	https://scan-bugs.org:443/imglib/scan/MAJC_MAJC/MAJCTC01/E187_1530251377_lg.png	https://scan-bugs.org:443/imglib/scan/MAJC_MAJC/MAJCTC01/E187_1530251377_tn.jpg	https://scan-bugs.org:443/imglib/scan/MAJC_MAJC/MAJCTC01/E187_1530251377.jpg		M. Andrew Johnston	CC0 1.0 (Public-domain)	http://creativecommons.org/publicdomain/zero/1.0/	Trogloderus vandykei	E187	urn:uuid:89945faa-b776-448f-9a12-304e5b45f9b5	2018-06-29 00:49:37	image/png	https://scan-bugs.org:443/portal/collections/individual/index.php?occid=32834562	StillImage	Photograph	en
32834563	https://scan-bugs.org:443/imglib/scan/MAJC_MAJC/MAJCTC01/E111_1530251543_lg.png	https://scan-bugs.org:443/imglib/scan/MAJC_MAJC/MAJCTC01/E111_1530251543_lg.png	https://scan-bugs.org:443/imglib/scan/MAJC_MAJC/MAJCTC01/E111_1530251543_tn.jpg	https://scan-bugs.org:443/imglib/scan/MAJC_MAJC/MAJCTC01/E111_1530251543.jpg		M. Andrew Johnston	CC0 1.0 (Public-domain)	http://creativecommons.org/publicdomain/zero/1.0/	Trogloderus vandykei	E111	urn:uuid:345a2674-5746-441b-8516-d2fb12f18366	2018-06-29 00:52:23	image/png	https://scan-bugs.org:443/portal/collections/individual/index.php?occid=32834563	StillImage	Photograph	en
32834564	https://scan-bugs.org:443/imglib/scan/MAJC_MAJC/MAJCTC01/E178_1530251799_lg.png	https://scan-bugs.org:443/imglib/scan/MAJC_MAJC/MAJCTC01/E178_1530251799_lg.png	https://scan-bugs.org:443/imglib/scan/MAJC_MAJC/MAJCTC01/E178_1530251799_tn.jpg	https://scan-bugs.org:443/imglib/scan/MAJC_MAJC/MAJCTC01/E178_1530251799.jpg		M. Andrew Johnston	CC0 1.0 (Public-domain)	http://creativecommons.org/publicdomain/zero/1.0/	Trogloderus vandykei	E178	urn:uuid:89da7da3-b2ef-4437-9c54-d18a13677367	2018-06-29 00:56:39	image/png	https://scan-bugs.org:443/portal/collections/individual/index.php?occid=32834564	StillImage	Photograph	en
32834565	https://scan-bugs.org:443/imglib/scan/MAJC_MAJC/MAJCTC01/E186_1530252308_lg.png	https://scan-bugs.org:443/imglib/scan/MAJC_MAJC/MAJCTC01/E186_1530252308_lg.png	https://scan-bugs.org:443/imglib/scan/MAJC_MAJC/MAJCTC01/E186_1530252308_tn.jpg	https://scan-bugs.org:443/imglib/scan/MAJC_MAJC/MAJCTC01/E186_1530252308.jpg		M. Andrew Johnston	Andrew Johnston	http://creativecommons.org/publicdomain/zero/1.0/	Trogloderus nevadus	E186	urn:uuid:c36e8111-7e03-49b2-8ce6-dbf2d902834a	2018-06-29 01:05:08	image/png	https://scan-bugs.org:443/portal/collections/individual/index.php?occid=32834565	StillImage	Photograph	en
32834566	https://scan-bugs.org:443/imglib/scan/MAJC_MAJC/MAJCTC01/E183_1530252438_lg.png	https://scan-bugs.org:443/imglib/scan/MAJC_MAJC/MAJCTC01/E183_1530252438_lg.png	https://scan-bugs.org:443/imglib/scan/MAJC_MAJC/MAJCTC01/E183_1530252438_tn.jpg	https://scan-bugs.org:443/imglib/scan/MAJC_MAJC/MAJCTC01/E183_1530252438.jpg		M. Andrew Johnston	Andrew Johnston	http://creativecommons.org/publicdomain/zero/1.0/	Trogloderus nevadus	E183	urn:uuid:53afc36b-7a10-40b7-8912-2daf146de51a	2018-06-29 01:07:18	image/png	https://scan-bugs.org:443/portal/collections/individual/index.php?occid=32834566	StillImage	Photograph	en
32834567	https://scan-bugs.org:443/imglib/scan/MAJC_MAJC/MAJCTC01/E118_1530252507_lg.png	https://scan-bugs.org:443/imglib/scan/MAJC_MAJC/MAJCTC01/E118_1530252507_lg.png	https://scan-bugs.org:443/imglib/scan/MAJC_MAJC/MAJCTC01/E118_1530252507_tn.jpg	https://scan-bugs.org:443/imglib/scan/MAJC_MAJC/MAJCTC01/E118_1530252507.jpg		M. Andrew Johnston	Andrew Johnston	http://creativecommons.org/publicdomain/zero/1.0/	Trogloderus nevadus	E118	urn:uuid:a46ec659-985d-43ff-b66d-24afa640cd51	2018-06-29 01:08:28	image/png	https://scan-bugs.org:443/portal/collections/individual/index.php?occid=32834567	StillImage	Photograph	en
32834568	https://scan-bugs.org:443/imglib/scan/MAJC_MAJC/MAJCTC01/E117_1530252623_lg.png	https://scan-bugs.org:443/imglib/scan/MAJC_MAJC/MAJCTC01/E117_1530252623_lg.png	https://scan-bugs.org:443/imglib/scan/MAJC_MAJC/MAJCTC01/E117_1530252623_tn.jpg	https://scan-bugs.org:443/imglib/scan/MAJC_MAJC/MAJCTC01/E117_1530252623.jpg		M. Andrew Johnston	Andrew Johnston	http://creativecommons.org/publicdomain/zero/1.0/	Trogloderus nevadus	E117	urn:uuid:15a787c4-dcbb-4d4c-9e80-6e709fbb8496	2018-06-29 01:10:24	image/png	https://scan-bugs.org:443/portal/collections/individual/index.php?occid=32834568	StillImage	Photograph	en
32884363	https://scan-bugs.org:443/imglib/scan/MAJC_MAJC/MAJCTC01/E176_1530297634_lg.png	https://scan-bugs.org:443/imglib/scan/MAJC_MAJC/MAJCTC01/E176_1530297634_lg.png	https://scan-bugs.org:443/imglib/scan/MAJC_MAJC/MAJCTC01/E176_1530297634_tn.jpg	https://scan-bugs.org:443/imglib/scan/MAJC_MAJC/MAJCTC01/E176_1530297634.jpg		M. Andrew Johnston	Andrew Johnston	http://creativecommons.org/publicdomain/zero/1.0/	Trogloderus costatus	E176	urn:uuid:648b75e8-08ec-4fe3-b8c0-4af2ce67ab6f	2018-06-29 13:40:35	image/png	https://scan-bugs.org:443/portal/collections/individual/index.php?occid=32884363	StillImage	Photograph	en
32884375	https://scan-bugs.org:443/imglib/scan/MAJC_MAJC/MAJCTC01/E177_1530297742_lg.png	https://scan-bugs.org:443/imglib/scan/MAJC_MAJC/MAJCTC01/E177_1530297742_lg.png	https://scan-bugs.org:443/imglib/scan/MAJC_MAJC/MAJCTC01/E177_1530297742_tn.jpg	https://scan-bugs.org:443/imglib/scan/MAJC_MAJC/MAJCTC01/E177_1530297742.jpg		M. Andrew Johnston	Andrew Johnston	http://creativecommons.org/publicdomain/zero/1.0/	Trogloderus tuberculatus	E177	urn:uuid:0467e91c-9eeb-4b2b-8e56-b5fecd6503d9	2018-06-29 13:42:23	image/png	https://scan-bugs.org:443/portal/collections/individual/index.php?occid=32884375	StillImage	Photograph	en
32884395	https://scan-bugs.org:443/imglib/scan/MAJC_MAJC/MAJCTC01/E113_1530298149_lg.png	https://scan-bugs.org:443/imglib/scan/MAJC_MAJC/MAJCTC01/E113_1530298149_lg.png	https://scan-bugs.org:443/imglib/scan/MAJC_MAJC/MAJCTC01/E113_1530298149_tn.jpg	https://scan-bugs.org:443/imglib/scan/MAJC_MAJC/MAJCTC01/E113_1530298149.jpg		M. Andrew Johnston	Andrew Johnston	http://creativecommons.org/publicdomain/zero/1.0/	Trogloderus major	E113	urn:uuid:03965744-4c29-4335-a469-a11ea08661e5	2018-06-29 13:49:10	image/png	https://scan-bugs.org:443/portal/collections/individual/index.php?occid=32884395	StillImage	Photograph	en
32884400	https://scan-bugs.org:443/imglib/scan/MAJC_MAJC/MAJCTC01/E114_1530298237_lg.png	https://scan-bugs.org:443/imglib/scan/MAJC_MAJC/MAJCTC01/E114_1530298237_lg.png	https://scan-bugs.org:443/imglib/scan/MAJC_MAJC/MAJCTC01/E114_1530298237_tn.jpg	https://scan-bugs.org:443/imglib/scan/MAJC_MAJC/MAJCTC01/E114_1530298237.jpg		M. Andrew Johnston	Andrew Johnston	http://creativecommons.org/publicdomain/zero/1.0/	Trogloderus major	E114	urn:uuid:f3f0144b-bd15-4522-8cf7-7e154bc1ecd6	2018-06-29 13:50:38	image/png	https://scan-bugs.org:443/portal/collections/individual/index.php?occid=32884400	StillImage	Photograph	en
32884402	https://scan-bugs.org:443/imglib/scan/MAJC_MAJC/MAJCTC01/E121_1530298338_lg.png	https://scan-bugs.org:443/imglib/scan/MAJC_MAJC/MAJCTC01/E121_1530298338_lg.png	https://scan-bugs.org:443/imglib/scan/MAJC_MAJC/MAJCTC01/E121_1530298338_tn.jpg	https://scan-bugs.org:443/imglib/scan/MAJC_MAJC/MAJCTC01/E121_1530298338.jpg		M. Andrew Johnston	Andrew Johnston	http://creativecommons.org/publicdomain/zero/1.0/	Trogloderus major	E121	urn:uuid:3f3bafba-ba38-40af-b7b4-106670c8eac4	2018-06-29 13:52:19	image/png	https://scan-bugs.org:443/portal/collections/individual/index.php?occid=32884402	StillImage	Photograph	en
32884423	https://scan-bugs.org:443/imglib/scan/MAJC_MAJC/MAJCTC0/E181_1530299212_lg.png	https://scan-bugs.org:443/imglib/scan/MAJC_MAJC/MAJCTC0/E181_1530299212_lg.png	https://scan-bugs.org:443/imglib/scan/MAJC_MAJC/MAJCTC0/E181_1530299212_tn.jpg	https://scan-bugs.org:443/imglib/scan/MAJC_MAJC/MAJCTC0/E181_1530299212.jpg		M. Andrew Johnston	Andrew Johnston	http://creativecommons.org/publicdomain/zero/1.0/	Trogloderus major	E181	urn:uuid:41a3dcd7-9e30-4505-9fa6-e2be0f357392	2018-06-29 14:06:53	image/png	https://scan-bugs.org:443/portal/collections/individual/index.php?occid=32884423	StillImage	Photograph	en
32884426	https://scan-bugs.org:443/imglib/scan/MAJC_MAJC/MAJCTC01/E191_1530299325_lg.png	https://scan-bugs.org:443/imglib/scan/MAJC_MAJC/MAJCTC01/E191_1530299325_lg.png	https://scan-bugs.org:443/imglib/scan/MAJC_MAJC/MAJCTC01/E191_1530299325_tn.jpg	https://scan-bugs.org:443/imglib/scan/MAJC_MAJC/MAJCTC01/E191_1530299325.jpg		M. Andrew Johnston	Andrew Johnston	http://creativecommons.org/publicdomain/zero/1.0/	Trogloderus major	E191	urn:uuid:5bcb16da-f48b-461f-8ead-6725b1e593cc	2018-06-29 14:08:46	image/png	https://scan-bugs.org:443/portal/collections/individual/index.php?occid=32884426	StillImage	Photograph	en
32884431	https://scan-bugs.org:443/imglib/scan/MAJC_MAJC/MAJCTC01/E180_1530299396_lg.png	https://scan-bugs.org:443/imglib/scan/MAJC_MAJC/MAJCTC01/E180_1530299396_lg.png	https://scan-bugs.org:443/imglib/scan/MAJC_MAJC/MAJCTC01/E180_1530299396_tn.jpg	https://scan-bugs.org:443/imglib/scan/MAJC_MAJC/MAJCTC01/E180_1530299396.jpg		M. Andrew Johnston	Andrew Johnston	http://creativecommons.org/publicdomain/zero/1.0/	Trogloderus major	E180	urn:uuid:6afc8478-439a-4602-a0cd-6d4176c07538	2018-06-29 14:09:56	image/png	https://scan-bugs.org:443/portal/collections/individual/index.php?occid=32884431	StillImage	Photograph	en
32884442	https://scan-bugs.org:443/imglib/scan/MAJC_MAJC/MAJCTC01/E192_1530299881_lg.png	https://scan-bugs.org:443/imglib/scan/MAJC_MAJC/MAJCTC01/E192_1530299881_lg.png	https://scan-bugs.org:443/imglib/scan/MAJC_MAJC/MAJCTC01/E192_1530299881_tn.jpg	https://scan-bugs.org:443/imglib/scan/MAJC_MAJC/MAJCTC01/E192_1530299881.jpg		M. Andrew Johnston	Andrew Johnston	http://creativecommons.org/publicdomain/zero/1.0/	Trogloderus skillmani	E192	urn:uuid:1cedfd20-ee27-498d-bddc-7f38f65bc798	2018-06-29 14:18:01	image/png	https://scan-bugs.org:443/portal/collections/individual/index.php?occid=32884442	StillImage	Photograph	en
32884445	https://scan-bugs.org:443/imglib/scan/MAJC_MAJC/MAJCTC01/E104_1530300031_lg.png	https://scan-bugs.org:443/imglib/scan/MAJC_MAJC/MAJCTC01/E104_1530300031_lg.png	https://scan-bugs.org:443/imglib/scan/MAJC_MAJC/MAJCTC01/E104_1530300031_tn.jpg	https://scan-bugs.org:443/imglib/scan/MAJC_MAJC/MAJCTC01/E104_1530300031.jpg		M. Andrew Johnston	Andrew Johnston	http://creativecommons.org/publicdomain/zero/1.0/	Trogloderus skillmani	E104	urn:uuid:3c981850-42e3-4ad0-9f4f-6a2e28db2d58	2018-06-29 14:20:32	image/png	https://scan-bugs.org:443/portal/collections/individual/index.php?occid=32884445	StillImage	Photograph	en
32884454	https://scan-bugs.org:443/imglib/scan/MAJC_MAJC/MAJCTC01/E110_1530300456_lg.png	https://scan-bugs.org:443/imglib/scan/MAJC_MAJC/MAJCTC01/E110_1530300456_lg.png	https://scan-bugs.org:443/imglib/scan/MAJC_MAJC/MAJCTC01/E110_1530300456_tn.jpg	https://scan-bugs.org:443/imglib/scan/MAJC_MAJC/MAJCTC01/E110_1530300456.jpg		M. Andrew Johnston	Andrew Johnston	http://creativecommons.org/publicdomain/zero/1.0/	Trogloderus warneri	E110	urn:uuid:a9998fe4-750b-4e71-b425-16e7cb53f74d	2018-06-29 14:27:36	image/png	https://scan-bugs.org:443/portal/collections/individual/index.php?occid=32884454	StillImage	Photograph	en
32884460	https://scan-bugs.org:443/imglib/scan/MAJC_MAJC/MAJCTC01/E109_1530300596_lg.png	https://scan-bugs.org:443/imglib/scan/MAJC_MAJC/MAJCTC01/E109_1530300596_lg.png	https://scan-bugs.org:443/imglib/scan/MAJC_MAJC/MAJCTC01/E109_1530300596_tn.jpg	https://scan-bugs.org:443/imglib/scan/MAJC_MAJC/MAJCTC01/E109_1530300596.jpg		M. Andrew Johnston	Andrew Johnston	http://creativecommons.org/publicdomain/zero/1.0/	Trogloderus warneri	E109	urn:uuid:77f59853-4cbb-4ab0-9652-df28d0b62731	2018-06-29 14:29:56	image/png	https://scan-bugs.org:443/portal/collections/individual/index.php?occid=32884460	StillImage	Photograph	en
32884464	https://scan-bugs.org:443/imglib/scan/MAJC_MAJC/MAJCTC01/E112_1530300766_lg.png	https://scan-bugs.org:443/imglib/scan/MAJC_MAJC/MAJCTC01/E112_1530300766_lg.png	https://scan-bugs.org:443/imglib/scan/MAJC_MAJC/MAJCTC01/E112_1530300766_tn.jpg	https://scan-bugs.org:443/imglib/scan/MAJC_MAJC/MAJCTC01/E112_1530300766.jpg		M. Andrew Johnston	Andrew Johnston	http://creativecommons.org/publicdomain/zero/1.0/	Trogloderus warneri	E112	urn:uuid:dbb305a3-0706-4e64-a7a9-e0ba2bab2e48	2018-06-29 14:32:46	image/png	https://scan-bugs.org:443/portal/collections/individual/index.php?occid=32884464	StillImage	Photograph	en
32884469	https://scan-bugs.org:443/imglib/scan/MAJC_MAJC/MAJCTC01/E106_1530301050_lg.png	https://scan-bugs.org:443/imglib/scan/MAJC_MAJC/MAJCTC01/E106_1530301050_lg.png	https://scan-bugs.org:443/imglib/scan/MAJC_MAJC/MAJCTC01/E106_1530301050_tn.jpg	https://scan-bugs.org:443/imglib/scan/MAJC_MAJC/MAJCTC01/E106_1530301050.jpg		M. Andrew Johnston	Andrew Johnston	http://creativecommons.org/publicdomain/zero/1.0/	Trogloderus verpus	E106	urn:uuid:f8100faa-683e-4e33-bab6-e2b9c002400e	2018-06-29 14:37:30	image/png	https://scan-bugs.org:443/portal/collections/individual/index.php?occid=32884469	StillImage	Photograph	en
32884471	https://scan-bugs.org:443/imglib/scan/MAJC_MAJC/MAJCTC01/E107_1530301110_lg.png	https://scan-bugs.org:443/imglib/scan/MAJC_MAJC/MAJCTC01/E107_1530301110_lg.png	https://scan-bugs.org:443/imglib/scan/MAJC_MAJC/MAJCTC01/E107_1530301110_tn.jpg	https://scan-bugs.org:443/imglib/scan/MAJC_MAJC/MAJCTC01/E107_1530301110.jpg		M. Andrew Johnston	Andrew Johnston	http://creativecommons.org/publicdomain/zero/1.0/	Trogloderus verpus	E107	urn:uuid:85890787-209a-4f95-bf6b-be7f77df7484	2018-06-29 14:38:31	image/png	https://scan-bugs.org:443/portal/collections/individual/index.php?occid=32884471	StillImage	Photograph	en
32884472	https://scan-bugs.org:443/imglib/scan/MAJC_MAJC/MAJCTC01/E184_1530301227_lg.png	https://scan-bugs.org:443/imglib/scan/MAJC_MAJC/MAJCTC01/E184_1530301227_lg.png	https://scan-bugs.org:443/imglib/scan/MAJC_MAJC/MAJCTC01/E184_1530301227_tn.jpg	https://scan-bugs.org:443/imglib/scan/MAJC_MAJC/MAJCTC01/E184_1530301227.jpg		M. Andrew Johnston	Andrew Johnston	http://creativecommons.org/publicdomain/zero/1.0/	Trogloderus verpus	E184	urn:uuid:fb742c9e-ea10-4969-a201-a9b1ab917dbd	2018-06-29 14:40:27	image/png	https://scan-bugs.org:443/portal/collections/individual/index.php?occid=32884472	StillImage	Photograph	en
32884474	https://scan-bugs.org:443/imglib/scan/MAJC_MAJC/MAJCTC01/E91_1530301389_lg.png	https://scan-bugs.org:443/imglib/scan/MAJC_MAJC/MAJCTC01/E91_1530301389_lg.png	https://scan-bugs.org:443/imglib/scan/MAJC_MAJC/MAJCTC01/E91_1530301389_tn.jpg	https://scan-bugs.org:443/imglib/scan/MAJC_MAJC/MAJCTC01/E91_1530301389.jpg		M. Andrew Johnston	Andrew Johnston	http://creativecommons.org/publicdomain/zero/1.0/	Trogloderus verpus	E91	urn:uuid:bd59c4d9-04d6-439e-a93d-9d65900186e5	2018-06-29 14:43:09	image/png	https://scan-bugs.org:443/portal/collections/individual/index.php?occid=32884474	StillImage	Photograph	en
32884476	https://scan-bugs.org:443/imglib/scan/MAJC_MAJC/MAJCTC01/E108_1530301516_lg.png	https://scan-bugs.org:443/imglib/scan/MAJC_MAJC/MAJCTC01/E108_1530301516_lg.png	https://scan-bugs.org:443/imglib/scan/MAJC_MAJC/MAJCTC01/E108_1530301516_tn.jpg	https://scan-bugs.org:443/imglib/scan/MAJC_MAJC/MAJCTC01/E108_1530301516.jpg		M. Andrew Johnston	Andrew Johnston	http://creativecommons.org/publicdomain/zero/1.0/	Trogloderus verpus	E108	urn:uuid:4931218a-191c-40b1-832b-355c4f1f4eb7	2018-06-29 14:45:16	image/png	https://scan-bugs.org:443/portal/collections/individual/index.php?occid=32884476	StillImage	Photograph	en
32884478	https://scan-bugs.org:443/imglib/scan/MAJC_MAJC/MAJCTC01/E188_1530301685_lg.png	https://scan-bugs.org:443/imglib/scan/MAJC_MAJC/MAJCTC01/E188_1530301685_lg.png	https://scan-bugs.org:443/imglib/scan/MAJC_MAJC/MAJCTC01/E188_1530301685_tn.jpg	https://scan-bugs.org:443/imglib/scan/MAJC_MAJC/MAJCTC01/E188_1530301685.jpg		M. Andrew Johnston	Andrew Johnston	http://creativecommons.org/publicdomain/zero/1.0/	Trogloderus verpus	E188	urn:uuid:662ff4f9-b74b-4ab8-ad6f-812c2a28ee68	2018-06-29 14:48:05	image/png	https://scan-bugs.org:443/portal/collections/individual/index.php?occid=32884478	StillImage	Photograph	en
32884480	https://scan-bugs.org:443/imglib/scan/MAJC_MAJC/MAJCTC01/E189_1530301829_lg.png	https://scan-bugs.org:443/imglib/scan/MAJC_MAJC/MAJCTC01/E189_1530301829_lg.png	https://scan-bugs.org:443/imglib/scan/MAJC_MAJC/MAJCTC01/E189_1530301829_tn.jpg	https://scan-bugs.org:443/imglib/scan/MAJC_MAJC/MAJCTC01/E189_1530301829.jpg		M. Andrew Johnston	Andrew Johnston	http://creativecommons.org/publicdomain/zero/1.0/	Trogloderus verpus	E189	urn:uuid:1aa9c591-5449-4639-ba80-f3c34405ee5e	2018-06-29 14:50:29	image/png	https://scan-bugs.org:443/portal/collections/individual/index.php?occid=32884480	StillImage	Photograph	en
32884491	https://scan-bugs.org:443/imglib/scan/MAJC_MAJC/MAJCTC01/E119_1530302780_lg.png	https://scan-bugs.org:443/imglib/scan/MAJC_MAJC/MAJCTC01/E119_1530302780_lg.png	https://scan-bugs.org:443/imglib/scan/MAJC_MAJC/MAJCTC01/E119_1530302780_tn.jpg	https://scan-bugs.org:443/imglib/scan/MAJC_MAJC/MAJCTC01/E119_1530302780.jpg		M. Andrew Johnston	Andrew Johnston	http://creativecommons.org/publicdomain/zero/1.0/	Trogloderus arcanus	E119	urn:uuid:df533ed4-fec6-402e-ae86-0a849055df8e	2018-06-29 15:06:21	image/png	https://scan-bugs.org:443/portal/collections/individual/index.php?occid=32884491	StillImage	Photograph	en
32884492	https://scan-bugs.org:443/imglib/scan/MAJC_MAJC/MAJCTC01/E120_1530302864_lg.png	https://scan-bugs.org:443/imglib/scan/MAJC_MAJC/MAJCTC01/E120_1530302864_lg.png	https://scan-bugs.org:443/imglib/scan/MAJC_MAJC/MAJCTC01/E120_1530302864_tn.jpg	https://scan-bugs.org:443/imglib/scan/MAJC_MAJC/MAJCTC01/E120_1530302864.jpg		M. Andrew Johnston	Andrew Johnston	http://creativecommons.org/publicdomain/zero/1.0/	Trogloderus arcanus	E120	urn:uuid:5cdbf388-a3ad-4c17-a84d-3115a3f1ac55	2018-06-29 15:07:45	image/png	https://scan-bugs.org:443/portal/collections/individual/index.php?occid=32884492	StillImage	Photograph	en
33474313	https://scan-bugs.org:443/imglib/scan/MAJC_MAJC/MAJCTC01/E185_1530303363_lg.png	https://scan-bugs.org:443/imglib/scan/MAJC_MAJC/MAJCTC01/E185_1530303363_lg.png	https://scan-bugs.org:443/imglib/scan/MAJC_MAJC/MAJCTC01/E185_1530303363_tn.jpg	https://scan-bugs.org:443/imglib/scan/MAJC_MAJC/MAJCTC01/E185_1530303363.jpg		M. Andrew Johnston	Andrew Johnston	http://creativecommons.org/publicdomain/zero/1.0/	Trogloderus arcanus	E185	urn:uuid:744773b7-3d88-48bd-96fa-2fdf18d614cb	2018-06-29 15:16:03	image/png	https://scan-bugs.org:443/portal/collections/individual/index.php?occid=33474313	StillImage	Photograph	en
33474319	https://scan-bugs.org:443/imglib/scan/MAJC_MAJC/MAJCTC01/E81_1530305671_lg.png	https://scan-bugs.org:443/imglib/scan/MAJC_MAJC/MAJCTC01/E81_1530305671_lg.png	https://scan-bugs.org:443/imglib/scan/MAJC_MAJC/MAJCTC01/E81_1530305671_tn.jpg	https://scan-bugs.org:443/imglib/scan/MAJC_MAJC/MAJCTC01/E81_1530305671.jpg		M. Andrew Johnston	Andrew Johnston	http://creativecommons.org/publicdomain/zero/1.0/	Trogloderus kandai	E81	urn:uuid:cb007416-db0d-4ff0-853c-9864e752c43e	2018-06-29 15:54:32	image/png	https://scan-bugs.org:443/portal/collections/individual/index.php?occid=33474319	StillImage	Photograph	en
33474335	https://scan-bugs.org:443/imglib/scan/MAJC_MAJC/MAJCTC01/E115_1530305793_lg.png	https://scan-bugs.org:443/imglib/scan/MAJC_MAJC/MAJCTC01/E115_1530305793_lg.png	https://scan-bugs.org:443/imglib/scan/MAJC_MAJC/MAJCTC01/E115_1530305793_tn.jpg	https://scan-bugs.org:443/imglib/scan/MAJC_MAJC/MAJCTC01/E115_1530305793.jpg		M. Andrew Johnston	Andrew Johnston	http://creativecommons.org/publicdomain/zero/1.0/	Trogloderus kandai	E115	urn:uuid:b2781e2b-0f41-4729-910f-513b75a92a24	2018-06-29 15:56:34	image/png	https://scan-bugs.org:443/portal/collections/individual/index.php?occid=33474335	StillImage	Photograph	en
