# Supplementary material for: Phylogenetic revision of the psammophilic Trogloderus LeConte (Coleoptera: Tenebrionidae), with biogeographic implications for the Intermountain Region
Source: PeerJ. 2019 Nov 13;7:e8039. doi: 10.7717/peerj.8039 (PMC6858821; doi:10.7717/peerj.8039)
Supplement: Supplemental Information 2 — Each record corresponds to a unique specimen examined for this study. Full collection event, determination, owning institution, and georeferencing data are provided. [file peerj-07-8039-s002.zip › eml.xml]

<?xml version="1.0" encoding="UTF-8"?>
<eml:eml xmlns:eml="eml://ecoinformatics.org/eml-2.1.1" xmlns:dc="http://purl.org/dc/terms/" xmlns:xsi="http://www.w3.org/2001/XMLSchema-instance" xsi:schemaLocation="eml://ecoinformatics.org/eml-2.1.1 http://rs.gbif.org/schema/eml-gbif-profile/1.0.1/eml.xsd" packageId="edc0bbff-334e-4c7a-bec0-afed05ac6dbe" system="http://symbiota.org" scope="system" xml:lang="eng"><dataset><title xml:lang="eng">SCAN general data extract</title><creator id="2f57806a-f37f-40b2-915b-6fcdf6ae100f"><organizationName>SCAN</organizationName><electronicMailAddress>Neil.Cobb@nau.edu</electronicMailAddress><onlineUrl>https://scan-bugs.org:443/portal/index.php</onlineUrl></creator><metadataProvider><organizationName>SCAN</organizationName><electronicMailAddress>Neil.Cobb@nau.edu</electronicMailAddress><onlineUrl>https://scan-bugs.org:443/portal/index.php</onlineUrl></metadataProvider><pubDate>2019-06-20</pubDate><language>eng</language><associatedParty><individualName>Andrew</individualName><role>CONTENT_PROVIDER</role></associatedParty><associatedParty><organizationName>Arizona State University Hasbrouck Insect Collection</organizationName><individualName>Nico Franz</individualName><positionName>Collection Manager</positionName><role>CONTENT_PROVIDER</role><electronicMailAddress>nico.franz@asu.edu</electronicMailAddress><phone>(480) 965-2850</phone><address><deliveryPoint>PO Box 874108</deliveryPoint><city>Tempe</city><administrativeArea>AZ</administrativeArea><postalCode>85287-4108</postalCode><country>USA</country></address></associatedParty><associatedParty><organizationName>M. Andrew Johnston Collection</organizationName><individualName>Andrew Johnston</individualName><positionName>Collection Manager</positionName><role>CONTENT_PROVIDER</role><electronicMailAddress>ajohnston@asu.edu</electronicMailAddress><phone>(480) 965-2850</phone><address><deliveryPoint>PO Box 874108</deliveryPoint><city>Tempe</city><administrativeArea>AZ</administrativeArea><postalCode>85287-4108</postalCode><country>USA</country></address></associatedParty><associatedParty><organizationName>SCAN Collection of Externally Processed Specimens (Arthropod Systematics Research)</organizationName><individualName>Nico M. Franz</individualName><positionName>Collection Manager</positionName><role>CONTENT_PROVIDER</role><electronicMailAddress>nico.franz@asu.edu</electronicMailAddress><phone></phone></associatedParty></dataset><additionalMetadata><metadata><symbiota><dateStamp>2019-06-20T14:18:09-07:00</dateStamp><citation identifier="5715b15e-b133-468f-a624-8dc66a5b7b17">SCAN - 5715b15e-b133-468f-a624-8dc66a5b7b17</citation><physical><characterEncoding>UTF-8</characterEncoding><dataFormat><externallyDefinedFormat><formatName>Darwin Core Archive</formatName></externallyDefinedFormat></dataFormat></physical><collection identifier="98d9b8ed-08d6-47fc-b324-2853e44d75d1" id="1"><alternateIdentifier>https://scan-bugs.org:443/portal/collections/misc/collprofiles.php?collid=1</alternateIdentifier><parentCollectionIdentifier>ASU</parentCollectionIdentifier><collectionIdentifier>ASUHIC</collectionIdentifier><collectionName>Arizona State University Hasbrouck Insect Collection</collectionName><resourceLogoUrl>http://scan-bugs.org/portal/images/collicons/asu.jpg</resourceLogoUrl><onlineUrl>http://taxonbytes.org/asuhic/</onlineUrl><intellectualRights>http://creativecommons.org/publicdomain/zero/1.0/</intellectualRights><abstract><para>The ASU Frank F. Hasbrouck Insect Collection contains approximately 850,000 insect specimens, representing at least 25 orders, 390 families, 4,000 genera, 12,000 species and 1,240 subspecies. Most specimens are from the southwestern United States; however considerable representative material is also available from other North American regions and Mexico. The collection was largely developed through the activities of past faculty - Drs. Frank Hasbrouck, Gordon Castle and Mont Cazier - and their students. An extensive reprint collection is available to visiting researchers. For further information and to arrange a visit or loan, please contact Curator Dr. Nico Franz (nico.franz[at]asu.edu) or Collection Manager Dr. Sangmi Lee (slee281[at]asu.edu).</para></abstract></collection><collection identifier="792ded92-38ec-4cb7-b69e-b44ea00880cf" id="96"><alternateIdentifier>https://scan-bugs.org:443/portal/collections/misc/collprofiles.php?collid=96</alternateIdentifier><parentCollectionIdentifier>MAJC</parentCollectionIdentifier><collectionIdentifier>MAJC</collectionIdentifier><collectionName>M. Andrew Johnston Collection</collectionName><resourceLogoUrl>http://scan-bugs.org/portal/content/collicon/majc-majc.jpg</resourceLogoUrl><onlineUrl>https://desertbeetles.org/majc/</onlineUrl><intellectualRights>http://creativecommons.org/publicdomain/zero/1.0/</intellectualRights><additionalInfo>M. Andrew Johnston</additionalInfo><abstract><para>Research collection of M. Andrew Johnston, primarily containing specimens of darkling beetles in the family Tenebrionidae, and more generally coleoptera from Arizona and the southwestern U.S. Located in Tempe, AZ.</para></abstract></collection><collection identifier="0acac5fe-f0ec-4d9f-82f8-0dbb74888de2" id="114"><alternateIdentifier>https://scan-bugs.org:443/portal/collections/misc/collprofiles.php?collid=114</alternateIdentifier><parentCollectionIdentifier>SCAN</parentCollectionIdentifier><collectionIdentifier>ARTSYS</collectionIdentifier><collectionName>SCAN Collection of Externally Processed Specimens (Arthropod Systematics Research)</collectionName><resourceLogoUrl>http://scan-bugs.org/portal/content/collicon/scan-artsys.jpg</resourceLogoUrl><onlineUrl>http://symbiota4.acis.ufl.edu/scan/portal/collections/misc/collprofiles.php?collid=114</onlineUrl><intellectualRights>http://creativecommons.org/publicdomain/zero/1.0/</intellectualRights><abstract><para>ARTSYS is the "SCAN Collection of Externally Processed Specimens for Arthropod Systematics Research". ARTSYS is a pragmatic solution to the challenge of making specimens accessible that are part of an ongoing revisionary systematic project, but are frequently on loan or otherwise not destined to become part of the author's home collection. ARTSYS is open to any revisionary arthropod systematist needing such a tool. The occurrence record table allows one to specify the Owning Institution and Disposition (e.g., "on loan"). Request access to ARTSYS: e-mail nico.franz@asu.edu. Register your set of utilized ARTSYS catalog numbers: http://tinyurl.com/artsys-label-tracking. Access the ARTSYS spreadsheet template: https://github.com/nfranz/ARTSYS [Download the spreadsheet, adjust the number in cell A2 according to the number set reserved in the Tracking Google spreadsheet, and print your set of 525 catalog numbers]</para></abstract></collection></symbiota></metadata></additionalMetadata></eml:eml>
