# Supplementary material for: Phylogenetic revision of the psammophilic Trogloderus LeConte (Coleoptera: Tenebrionidae), with biogeographic implications for the Intermountain Region
Source: PeerJ. 2019 Nov 13;7:e8039. doi: 10.7717/peerj.8039 (PMC6858821; doi:10.7717/peerj.8039)
Supplement: Supplemental Information 3 — Alignments and input files are provided for molecular phylogenetic and historical biogeographic analyses presented in this study. [file peerj-07-8039-s003.zip]

Archive with 71 entries (50 files):
- Trogloderus_Molecular_Data_Analyses/
- Trogloderus_Molecular_Data_Analyses/PartitionFinder_analysis/
- Trogloderus_Molecular_Data_Analyses/PartitionFinder_analysis/.DS_Store
- __MACOSX/
- __MACOSX/Trogloderus_Molecular_Data_Analyses/
- __MACOSX/Trogloderus_Molecular_Data_Analyses/PartitionFinder_analysis/
- __MACOSX/Trogloderus_Molecular_Data_Analyses/PartitionFinder_analysis/._.DS_Store
- Trogloderus_Molecular_Data_Analyses/PartitionFinder_analysis/input_files/
- Trogloderus_Molecular_Data_Analyses/PartitionFinder_analysis/input_files/partition_finder.cfg
- __MACOSX/Trogloderus_Molecular_Data_Analyses/PartitionFinder_analysis/input_files/
- __MACOSX/Trogloderus_Molecular_Data_Analyses/PartitionFinder_analysis/input_files/._partition_finder.cfg
- Trogloderus_Molecular_Data_Analyses/PartitionFinder_analysis/input_files/Trogloderus_Final_rev1.phy
- __MACOSX/Trogloderus_Molecular_Data_Analyses/PartitionFinder_analysis/input_files/._Trogloderus_Final_rev1.phy
- Trogloderus_Molecular_Data_Analyses/PartitionFinder_analysis/best_scheme.txt
- __MACOSX/Trogloderus_Molecular_Data_Analyses/PartitionFinder_analysis/._best_scheme.txt
- Trogloderus_Molecular_Data_Analyses/BEAST/
- Trogloderus_Molecular_Data_Analyses/BEAST/BirthDeath_TrogloderusMonophyletic.zip
- __MACOSX/Trogloderus_Molecular_Data_Analyses/BEAST/
- __MACOSX/Trogloderus_Molecular_Data_Analyses/BEAST/._BirthDeath_TrogloderusMonophyletic.zip
- Trogloderus_Molecular_Data_Analyses/BEAST/Trogloderus_Yule_BEAST.xml
- __MACOSX/Trogloderus_Molecular_Data_Analyses/BEAST/._Trogloderus_Yule_BEAST.xml
- Trogloderus_Molecular_Data_Analyses/BEAST/Yule_run-c-d/
- Trogloderus_Molecular_Data_Analyses/BEAST/Yule_run-c-d/.DS_Store
- __MACOSX/Trogloderus_Molecular_Data_Analyses/BEAST/Yule_run-c-d/
- __MACOSX/Trogloderus_Molecular_Data_Analyses/BEAST/Yule_run-c-d/._.DS_Store
- Trogloderus_Molecular_Data_Analyses/BEAST/Yule_run-c-d/NOOG-c.tre
- __MACOSX/Trogloderus_Molecular_Data_Analyses/BEAST/Yule_run-c-d/._NOOG-c.tre
- __MACOSX/Trogloderus_Molecular_Data_Analyses/BEAST/._Yule_run-c-d
- Trogloderus_Molecular_Data_Analyses/BEAST/Yule_run-a/
- Trogloderus_Molecular_Data_Analyses/BEAST/Yule_run-a/.DS_Store
- __MACOSX/Trogloderus_Molecular_Data_Analyses/BEAST/Yule_run-a/
- __MACOSX/Trogloderus_Molecular_Data_Analyses/BEAST/Yule_run-a/._.DS_Store
- Trogloderus_Molecular_Data_Analyses/BEAST/Yule_run-a/NOOG-a.tre
- __MACOSX/Trogloderus_Molecular_Data_Analyses/BEAST/Yule_run-a/._NOOG-a.tre
- __MACOSX/Trogloderus_Molecular_Data_Analyses/BEAST/._Yule_run-a
- Trogloderus_Molecular_Data_Analyses/BEAST/Yule_run-b/
- Trogloderus_Molecular_Data_Analyses/BEAST/Yule_run-b/.DS_Store
- __MACOSX/Trogloderus_Molecular_Data_Analyses/BEAST/Yule_run-b/
- __MACOSX/Trogloderus_Molecular_Data_Analyses/BEAST/Yule_run-b/._.DS_Store
- Trogloderus_Molecular_Data_Analyses/BEAST/Yule_run-b/NOOG-b.tre
- __MACOSX/Trogloderus_Molecular_Data_Analyses/BEAST/Yule_run-b/._NOOG-b.tre
- __MACOSX/Trogloderus_Molecular_Data_Analyses/BEAST/._Yule_run-b
- Trogloderus_Molecular_Data_Analyses/.DS_Store
- __MACOSX/Trogloderus_Molecular_Data_Analyses/._.DS_Store
- Trogloderus_Molecular_Data_Analyses/MrBayes_dataset/
- Trogloderus_Molecular_Data_Analyses/MrBayes_dataset/Trogloderus_2partition_MrBayes.nex
- __MACOSX/Trogloderus_Molecular_Data_Analyses/MrBayes_dataset/
- __MACOSX/Trogloderus_Molecular_Data_Analyses/MrBayes_dataset/._Trogloderus_2partition_MrBayes.nex
- Trogloderus_Molecular_Data_Analyses/Trogloderus_MrBayes-consensusTree.tre
- __MACOSX/Trogloderus_Molecular_Data_Analyses/._Trogloderus_MrBayes-consensusTree.tre
- Trogloderus_Molecular_Data_Analyses/BioGeoBears/
- Trogloderus_Molecular_Data_Analyses/BioGeoBears/.DS_Store
- __MACOSX/Trogloderus_Molecular_Data_Analyses/BioGeoBears/
- __MACOSX/Trogloderus_Molecular_Data_Analyses/BioGeoBears/._.DS_Store
- Trogloderus_Molecular_Data_Analyses/BioGeoBears/Trog_Biogeography_pruned.data
- __MACOSX/Trogloderus_Molecular_Data_Analyses/BioGeoBears/._Trog_Biogeography_pruned.data
- Trogloderus_Molecular_Data_Analyses/BioGeoBears/Trog_reltime_pruned.newick
- Trogloderus_Molecular_Data_Analyses/BioGeoBears/biogeobears_Trog-RelTime.R
- __MACOSX/Trogloderus_Molecular_Data_Analyses/BioGeoBears/._biogeobears_Trog-RelTime.R
- Trogloderus_Molecular_Data_Analyses/raxml_dataset/
- Trogloderus_Molecular_Data_Analyses/raxml_dataset/Trogloderus_alignment.phy
- __MACOSX/Trogloderus_Molecular_Data_Analyses/raxml_dataset/
- __MACOSX/Trogloderus_Molecular_Data_Analyses/raxml_dataset/._Trogloderus_alignment.phy
- Trogloderus_Molecular_Data_Analyses/raxml_dataset/2-partition_scheme.txt
- __MACOSX/Trogloderus_Molecular_Data_Analyses/raxml_dataset/._2-partition_scheme.txt
- Trogloderus_Molecular_Data_Analyses/Trogloderus_RAxML-results.tre
- __MACOSX/Trogloderus_Molecular_Data_Analyses/._Trogloderus_RAxML-results.tre
- Trogloderus_Molecular_Data_Analyses/Trogloderus_Aligned_Matrix_6loci.nex
- __MACOSX/Trogloderus_Molecular_Data_Analyses/._Trogloderus_Aligned_Matrix_6loci.nex
- Trogloderus_Molecular_Data_Analyses/Trogloderus_reltime-results.tre
- __MACOSX/Trogloderus_Molecular_Data_Analyses/._Trogloderus_reltime-results.tre
