# Supplementary material for: Phylogenetic revision of the psammophilic Trogloderus LeConte (Coleoptera: Tenebrionidae), with biogeographic implications for the Intermountain Region
Source: PeerJ. 2019 Nov 13;7:e8039. doi: 10.7717/peerj.8039 (PMC6858821; doi:10.7717/peerj.8039)
Supplement: Supplemental Information 3 — Alignments and input files are provided for molecular phylogenetic and historical biogeographic analyses presented in this study. [file peerj-07-8039-s003.zip › Trogloderus_Molecular_Data_Analyses/PartitionFinder_analysis/input_files/partition_finder.cfg]

## ALIGNMENT FILE ##
alignment = Trogloderus_Final_rev1.phy;

## BRANCHLENGTHS: linked | unlinked ##
branchlengths = unlinked;

## MODELS OF EVOLUTION for PartitionFinder: all | raxml | mrbayes | beast | <list> ##
models = all;

## MODEL SELECTION: AIC | AICc | BIC ##
model_selection = BIC;

## DATA BLOCKS ##
[data_blocks]
28S =  1 -  1030;
12S =  1031 -  1380;
COII_pos1 =  1381 - 2080\3;
COII_pos2 =  1382 - 2078\3;
COII_pos3 =  1383 - 2079\3;
COIJP_pos1 =  2081 - 2870\3;
COIJP_pos2 =  2082 - 2871\3;
COIJP_pos3 =  2083 - 2872\3;
H3_pos1 =  2874 - 3231\3;
H3_pos2 =  2875 - 3232\3;
H3_pos3 =  2873 - 3233\3;
wg_pos1 =  3234 - 3705\3;
wg_pos2 =  3235 - 3706\3;
wg_pos3 =  3236 - 3707\3;

## SCHEMES, search: all | greedy | rcluster | hcluster | user ##
[schemes]
search = greedy;
