# Supplementary material for: Phylogenetic revision of the psammophilic Trogloderus LeConte (Coleoptera: Tenebrionidae), with biogeographic implications for the Intermountain Region
Source: PeerJ. 2019 Nov 13;7:e8039. doi: 10.7717/peerj.8039 (PMC6858821; doi:10.7717/peerj.8039)
Supplement: Supplemental Information 3 — Alignments and input files are provided for molecular phylogenetic and historical biogeographic analyses presented in this study. [file peerj-07-8039-s003.zip › Trogloderus_Molecular_Data_Analyses/PartitionFinder_analysis/input_files/Trogloderus_Final_rev1.phy]

44 3707
BlapylistenebrosusE47                TCCCTCAGTAGCGGCGAGCGAACAGGGATAAGCCCAGCACCGAATCCCGCGGCCGAAACCGGACGCCGGGAAATGTGGTGTTAGGGAGGGTCCGTCATCCCGAGATCGTGCGGCGCGTCCAAGTCCATCTTGAACGGGGCCACAGCCCATAGAGGGTGCCAGGCCCGTAGCGACC-GCTGCCGATAACGGGAGGATCTCTCCTCAGAGTCGGGTTGCTTGAGAGTGCAGCCCTAAGTGGGTGGTAAACTCCATCTAAGGCTAAATATGACCACGAGACCGATAGCGAACAAGTACCGTGAGGGAAAGTTGAAAAGAACTTTGAAGAGAGAGTTCAATAGTACGTGAAACCGTTCAGGGGTAAACCTGAGAAGCCCGAAAGGTCGAAAGGGGAGATTCAGCGTG-TCTCGATG-TAGGCGCTGGACGGTCGCGTGACGGTCGGCGTACGCGTCTTCCGCACCTTCCGTTCTCCGAACCTGCGTCGAACGCGTGCACTTCTCCCCCTGTAGGACGTCGCGATCTGTTGGGTGTCGGTCTAAGGCCCGCGGTGGAGCCCGTTCGG-ACGGTTCGC--CGTACCGGACGAACCCGCGGTGTTTCCCGATCGGCTCGCTCGACGGTATACAGATGGCGCGAGGCCGCTATT---TTAA-TTRGCGTCCGACCTTCGGCAAGCGCGCCCGTCGTTGATGGTGATCGGACCTGGTGCCGGTCCCGTCCACGGGCGGCTGTTCGCTGAGGTGCTCTCGGACAG-ACCTCG--TTGAAACGCCGATCTGCGACGCTATAGCTTTGGGTACTTTCAGGACCCGTCTTGAAACACGGACCAAGGAGTCTAGCATGTGCGCGAGTCATTGGGACATGACTAAACCTAAAGGCGCAATGAAAGTGAAAGTCAGCCTCGCGCTGACTCAGGGAGGATGGGCGGTC-GTTACGGCTGCCGCCTCGCACTCCCGGGGCGTCTCGTTCTCATTGCGAGATGAGGCGCACCAAGAGCGTACACGCTGGGACCCGAAAGA---------GCATATTTTAGAGNTAAATCAATCCTTAAAAAT-AAAGAACTTACTATCAAATCCATTTTAAAATTAATTTTCAAT-AAAAAACTACAT-ATAAATATAATGTAACCCATTTTAACTTTAACATAAACTACACCTTGATCTGAATTAAATTATAATTAAAAATCCTAAAAATTAAAATTTTCCAAAAATTTTTATTAACGACGATATATAAATTTAAAGTTAAAGTAAAATTTATCGTGGACTATCGATCAAAAAACAGGTTCCTCTGAATAGACTAAAATACCGCCAAATTTTTTAATTTTAAAGATCATAACTTATAATAATCATAGCT------AAAAACACTTTTA------------ATAGCTACGNGAAAACTGCTGCTTCTTCAAGATAGCGCCTCTCCTCTAATAGAACAATTATCATTTTTCCATGATCATACTCTCCTAATTTTAGTAATTATTACAATTTTAGTAAGACAAATAATAATAGGACTATTTTTTAACAAACTAACCCATCGATTTTTACTTGAAGGACAAATAATTGAAGTAGTTTGAACTATTTTACCTGCAATCACATTAATTTTTATTGCTCTCCCTTCCCTACGATTAATTTATATCTTAGATGAAACCAATAACCCTCTGATTACAGTAAAAACAATAGGCCATCAATGATACTGGTCATATGAATATTCAGACTTCAAAAACATCGAATTTGATTCTTATATAATCCCTTCCAATGAATTAATAAAATTTAACTTCCGGCTATTAGATGTAGATAACCGTATAGTAGTCCCATTCTTATCACAAATTCGAATATTGATTTCAGCTGCTGATGTTATTCATTCTTGAACAATTCCATCCTTAGGGGTAAAAATTGATGCTACCCCAGGACGATTAAATCAAATCAGATTTATTGCAACACGCTCAAGACTTTTATACGGACAGTGTTCTGAAATTTGTGGAGCAAATCATAGATTTATACCTATTGTAGTAGAAAGAATCTCACCCTCGTACTTTATTAAATGAATTTCTAAAATAATCGAA--------------TAATTTCCCATATTATTAGACAAGAAAGAGGAAAAAAAGAAGCCTTTGGAACCTTAGGAATAATCTATGCTATAATAGCAATTGGATTACTAGGATTTGTCGTATGAGCCCATCATATATTTACTGTAGGAATAGATGTAGATACTCGAGCTTATTTTACTTCTGCAACTATAATTATTGCTGTTCCTACTGGAATTAAAATTTTTAGATGACTAGCAACCCTTCATGGAACTCAAATAAATTATAGACCCTCTATATTGTGAGCACTAGGATTTGTATTCTTATTTACTGTGGGAGGTCTTACAGGAGTAATTCTCGCTAATTCCTCAATTGATATTATATTACATGATACTTATTATGTAGTAGCCCATTTCCATTACGTTCTCTCAATAGGAGCTGTATTTGCCATTATAGGAGGATTAATTCATTGATTCCCTTTATTTACAGGACTCACCTTAAGGCCTAAACTATGCAAAACTCAATTCATAATTATATTTTTAGGTGTAAATTTAACATTTTTTCCACAACACTTTTTAGGCTTAAGAGGTATACCGCGACGGTATTCTGATTATCCAGATGCTTACACGTTATGAAACATCATTTCATCAATTGGATCAATTATCTCACTTATTGGAGTATTATTATTAATTTTTATCGTATGAGAAAGATTTTCATCATCACGAAAAACTTTAATCCCTCTAAATATAACTTCTTCAATTGAATGATTACAAAATATGCCCCCAGCAGAACATAGATAT------------------------CAAGCAGACGGCTCGTAAATCTACGGGCGGCAAGGCTCCCAGGAAGCAGTTGGCCACCAAAGCCGCGAGGAAGAGCGCTCCAGCCACCGGTGGCGTCAAGAAGCCTCACAGATACAGGCCCGGCACCGTCGCCCTCCGCGAGATCCGTCGTTACCAGAAGAGCACCGAACTTTTGATCCGCAAGCTCCCCTTCCAACGTTTGGTCCGCGAAATCGCTCAAGACTTCAAGACCGACTTGCGTTTCCAAAGCTCGGCCGTCATGGCGTTGCAGGAAGCCAGCGAGGCTTACTTGGTCGGTCTTTTCGAAGACACCAACTTGTGCGCCATCCACGCCAAACGCGTCACCATCAT----------ATGTCTGGTTCCTGCACCATCAAGACGTGCTGGATGCGACTTCCTCCATTCCGCCTCATCGGCGATATTTTAAAAGATCGCTTTGATGGTGCTTCCCACGTAGCTGCTTCTAACTCCGGTTACCACCGGAGCAGCAATAACGCACATCGGAATCGACCTCCAAAGAACCCGAAAATCAATTCCGTTAGCGGAAACAGTATTCACACTAAAAGAGAAAGTAGACGCAAACACAAGTACGGCTTTCAGTTAAAGCCCTTCAACGCTGAACACAAACCTCCTGGAATCAAAGATCTCGTCTATTACGAGATGTCTCCAGGATTTTGCGAGAAAAACCCGAAGCTGGGTATTCAAGGTACTCATGGGCGATTATGTAATGATACGTCCATGGGTGTTGATGGATGTGATATTATGTGTTGTGGACGAGGATACCGTACCCAGGAGGTAGTAGTGTTTGAGAGATGTAACTGTACGTTC
DiscogeniascabriculusE67             --CCTCAGTAGCGGCGAGCGAACAGGGATAAGCCCAGCACCGAATCCCGCGGCCGAAACCGGACGCCGGGAAATGTGGTGTTAGGGAGGGTCCGTCATCCCGAGATCGTGCGGCGCGTCCAAGTCCATCTTGAACGGGGCCACAGCCCATAGAGGGTGCCAGGCCCGTAGCGACC-GCTGCCGATAACGGGAGGATCTCTCCTCAGAGTCGGGTTGCTTGAGAGTGCAGCCCTAAGTGGGTGGTAAACTCCATCTAAGGCTAAATATGACCACGAGACCGATAGCGAACAAGTACCGTGAGGGAAAGTTGAAAAGAACTTTGAAGAGAGAGTTCAATAGTACGTGAAACCGTTCAGGGGTAAACCTGAGAAGCCCGAAAGGTCGAAAGGGGAGATTCAGCGTG-TCTCGATG-TAGGCGCTGGACGGTCGCGTGACGGTCGGCGTACGCGTCTTCCGCACCTTCCGTTCTCCGAACCTGCGTCGAACGCGTGCACTTCTCCCCCTGTAGGACGTCGCGATCTGTTGGGTGTCGGTCTAAGGCCCGCGGTGGAGCCCGTTCGG-ACGGTTCGC--CGTACCGGACGAACCCGCGGTGTTTCCCGATCGGCTCGCTCGACGGTATACAGATGGCGCGAGGCCGCTATT---TTAA-TTAGCGTCCGACCTTCGGCAAGCGCGCCCGTCGTTGATGGTGATCGGACCTGGTGCCGGTCCCGTCCACGGGCGGCTGTTCGCTGAGGTGTTCTCGGACAG-ACCTCG--TTGAAACGCCGATCTGCGACGCTATAGCTTTGGGTACTTTCAGGACCCGTCTTGAAACACGGACCAAGGAGTCTAGCATGTGCGCGAGTCATTGGGACATGATTAAACCTAAAGGCGCAATGAAAGTGAAAGTCAGCCTCGCGCTGACTCAGGGAGGATGGGCGGTC-GTTACGGCTGCCGCCTCGCACTCCCGGGGCGTCTCGTTCTCATTGCGAGATGAGGCGCACCAAGAGCGTACACGCTGG--------------------GCATATTTTAGAGCTAAATCAATTCTCAAAAAT-AAAGAATTTACTATCAAATCCATTTTAAATTTAATTTTAAA-TAAAAAACTACAT-ATAAATATAATGTAACCCATTCTAACTTTAACATAAACTACACCTTGATCTGAATTATATTATAATAAAAAATCCCAAAAATTAAAATTCTCCAAAAATTTTTATTAACGACGATATATAAATTTAAAGTTAAAGTAAAAATTATCGTGGACTATCGATTAAAAAACAGGTTCCTCTGAATAGACTAAAATACCGCCAAATTTTTTAATTTTAAAGAACATAACTTATAATAATTTTAGATCAA------AACACTTAAA------------ATATCTACATGAAAACTACTCCTTCTTCAAGATAGAGCATCCCCCTTAATAGAACAATTATCATTCTTTCATGATCATACCCTCCTAATTTTAGTAATTATCACAATTTTAGTCAGACAAATAATAGCAAGATTATTCTTCAATAAATTTACACATCGGTTCCTTCTAGAAGGTCAAATAATTGAAGTAATTTGAACAATCCTACCCACAATCACTCTAATTTTTATTGCCCTACCATCATTACGACTAATTTATATCCTAGATGAAACTAATAACCCATTAATTACAGTTAAAACAGTAGGACATCAATGATATTGATCTTATGAATATTCAGACTTTAAAAATATCGAATTTGATTCCTATATAATTCCCACTAATGAATTAATAAAATTCAATTTCCGTCTATTAGATGTTGATAACCGAATAGTAGTACCATTCCTTTCACAAATCCGAATACTAGTATCAGCCGCTGATGTAATCCATTCATGAACAGTACCATCACTAGGTGTTAAAATCGATGCAACCCCAGGACGACTAAATCAAGTAAGATTTATTTCTACACGCTCAAGACTATTATATGGACAATGTTCAGAAATTTGTGGAGCAAATCATAGATTTATACCTATTGTAGTAGAAAGAATTTCACCCTCATTCTTCATTAAATGAATTTCTAAAATAATTGAAGTAT---------------TCCCATATTATTAGTCAAGAAAGAGGGAAAAAAGAAGCCTTTGGAACCTTAGGTATAATTTATGCTATAATAGCAATTGGATTATTGGGATTTGTAGTATGAGCACACCATATATTCATAGTAGGTATAGATGTTGATACTCGAGCTTATTTTACTTCAGCAACTATAATTATTGCTGTTCCCACCGGAATTAAAATCTTTAGATGACTTGCAACTCTTCATGGAACACAATTAAATTATAGCCCTTCCATGTTATGAGCTCTTGGATTTGTATTTCTATTTACAGTAGGAGGATTAACAGGAGTAATTCTCGCTAATTCATCAATTGATATTATATTACATGATACTTATTATGTAGTTGCCCATTTCCACTATGTTCTTTCTATAGGAGCCGTATTTGCTATTATAGGAGGTTTAATCCACTGATTTCCATTATTTACAGGATTAACTCTAAGACCAAAACTATGTAAATCACAATTTATAATTATATTCCTAGGAGTAAATTTAACATTCTTTCCTCAACACTTTTTAGGATTAAGAGGAATGCCACGACGATATTCAGATTATCCGGATGCTTATACACTATGAAACATTATCTCGTCAATTGGATCAATCATCTCTCTCGTTGGAGTACTTCTATTAATCTTTATTGTTTGAGAAAGATTCTCATCATCGCGAAAAACTTTAATCCCTCTTAATATAACTGCTTCAATTGAATGACTTCAAAATACCCCTCCTGCTGAACATAGATATTCTGAACTTCCAATACTATCTTC-CAAGCAGACGGCTCGTAAATCTACGGGCGGCAAGGCTCCCAGGAAGCAGTTGGCCACCAAAGCCGCGAGGAAGAGCGCTCCAGCCACCGGTGGCGTCAAGAAGCCTCACAGATACAGGCCCGGCACCGTCGCCCTCCGCGAGATCCGCCGTTACCAGAAGAGCACCGAACTTTTGATCCGCAAGCTCCCATTCCAACGCTTGGTCCGCGAAATCGCCCAAGACTTCAAGACCGATTTGCGTTTCCAAAGTTCGGCCGTCATGGCATTGCAAGAAGCCAGCGAGGCTTACTTGGTCGGTCTTTTCGAAGACACCAACTTGTGCGCCATCCACGCCAAACGCGTCACCATCAT----------ATGTCTGGTTCCTGCACCATCAAGACGTGCTGGATGCGACTTCCTCCATTCCGCCTCATCGGCGATATTTTAAAAGATCGCTTTGATGGTGCTTCCCACGTAGCTGCTTCTAACTCCGGTTATCACCGGAGCAGCAATAACGCACATCGGAATCGACCTCCAAAGAATCCGAAAATCAATTCCGTTAGCGGAAACAGTATTCACACTAAAAGAGAAAGTAGGCGCAAACACAAGTACGGCTTTCAGTTAAAGCCCTTCAATGCTGAACACAAACCTCCTGGAGTCAAAGATCTCGTCTATTACGAGATGTCTCCAGGATTTTGCGAGAAAAACCCGAAACTGGGTATTCAAGGTACCCATGGGCGATTATGTAATGATACGTCCATGGGTGTTGATGGATGTGATATTATGTGTTGTGGACGAGGATACCGTACCCAGGAGGTAGTAGTGTTTGAGAGATGTAACTGTACGTTC
EleodesacuticaudusE34                --CCTCAGTAGCGGCGAGCGAACAGGGATAAGCCCAGCACCGAATCCCGCGGCCGAAACCGGACGCCGGGAAATGTGGTGTTAGGGAGGGTCCGTCATCCCGAGATCGTGCGGCGCGTCCAAGTCCATCTTGAACGGGGCCACAGCCCATAGAGGGTGCCAGGCCCGTAGCGACC-GCTGCCGATAACGGGAGGATCTCTCCTCAGAGTCGGGTTGCTTGAGAGTGCAGCCCTAAGTGGGTGGTAAACTCCATCTAAGGCTAAATATGACCACGAGACCGATAGCGAACAAGTACCGTGAGGGAAAGTTGAAAAGAACTTTGAAGAGAGAGTTCAATAGTACGTGAAACCGTTCAGGGGTAAACCTGAGAAGCCCGAAAGGTCGAAAGGGGAGATTCAGCGTG-TCTCGATG-CGGGCGCTGAACGGTCGCGTGACGGTCGGCGTACGCGTCTTCCGCACCTTCCGTTCTCCGAACTCGCGTCGAACGCGTGCACTTCTCCCCCTGTAGGACGTCGCGATCTGTTGGGTGTCGGTCTAAGGCCCGCGGTGGAGCCCGTCCGG-ACGTTTCGG--CGTACCGGACGAACCCGCGGTGTTTCCCGATCGGCTCGCTCGACGGTATACAGATGGCGCGAGGCCGCTATT---TCAA-TTAGCGTCCGACCTTCGGCAAGCGCGCCCGTCGTTGACGGTGATCGGACCTGGTGCCGGTCCCGTCCCCGGGCGGCTGTTCGCTGAGGTGTTCTCGGACAG-ACCTCG--TTGAAACGCCGATCTGCGACGCTATAGCTTTGGGTACTTTCAGGACCCGTCTTGAAACACGGACCAAGGAGTCTAGCATGTGCGCGAGTCATTGGGACATGACTAAACCTAAAGGCGCAATGAAAGTGAAAGTCAGCCTCGCGCTGACTCAGGGAGGATGGGCGGTC-GTTACGGCTGCCGCCTCGCACTCCCGGGGCGTCTCGTTCTCATTGCGAGATGAGGCGCACCAAGAGCGTACACGCTGGGACCCGAAAGATGG------GCATATTTTAGAGCTTAATCAATTCTAAAAAAT-AAAGAATTTACTGTCAAATCCATTTTAAATTCAATTTTAAA-TAAAAATCTACAT-ATAAATATAATGTAACCCATTTAAACTTTAACATAAACTACACCTTGATCTGAATTTTATTCTAATAAAAAATCTTAAAAATTACAATTCTCCTAAAATTTTTACTAACGACGATATATAAATTTAAAGTTAAAGTATAAATTATCGTGGACTATCGATTAATAAACAGGTTCCTCTGAATAGACTAAAATACCGCCAAATTTTTTAATTTTAAAGACCATAACTCATAATAATTCTAGTTAAA------AACACTTAAACTTTTTTTAGAAATAGCTACATGAAAACTACTTCTTCTTCAGGACAGAGCATCTCCCTTAATGGAACAATTATCATTTTTCCACGATCACACTCTGCTTATTCTAGTAATTATTACAATTTTAGTAGGTCAAATAATGATAGGATTATTTTTCAATAAATTAACTCATCGTTTCTTACTTGAAGGTCAAATAATCGAAGTAATTTGAACAGTTTTACCCGCAATTACATTAATTTTCATTGCCTTGCCATCATTACGACTGATTTATATTCTAGATGAAACTAATAATCCCCTAATCACTGTAAAAACAGTTGGGCATCAGTGATATTGATCATACGAATATTCAGATTTTAAAAACATCGAATTCGATTCATATATAATCCCTAGAAATGAATTAATAAAATTTAACTTTCGATTATTAGATGTAGATAATCGTATAGTAGTACCATTCTTATCACAAATTCGAATACTAATCTCTGCAGCTGACGTTATTCATTCCTGAACAGTCCCCTCATTAGGAGTTAAAATCGATGCAACACCAGGACGATTAAATCAAGTTAGATTCATTTCTACCCGATCAAGATTATTATATGGTCAGTGTTCAGAAATCTGTGGAGCAAATCATAGATTTATACCTATTGTAGTAGAAAGAATTTCCCCTTCATTCTTCATCAAATGAATTTCTAAAATAATTGAAGTATGGATTTGGAATAATTTCCCATATTATTAGCCAAGAAAGAGGGAAAAAAGAAGCTTTCGGAACACTAGGAATAATTTATGCTATAATGGCAATTGGATTATTAGGATTTGTCGTATGAGCCCATCACATATTTACAGTAGGAATAGATGTAGATACGCGAGCTTACTTTACTTCCGCAACTATAATTATTGCTGTCCCTACTGGAATTAAGATTTTTAGATGATTAGCTACCCTTCATGGAACTCAATTAAATTATAGACCTTCTATGTTGTGAGCACTAGGTTTTGTATTCTTATTTACTGTGGGAGGATTAACAGGTGTAATTCTAGCTAATTCATCAATTGATATTATACTACACGACACATACTACGTTGTAGCTCATTTCCATTACGTTCTATCCATAGGGGCCGTATTCGCTATTATAGGAGGATTAATTCATTGATTCCCTCTTTTTACAGGATTAACTCTTAATCCCAAATTATGTAAGGCCCAATTTTTAATCATATTCTTAGGAGTAAATTTAACATTCTTCCCCCAACATTTTTTGGGATTAAGAGGAATACCACGACGATATTCTGATTACCCTGATGCATATACACTATGAAACATTATTTCTTCAATTGGATCAATCATTTCACTTATTGGAGTATTATTCTTAATTTTCATCGTCTGAGAAAGATTAACATCTTCACGAAAAACTCTAATTCCTCTAAATATAAATTCTTCCATCGAATGACTCCAAAATACACCTCCTGCTGAACATAGATACTCTGAACTGCCAATAT--------------------tcgtaaatccacgggcggcaaagctcccAGGAagcagTTGGCCACCAAAGCCGCGAGGAAGAGCGCTCCGGCCACCGGTGGCGTCAAGAAGCCTCACAGATACAGGCCCGGCACCGTCGCCCTCCGCGAGATCCGTCGTTATCAGAAGAGCACTGAACTTTTGATCCGCAAGCTGCCCTTCCAACGTTTGGTCCGAGAAATCGCCCAAGACTTCAAGACCGACTTGCGTTTCCAAAGCTCGGCCGTCATGGCGTTGCAAGAAGCCAGCGAGGCTTACTTGGTCGGTCTTTTcgaagacaCCAACttgtgCGCCATCCACGCCAAacgt---------------------ATGTCTGGATCCTGCACCATCAAGACGTGTTGGATGCGACTTCCTCCATTCCGCCTCATCGGCGATATTTTAAAAGATCGCTTTGATGGTGCTTCCCATGTAGCTGCTTCTAACTCCGGTTACCACCGGAGCAGCAATAACGCACATCGGAATCGACCTCCAAAGAATCCGAAAATCAATTCCATTAGCGGAAACAGTATTCACACTAAGAGAGAAAGTCGGCGCAAACACAAGTACGGCTTTCAGTTAAAACCGTTCAATGCTGAACACAAACCTCCTGGAGTCAAAGATCTCGTCTATTACGAGATGTCTCCAGGATTTTGCGAGAAAAACCCGAAACTGGGTATTCAAGGTACTCATGGTAGATTATGTAATGATACGTCCATGGGTGTTGATGGATGTGATATTATGTGTTGTGGACGAGGATACCGTACCCAGGAGGTAGTAGTGTTTGAGAGATGTAACTGTACGTTC
EmbaphionmuricatumE51                --CCTCAGTAGCGGCGAGCGAACAGGGATAAGCCCAGCACTGAATCCCGCGGCCGAAACCGGACGCCGGGAAATGTGGTGTTAGGGAGGGTCCGTCATCCCGAGATCGTGCGGCGCGTCCAAGTCCATCTTGAACGGGGCCACAGCCCATAGAGGGTGCCAGGCCCGTAGCGACC-GCTGCCGATAACGGGAGGATCTCTCCTCAGAGTCGGGTTGCTTGAGAGTGCAGCCCTAAGTGGGTGGTAAACTCCATCTAAGGCTAAATATGACCACGAGACCGATAGCGAACAAGTACCGTGAGGGAAAGTTGAAAAGAACTTTGAAGAGAGAGTTCAATAGTACGTGAAACCGTTCAGGGGTAAACCTGAGAAACCCGAAAGGTCGAAAGGGGAGATTCAGCGTG-TCTCGATG-TAGGCGCTGGACGGTCGCGTGACGGCAGGCGTACGCGTCTTCCGCGCCTTCCGTTCTCCGAACCTGCGTCGAACGCGTGCACTTCTCCCCCTGTAGGACGTCGCGATCTGTTGGGCGTCGGTCTAAGGCCCGCGGTGGAGCCCGTCCGG-ACGATTTACT-CGTACCGGACGAACCCGCGGTGTTTCCCGATCGGCTCGCTCGACGGTATACAGATGGCGCGAGGCCGCTATTT--TTAA-TTAGCGTCCGACCTTCGGCAAGCGCGCCCGTCGTTGACGGTGATCGGACCCGGTGCCGGTCCCGTCCACGGGCGGCTGTTCGCTGAGGTGTTCTCGGACAG-ACCTCG--TTGAAACGCCGATCTGCGACGCTATAGCTTTGGGTACTTTCAGGACCCGTCTTGAAACACGGACCAAGGAGTCTAGCATGTGCGCGAGTCATTGGGACATGATTAAACCTAAAGGCGCAATGAAAGTGAAAGTCAGCCTCGCGCTGACTCAGGGAGGATGGGCGGTC-GTTACGGCTGCCGCCTCGCACTCCCGGGGCGTCTCGTTCTCATTGCGAGATGAGGCGCACCAAGAGCGTACACGCTGG--------------------GCATATTTTAGAGCTAAATCAATTCTAAAAAAT-AAAGAATTTACTTTCAAATCCATTTTAATCTTAATTTTAAAT-AAAAAACTACAT-ATAAATATAATGTAACCCATTTTATCTTTAACATAAACTACACCTTGATCTGAATTAAATTCTAATAAAAAATCCTAAAAATTATAATTTTCCAAAAATTTTTATTAACGACGATATATAAATTTAAAGTTAAAGTAAAAATTATCGTGGACTATCGATCAAAAAACAGGTTCCTCTGAATAGACTAAAATACCGCCAAATTTTTTAATTTTAAAGATCATAACTTATAATAATTTTAGCAAA------TAACACTAAAA------------ATAGCAACATGAAAACTACTTATTCTTCAAGATAGAGCATCACCTTTAATAGAACAATTATCATTTTTCCATGACCATACTCTTCTAATTTTAGTAATCATTACAATTTTAGTAGGACAAATAATAATGGGACTGTTCTTCAATAAATTAACACACCGATTTCTACTTGAAGGACAAATAATTGAAATAATTTGAACAATTCTACCAGCAATCACTCTAATCTTCATTGCTCTGCCATCTTTACGATTAATTTATATTTTAGATGAAACTAATAACCCACTAATTACAATTAAAACTATTGGACACCAATGATACTGATCATATGAATATTCAGATTTTAAAAATATTGAATTTGACTCCTATATAATTCCAAACAATGAAATGATAAAATTCAACTTTCGTTTACTAGATGTAGATAACCGTATAGTAGTACCATTTATATCTCAAATTCGAATATTAGTATCAGCAGCTGATGTTATTCATTCATGAACAGTACCTTCTCTAGGAGTTAAAATCGATGCAACTCCAGGACGACTAAACCAAGTTAGATTTATTTCAACTCGATCAAGACTTTTATATGGGCAATGCTCAGAAATTTGTGGAGCAAACCATAGTTTTATACCAATTGTAGTAGAAAGAATTTCTCCCTCATTCTTCATTAAATGAATTTCCAAAATAATCGAAGTAT------------ATTTCCCATATTATTAGACAAGAAAGAGGAAAAAAAGAAGCTTTTGGAACCCTAGGAATAATTTATGCTATAATAGCAATTGGATTATTAGGTTTCGTAGTATGAGCACACCATATATTTACAGTAGGAATAGATGTAGATACACGAGCCTACTTCACATCAGCAACAATAATTATTGCCGTTCCTACAGGAATCAAAATTTTTAGTTGATTAGCAACCCTTCATGGAACACAAATAAATTATAGACCCTCAATATTATGAGCTTTAGGATTTGTATTCCTTTTTACTGTAGGAGGACTAACCGGAGTAATTCTTGCCAATTCATCAATTGATATTATACTTCATGATACTTACTATGTAGTAGCTCATTTCCATTACGTTCTATCAATAGGAGCAGTATTCGCTATTATAGGAGGCCTAGTACATTGATTCCCTCTATTCACAGGATTATCATTAAGACCAAAATTATGTAAGGCACAATTCATAATCATATTTTTAGGAGTAAATTTAACATTCTTCCCTCAACATTTTCTAGGATTAAGTGGAATACCACGACGATATTCTGATTATCCAGACGCTTATACTCTATGAAATATTATTTCATCCATCGGATCAATTATTTCACTAATCGGAGTTTTATTATTAATTTTTATTGTATGAGAAAGATTTTGCTCATCACGAAAAACTCTTATTCCTCTTAACATAACATCATCAATTGAATGATTACAAAATACACCTCCTGCCGAACATAGATATTCTGAACTTCCAATATTATCTTCC-AAGCAGACGGCTCGTAAATCGACGGGCGGCAAGGCTCCCAGGAAGCAGTTGGCCACCAAAGCCGCGAGGAAGAGCGCTCCAGCCACCGGTGGCGTCAAGAAGCCTCACAGATACAGGCCCGGCACCGTCGCCCTCCGCGAGATCCGTCGTTACCAGAAGAGCACCGAACTTTTGATCCGCAAGCTCCCTTTCCAACGTTTGGTCCGCGAAATCGCCCAAGACTTCAAGACCGACTTGCGTTTCCAAAGCTCGGCCGTCATGGCGTTGCAAGAAGCCAGCGAGGCTTATTTGGTCGGTCTTTTCGAAGACACCAACTTGTGCGCCATCCACGCCAAACGCGTCACCATCAT----------ATGTCTGGTTCCTGCACCATCAAGACGTGCTGGATGCGACTTCCTCCATTCCGCCTCATCGGCGATATTCTAAAAGATCGCTTTGATGGTGCTTCCCACGTAGCTGCTTCTAACTCCGGTTATCACCGGAACAGCAATAACGCACATCGGAATCGACCTCCAAAGAATCCGAAAATCAATTCCATTAGCGGAAACAGTATTCACACCAAGAGAGAAAGTCGGCGCAAACACAAGTACGGCTTTCAGTTAAAGCCCTTCAATGCCGAACACAAACCTCCTGGAGTCAAAGATCTCGTCTATTACGAGATGTCTCCAGGATTTTGTGAGAAAAACCCGAAACTGGGAATTCAGGGTACTCATGGGAGATTATGTAACGATACGTCCATGGGTGTTGATGGATGTGATATTATGTGTTGTGGACGAGGATACCGTACCCAGGAGGTAGTGGTGTTTGAGAGATGTAACTGTACGTTC
LariversiuseurekaTB15302             ---------agcggcgagcgaacagggataagcccagcaccgaatCccGcggccgaaaccggacgccgggaAATGTGGTGTTAGGGAGGGTCCGTCATCCCGAGATCGTGCGGCGCGTCCAAGTCCATCTTGAACGGGGCCACAGCCCATAGAGGGTGCCAGGCCCGTAGCGACC-GCTGCCGATAACGGGAGGATCTCTCCTAAGAGTCGGGTTGCTTGAGAGTGCAGCCCTAAGTGGGTGGTAAACTCCATCTAAGGCTAAATACGACCACGAGACCGATAGCGAACAAGTACCGTGAGGGAAAGTTGAAAAGAACTTTGAAGAGAGAGTTCAATAGTACGTGAAACCGTTCAGGGGTAAACCTGAGAAGCCCGAAAGGTCGAAAGGGGAGATTCAGCGTG-TCTCGATG-CGGGCGCTGGACGGTCGCGTGACGGTCGGCGTACGCGTCTTCCGCACCTTCCGTCCTCCGAACCCGCGTCGAACGCGTGCACTTCTCCCCCTGTAGGACGTCGCGATCTGTTGGGTGTCGGTCTAAGGCCCGCGGTGGAGTCCGTTCGG-ACGGTTCGC--CGTACCGGACGAACCCGCGGTGTTTCCCGATCGGCTCGCTCGACGGTATACAGATGGCGCGAGGCCGCTATT---TCAA-TTAGCGTCCGACCTTCGGCAAGCGCGCCCGTCGTCGACGGTGATCGGACCCGGTGCCGGTCCCGTCCGCGGGCGGCTGTTCGCTGAGGTGCTCTCGGACAG-ACCTCG--TTGAAACGCCgatctgcGACGCTatagcTTTGGGTACTTTCAGGACCCGTcttGaaacacggaccaaggagtctagcatgTGCGCGagtcattgggacatgactaaacctaaaGGCGCAATGaaagtgaaagtcagcctcgCGctgactcagggaggatgGGCggtc-gttacggCtgcCgcctcgcactcccGGGgcgtctcgttctcattGcgagatgaggcgcaccaagagcgtacacgctgg--------------------ACATATTTTAGAgctaaatcaATCctTAAAAAT-AAAGAATTTACTATCAAATCCATTTTAAATTTAATTTTAAAATAAAAAACCACAT-ATAAATATAATGTAACCCATTTTAACTTTAATATAAACTACACCTTGATCTGAATTCAATTTTAATTAAAAATCCCAAAAATTAAAATTTTCTAAAAATTTTTATTAACGACGATATATAAATTTAAAATTAAAGTAACAATTATCGTGGACTATCGATTAAAAAACAGGTTCCTCTGAATAGACTAAAATACCGCCAAATTTTTTAATTttAAAGATCATaACTCaTAATAatttYagcttatc--caatacatttaaactTTTTttagaaatAGCTACATGAAAATTATtRcTtCTTCAAGATAGTGCATCACCTCTAATAGAACAATTATCATTCTTCCATGACCATACCCTTCTTATTCTARTAATTATTACAATTCTTGTTAGACAAATAATAATAGGTTTATTTTTTAATAAATTAACCCATCGATTCTTACTTGAAGGTCAAATRATTGAAGTAATTTGAACTATTTTACCTGCAATYACTTTAATTTTTATTGCATTACCYTCTCTTCGACTAATTTATATTCTAGATGAAACCAATAATCCTTTAATTACAGTTAAAACAATTGGTCATCAATGATACTGATCATATGAATATTCAGATTTTAAAAACATYGAATTTGACTCCTATATAATTCCTAATAATGAAATAATAAAATTCAATTTTCGTCTATTAGATGTTGATAATCGAATAGTAGTRCCCTTCTTGTCACAAATCCGAATACTAATTTCAGCAGCTGATGTTATTCACTCCTGAACAGTACCCTCtYtAGGAGTAAAAATTGATGCAaccccaggacgactaaatcAAGTCAGATTTATTTCAACACGTTCAAGACTTCTATACGGACAATGTTCTGAAATTTGTGGAGCAAATCATAGATTTATACCcattgTAgTAGAAAgaatttctccttcatttttcattaaatgaatttctAaaataatcgaattatggattcggaataatttctcatatcattaGACAAGAAAGAGGGAAAAAAGAAGCATTTGGAACCTTAGGAATAATTTACGCTATAATAGCAATTGGACTTCTTGGATTTGTCGTTTGAGCACATCATATATTTACAGTAGGAATAGATGTAGATACTCGAGCATACTTTACTTCYGCTACAATAATCATTGCTGTTCCTACAGGAATTAAAATTTTTAGATGATTAGCCACCCTTCATGGAACACAACTAAATTATAGACCTTCAATATTATGAGCTTTAGGATTTGTATTTTTATTCACTGTAGGAGGTTTAACAGGAGTAATTCTTGCTAATTCTTCAATTGATATTATACTTCATGACACCTATTATGTAGTAGCTCACTTTCATTATGTCCTMtCAATAGGAGCTGTATTTGCAATTATAGGAGGATTAGTACATTGATTTCCTTTATTTACAGGTTTATCTTTAAGACCAAAATTATGTAAAATTCAATTTTTAATCATATTCTTTGGAGTTAACCTAACATTTTTTCCTCAACATTTTTTAGGATTAAGAGgYaTACCACGACGATATTCAGATTAYCCTGATGCTTACACCCTATGAAATATTATTTCATCAATTGGTTCAATTATCTCTCTTATTGGAGTTCTATTTTTAATTTTCATTGTATGAGAAAGATTTTCAAcYtCACGAAAAACTTTAATTCCTCTCAATATAACTTCTTCGATTGAATGATTACAAAATACtcctccagctgaacatagatattcWgaactccctatattatcttcc------------tcgtaaatctacgggcggcaaggctcccaggaagcagttggcCACCAAAGCCGCGAGGAAGAGCGCTCCAGCCACCGGTGGCGTCAAGAAGCCTCACAGATACAGGCCCGGCACCGTCGCCCTCCGCGAGATCCGTCGTTACCAGAAGAGCACCGAACTTTTGATCCGGAAGCTCCCCTTCCAACGCTTGGTCCGCGAAATCGCTCAAGACTTCAAGACCGACTTGCGTTTCCAAAGTTCGGCCGTCATGGCGtTGCAAGAAGCCAGCGAGGCTTATTTGGTCggtctTttcgaagacacCAActtgtgcgccatccacgccaaacgc---------------------------------------------------------cgacttcctccattccgcctcatcggcgatattttaAAAgatcgCTTTGAtggtgcttcccacgTAGCTGCTTCTAACTCCGGTTACCACcGGAGCAGCAATAACGCACATCGGAATCGACCTCCAAAGAATCCAAAAATCAATTCCGTTAGCGGAAACAGTATTCATACTAAAAGAGAAAGTAGACGCAAACaCAAGTACGGCTTTCAATTAAAGCCCTTCAACGCTGAACACAAACCTCCTGGAGTTaAAGATCTCGTCTATTACGAGATGTCTCCAGGATTTTGCGAGAAAAATCCGAAACTGGGTATTCAAGGtACACATGGGCGATTATGTaATGATACGTCCATGGGTGTTGATGGATGTGATATTATGTGTtgtggacgagGATAccgtacc---------------------------------------
MetablapylisnigrinusE38              --CCTCAGTAGCGGCGAGCGAACAGGGATAAGCCCAGCACCGAATCCCGCGGCCGAAACCGGACGCCGGGAAATGTGGTGTTAGGGAGGGTCCGTCATCCCGAGATCGTGCGGCGCGTCCAAGTCCATCTTGAACGGGGCCACAGCCCATAGAGGGTGCCAGGCCCGTAGCGACC-GCTGCCGATAACGGGAGGATCTCTCCTCAGAGTCGGGTTGCTTGAGAGTGCAGCCCTAAGTGGGTGGTAAACTCCATCTAAGGCTAAATATGACCACGAGACCGATAGCGAACAAGTACCGTGAGGGAAAGTTGAAAAGAACTTTGAAGAGAGAGTTCAATAGTACGTGAAACCGTTCAGGGGTAAACCTGAGAAACCCGAAAGGTCGAAAGGGGAGATTCAGCGTG-TCTCGATG-CGGGCGCTGGACGGTCGCGTGACGGTCGGCGTACGCGTCTTCCGCACCTTCCGTTCTCCGAACCCGCGTCGAACGCGTGCACTTCTCCCCCTGTAGGACGTCGCGATCTGTTGGGTGTCGGTCTAAGGCCCTCGGTGGAGCCCGTTCGG-ACGGTTCGC--CGTACCGGACGAACCCGAGGTGTTTCCCGATCGGCTCGCTCGACGGTATACAGATGGCGCGAGGCCGCTATT---TCAA-TTAGCGTCCGACCTTCGGCAAGCGCGCCCGTCGTTGATGGTGATCGGACCTGGTGCCGGTCCCGTCCCCGGGCGGCTGTTCGCTGAGGTGTTCTCGGACAG-ACCTCG--TTGAAACGCCGATCTGCGACGCTATAGCTTTGGGTACTTTCAGGACCCGTCTTGAAACACGGACCAAGGAGTCTAGCATGTGCGCGAGTCATTGGGACATGACTAAACCTAAAGGCGCAATGAAAGTGAAAGTCAGCCTCGCGCTGACTCAGGGAGGATGGGCGGTC-GTTACGGCTGCCGCCTCGCACTCCCGGGGCGTCTCGTTCTCATTGCGAGATGAGGCGCACCAAGAGCGTACACGCTGGGACCCGAAAGATGG------GCATATTTTAGAGCTAAATCAATTCTCAAAAAT-AAAGAATTTACTATCAAATCCATTTTAAATTCAATTTTAAAC-AAAAAACTACAT-ATAAATATAATGTAACCCATTTTAACTTCAACATAAACTACACCTTGATCTGAATTCAATTCTAATAAAAAATCCTAAAAATTATAATTTTCCGAAAATTTTTATTAACGACGATATATAAATTTAAAGTTAAAGTAAAATTTATCGTGGACTATCGATTAAAAAACAGGTTCCTCTGAATAGACTAAAATACCGCCAAATTTTTTAATTTTAAAGACCATAACTTAAAATAATTTTAGTTCCA------AACACTTTTACTTTTTTTAGAAATAGCCACGTGAAAACTACTCCTTCTTCAAGATAGAGCATCTCCTTTAATAGAACAACTTTCATTTTTTCATGATCACACTCTTCTAATTTTAGTAATTATCACAATTTTAGTAGGACAAATAATGATAGGACTATTTTTCAATAAGTTAACCCATCGATACCTACTTGAAGGACAAATAATTGAAGTAATCTGGACAGTACTCCCTGCAATCACCTTAATTTTTATTGCTCTACCATCCTTACGATTAATTTATATTCTTGATGAAACTAATAATCCATTAATTACCGTAAAAACTGTGGGACATCAGTGATATTGGTCCTATGAATACTCAGATTTTAAAAACATTGAATTCGACTCCTATATAATTCCAAGAAATGAATTAATGAAATTCAATTTTCGTTTATTAGACGTTGATAATCGAATGGTAGTACCTTTCCTATCACAAATTCGAATACTTGTTTCAGCTGCCGACGTAATTCACTCATGAACAGTACCATCCCTAGGAGTTAAAATTGATGCAACGCCAGGACGATTAAACCAAGTCAGATTTATCTCAACCCGGTCAAGACTATTATACGGCCAATGTTCAGAAATCTGTGGAGCAAATCACAGTTTTATACCTATTGTAGTAGAAAGAATTTCTCCATCATTTTTCATTAAATGAATCTCAAAAATAATTGAAGTAT-----------AATTTCACATATTATTAGACAAGAAAGAGGGAAAAAGGAAGCTTTTGGAACCTTAGGAATAATTTATGCTATAATAGCAATTGGTCTGTTAGGTTTTGTTGTTTGAGCACACCATATATTTACAGTAGGAATGGACGTAGATACCCGAGCCTATTTTACCTCAGCAACTATAATCATTGCTGTACCTACTGGAATTAAAATTTTTAGATGATTAGCGACTCTCCATGGAACACAAATAAATTATAGGCCTTCAATACTTTGAGCTCTGGGATTCGTATTCCTATTTACAGTAGGAGGATTAACAGGGGTAATCCTAGCCAATTCATCTATTGACATTATACTACATGATACTTATTATGTAGTAGCACACTTCCATTATGTCCTTTCAATAGGTGCCGTGTTTGCTATTATAGGGGGCCTAGTCCACTGATTCCCCTTATTCACTGGAATAACATTAAGACCAAATATATGTAAGGCACAATTTCTAATTATATTTTTAGGTGTTAACTTAACATTCTTTCCACAACACTTTCTGGGATTAAGAGGAATACCACGACGATATTCTGATTACCCAGACGCTTATACAATATGAAATATTATTTCATCAATTGGATCAATCATTTCTCTAATTGGAGTTCTATTCCTTATTTTTATTGTCTGAGAAAGATTCTCATCATCACGGAAAACCCTTACCCCCCTTAATATAACCTCGTCAATTGAATGATTGCAAGATACTCCGCCAGCTGAACATAGATACTCTGAACTACCAATGCTATCTTCACAAGCAGACGGCTCGTAAATCTACGGGGGGCAAGGCTCCCAGGAAGCAGTTGGCCACCAAAGCCGCGAGGAAGAGCGCTCCCGCCACCGGTGGCGTCAAGAAGCCACACAGATACAGGCCCGGCACCGTCGCCCTCCGCGAGATCCGTCGTTACCAGAAGAGCACCGAACTCTTGATCCGCAAGCTGCCCTTCCAACGTTTGGTCCGCGAAATCGCCCAAGACTTCAAGACCGACTTGCGTTTCCAAAGCTCGGCCGTCATGGCGTTGCAAGAAGCCAGCGAGGCCTACTTGGTCGGTCTTTTCGAAGACACCAATTTGTGCGCCATCCACGCCAAACGCGTCACCATCAT----------ATGTCTGGTTCCTGCACCATCAAGACGTGCTGGATGCGACTTCCTCCATTCCGCCTCATCGGCGATATTTTAAAAGATCGCTTTGATGGTGCTTCCCACGTAGCTGCGTCTAACTCCGGTTACCACCGGAGCAGCAATAACGCACATCGGAATCGACCTCCAAAGAATCCGAAAATCAGTTCCGTTAGCGGAAACAGTATTCACACCAAAAGAGAAAGTAGGCGCAAACACAAGTACGGCTTTCARTTAAAGCCCTTCAATGCTGAACACAAACCTCCTGGAGTCAAAGATCTCGTCTATTACGAGATGTCTCCAGGATTTTGCGAGAAAAACCCGAAACTGGGTATTCAAGGTACTCATGGGCGATTATGTAATGATACGTCCATGGGTGTTGATGGATGTGATATTATGTGTTGTGGACGAGGATACCGTACCCAGGAGGTAGTAGTGTTTGAGAGATGTAACTGTACGTTC
NeobaphionplanipennisE43             --CCTCAGTAGCGGCGAGCGAACAGGGATAAGCCCAGCACCGAATCCCGCGGCCGAAACCGGACGCCGGGAAATGTGGTGTTAGGGAGGGTCCGTCATCCCGAGATCGTGCGGCGCGTCCAAGTCCATCTTGAACGGGGCCACAGCCCATAGAGGGTGCCAGGCCCGTAGCGACC-GCTGCCGATAACGGGAGGATCTCTCCTCAGAGTCGGGTTGCTTGAGAGTGCAGCCCTAAGTGGGTGGTAAACTCCATCTAAGGCTAAATATGACCACGAGACCGATAGCGAACAAGTACCGTGAGGGAAAGTTGAAAAGAACTTTGAAGAGAGAGTTCAATAGTACGTGAAACCGTTCAGGGGTAAACCTGAGAAACCCGAAAGGTCGAAAGGGGAGATTCAGCGTG-TCTCGATG-TAGGCGCTGGACGGTCGCGTGACGGCAGGCGTACGCGTCTTCCGCACCTTCCGTTCTCCGAACCTGCGTCGAACGCGTGCACTTCTCCCCCTGTAGGACGTCGCGATCTGTTGGGTGTCGGTCTAAGGCCCGCGGTGGAGCCCGTCCGG-ACGGTCTACT-CGTACCGGACGAACCCGCGGTGTTTCCCGATCGGCTCGCTCGACGGTATACAGATGGCGCGAGGCCGCTATT---TCAA-TTAGCGTCCGACCTTCGGCAAGCGCGCCCGTCGTTGATGGTGATCGGACCTGGCGCCGGTCCCGTCCACGGGCGGCTGTTCGCTGAGGTGTTCTCGGACAG-ACCTCG--TTGAAACGCCGATCTGCGACGCTATAGCTTTGGGTACTTTCAGGACCCGTCTTGAAACACGGACCAAGGAGTCTAGCATGTGCGCGAGTCATTGGGACATGACTAAACCTAAAGGCGCAATGAAAGTGAAAGTCAGCCTCGCGCTGACTCAGGGAGGATGGGCGGTC-GTTACGGCTGCCGCCTCGCACTCCCGGGGCGTCTCGTTCTCATTGCGAGATGAGGCGCACCAAGAGCGTACACGCTG---------------------GCATATTTTAGAGCTAAATCAATTCTAAAAAAT-AAAGAATTTACTATCAAATCCATTTTAATTTTAATTTTAAAT-AAAAAACTACAT-ATAAATATAATGTAACCCATTTTAACTTTAACATAAACTACACCTTGATCTGAATTCAATTCTAATAAAAAATCCTAAAAATTATAATTTTCCAAAAATTTTTATTAACAACGATATATAAATTTAAAGTTAAAGTAAAATTTATCGTGGACTATCGATTAAAAAACAGGTTCCTCTGAATAGACTAAAATACCGCCAAATTTTTTAATTTTAAAGATCATAACTTATAATAATTCTAGCCAA------AAACACTAAAA------------ATAGCAACATGAAAATTACTACTTTTGCAAGATAGAGCTTCACCTTTAATAGAACAACTTTCATTCTTCCATGACCATACCCTACTAATTTTAGTCATCATTACAATTTTAGTAGGACAAATAATAATAGGGCTTTTTTTTAATAAATTAACACATCGATTCCTACTTGAAGGACAAATAATTGAAGTAATTTGAACCATTCTCCCTGCAATTACTCTAATTTTCATTGCTCTCCCATCTTTACGACTAATTTACATTCTAGATGAAACTAACAACCCTTTAATTACAATTAAAACTGTAGGTCACCAATGATATTGATCATACGAATACTCAGACTTTAAAAATATCGAATTCGACTCCTACATAATTCCTAGTAATGAATTAATAAAATTCAATTTTCGTTTATTAGATGTAGATAATCGAATAGTAGTACCATTTATATCGCAAATTCGAATATTAGTATCAGCAGCTGATGTTATCCATTCATGGACAGTTCCATCACTAGGAGTAAAAATTGATGCAACTCCAGGTCGATTAAATCAAGTTAGATTCATTTCAACCCGATCAAGACTACTATATGGTCAATGCTCAGAAATTTGTGGAGCAAACCACAGTTTTATGCCAATTGTAGTAGAAAGAATTTCTCCCTCATTCTTCATTAAATGAATTTCTAAAATAATTGAAGTATGGATTCGGAATAATTTCCCATATTATTAGACAAGAAAGAGGGAAAAAAGAAGCTTTCGGAACCCTTGGAATAATTTACGCTATAATAGCAATTGGATTATTAGGTTTCGTAGTTTGAGCACATCACATATTTACAGTAGGAATAGACGTAGATACACGAGCCTACTTTACTTCCGCAACTATAATTATTGCCGTTCCTACTGGAATTAAAATTTTTAGTTGATTAGCAACACTTCATGGAACACAAATAAATTATAGACCTTCAATACTATGAGCTCTAGGATTCGTGTTCCTTTTTACTGTGGGCGGATTAACCGGAGTAATTCTTGCCAATTCATCAATTGATATTATACTTCATGATACTTACTATGTAGTAGCCCACTTCCATTATGTTCTTTCAATAGGAGCAGTATTTGCTATCATAGGAGGACTAGTCCATTGATTCCCCTTATTTACAGGATTATCTTTAAGGCCAAAATTATGCAAGGCCCAATTCATAATCATATTCTTAGGAGTAAATTTAACATTCTTCCCCCAACATTTCCTAGGATTAAGAGGAATGCCACGACGATATTCTGATTACCCAGATGCTTACACTTTATGAAACATCATTTCATCTATCGGATCAATCATTTCACTAATTGGAGTACTCCTCTTAATCTTCATTGTTTGAGAAAGATTCTCATCATCACGAAAAACTCTAATTCCTCTTAACATAACATCATCAATCGAATGATTACAAAATACTCCGCCTGCCGAACATAGATATTCTGA-------------------CAAGCAGACGGCTCGTAAGTCAACGGGCGGCAAGGCTCCCAGGAAGCAGTTGGCCACCAAAGCCGCGAGGAAGAGCGCTCCAGCCACCGGTGGCGTCAAGAAGCCTCACAGATACAGGCCCGGCACCGTCGCCCTCCGCGAGATCCGTCGTTACCAGAAGAGCACCGAACTTTTGATCCGCAAGCTCCCTTTCCAACGTTTGGTCCGCGAAATCGCCCAAGACTTCAAGACCGACTTGCGTTTCCAAAGCTCGGCCGTCATGGCGTTGCAAGAAGCCAGCGAGGCTTACTTGGTCGGTCTTTTCGAAGACACCAACTTGTGCGCCATCCACGCCAAACGCGTCACCATCATG---------ATGTCTGGTTCCTGCACCATCAAGACGTGCTGGATGCGACTTCCTCCATTCCGCCTCATCGGCGATATTCTAAAAGATCGCTTTGATGGTGCTTCCCACGTAGCTGCTTCTAACTCCGGTTATCACCGGAGCAGCAATAACGCACATCGGAATCGACCTCCAAAGAATCCGAAAATCAATTCCATTAGCGGAAACAGTATTCACACTAAGAGAGAAAGTCGGCGCAAACACAAGTACGGCTTTCAGTTAAAGCCCTTCAATGCTGAACACAAACCTCCTGGAGTCAAAGATCTCGTCTATTACGAGATGTCTCCAGGATTTTGCGAGAAAAACCCGAAACTGGGTATTCAGGGTACTCATGGGAGATTATGTAATGATACGTCCATGGGTGTTGATGGATGTGATATTATGTGTTGTGGACGAGGATACCGTACCCAGGAGGTAGTAGTGTTTGAGAGATGTAACTGTACGTTC
NotibiuspuberulusE138                TCCCTCAGTAGCGGCGAGCGAACAGGGAAGAGCCCAGCACCGAATCCCGCGGCCGAAACCGGACGCCGGGAAATGTGGTGTTAGGGAGGGTCCGTTATCCCGAGATTGTGCGGTGCGTCCAAGTCCATCTTGAACGGGGCCACAGCCCATAGAGGGTGCCAGGCCCGTAGTGACC-GCCGCCGATAGCGGGAGGATCTCTCCTCAGAGTCGGGTTGCTTGAGAGTGCAGCCCTAAGTGGGTGGTAAACTCCATCTAAGGCTAAATATGACCACGAGACCGATAGCGAACAAGTACCGTGAGGGAAAGTTGAAAAGAACTTTGAAGAGAGAGTTCAATAGTACGTGAAACCGTTCAGGGGTAAACCTGAGAAGCCCGAAAGGTCGAAAGGGGAGATTCAGCGTG-GCTCGAAC-GTGGCGCTGGATTGTCGTGCGACAGAAGACGTACGCGTCATCTGCGCCTTCAGTCCTCCGAACTGCGGACGAACGCGTGCACTTCTCCCCCTGTAGGACGTCGCGATCCGTTGGGTGTCGGCCTAAGGCCCGCGGTGGAGTCCGTCCGATACTGTTCATTCCGTAACGGACGAACCCGCGGTG-TTCCCGGTCGACTCGCTCGACGGTATACATATGGCGCTGGACCGCTAC----TCAG-TTAGCGTCCGACCTTCGGCAAGCGCTCTCGTTT-TGACGGTGATCGGACCCGGTGCCGGTCCCGTCTGCGAGTGGCTGTTGGCCGTGGATGTCTCGGACAGTGTCTTG--TTGAAACGCCGATCTGCGACGCTATAGATTTGGGTACTTTCAGGACCCGTCTTGAAACACGGACCAAGGAGTCTAGCATGTGCGCGAGTCATTGGGAATAGACTAAACCTAAAGGCGCAATGAAAGTGAAAGTCCGTCTTGCACGGACCTAGGGAGGATGGGCGGTC-GTTGCGGCTGCCGCCTCGCACTCCCGGGGCGTCTCGTTCTCATTGCGAGAAGAGGCGCACCAAGAGCGTACACGCTGGGACCCGAAAGATG-------GCATATTTTAGAGCTAAATCAAATCCCAAAGAA-TAAGAATTTACTTTCAAATCCAATTTATTTGAAATTTTAAAAAACAAAACCAAAT-ATAATTATAATGTAACCCATTTAACCTTTAATATAAACTACACCTTGATCTGAACTTTAATATAATAATAAACCTCAAAAATTATCTTTCTCCTGAAATTTTTATAAACGACGATATATAAATTTAAAACTAAAGTAGAGATCATCGTGGACTATCAATTAAAAAACAGGTTCCTCTGAATAGACTAAAATACCGCCAAATCCTTTAACTTTAAAGACCTTAACTATTAATAATTTTAGCAAAA---AATAACATTTAAACTTTTTTTAGAAGTAGCGACTTGGAAACTCCTTCTCCTTCAAGACAGATCTTCTCCTCTAATAGAACAGCTGTCATTTTTCCATGATCATGCCTTACTTATTTTAGTAATTATTACAATTTTAGTAGGTCAATTAATAACGGCTTTATTTTTTAATAAATTTACTCATCGATTTCTTCTCGAGGGACAAATAATTGAACTAATTTGAACTATCTTACCAGCAATTACCTTAGTATTTATTGCTCTACCCTCTTTACGACTAATTTATATTCTTGATGAAACTAATAATCCTACAATTTCAATTAAAACTATTGGACACCAGTGATACTGATCATACGAATATTCCGACTTCAAAAACATTGAATTTGACTCTTACATAATTCCAGAAAATGAAATAAAAAATTATAACTTTCGCTTACTAGATGTAGATAACCGAATAGTTATTCCATTTCTTTCCCAAATTCGCATACTAATTACAGCTGCCGACGTGATCCACTCATGAACTATCCCCTCTCTAGGAGTAAAGGTAGATGCTACACCTGGTCGTTTAAATCAAGTTAGATTTATTTCCACTCGGTCAAGACTACTTTATGGACAATGTTCAGAAATTTGTGGGGCGAACCATAGTTTCATGCCTATCGTAGCAGAAAGAATCTCTCCTTCATTTTTTATTAAATGAATTTCAAAAATAATTGAAATAT------------------------------------------------------------------------------------------------------------------------------------------------------------------------------------------------------------------------------------------------------------------------------------------------------------------------------------------------------------------------------------------------------------------------------------------------------------------------------------------------------------------------------------------------------------------------------------------------------------------------------------------------------------------------------------------------------------------------------------------------------------------------------------------------------------------------CAAGCAGACGGCTCGTAAATCCACCGGTGGTAAAGCACCGAGAAAACAATTGGCCACGAAAGCCGCCAGGAAGAGTGCTCCGGCCACCGGTGGTGTTAAAAAACCTCACCGTTACCGTCCCGGTACAGTGGCACTCCGTGAAATCCGTCGTTACCAGAAGAGTACGGAATTGTTGATCCGTAAGTTACCGTTCCAACGTTTGGTTCGTGAAATCGCCCAGGATTTCAAGACCGATCTTCGTTTCCAAAGTTCAGCCGTTATGGCCCTTCAAGAAGCYAGCGAAGCTTATTTGGTGGGTCTGTTCGAAGATACCAATTTGTGCGCAATTCACGCTAAACGTGTCACCATCATGCC-------------------------------------------cgtcttcctccattccgtgtgatcggcgactacctaaaggaccgcttcgacggtgcttcccACGTGGCGCCCTCGAACTCCGGTCACCACCGCAACAGCAACAACGCTCACCGTAACCGCTTACCCAAAAACCCCAAAATCAACGCAATCAACGGGAATAGCATCCACTCCAAACGGGAGAACCGCCGGAAACACAAATACAGCTTCCAATTGAAACCATTCAACCCTGAACACAAACcWcCCGGAGTTAAAGATTTGGTATACTACGAAATGTCACCGGGTTTTTGCGAACGCAACCCGAAATTGGGTATTCAGGGTACCCATGGTCGGTTATGCAATGATACTTCTATGGGTGTTGATGGGTGTGATATTATGTGTTGTGGTAGGGGATACCGTACccaggaagtggtagttttcgaaagatgtaattgtacg---
SteneleodesgiganteusE20              TCCCTCAGTAGCGGCGAGCGAACAGGGATAAGCCCAGCACCGAATCCCGCGGCCGAAACCGGACGCCGGGAAATGTGGTGTTAGGGAGGGTCCGTCATCCCGAGATCGTGCGGCGCGTCCAAGTCCATCTTGAACGGGGCCACAGCCCATAGAGGGTGCCAGGCCCGTAGCGACC-GCTGCCGATAACGGGAGGATCTCTCCTCAGAGTCGGGTTGCTTGAGAGTGCAGCCCTAAGTGGGTGGTAAACTCCATCTAAGGCTAAATATGACCACGAGACCGATAGCGAACAAGTACCGTGAGGGAAAGTTGAAAAGAACTTTGAAGAGAGAGTTCAATAGTACGTGAAACCGTTCAGGGGTAAACCTGAGAAACCCGAAAGGTCGAAAGGGGAGATTCAGCGTG-TCTCGACG-TAGGCGCTGGACGGTCGCGTGACGGTCGGCGTACGCGTCTTCCGCACCTTCCGTTCTCCGAACCTGCGTCGAACGCGTGCACTTCTCCCCCTGTAGGACGTCGCGATCTGTTGGGTGTCGGTCTAAGGCCCGCGGTGGAGCCCGTCCGG-ACGGTTCGC--CGTACCGGACGAACCCGCGGTGTTTCCCGATCGGCTCGCTCGACGGTATACAGATGGCGCGAGGCCGCTATT---TCAA-TTAGCGTCCGACCTTCGGCAAGCGCGCCCGTCGTTGACGGTGATCGGACCCGGTGCCGGTCCCGTCCGCGGGCGGCTGTTCGCTGAGGTGCTCTCGGACAG-ACCTCG--TTGAAACGCCGATCTGCGACGCTATAGCTTTGGGTACTTTCAGGACCCGTCTTGAAACACGGACCAAGGAGTCTAGCATGTGCGCGAGTCATTGGGACATGACTAAACCTAAAGGCGCAATGAAAGTGAAAGTCAGCCTCGCGCTGACTCAGGGAGGATGGGCGGTC-GTTACGGCTGCCGCCTCGCACTCCCGGGGCGTCTCGTTCTCATTGCGAGATGAGGCGCACCAAGAGCGTACACGCTGGGACCCGAAAGA---------GCATATTTTAGAGCTCAATCAAATCTCAAAAAT-AAAGAATTTACTATCAAATCCATTTTAAATTCAATTTCAAAT-AAAAATCTACAT-ATAAATATAATGTAACCCATTTTAACTTCAACATAAACTACACCTTGATCTGAATTCAATTCTAATAAAAAATCCTAAAAATTATAATTCTCCAAAAATTTTTATTAACGACGATATATAAATTTAAAGTTAAAGTAAAATTTATCGTGGACTATCGATTAAAAAACAGGTTCCTCTGAATAGACTAAAATACCGCCAAATTTTTTAATTTTAAAGATCATAACTTATAATAATTATAGATAAAA------ACACTTAAA------------ATAGCTACATGAAAATTACTTCTTCTTCAAGATAGAGCATCTCCCTTAATAGAACAATTATCATTTTTTCATGATCATACTCTTCTTATTTTAGTAATCATTACAATTTTAGTGGGACAAATAATAATAGGATTATTTTTCAACAAATTAACCCACCGATTTCTCCTAGAAGGTCAAATAATTGAAGTAGTTTGAACTGTACTTCCTGCAATTACCCTTATTTTTATTGCTTTGCCTTCTTTACGACTAATTTATATTCTAGACGAAACTAATAATCCATTAATTACAATTAAAACAGTAGGCCATCAATGATATTGATCATATGAATATTCAGACTTTAAAAACATCGAATTTGATTCATATATAATTCCCAGAAACGAATTAATAAAATTTAATTTTCGTCTACTAGATGTTGATAATCGAATAGTAGTACCATTTCTATCCCAAATTCGAATACTAGTTTCAGCAGCTGACGTTATTCATTCCTGAACAGTGCCTTCCCTAGGAGTTAAAATTGATGCAACTCCAGGACGACTAAATCAAGTTAGATTTATTTCTACTCGATCAAGACTCCTATATGGACAATGCTCTGAAATTTGTGGAGCAAACCATAGATTTATACCTATTGTAGTAGAAAGAATTTCCCCATCATTCTTCATTAAATGAATTTCTAAAATAATTGAAGTATGGATTTGGAATAATTTCTCATATTATTAGACAAGGAAGAGGAAAAAAAGAAGCCTTCGGAACCCTAGGAATAATTTATGCTATAATAGCAATTGGTTTATTAGGATTCGTTGTTTGAGCACATCATATATTTACAGTTGGAATAGATGTAGATACCCGGGCCTATTTTACCTCCGCAACTATAATTATTGCTGTGCCTACTGGAATCAAAATTTTTAGATGATTAGCAACTCTTCACGGAACTCAACTAAATTATAGACCTTCCATACTATGAGCCCTCGGATTCGTATTTTTATTTACAGTTGGTGGTTTAACAGGAGTAATTTTAGCTAATTCATCAATTGATATTATATTACATGACACCTATTATGTAGTAGCTCATTTCCATTATGTACTTTCAATAGGTGCAGTATTTGCTATTATAGGAAGATTAATTCACTGATTCCCCTTATTTACAGGATTAACCTTAAGGCCAAAATTATGTAAGGCTCAATTTTTAATTATATTCTTAGGAGTAAATCTAACGTTCTTCCCTCAACACTTCTTAGGACTTAGAGGTATACCACGACGATATTCTGATTATCCAGATGCTTACACATTATGAAATATTATTTCATCAATTGGATCAATCATTTCACTCATTGGAGTCTTATTCCTAATTTTTATCGTATGAGAAAGATTTTCATCCTCACGAAAAACTCTTATTCCTCTTAATATAACTTCATCAATTGAATGATTACAAAATACTCCTCCGGCAGAGCATAGATATTCTGAACTT---------------CAAGCAGACGGCTCGTAAATCTACGGGCGGCAAGGCTCCCAGGAAGCAGTTGGCCACCAAAGCCGCGAGGAAGAGCGCTCCCGCCACCGGTGGCGTCAAGAAACCTCACAGATACAGGCCCGGCACCGTCGCCCTCCGCGAGATCCGTCGTTACCAGAAGAGCACCGAACTTTTGATCCGCAAGCTGCCCTTCCAACGTTTGGTGCGCGAAATAGCCCAAGACTTCAAGACCGACTTGCGTTTCCAGAGCTCCGCCGTCATGGCGTTGCAAGAAGCCAGCGAGGCTTACTTGGTCGGTCTTTTCGAAGACACCAACTTGTGCGCCATCCACGCCAAACGCGTCACCATCAT----------ANGTCTGGTTCCTGCACCATCAAGACGTGCTGGATGCGACTTCCTCCATTCCGCCTCATCGGTGATATTTTAAAAGATCGCTTTGATGGTGCTTCCCACGTAGCTGCGTCTAACTCCGGTTACCACCGGAGCAGCAATAACGCACATCGGAATCGACCTCCAAAGAATCCGAAAATCAATTCCGTTAGCGGAAACAGTATTCACACTAAACGAGAAAGTAGGCGCAAACACAAGTACGGCTTTCAGTTAAAGCCCTTCAATGCTGAACACAAACCCCCAGGAGTCAAAGATCTCGTCTATTACGAGATGTCTCCAGGATTTTGCGAGAAAAACCCGAAACTGGGTATTCAAGGTACTCATGGGCGATTATGTAATGATACGTCCATGGGCGTTGATGGATGTGATATTATGTGTTGCGGACGAGGATACCGTACCCAGGAGGTAGTGGTGTTTGAGAGATGTAACTGTACGTTC
TricheleodesbarbatusE59              --CCTCAGTAGCGGCGAGCGAACAGGGATAAGCCCAGCACCGAATCCCGCGGCCGAAACCGGACGCCGGGAAATGTGGTGTTAGGGAGGGTCCGTCATCCCGAGATCGTGCGGCGCGTCCAAGTCCATCTTGAACGGGGCCACAGCCCATAGAGGGTGCCAGGCCCGTAGCGACC-GCTGCCGATAACGGGAGGATCTCTCCTCAGAGTCGGGTTGCTTGAGAGTGCAGCCCTAAGTGGGTGGTAAACTCCATCTAAGGCTAAATATGACCACGAGACCGATAGCGAACAAGTACCGTGAGGGAAAGTTGAAAAGAACTTTGAAGAGAGAGTTCAATAGTACGTGAAACCGTTCAGGGGTAAACCTGAGAAGCCCGAAAGGTCGAAAGGGGAGATTCAGCGTG-TCTCGATG-CGGGCGCTGGACGGTCGCGTGACGGTCGGCGTACGCGTCTTCCGCACCTTCCGTTCTCCGAACCTGCGTCGAACGCGTGCACTTCTCCCCCTGTAGGACGTCGCGATCTGTTGGGTGTCGGTCTAAGGCCCGCGGTGGAGCCCGTCCGG-ACGGTTCGC--CGTACCGGACGAACCCGCGGTGTTTCCCGATCGGCTCGCTCGACGGTATACAGATGGCGCGAGGCCGCTATT---TCAA-TTAGCGTCCGACCTTCGGCAAGCGCGCCCGTCGTTGACGGTGATCGGACCTGGTGCCGGTCCCGTCCACGGGCGGCTGTTCGCTGAGGTGTTCTCGGACAG-ACCTCG--TTGAAACGCCGATCTGCGACGCTATAGCTTTGGGTACTTTCAGGACCCGTCTTGAAACACGGACCAAGGAGTCTAGCATGTGCGCGAGTCATTGGGACATGACTAAACCTAAAGGCGAAATGAAAGTGAAAGTCAGCCTCGCGCTGACTCAGGGAGGATGGGCGGTC-GTTACGGCTGCCGCCTCGCACTCCCGGGGCGTCTCGTTCTCATTGCGAGATGAGGCGCACCAAGAGCGTACACGCTGG--------------------GCATATTTTAGAGCTAAATCAAAACTTAAAAAT-AAAGAATTTACTATCAAATCCATTTTAAAATTAATTTTAAAT-AAAAAACTACAT-ATAAATATAATGTAACCCATTTTAACTTTAACATAAACTACACCTTGATCTGAATTAACTTCTAATTAAAAATCCTAAAAATTAAAATTTTCCTAAAATTTTTATTAACGACGATATATAAATTTAAAGTTAAAGTAAAATTTATCGTGGACTATCGATTAAAAAACAGGTTCCTCTGAATAGACTAAAATACCGCCAAATTTTTTAATTTTAAAGATCATAACTTATAATAATTATAGTT------TAAAACACTTAAACTTTTTTTAGAAATAGCTACATGAAAACTACTTCTCCTTCAAGATAGAGCATCTCCTTTAATGGAACAACTATCATTCTTTCATGATCATACTCTTCTTATTCTAGTAATTATTACAATTTTAGTAGGACAAATAATAATAGGTTTATTTTTTAATAAATTAAATCATCGATTCTTACTCGAAGGACAAATAATTGAAGTAATTTGAACCGTTTTACCTGCAATTACCCTAATCTTTATTGCATTACCTTCTCTACGATTAATTTATATTTTAGATGAAACCAATAATCCTTTAATTACAGTAAAAACTGTGGGTCATCAATGATACTGATCATATGAATATTCAGACTTCAAAAACATTGAATTTGATTCTTATATAATTCCTAGAAATGAAATAATAAAATTTAATTTTCGTCTTCTAGACGTAGATAATCGAATAGTAGTGCCATTCTTATCACAAGTCCGAATACTAGTATCAGCAGCTGATGTAATTCATTCATGAACAGTTCCATCATTAGGAGTAAAAATTGATGCAACTCCAGGACGATTAAATCAAGTTAGATTTATTTCAACTCGTTCAAGACTATTATACGGACAATGTTCTGAAATTTGTGGAGCAAATCATAGATTTATACCCATTGTAGTAGAAAGAATCTCTCCTTCATTCTTCATTAAATGAATT-------------------GGATTTGGAATAATTTCTCATATTATTAGTCAAGAAAGAGGAAAAAAAGAAGCCTTTGGAACACTAGGTATAATTTATGCTATAATAGCAATTGGATTATTAGGATTTGTTGTATGAGCACATCATATATTTACAGTAGGAATAGACGTTGATACTCGAGCTTATTTCACTTCTGCAACTATAATTATTGCCGTTCCCACTGGAATCAAAATTTTTAGATGATTAGCTACCCTTCATGGAACACAACTAAATTATAGACCATCAATATTATGAGCAATAGGATTCGTATTCCTATTTACTGTAGGAGGATTAACAGGTGTAATTCTTGCAAATTCATCAATTGATATTATATTACATGATACTTATTATGTAGTAGCCCATTTTCATTATGTCCTATCAATAGGAGCTGTATTTGCTATTATAGGAGGATTAATCCATTGATTCCCTTTATTTACAGGATTAAGATTAAGGCCTAAACTATGTAAAGCACAATTTATAATTATATTTCTAGGAGTGAACCTAACCTTCTTCCCTCAACATTTTCTAGGATTAAGAGGAATACCACGACGATATTCAGATTATCCAGATGCATATACATTATGAAATATCATTTCATCAATTGGATCAATTATTTCTCTAATTGGAGTATTATTAATAATTTTTATTGTATGAGAAAGATTTTCATCATCGCGTAAAACATTAATTCCTCTTAATTTAAATTCTTCAATTGAATGATTACAAAATAGTCCTCCGGCTGAACATAGAT--------------------------CAAGCAGACGGCTCGTAAATCTACGGGCGGCAAGGCTCCCAGGAAGCAGTTGGCCACCAAAGCCGCGAGGAAGAGCGCTCCAGCCACCGGTGGCGTCAAGAAGCCTCACAGATACAGGCCCGGCACCGTCGCCCTCCGCGAGATCCGTCGTTACCAGAAGAGCACCGAACTTTTGATCCGCAAGCTCCCCTTCCAACGCTTGGTCCGCGAAATCGCCCAAGACTTCAAGACCGATTTGCGTTTCCAAAGCTCGGCCGTCATGGCGCTGCAAGAAGCCAGCGAGGCTTACTTGGTCGGTCTTTTCGAAGACACCAACTTGTGCGCCATCCACGCCAAACGCGTCACCATC------------ATGTCTGGTTCCTGCACTATCAAGACGTGCTGGATGCGACTTCCTCCATTCCGCCTCATCGGCGATATTTTAAAAGATCGCTTTGATGGTGCTTCTCATGTAGCTGCTTCTAACTCCGGTTACCACCGGAGCAGCAACAACGCACATCGRAATCGACCTCCAAAGAATCCGAAAATCAATTCCGTTAGCGGAAACAGTATTCACACTAAAAGAGAAAGTAGGCGAAAACACAAGTACGGCTTTCAGTTAAAACCCTTCAATGCAGAACACAAACCTCCTGGAGTCAAAGATCTCGTCTATTACGAGATGTCTCCAGGATTTTGCGAGAAAAACCCGAAACTGGGTATTCAAGGTACTCATGGACGATTATGTAATGACACGTCCATGGGTGTTGATGGATGTGATATTATGTGTTGTGGACGAGGATACCGTACCCAAGAGGTAGTAGTGTTTGAGAGATGTAACTGTACGTTC
TrogloderustuberculatusE177          ----------------------------------------------------------------------------------------------------------------------------------------------------------------------------------------------------------------------------------------------------------------------------------------------------------------------------------------------------------------------------------------------------------------------------------------------------------------------------------------------------------------------------------------------------------------------------------------------------------------------------------------------------------------------------------------------------------------------------------------------------------------------------------------------------------------------------------------------------------------------------------------------------------------------------------------------------------------------------------------------------------------------------------------------------------------------GCATATTTTAGAGCTAAATCAATTCTTAAAAAC-AAAGAATTTACTATCAAATCCATTTTAAAATTAATTTTAAATTAATAAACTACAC-ATAAAAATATTGTAACCCATTTTAACTTTAACATAAACTACACCTTGATCTGAATTCAATTCTAATAAAAAATCCTAAAAATTATAATTTTACAAAAATTTTTAATAACGACGATATATAAATTCAAAGTTAAAGTAAAACTTATCGTGGACTATCGATTAAAAAACAGGTTCCTCTGAATAGACTAAAATACCGCCAAACTTTTTAATTTTAAAGATCATAACTCATAATAATTCTAGTCAATT-TAATAACACTTCAACTTTTTTTAGAAATAGCCACATGAAACTTACTCCTTCTTCAAGATAGAGCATCCCCTTTRATAGAACAACTATCATTCTTCCATGATCATACCCTTTTGATCCTAGTAATTATCACCATCTTAGTRGGACAAATAATAATAGGTCTATTTTTCAATAAATTAACCCACCGATTTTTACTTGAAGGTCAAATAATTGAAGTAATCTGAACCATTTTACCCGCAATTACCCTAATTTTYATTGCTCTCCCATCTCTACGATTAATCTATATCTTAGATGAGACCAACAACCCTTTAATTACAATCAAAACTGTCGGCCATCAGTGATACTGATCATATGAATATTCAGACTTTAAAAACATTGAATTTGATTCTTATATAATCCCTACTAATGAATTAACAAAATTTAATTTTCGACTATTAGACGTTGACAACCGAATAGTAGTACCATTCATATCACAAATTCGAATACTAATTTCAGCAGCTGATGTCATTCACTCCTGAACAGTCCCATCCCTYGGAGTAAAGATTGATGCAACTCCTGGACGWCTTAATCAAGTCAGATTTATTCCTACACGTTCAAGAATCTTATATGGTCAATGCTCTGAAATTTGTGGAGCAAACCATAGATTTATACCTATTGTAGTAGAAAGAATTTCTCCRTCATTCTTTATTAAATGAATCTCTAAAATAATTGAAATTT------------------------------------------------------------------------------------------------------------------------------------------------------------------------------------------------------------------------------------------------------------------------------------------------------------------------------------------------------------------------------------------------------------------------------------------------------------------------------------------------------------------------------------------------------------------------------------------------------------------------------------------------------------------------------------------------------------------------------------------------------------------------------------------------------------------------CAAGCAGACGGCTCGTAAATCTACGGGCGGCAAGGCTCCCAGGAAGCAGTTGGCCACCAAAGCCGCGAGGAAGAGCGCTCCAGCCACCGGTGGCGTCAAGAAGCCTCACAGATACAGGCCCGGCACCGTCGCCCTCCGCGAGATCCGTCGTTACCAGAAGAGCACCGAACTTTTGATCCGCAAGCTCCCCTTCCAACGCTTGGTCCGCGAAATCGCCCAAGACTTCAAGACCGACTTGCGTTTCCAAAGCTCGGCCGTCATGGCGTTGCAAGAAGCCAGCGAGGCTTATTTGGTCGGTCTTTTCGAAGACACCAACTTGTGCGCCATCCACGCCAAACGCGTCACCATCATG---------------------------------------------------------------------------------------------------------------------------------------------------------------------------------------------------------------------------------------------------------------------------------------------------------------------------------------------------------------------------------------------------------------------------------------------------------------------------------------------------
TrogloderuscostatuscostatuE176       ----------------------------------------------------------------------------------------------------------------------------------------------------------------------------------------------------------------------------------------------------------------------------------------------------------------------------------------------------------------------------------------------------------------------------------------------------------------------------------------------------------------------------------------------------------------------------------------------------------------------------------------------------------------------------------------------------------------------------------------------------------------------------------------------------------------------------------------------------------------------------------------------------------------------------------------------------------------------------------------------------------------------------------------------------------------------GCATATTTTAGAGCTAAATCAACACTTAAAAAT-AAAGAATTTACTATCAAATCCATTTTAAAATTAATTTTAAATTAAAAAACCACAT-ATAAAAATAATGTAACCCATTTTAACTTCAACATAAACTACACCTTGATCTGAACTCAATTCTAATAAAAAATATTAAAAATTATAATTTTAAAAAAATTTTTATTAACAACGATATATAAATTTAAAGTTAAAGTAAAACTTATCGTGGACTATCGATTAAAAAACAGGTTCCTCTGAATAGACTAAAATACCGCCAAATTTTTTAATTTTAAAGAACATAACTCATAATAATTTTAGCTAACT-CAATAACACTTTCACTTTTTTTAGAAATAGCTACATGAAAATTACTACTTCTACAAGATAGAGCATCCCCTTTAATAGAACAATTATCATTCTTCCATGATCATACTCTACTAATTCTAGTAATTATTACTATTCTAGTTGGACAAATAATAATAGGCTTGTTTTTCAATAAATTAACCCATCGATTTTTACTTGAAGGACAAATAATTGAAGTAATTTGAACCATTCTACCCGCAATTACCCTAATCTTCATTGCCCTTCCATCATTACGATTAATTTATATTCTAGATGAAACCAACAGCCCTTTAATCACAATCAAAACTATAGGACATCAATGATATTGATCATATGAATATTCGGACTTCAAAAATATTGAATTTGACTCTTATATAATTCCAGGCAATGAAATAACAAAATTCAACTTTCGTTTATTAGACGTAGATAACCGAATAGTAGTCCCATTCATATCCCAAATCCGAATATTAATCTCAGCTGCTGACGTAATTCACTCGTGAACAGTACCTTCTCTAGGAGTAAAAATCGACGCAACCCCAGGACGATTAAACCAAGTAAGATTCATCTCCACCCGATCAAGACTACTATATGGACAATGCTCTGAAATTTGTGGAGCAAATCATAGATTTATACCTATTGTAGTTGAAAGAATTTCCCCTACATTCTTCATCAAATGAATCTCTAAAATAATTGAAATAT-------------------------------------------------------------------------------------------------------------------------------------------------------------------------------------------------------------------------------------------------------------------------------------------------------------------------------------------------------------------------------------------------------------------------------------------------------------------------------------------------------------------------------------------------------------------------------------------------------------------------------------------------------------------------------------------------------------------------------------------------------------------------------------------------------------------------AAGCAGACGGCTCGTAAATCTACGGGCGGCAAGGCTCCCAGAAAGCAGTTGGCCACCAAAGCCGCGAGGAAGAGCGCTCCAGCCACCGGTGGCGTCAAGAAGCCTCACAGATACAGGCCCGGCACCGTCGCCCTCCGCGAGATCCGTCGTTACCAGAAGAGCACCGAACTTTTGATCCGCAAGCTCCCCTTCCAACGCTTGGTCCGCGAAATCGCCCAAGACTTCAAGACCGACTTGCGTTTCCAAAGCTCGGCCGTCATGGCATTGCAAGAAGCCAGCGAGGCTTATTTGGTCGGTCTTTTCGAAGACACCAACTTGTGCGCCATCCACGCCAAACGCGTCACCATCAT----------------------------------------------cgactacctccattccgcctcatcgGCGATATTTTAAAAgatcgcTTTGAtggtgcttcccaCGTAGCTGCTTCTAACTCCGGTTACCACCGGAGCAGCAATAACGCACATCGGAATCGACCTCCAAAGAATCCGAAAATCAATTCCGTTAGCGGAAACAGTATTCACACTAAAAGAGAAAGTAGACGCAAACACAAGTACGGCTTTCAGTTAAAGCCCTTCAATGCTGAACACAAACCTCCTGGAGTCAAAGATCTTGTCTATTACGAGATGTCTCCAGGATTTTGCGAGAAAAACCCGAAACTGGGTATTCAAGGTACTCATGGGCGATTATGTAATGATACGTCCATGGGCGTTGATGGATGTGATATTATGTGTTGTGGaCGAGGATaccggacccaggaggtAGTagtgtttgagagatgtaactgtacg---
TrogloderusNMSanJuanE91              ------------------------------------------------------------------------------------------------------------------------------------------------------------------------------------------------------------------------------------------------------------------------------------------------------------------------------------------------------------------------------------------------------------------------------------------------------------------------------------------------------------------------------------------------------------------------------------------------------------------------------------------------------------------------------------------------------------------------------------------------------------------------------------------------------------------------------------------------------------------------------------------------------------------------------------------------------------------------------------------------------------------------------------------------------------------------------------------------------------------------------------------------------------------------------------------------------------------------------------------------------------------------------------------------------------------------------------------------------------------------------------------------------------------------------------------------ATAGCTACATGAAATTTACTTCTTCTTCAAGATAGAGCATCCCCTTTAATAGAACAACTATCATTTTTCCATGACCATACCCTTCTAATCCTGGTAATTATTACTATCCTTGTAGGACAAATAATAATAGGTCTATTTTTCAATAAATTAACCCACCGATTCTTATTGGAAGGTCAAATAATTGAAGTAATCTGAACCATTTTACCCGCAATTACTTTAATTTTTATTGCCCTCCCATCTCTACGACTAATTTATATTTTAGATGAAACAAATAATCCGCTAATTACAATCAAAACTGTTGGCCATCAATGATATTGATCCTATGAATACTCAGACTTCAAAAATATTGAATTTGATTCTTATATGATTCCCACTAATGAATTGACAAAATTCAATTTTCGACTATTAGATGTTGATAACCGAATAGTAGTGCCATTCATATCACAAATTCGAATACTAATTTCAGCAGCTGATGTCATTCACTCATGAACAGTTCCATCCCTTGGAGTAAAAATTGATGCAACTCCTGGACGACTAAATCAAGTTAGATTTATCTCTACACGTTCAAGAATCTTATATGGTCAGTGCTCCGAAATTTGCGGAGCAAATCATAGATTTATACCTATTGTAGTAGAAAGAATTTCCCCCTCATTCTTCATTAAATGAATCTCTAAAATAATTGAAATTT------------------------------------------------------------------------------------------------------------------------------------------------------------------------------------------------------------------------------------------------------------------------------------------------------------------------------------------------------------------------------------------------------------------------------------------------------------------------------------------------------------------------------------------------------------------------------------------------------------------------------------------------------------------------------------------------------------------------------------------------------------------------------------------------------------------------------------tcgtaaatctacgggcggcaaggctcccaggaAGCAGTTGGCCaccaAAGCCGCGAGGAAGAGCGCTCCAGCCACCGGTGGCGTCAAGAAGCCTCACAGATACAGGCCCGGCACCGTCGCCCTCCGCGAGATCCGTCGTTACCAGAAGAGCACCGAACTTTTGATCCGCAAGCTCCCCTTCCAACGCTTGGTCCGCGAAATCGCCCAAGACTTCAAGACCGACTTGCGTTTCCAAAGCTCGGCCGTCATGGCgttgCAAGAAGCCAGCGAGGCTTATTtggtcggtcttttcgaagacaccaacttgtgcgccatccacgccaaacgc---------------------------------------------------------cgactacctccattccgcctcatcgGCGATATTTTAAAAgATCGCTTTGATGGTGcttcccACGTAGCTGCTTCTAACTCCGGTTACCACCGGAGCAGCAATAACGCACATCGGAATCGACCTCCAAAGAATCCGAAAATCAGTTCCGTTAGCGGAAACAGTATTCACACTAAAAGAGAAAGTAGACGCAAACACAAGTACGGGTTTCAGTTAAAGCCCTTCAATGCTGAACACAAACCTCCTGGAGTCAAAGATCTTGTCTATTACGAGATGTCTCCAGGATTTTGCGAGAAAAACCCGAAACTGGGTATTCAAGGTACTCATGGGCGATTATGTAATGATACGTCCATGGGTGTTGATGGATGTGATATTATGTGTTGTgGACGAGGATaccgtacCCaggaggtAGTagtgtttgagagatgtaactgtacg---
TrogloderusOlanchaE81                TCCCTCAGTAGCGGCGAGCGAACAGGGATAAGCCCAGCACCGAATCCCGCGGCCGAAACCGGACGCCGGGAAATGTGGTGTTAGGGAGGGTCCGTCATCCCGAGATCGTGCGGCGCGTCCAAGTCCATCTTGAACGGGGCCACAGCCCATAGAGGGTGCCAGGCCCGTAGCGACC-GCTGCCGATAACGGGAGGATCTCTCCTCAGAGTCGGGTTGCTTGAGAGTGCAGCCCTAAGTGGGTGGTAAACTCCATCTAAGGCTAAATATGACCACGAGACCGATAGCGAACAAGTACCGTGAGGGAAAGTTGAAAAGAACTTTGAAGAGAGAGTTCAATAGTACGTGAAACCGTTCAGGGGTAAACCTGAGAAGCCCGAAAGGTCGAAAGGGGAGATTCAGCGTG-TCTCGATG-CAGGCGCTGGACGGTCGCGTGACGGCAGGCGTACGCGTCTACCGCACCTTCCGTTCTCCGAACCTGCGTCGAACGCGTGCACTTCTCCTCCTGTAGGACGTCGCGATCTGTTGGGTGTCGGTCTAAGGCCCGCGGTGGAGCCCGTTCGG-ACGGTTCGC--CGTACCGGACGAACCCGCGGTGTTTCCCGATCGGCTCGCTCGACGGTATACAGATGGCGCGAGGCCGCTATT---TTAA-TTAGCGTCCGACCTTCGGCAAGCGCGCCCGTCG-TGACGGTGATCGGACCTGGTGCCGGTCCCGTCCACGGGCGGCTGTTCGCTGAGGTGTTCTCGGACAG-ACCTCG--TTGAAACGCCGATCTGCGACGCTATAGCTTTGGGTACTTTCAGGACCCGTCTTGAAACACGGACCAAGGAGTCTAGCATGTGCGCGAGTCATTGGGACATGACTAAACCTAAAGGCGCAATGAAAGTGAAAGTCAGCCTCGCGCTGACTCAGGGAGGATGGGCGGTC-GTTACGGCTGCCGCCTCGCACTCCCGGGGCGTCTCGTTCTCATTGCGAGATGAGGCGCACCAAGAGCGTACACGCTGGGACCCGAAAGA---------GCATATTTTAGAGCTAAATCAACACTTAAAAAT-AAAGAATTTACTATCAAATCCATTTTAAAATTAATTTTAAATTAAAAAACCACAT-ATATTAATAATGTAACCCATTTTAACTTTAACATAAACTACACCTTGATCTGAATTCAATTCTAATAAAAAATATTAAAAATTAAAGTTTTAAAAAAATTTTTATTAACAACGATATATAAATTTAAAATTAAAGTAACAATTATCGTGGACTATCGATTAAAAAACAGGTTCCTCTGAATAGACTAAAATACCGCCAAATTTTTTAATTTTAAAGAACATAACTCATAATAATTATAGCCAATT-TAATAACACTTTTA------------ATAGCCACATGAAAACTACTACTTCTTCAAGATAGAGCATCCCCTTTAATAGAACAATTATCATTCTTTCATGACCACACTCTCCTAATTTTAGTGATCATTACCATTCTAGTTGGACAGATAATGATAGGTTTATTCTTTAATAAATTGACCCATCGATTCCTACTTGAAGGACAAATAATTGAAGTAATTTGAACTATTTTACCCGCAATTACCCTAATCTTCATTGCCCTACCATCTTTACGATTAATTTATATTCTAGATGAAACCAATAACCCCTTAATCACAATCAAAACAATAGGACACCAATGATATTGGTCATATGAATACTCAGACTTCAAAAATATTGAATTCGACTCTTACATAATTCCTAATAACGAAATAATAAAATTTAACTTTCGCTTATTAGACGTAGACAACCGAATAGTAGTACCATTTATATCCCAAATTCGAATATTAATTTCGGCAGCTGATGTAATTCACTCGTGAACAGTCCCCTCCTTAGGAGTAAAAATTGATGCAACCCCAGGACGATTAAACCAAGTAAGATTCATCTCCACACGATCAAGATTACTATATGGACAATGCTCTGAAATTTGTGGAGCAAATCATAGATTTATACCCATTGTAGTTGAAAGAATTCCCCCTC---------------------------------------------------------------------------------------------------------------------------------------------------------------------------------------------------------------------------------------------------------------------------------------------------------------------------------------------------------------------------------------------------------------------------------------------------------------------------------------------------------------------------------------------------------------------------------------------------------------------------------------------------------------------------------------------------------------------------------------------------------------------------------------------------------------------------------------------------------------CAAGCAGACGGCTCGTAAATCCACGGGCGGCAAGGCTCCCAGGAAGCAGTTGGCTACCAAAGCCGCGAGGAAGAGCGCTCCAGCCACCGGTGGCGTGAAGAAGCCTCACAGATACAGGCCCGGCACCGTCGCCCTCCGCGAGATCCGTCGTTACCAGAAGAGCACCGAACTTTTGATCCGCAAGCTCCCCTTCCAACGCTTGGTCCGCGAAATCGCCCAAGACTTCAAGACCGACTTGCGTTTCCAAAGCTCGGCCGTCATGGCATTGCAAGAAGCCAGCGAGGCTTATTTGGTCGGTCTTTTCGAAGACACCAACTTGTGTGCCATCCACGCCAAACGTGTCACCATCATGC--------ATGTCTGGTTCCTGCACCATCAAGACGTGCTGGATGCGACTACCTCCATTCCGCCTCATCGGCGACATTTTAAAAGATCGCTTTGATGGTGCTTCCCACGTAGCTGCTTCTAACTCCGGTTACCACCGGAGCAGCAATAACGCACATCGGAATCGACCTCCAAAGAATCCGAAAATCAATTCCGTCAGCGGAAACAGTATTCACACTAAAAGAGAAAGTAGACGCAAACACAAGTACGGCTTTCAGTTAAAGCCCTTCAATGCTGAACACAAACCTCCTGGAGTCAAAGATCTTGTCTATTACGAGATGTCTCCAGGATTTTGCGAGAAAAACCCGAAACTGGGTATTCAAGGTACTCATGGGCGATTATGTAATGATACGTCCATGGGTGTTGATGGATGTGATATTATGTGTTGTGGACGAGGATACCGTACCCAGGAGGTAGTAGTGTTTGAGAGATGTAACTGTACGTTC
TrogloderustuberculatusCACityE178    --CCTCAGTAGCGGCGAGCGAACAGGGATAAGCCCAGCACCGAATCCCGCGGCCGAAACCGGACGCCGGGAAATGTGGTGTTAGGGAGGGTCCGTCATCCCGAGATCGTGCGGCGCGTCCAAGTCCATCTTGAACGGGGCCACAGCCCATAGAGGGTGCCAGGCCCGTAGCGACC-GCTGCCGATAACGGGAGGATCTCTCCTCAGAGTCGGGTTGCTTGAGAGTGCAGCCCTAAGTGGGTGGTAAACTCCATCTAAGGCTAAATATGACCACGAGACCGATAGCGAACAAGTACCGTGAGGGAAAGTTGAAAAGAACTTTGAAGAGAGAGTTCAATAGTACGTGAAACCGTTCAGGGGTAAACCTGAGAAGCCCGAAAGGTCGAAAGGGGAGATTCAGCGTG-TCTCGATG-TAGGCGCTGGACGGTCGCGTGACGGCAGGCGTACGCGTCTACCGCACCTTCCGTTCTCCGAACCTGCGTCGAACGCGTGCACTTCTCCCCCTGTAGGACGTCGCGATCTGTTGGGTGTCGGTCTAAGGCCCACGGTGGAGCCCGTTCGG-ACGGTTCGC--CGTACCGGACGAACCCGTGGTGTTTCCCGATCGGCTCGCTCGACGGTATACAGATGGCGCGAGGCCGCTATTG--TTAA-TTAGCGTCCGACCTTCGGCAAGCGCGCCCGTCGTTGACGGTGATCGGACCTGGTCTCGGTCCCGTCCGCGGGCGGCTGTTCGCTGAGGTGTTCTCGGACAG-ACCTCG--TTGAAACGCCGATCTGCGACGCTATAGCTTTGGGTACTTTCAGGACCCGTCTTGAAACACGGACCAAGGAGTCTAGCATGTGCGCGAGTCATTGGGACATGACGAAACCTAAAGGCGCAATGAAAGTGAAAGTCAGCCTCGCGCTGACTCAGGGAGGATGGGCGGTC-GTTACGGCTGCCGCCTCGCACTCCCGGGGCGTCTCGTTCTCATTGCGAGATGAGGCGCACCAAGAGCGTACACGCTG---------------------GCATATTTTAGAGCTAAATCAATACTTAAAAAT-AAAGAATTTACTATCAAATCCATTTTAAAATTAATTTTAAATTAAAAAACTACAT-ATAAAAATAATGTAACCCATTTTATCTTTAACATAAACTACACCTTGATCTGAATTCAATTCTAATAAAAAATATTAAAAATTATAATTCTAAAAAAATTTTTATTAACGACGATATATAAATTTAAAATTAAAGTAAAAATTATCGTGGACTATCGATTAAAAAACAGGTTCCTCTGAATAGACTAAAATACCGCCAAATTTTTTAATTTTAAAGAACATAACTCATAATAATTTTAGTTAATT--AATAACACTTAAACTTTTTTTAGAAATAGCTACATGAAAACTACTTCTTCTTCAAGATAGAGCATCCCCTTTAATAGAACAATTATCATTCTTTCATGACCATACCCTTTTAATTCTAGTAATTATTACTATTTTAGTAGGACAAATAATAATAAGACTGTTTTTCAATAAATTAACCCATCGATTCCTTCTTGAAGGACAAATAATTGAAGTAATTTGAACCATTTTACCTGCAATTACCCTAATCTTCATTGCCCTTCCTTCATTACGATTAATCTATATCCTAGATGAAACAAATAACCCCTTAATTACAATCAAAACAGTAGGCCATCAATGATATTGATCATATGAATATTCAGATTTCAAAAACATTGAATTTGACTCCTATATAATTCCTAGTAATGAAATAATAAAATTCAACTTTCGTCTCCTAGATGTTGACAACCGTATAGTAATTCCATTTATATCCCAAATCCGAATACTAGTCTCAGCAGCTGACGTAATTCACTCATGGACCGTACCCTCGCTAGGAGTTAAAATTGATGCAACTCCAGGACGACTAAATCAAGTAAGATTCATTTCCACTCGATCAAGACTCTTATATGGACAATGTTCTGAAATCTGCGGAGCAAATCATAGATTTATACCTATTGTAGTCGAAAGAATTTCTCCATCCTTCTTCATCAAATGAATTTCTAAAATAATTGAAGTAT-------------------------------------------------------------------------------------------------------------------------------------------------------------------------------------------------------------------------------------------------------------------------------------------------------------------------------------------------------------------------------------------------------------------------------------------------------------------------------------------------------------------------------------------------------------------------------------------------------------------------------------------------------------------------------------------------------------------------------------------------------------------------------------------------------------------------AAGCAGACGGCGCGTAAATCTACGGGCGGCAAGGCTCCCAGGAAGCAGTTGGCCACCAAAGCCGCGAGGAAGAGCGCTCCGGCCACCGGTGGCGTCAAGAAGCCTCACAGATACAGGCCCGGCACCGTCGCCCTCCGCGAGATCCGTCGTTACCAGAAGAGCACCGAACTTTTGATCCGCAAGCTACCCTTCCAACGCTTGGTCCGCGAAATCGCCCAAGACTTCAAGACCGACTTGCGTTTCCAAAGCTCGGCCGTCATGGCATTGCAAGAAGCCAGCGAGGCTTATTTGGTCGGTCTTTTCGAAGACACCAACTTGTGCGCCATCCACGCCAAACGCGTCACCATCA----------------TGGTTCCTGCACCATCAAGACGTGCTGGATGCGACTACCTCCATTCCGCCTCATCGGCGATATTTTAAAAGATCGCTTTGATGGTGCTTCCCACGTAGCTGCTTCTAACTCCGGTTACCACCGGAGCAGCAATAACGCACATCGGAATCGACCTCCAAAGAATCCGAAAATCAATTCCGTTAACGGAAACAGTATTCACACCAAAAGAGAAAGTAGGCGCAAACACAAGTACGGTTTTCAGCTGAAGCCCTTCAATGCTGAACACAAACCTCCTGGAGTCAAAGATCTTGTCTATTACGAGATGTCTCCAGGATTTTGCGAGAAAAACCCGAAACTGGGTATTCAAGGTACTCATGGGCGATTATGTAATGATACGTCCATGGGCGTTGATGGATGTGATATTATGTGTTGTGGACGAGGATACCGTACCCAGGAGGTAGTAGTGTTTGAAAGATGTAACTGTACGTTC
TrogloderusvandykeiCroneseCAE179     ----------------------------------------------------------------------------------------------------------------------------------------------------------------------------------------------------------------------------------------------------------------------------------------------------------------------------------------------------------------------------------------------------------------------------------------------------------------------------------------------------------------------------------------------------------------------------------------------------------------------------------------------------------------------------------------------------------------------------------------------------------------------------------------------------------------------------------------------------------------------------------------------------------------------------------------------------------------------------------------------------------------------------------------------------------------------GCATATTTTAGAGCTAAATCAATACTTAAAAAT-AAAGAATTTACTATCAAATCCATTTTAAAATTAATTTTAAATTAAAAAACTACAT-ATAAAAATAATGTAACCCATTTTACCTTTAACATAAACTACACCTTGATCTGAATTCAATTCTAATAAAAAATATTAAAAATTATAATTCTAAAAAAATTTTTATTAACGACGATATATAAATTTAAAATTAAAGTAAAAATTATCGTGGACTATCGATTAAAAAACAGGTTCCTCTGAATAGACTAAAATACCGCCAAATTTTTTAATTTTAAAGAACATAACTCATAATAATTTTAGTTAATT--AATAACACTTAAA--TTTTTTAGAAATAGCTACATGAAAACTACTTCTTCTTCAAGATAGAGCATCCCCTTTAATAGAACAATTATCATTCTTTCACGACCATACCCTTTTAATTCTAGTAATTATTACTATTTTAGTAGGACAAATAATAATAGGACTATTTTTCAATAAATTAACCCATCGATTCCTTCTTGAAGGACAAATAATTGAAGTAATTTGAACCATTTTACCTGCAATTACCCTAATCTTCATTGCCCTACCTTCATTACGATTAATCTATATCCTAGATGAAACAAATAACCCCCTAATTACAATCAAAACAGTAGGCCATCAATGATATTGATCATATGAATATTCAGATTTCAAAAACATTGAATTTGACTCCTATATAATTCCTAGTAATGAAATAATAAAATTCAACTTCCGTCTCCTAGATGTCGATAACCGTATAGTAATTCCATTTATATCCCAAATCCGAATACTAGTCTCAGCAGCTGACGTAATTCACTCATGAACTGTACCCTCGCTAGGAGTTAAAATTGATGCAACTCCAGGACGACTAAATCAAGTAAGATTCATTTCCACTCGATCAAGACTCTTATATGGACAGTGTTCTGAAATCTGCGGAGCAAATCATAGATTTATACCTATTGTAGTCGAAAGAATTTCTCCATCCTTCTTCATCAAATGAATTTCTAAAATAATTGAAGTATGGATTCGGTATAATTTCACATATTATTAGACAAGAAAGAGGAAAAAAAGAAGCATTTGGAACCCTTGGAATAATTTATGCCATAATAGCAATTGGATTACTAGGATTTGTTGTATGAGCACATCATATATTCACAGTAGGAATAGACGTAGATACCCGTGCTTACTTCACATCAGCAACTATAATCATTGCTGTACCTACAGGAATCAAAATTTTTAGATGGCTAGCCACTCTTCATGGAACACAATTAAATTACAGCCCCTCAATACTCTGGGCATTAGGATTCGTATTCCTATTTACCGTAGGAGGATTAACAGGAGTTATCTTAGCTAATTCCTCAATTGACATCATATTACATGATACATACTACGTAGTAGCCCATTTCCATTATGTCCTATCAATAGGAGCCGTATTCGCCATTATAGGAGGATTAGTTCATTGATTCCCCCTATTCACAGGATTAACTTTAAGACAAAAATTATGCAAAGCCCAATTCATAATTATATTTCTAGGAGTAAATATAACCTTCTTCCCCCAGCACTTTTTAGGCCTAAGAGGTATACCACGACGTTACTCAGACTACCCAGATGCATATACATTATGAAATATCATTTCATCAATTGGATCAATCATCTCCCTTATCGGAGTTATACTAATAATCTTTATTGTATGAGAAAGATTCACATCATCACGAAAAACCTTAATTCCCTTAAATATAACTTCATCAATCGAATGACTACAAAATACACCTCCTGCTGAACATAGCTATTCTGAACTTCCCTATACTTTCATCCAAGCAGACGGCGCGTAAATCTACGGGCGGCAAGGCTCCCAGGAAGCAGTTGGCCACCAAAGCCGCGAGGAAGAGCGCTCCGGCCACCGGTGGCGTCAAGAAGCCTCACAGATACAGGCCCGGCACCGTCGCCCTCCGCGAGATCCGTCGTTACCAGAAGAGCACCGAACTTTTGATCCGCAAGCTACCCTTCCAACGCTTGGTCCGCGAAATCGCCCAAGACTTCAAGACCGACTTGCGTTTCCAAAGCTCGGCCGTCATGGCATTGCAAGAAGCCAGCGAGGCTTATTTGGTCGGTCTTTTCGAAGACACCAACTTGTGCGCCATCCACGCCAAACGCGTCACCATCATGCCCAAGGAT------------------------------------------------------------------------------------------------------------------------------------------------------------------------------------------------------------------------------------------------------------------------------------------------------------------------------------------------------------------------------------------------------------------------------------------------------------------------------------------
TrogloderusnspCroneseCAE180          ---------------------------ATTAGCCCAGCACCGAATCCCGCGGCCGAAACCGGACGCCGGGAAATGTGGTGTTAGGGAGGGTCCGTCATCCCGAGATCGTGCGGCGCGTCCAAGTCCATCTTGAACGGGGCCACAGCCCATAGAGGGTGCCAGGCCCGTAGCGACC-GCTGCCGATAACGGGAGGATCTCTCCTCAGAGTCGGGTTGCTTGAGAGTGCAGCCCTAAGTGGGTGGTAAACTCCATCTAAGGCTAAATATGACCACGAGACCGATAGCGAACAAGTACCGTGAGGGAAAGTTGAAAAGAACTTTGAAGAGAGAGTTCAATAGTACGTGAAACCGTTCAGGGGTAAACCTGAGAAGCCCGAAAGGTCGAAAGGGGAGATTCAGCGTG-TCTCGATG-CAGGCGCTGGACGGTCGCGTGACGGCAGACGTACGCGTCTACCGCACCTTCCGTCCTCCGAACCTGCGTCGAACGCGTGCACTTCTCCCCCTGTAGGACGTCGCGATCTGTTGGGTGTCGGTCTAAGGCCCGCGGTGGAGCCCGTTCGG-ACGGTTCGC--CGTACCGGACGAACCCGCGGTGTTTCCCGATCGGCTCGCTCGACGGTATACAGATGGCGCGAGGCCGCTATT---TTAA-TTAGCGTCCGACCTTCGGCAAGCGCGCCCGTCGTTGACGGTGATCGGACCTGGTGCCGGCCCCGTCCACGGGCGGCTGTTCGCTGAGGTGTTCTCGGACAG-ACCTCG--TTGAAACGCCGATCTGCGACGCTATAGCTTTGGGTACTTTCAGGACCCGTCTTGAAACACGGACCAAGGAGTCTAGCATGTGCGCGAGTCATTGGGACATGACTAAACCTAAAGGCGCAATGAAAGTGAAAGTCAGCCTCGCGCTGACTCAGGGAGGATGGGCGGTC-GTTACGGCTGCCGCCTCGCACTCCCGGGGCGTCTCGTTCTCATTGCGAGATGAGGCGCACCAAGAGCGTACACGCTGGGACCCGAAAGAT----------------------------------------------------------------------------------------------------------------------------------------------------------------------------------------------------------------------------------------------------------------------------------------------------------------------------------------------------------------------CTTTTTTTAGAAATAGCCACATGAAAATTACTACTTTTGCAAGATAGAGCATCTCCTTTAATAGAACAATTATCATTCTTTCATGATCATACTCTACTAATTCTAGTAATTATCACTATTTTAGTTGGACAAATAATAATAGGATTATTCTTCAATAAATTAACCCATCGATTTTTACTTGAAGGACAAATAATTGAAGTCATTTGAACCATTCTACCCGCAATCACCCTAATCTTCATTGCTCTTCCATCATTACGATTAATTTATATTCTAGATGAAACTAATAACCCTTTAATCACAATTAAAACAATAGGACATCAATGATATTGATCATATGAATATTCAGACTTCAAAAATATTGAATTCGACTCTTACATAATCCCCGGCAATGAAATAACCAAATTCAACTTTCGTTTATTAGACGTAGATAACCGAATAGTAGTCCCATTTATATCTCAAGTACGAATATTAATCTCAGCAGCCGACGTAATCCACTCATGAACAGTACCTTCTCTAGGAGTAAAAATCGACGCAACTCCAGGACGATTAAATCAAGCAAGATTCATCTCCACCCGATCAAGACTACTATATGGACAGTGCTCTGAAATTTGCGGAGCAAATCATAGATTTATACCTATTGTAGTCGAAAGAATTTCCCCTTCATTCTTCATCAAATGAATCTCTAAAATAATCGAAATAT----------------------------------------------------------------------------------------------------------------------------------------------TAGACGTTGATACACGAGCCTACTTCACCTCTGCAACTATAATCATTGCCGTTCCCACTGGAATTAAAATTTTCAGATGATTAGCAACTCTACATGGAACTCAAATAAACTATAGACCCTCAATACTATGGGCATTGGGATTCGTATTTTTATTTACCGTAGGAGGATTAACAGGAGTAATCCTTGCTAATTCTTCAATCGACATCATATTACACGATACATACTATGTAGTAGCTCACTTTCATTATGTTCTCTCAATAGGAGCAGTATTTGCCATTATAGGAGGATTAGTCCATTGATTTCCCTTATTTACAGGATTATCCCTTAACCCTAAATTATGTAAAACTCAATTCATAATCATATTCCTGGGAGTAAATTTAACCTTCTTCCCCCAGCACTTTCTAGGCCTAAGAGGAATACCACGACGATATTCAGACTACCCAGATGCCTACACAATATGAAACATTATTTCATCTATTGGATCAATCATCTCCCTTGTTGGAGTCTTACTCTTAATTTTCATTGTATGAGAAAGATTTACAGCTTCTCGAAAAACCTTAATTCCTTTAAATATATCATCCTCAATCGAATGATTACAAAACACACCTCCTGCCGAACATAGTT------------------------------CAGACGGCTCGTAAATCTACGGGCGGCAAGGCTCCCAGGAAGCAGTTGGCCACCAAAGCCGCGAGGAAGAGCGCTCCAGCCACCGGTGGCGTCAAGAAGCCTCACAGATACAGGCCCGGCACCGTCGCCCTCCGCGAGATCCGTCGTTACCAGAAGAGCACCGAACTTTTGATCCGCAAGCTCCCCTTCCAACGGTTGGTCCGCGAAATCGCCCAAGACTTCAAGACCGACTTGCGTTTCCAAAGCTCGGCCGTCATGGCATTGCAAGAAGCCAGCGAGGCTTATTTGGTCGGTCTTTTCGAAGACACCAACTTGTGCGCCATCCACGCCAAACGCGTCACCATCAT----------ATGTCTGGTTCCTGCACCATCAAGACGTGCTGGATGCGACTACCTCCATTCCGCCTCATCGGCGATATTTTAAAAGATCGCTTTGATGGTGCTTCCCACGTAGCTGCTTCTAACTCCGGTTACCACCGGAGCAGCAATAACGCACATCGGAATCGGCCTCCAAAGAATCCGAAAATCAATTCCGTTAGCGGAAACAGTATTCACACTAAAAGAGAAAGTAGACGCAAACACAAGTACGGCTTTCAGTTAAAGCCCTTCAATGCTGAACACAAACCTCCTGGAGTCAAAGATCTTGTCTATTACGAGATGTCTCCAGGATTTTGCGAGAAAAACCCGAAACTGGGTATTCAAGGTACTCATGGGCGATTATGTAATGATACGTCCATGGGTGTTGATGGATGTGATATTATGTGTTGTGGACGAGGATACCGTACCCAGGAGGTAGTAGTGTTTGAGAGATGTAACTGTACGTTC
TrogloderusAlamoNVE181               -TCCTCAGTAGCGGCGAGCGAACAGGGATTAGCCCAGCACCGAATCCCGCGGCCGAAACCGGACGCCGGGAAATGTGGTGTTAGGGAGGGTCCGTCATCCCGAGATCGTGCGGCGCGTCCAAGTCCATCTTGAACGGGGCCACAGCCCATAGAGGGTGCCAGGCCCGTAGCGACC-GCTGCCGATAACGGGAGGATCTCTCCTCAGAGTCGGGTTGCTTGAGAGTGCAGCCCTAAGTGGGTGGTAAACTCCATCTAAGGCTAAATATGACCACGAGACCGATAGCGAACAAGTACCGTGAGGGAAAGTTGAAAAGAACTTTGAAGAGAGAGTTCAATAGTACGTGAAACCGTTCAGGGGTAAACCTGAGAAGCCCGAAAGGTCGAAAGGGGAGATTCAGCGTG-TCTCGATG-CAGGCGCTGGACGGTCGCGTGACGGCAGACGTACGCGTCTACCGCACCTTCCGTCCTCCGAACCTGCGTCGAACGCGTGCACTTCTCCCCCTGTAGGACGTCGCGATCTGTTGGGTGTCGGTCTAAGGCCCGCGGTGGAGCCCGTTCGG-ACGGTTCGC--CGTACCGGACGAACCCGCGGTGTTTCCCGATCGGCTCGCTCGACGGTATACAGATGGCGCGAGGCCGCTATT---TTAA-TTAGCGTCCGACCTTCGGCAAGCGCGCCCGTCGTTGACGGTGATCGGACCTGGTGCCGGCCCCGTCCACGGGCGGCTGTTCGCTGAGGTGTTCTCGGACAG-ACCTCG--TTGAAACGCCGATCTGCGACGCTATAGCTTTGGGTACTTTCAGGACCCGTCTTGAAACACGGACCAAGGAGTCTAGCATGTGCGCGAGTCATTGGGACATGACTAAACCTAAAGGCGCAATGAAAGTGAAAGTCAGCCTCGCGCTGACTCAGGGAGGATGGGCGGTC-GTTACGGCTGCCGCCTCGCACTCCCGGGGCGTCTCGTTCTCATTGCGAGATGAGGCGCACCAAGAGCGTACACGCTGGGACCCGAAAGATGG--------------------------------------------------------------------------------------------------------------------------------------------------------------------------------------------------------------------------------------------------------------------------------------------------------------------------------------------------------------------CTTTTTTTAGAAATAGCCACATGAAAATTACTACTTTTACAGGATAGAGCATCTCCTTTAATAGAACAATTATCATTCTTCCATGATCATACTCTACTAATTCTAGTAATTATCACTATTTTAGTTGGACAAATAATAATAGGATTATTCTTCAATAAATTAACCCATCGATTCTTACTTGAAGGACAAATAATTGAAGTAATTTGAACAATCCTACCCGCAATTACCCTAATCTTCATTGCCCTTCCATCATTACGACTAATTTATATTTTAGATGAAACTAACAACCCTTTAATCACAATTAAAACAATAGGACATCAATGATATTGATCATATGAATATTCAGACTTCAAAAATATTGAATTCGACTCTTATATAATCCCCGGCAATGAAATAACCAAATTCAACTTTCGTTTATTAGACGTAGATAACCGAATAGTAATCCCATTTATATCTCAAGTACGAATACTAATCTCAGCAGCCGATGTAATCCACTCATGAACAGTACCTTCCCTAGGAGTAAAAATCGATGCAACTCCAGGACGACTAAATCAAGCAAGATTCATCTCCACCCGATCAAGACTACTATATGGACAGTGCTCTGAAATTTGCGGAGCAAATCATAGGTTTATACCTATTGTAGTCGAAAGAATTTCCCCTTCATTCTTCATCAAATGAATCTCTAA-------------------------------------------------------AAAAAAGGAAGCATTTGGAACCCTTGGAATAATTTATGCTATAATAGCAATTGGATTACTAGGATTCGTTGTATGAGCACACCATATATTTACAGTAGGAATAGACGTAGATACACGAGCCTACTTCACCTCTGCAACTATAATCATTGCCGTTCCTACTGGAATTAAAATTTTCAGATGATTAGCAACTCTACACGGAACTCAAATAAATTATAGGCCTTCAATACTATGAGCATTAGGATTCGTATTCTTATTCACCGTAGGAGGATTAACCGGAGTTATCCTTGCTAATTCTTCAATCGACATTATATTACACGATACATACTATGTAGTAGCCCACTTCCATTATGTTCTTTCAATAGGAGCAGTATTTGCCATCATAGGAGGATTAGTACATTGATTTCCCTTATTTACAGGATTATCTCTTAACCCCAAACTATGTAAAACTCAATTCATAATCATATTCCTAGGAGTAAATTTAACCTTCTTCCCTCAGCATTTTTTAGGTTTAAGAGGTATACCACGACGATATTCAGACTACCCAGATGCCTATACAATATGAAACATTATTTCATCTATTGGATCAATCATTTCCCTTGTTGGAGTCTTACTCTTAATCTTCATTGTATGAGAAAGATTTACATCCTCCCGAAAAACCTTAATTACTTTAAATATATCATCCTCAATCGAATGATTACAAAACACACCTCCTGCCGAACATAGTTACTCTG--------------------CAAGCAGACGGCTCGTAAATCTACGGGCGGCAAGGCTCCCAGGAAGCAGTTGGCCACCAAAGCCGCGAGGAAGAGCGCTCCAGCCACCGGTGGCGTCAAGAAGCCTCACAGATACAGGCCCGGCACCGTCGCCCTCCGCGAGATCCGTCGTTACCAGAAGAGCACCGAACTTTTGATCCGCAAGCTCCCCTTCCAACGGTTGGTCCGCGAAATCGCCCAAGACTTCAAGACCGACTTGCGTTTCCAAAGCTCGGCCGTCATGGCATTGCAAGAAGCCAGCGAGGCTTATTTGGTCGGTCTTTTCGAAGACACCAACTTGTGCGCCATCCACGCCAAACGCGTCACCATCATG---------ATGTCTGGTTCCTGCACCATCAAGACGTGCTGGATGCGACTACCTCCATTCCGCCTCATCGGCGATATTTTAAAAGATCGCTTTGATGGTGCTTCCCACGTAGCTGCTTCTAACTCCGGTTACCACCGGAGCAGCAATAACGCACATCGGAATCGGCCTCCAAAGAATCCGAAAATCAATTCCGTTAGCGGAAACAGTATTCACACTAAAAGAGAAAGTAGACGCAAACACAAGTACGGCTTTCAGTTAAAGCCCTTCAATGCTGAACACAAACCTCCTGGAGTCAAAGATCTTGTCTATTACGAGATGTCTCCAGGATTTTGCGAGAAAAACCCGAAACTGGGTATTCAAGGTACTCATGGGCGATTATGTAATGATACGTCCATGGGTGTTGATGGATGTGATATTATGTGTTGTGGACGAGGATACCGTACCCAGGAGGTAGTAGTATTTGAGAGATGTAACTGTACGTTC
TrogloderusSandMtnNVE182             -TCCTCAGTAGCGGCGAGCGAACAGGGATAAGCCCAGCACCGAATCCCGCGGCCGAAACCGGACGCCGGGAAATGTGGTGTTAGGGAGGGTCCGTCATCCCGAGATCGTGCGGCGCGTCCAAGTCCATCTTGAACGGGGCCACAGCCCATAGAGGGTGCCAGGCCCGTAGCGACC-GCTGCCGATAACGGGAGGATCTCTCCTCAGAGTCGGGTTGCTTGAGAGTGCAGCCCTAAGTGGGTGGTAAACTCCATCTAAGGCTAAATATGACCACGAGACCGATAGCGAACAAGTACCGTGAGGGAAAGTTGAAAAGAACTTTGAAGAGAGAGTTCAATAGTACGTGAAACCGTTCAGGGGTAAACCTGAGAAGCCCGAAAGGTCGAAAGGGGAGATTCAGCGTG-TCTCGATG-CAGGCGCTGGACGGTCGCGTGACGGCAGGCGTACGCGTCTACCGCACCTTCAGTTCTCCGAACCTGCGTCGAACGCGTGCACTTCTCCCCCTGTAGGACGTCGCGATCTGTTGGGTGTCGGTCTAAGGCCCGCGGTGGAGCCCGTTCGG-ACGGTTCGC--CGTACCGGACGAACCCGTGGTGTTTCCCGATCGGCTCGCTCGACGGTATACAGATGGCGCGAGGCCGCTATT---TCAA-TTAGCGTCCGACCTTCGGCAAGCGCGCCCGTCGTTGACGGTGATCGGACCTGGTGCCGGTCCCGTCCACGGGCGGCTGTTCGCTGAGGTGTTCTCGGACAG-ACCTCG--TTGAAACGCCGATCTGCGACGCTATAGCTTTGGGTACTTTCAGGACCCGTCTTGAAACACGGACCAAGGAGTCTAGCATGTGCGCGAGTCATTGGGACATGACTAAACCTAAAGGCGCAATGAAAGTGAAAGTCAGCCTCGCGCTGACTCAGGGAGGATGGGCGGTC-GTTACGGCTGCCGCCTCGCACTCCCGGGGCGTCTCGTTCTCATTGCGAGATGAGGCGCACCAAGAGCGTACACG--------------------------------------------------------------------------------------------------------------------------------------------------------------------------------------------------------------------------------------------------------------------------------------------------------------------------------------------------------------------------------------CTTTTTTTAGAAATAGCCACATGAAACCTACTTCTTCTTCAAGATAGAGCATCCCCCTTAATAGAACAATTATCATTCTTCCATGATCATACCCTTTTAATCTTAGTAATTATTACTATTCTAGTTGGACAAATAATAATGGGACTATTTTTCAATAAATTAACCCACCGCTTCCTACTAGAAGGTCAAATAATTGAAGTAATCTGAACCATTCTACCTGCAATTACCCTAATCTTTATTGCCCTTCCATCCCTTCGATTAATCTACATTCTAGATGAAACTAACAATCCGCTAATTACTATCAAAACTGTGGGACATCAGTGATACTGATCTTATGAATACTCAGACTTTAAAAATATCGAATTTGACTMTTATATAATTCCTAATAATGAAATAGCAAAATTCAACTTTCGTTTATTAGATGTAGATAATCGAATAGTAGTACCATTCCTATCTCAAGTCCGAATACTAATTTCGGCAGCCGATGTAATCCACTCATGAACAGTACCCTCGTTAGGAGTAAAAATTGATGCAACCCCAGGACGACTAAATCAAGTAAGATTCATCTCCACACGAACAAAACTATTATATGGACAATGTTCCGAAATTTGTGGAGCAAATCATAGATTTATACCTATTGTAGTAGAAAGAATTTCCCCATCATTCTTCATTAAATGAATTTCTAAAATAATCGAAGTAT------------------------------------------AAAAAAGAAGCCTTCGGAACTCTAGGAATAATTTATGCTATAATAGCAATTGGACTACTAGGATTTGTAGTATGAGCACATCATATATTCACCGTAGGAATAGATGTAGATACACGAGCCTACTTTACCTCCGCAACAATAATCATTGCTGTCCCCACTGGTATTAAAATTTTTAGATGATTAGCCACTCTACATGGAACGCAAATAAATTATAGTCCCTCAATACTATGAGCATTAGGATTCGTATTCTTATTTACCGTAGGTGGATTAACAGGAGTAATCCTTGCTAATTCCTCAATTGACATTATACTACATGATACATACTATGTAGTTGCCCATTTCCACTATGTTCTTTCAATAGGAGCAGTATTTGCCATTATAGGAGGATTAGTTCATTGATTCCCCCTATTTACAGGACTATCTTTGAGGCCTAAAATATGCAAAACACAATTCATAATTATATTCCTAGGTGTAAATATAACCTTCTTCCCTCAACACTTTTTAGGATTAAGAGGTATACCACGTCGATACTCAGATTACCCAGATGCTTACACATTATGAAATATTATCTCATCAATCGGATCAATTATTTCCCTTGTTGGAGTCATACTACTAATTTTTATTGTATGAGAAAGATTTACATCATCTCGAAAAACTCTTATCCCCCTAAACATAACCTCATCCATTGAATGATTACAAAGTACACCCCCTGCCGA----------------------------------CAAGCAGACGGCTCGTAAATCAACGGGCGGCAAGGCTCCCAGGAAGCAGTTGGCCACCAAAGCAGCGAGGAAGAGCGCTCCAGCCACCGGTGGCGTCAAGAAGCCTCACAGATACAGGCCCGGCACCGTCGCCCTCCGCGAGATCCGTCGTTACCAGAAGAGCACCGAACTTTTGATCCGCAAGCTCCCCTTCCAACGCTTGGTCCGCGAAATCGCCCAAGACTTCAAGACCGACTTGCGTTTCCAAAGCTCGGCCGTCATGGCATTGCAAGAAGCCAGCGAGGCTTATTTGGTCGGTCTTTTCGAAGACACCAACTTGTGCGCCATCCACGCCAAACGCGTCACCATCATGC---------------------------------------------------------------------------------------GCTTTGATGGTGCTTCCCACGTAGCTGCTTCTAACTCCGGTTACCACCGGAGCAGCAATAACGCACATCGGAATCGACCTCCAAAGAATCCGAAAATCAATTCCGTTAGCGGAAACAGTATTCACACTAAAAGAGAAAGTAGACGCAAACACAAGTACGGCTTTCAGTTAAAGCCCTTCAATGCTGAACACAAACCTCCTGGAGTCAAAGATCTTGTCTATTACGAGATGTCTCCAGGATTTTGCGAGAAAAACCCGAAACTGGGTATTCAAGGTACTCATGGGCGATTATGTAATGATACGTCCATGGGCGTGGATGGATGTGATATTATGTGTTGTGGACGAGGATACCGTACCCAGGAGGTAGTAGTGTTTGAGAGATGTAACTGTACGTTC
TrogloderusnevadusWInnemuccaNVE183   ---------------------------ATAAGCCCAGCACCGAATCCCGCGGCCGAAACCGGACGCCGGGAAATGTGGTGTTAGGGAGGGTCCGTCATCCCGAGATCGTGCGGCGCGTCCAAGTCCATCTTGAACGGGGCCACAGCCCATAGAGGGTGCCAGGCCCGTAGCGACC-GCTGCCGATAACGGGAGGATCTCTCCTCAGAGTCGGGTTGCTTGAGAGTGCAGCCCTAAGTGGGTGGTAAACTCCATCTAAGGCTAAATATGACCACGAGACCGATAGCGAACAAGTACCGTGAGGGAAAGTTGAAAAGAACTTTGAAGAGAGAGTTCAATAGTACGTGAAACCGTTCAGGGGTAAACCTGAGAAGCCCGAAAGGTCGAAAGGGGAGATTCAGCGTG-TCTCGATG-CAGGCGCTGGACGGTCGCGTGACGGCAGGCGTACGCGTCTACCGCACCTTCAGTTCTCCGAACCTGCGTCGAACGCGTGCACTTCTCCCCCTGTAGGACGTCGCGATCTGTTGGGTGTCGGTCTAAGGCCCGCGGTGGAGCCCGTTCGG-ACGGTTCGC--CGTACCGGACGAACCCGTGGTGTTTCCCGATCGGCTCGCTCGACGGTATACAGATGGCGCGAGGCCGCTATT---TCAA-TTAGCGTCCGACCTTCGGCAAGCGCGCCCGTCGTTGACGGTGATCGGACCTGGTGCCGGTCCCGTCCACGGGCGGCTGTTCGCTGAGGTGTTCTCGGACAG-ACCTCG--TTGAAACGCCGATCTGCGACGCTATAGCTTTGGGTACTTTCAGGACCCGTCTTGAAACACGGACCAAGGAGTCTAGCATGTGCGCGAGTCATTGGGACATGACTAAACCTAAAGGCGCAATGAAAGTGAAAGTCAGCCTCGCGCTGACTCAGGGAGGATGGGCGGTC-GTTACGGCTGCCGCCTCGCACTCCCGGGGCGTCTCGTTCTCATTGCGAGATGAGGCGCACCAAGAGCGTACACG------------------------GCATATTTTAGAGCTAAATCAATACTTAAAAAT-AAAGAATTTACTATCAAATCCATTTTAAAATTAATTTTAAATTAAAAATCTACAT-ATAAAAATAATGTAACCCATTTTAACTTTAACATAAACTACACCTTGATCTGAATTCACTTATAATAAAAAATATTAAAAATTATAATTTTAAGAAAATTTTTATTAACGACGATATATAAATTTAAAGTTAAAGTAAAACTTATCGTGGACTATCGATTAAAAAACAGGTTCCTCTGAATAGACTAAAATACCGCCAAATTTTTTAATTTTAAAGAACATAACTCATAATAATCTTAGCTAATT-TTATAACACTTTAACTTTTTTTAGAAATAGCCACATGGAATCTACTTCTTCTTCAAGATAGAGCATCTCCCCTAATAGAACAACTATCATTCTTTCATGACCATACTCTCCTAATCCTAGTAATTATTACTATTCTAGTCGGACAAATAATAATAGGCCTATTCTTCAATAAATTAACCCACCGATTCCTTCTAGAAGGTCAAATAATTGAAGTTATCTGAACAATTCTACCTGCAATTACATTAATCTTCATTGCCCTTCCATCCTTACGATTAATTTACATCCTAGACGAAACCAATAATCCATTAATTACCATCAAAACTGTAGGCCACCAATGATACTGATCATATGAATACTCAGACTTCAAAAACATTGAATTTGACTCTTACATAATTCCTAGAAATGAAATAATAAAATTTAACTTTCGCCTATTAGACGTAGATAACCGAATAGTAGTACCATTCTTATCCCAAGTCCGAATATTAATCTCAGCAGCTGATGTTATCCACTCATGGACAGTGCCCTCTTTAGGAGTAAAAATTGATGCAACTCCAGGACGATTAAATCAAGTAAGATTTATCTCTACACGATCAAGAATTTTATATGGCCAATGCTCTGAAATTTGTGGAGCAAATCATAGATTCATACCCATTGTAGTCGAAAGAATTTCCCCCTCATTCTTCATTAAGTGA----------------------GGATTCGGTATAATTTCCCACATTATTAGACAAGAAAGAGGAAAAAAAGAAGCTTTCGGAACCCTAGGAATAATTTATGCTATAATAGCAATCGGATTACTAGGATTCGTTGTATGAGCACATCATATATTTACCGTAGGAATAGACGTAGATACACGAGCCTACTTCACCTCCGCAACAATAATCATTGCTGTTCCCACCGGAATTAAAATTTTCAGATGATTAGCCACCCTTCATGGAACGCAAATAAACTATAGCCCATCAATACTATGAGCACTAGGATTCGTATTCCTATTTACCGTAGGAGGATTAACAGGAGTAATTCTAGCCAATTCCTCAATCGATATCATATTACATGATACATACTATGTAGTAGCTCATTTCCACTATGTTCTATCAATAGGAGCAGTATTTGCTATTATAGGAGGACTAGTTCATTGATTCCCCCTATTTACAGGTCTATCACTTAATCCTAAAATATGTAAAACACAATTCATAATCATATTCCTTGGTGTAAATATAACCTTCTTCCCTCAACACTTCTTAGGACTGAGAGGAATACCCCGGCGATACTCCGACTATCCAGATGCCTATACATTATGAAATATCATCTCATCAATTGGATCAATCATCTCTCTTATCGGAGTATTAGTATTAATTTTCATCGTATGAGAAAGATTCACATCATCACGAAAAACCTTAATTCCTTTAAATATAACCTCATCAATTGAATGATTACAAAACACGCCCCCTGCTGAACATAGATACTCTGAACTTC--------------CAAGCAGACGGCTCGTAAATCAACGGGCGGCAAGGCTCCCAGGAAGCAGTTGGCCACCAAAGCCGCGAGGAAGAGCGCTCCAGCCACCGGTGGCGTCAAGAAGCCTCACAGATACAGGCCCGGCACCGTCGCCCTCCGCGAGATCCGTCGTTACCAGAAGAGCACCGAACTTTTGATCCGCAAGCTCCCCTTCCAACGCTTGGTCCGCGAAATCGCCCAAGACTTCAAGACCGACTTGCGTTTCCAAAGCTCGGCCGTCATGGCATTGCAAGAAGCCAGCGAGGCTTATTTGGTCGGTCTTTTCGAAGACACCAACTTGTGCGCCATCCACGCCAAACGCGTCACCATCATGC--------ATGTCTGGTTCCTGCACCATCAAGACGTGCTGGATGCGACTACCTCCATTCCGCCTCATCGGCGATATTTTAAAAGATCGCTTTGATGGTGCTTCCCACGTAGCTGCTTCTAACTCCGGTTACCACCGGAGCAGCAATAACGCACATCGGAATCGACCTCCAAAGAATCCGAAAATCAATTCCGTTAGCGGAAACAGTATTCACACTAAAAGAGAAAGTAGACGCAAACACAAGTACGGCTTTCAGTTAAAGCCCTTCAATGCTGAACACAAACCTCCTGGAGTCAAAGATCTTGTCTATTACGAGATGTCTCCAGGATTTTGCGAGAAAAACCCGAAACTGGGTATTCAAGGTACTCATGGGCGATTATGTAATGATACGTCCATGGGCGTGGATGGATGTGATATTATGTGTTGTGGACGAGGATACCGTACCCAGGAGGTAGTAGTGTTTGAGAGATGTAACTGTACGTTC
TrogloderusnspDubinkyWellUTE184      -TCCTCAGTAGCGGCGAGCGAACAGGGATAAGCCCAGCACCGAATCCCGCGGCCGAAACCGGACGCCGGGAAATGTGGTGTTAGGGAGGGTCCGTCATCCCGAGATCGTGCGGCGCGTCCAAGTCCATCTTGAACGGGGCCACAGCCCATAGAGGGTGCCAGGCCCGTAGCGACC-GCTGCCGATAACGGGAGGATCTCTCCTCAGAGTCGGGTTGCTTGAGAGTGCAGCCCTAAGTGGGTGGTAAACTCCATCTAAGGCTAAATATGACCACGAGACCGATAGCGAACAAGTACCGTGAGGGAAAGTTGAAAAGAACTTTGAAGAGAGAGTTCAATAGTACGTGAAACCGTTCAGGGGTAAACCTGAGAAGCCCGAAAGGTCGAAAGGGGAGATTCAGCGTG-TCTCGATG-TAGGCGCTGGACGGTCGCGTGACGGTCGGCGTACGCGTCTTCCGCGCCTTCCGTTCTCCGAACCTGCGTCGAACGCGTGCACTTCTCCCCCTGTAGGACGTCGCGATCTGTTGGGTGTCGGTCTAAGGCCCGCGGTGGAGCCCGTCCGG-ACGGTTCGC--CGTACCGGACGAACCCGCGGTGTTTCCCGATCGGCTCGCTCGACGGTATACAGATGGCGCGAGGCCGCTATT---TTAA-TTAGCGTCCGACCTTCGGCAAGCGCGCCCGTCGTTGACGGTGATCGGACCCGGTGCCGGTCCCGTCCACGGGCGGCTGTTCGCTGAGGTGTTCTCGGACAG-ACCTCG--TTGAAACGCCGATCTGCGACGCTATAGCTTTGGGTACTTTCAGGACCCGTCTTGAAACACGGACCAAGGAGTCTAGCATGTGCGCGAGTCATTGGGACATGACTAAACCTAAAGGCGTAATGAAAGTGAAAGTCAGCCTCGCGCTGACTCAGGGAGGATGGGCGGTC-GTTACGGCTGCCGCCTCGCACTCCCGGGGCGTCTCGTTCTCATTGCGAGATGAGGCGCACCAAGAGCGTACACGCTGGGACCCGAAAGATG-------GCATATTTTAGAGCTAAATCAATTTTTAAAAAC-AAAAAATTTACTATCAAATCCATTTTAAAATTAATTTTAAATTAAAAAACCACAT-ATAAAAATAATGTAACCCATTCCAACTTTAACATAAACTACACCTTGATCTGAATTCAATTCTAATAAAAAATCCTAAAAATTATAATTTTACAAAAATTTTTAACAACGACGATATATAAATTCAAAGTTAAAGTAAAACTTATCGTGGACTATCGATCAAAAAACAGGTTCCTCTGAATAGACTAAAATACCGCCAAACTTTTTAATTTTAAAGAACATAACTCATAATAATTTTAGTCAATT-TAATAACACTTTAACTTTTTTTAGAAATAGCTACATGAAATTTACTTCTTCTTCAAGATAGAGCATCCCCTTTAATAGAACAACTATCATTTTTCCATGACCATACCCTTCTAATCCTGGTAATTATTACTATCCTTGTAGGACAAATAATAATAGGTCTATTTTTCAATAAATTAACCCACCGATTCTTACTGGAAGGTCAAATAATTGAAGTAATCTGAACTATTCTACCCGCAATTACCTTAATTTTTATTGCCCTCCCATCTCTACGACTAATTTATATTTTAGATGAAACAAATAACCCCTTAATTACAATCAAAACTGTTGGCCATCAATGATATTGATCCTATGAATACTCAGACTTCAAAAACATTGAATTTGATTCTTATATAATTCCCACTAATGAATTAACAAAATTCAATTTTCGACTATTAGACGTTGATAACCGAATAGTAGTACCATTCATATCACAAATTCGAATATTAATTTCAGCAGCTGATGTCATTCACTCATGAACAGTTCCATCCCTTGGGGTAAAAATTGATGCAACCCCTGGACGACTAAATCAAGTTAGATTTATCTCTACACGTTCAAGAATCTTATATGGTCAGTGCTCCGAAATTTGCGGAGCAAATCATAGATTTATACCTATTGTAGTAGAAACAATTTCCCCCTCATTCTTCATTAAATGAATCTCTAAA----------------------------------------------------------------------------------------------------------------------------------------CACATATTTACTGTTGGTATAGACGTAGATACCCGAGCTTACTTTACTTCCGCAACTATAATTATTGCTGTTCCTACTGGAATTAAAATTTTCAGATGATTAGCTACTCTCCATGGAACACAAATAAATTATAGACCCTCAATAATGTGAGCATTAGGATTTGTATTCTTATTTACTGTTGGAGGATTAACAGGAGTAATCCTAGCTAATTCTTCAATTGATATTATATTACATGACACTTACTATGTAGTAGCTCACTTTCACTATGTCCTCTCAATAGGGGCCGTATTTGCCATCATAGGAGGACTTGTTCATTGATTCCCTTTATTTACAGGATTGACTCTAAGACCAAAATTATGTAAAGCTCAATTTATAACCATATTCTTTGGTGTAAACATAACGTTCTTCCCCCAACACTTCTTAGGATTGAGTGGAATACCCCGTCGATATTCAGACTATCCAGATGCTTATACCTTATGAAATATTATTTCATCAATCGGATCAATCATTTCCCTTATTGGAGTTATATTTMTAATTTTTATTGTATGAGAAAGATTCACATCATCTCGAAAAACCTTAGTCCCCTTAAACATGACCTCATCAATTGAATGACTACAAAATACCCCCTCCATCTGAACATA----------------------------CAAGCAGACGGCTCGTAAATCTACGGGCGGCAAGGCTCCCAGGAAGCAGTTGGCCACCAAAGCCGCGAGGAAGAGCGCTCCAGCCACCGGTGGCGTCAAGAAGCCTCACAGATACAGGCCCGGCACCGTCGCCCTCCGCGAGATCCGTCGTTACCAGAAGAGCACCGAACTTTTGATCCGCAAGCTCCCCTTCCAACGCTTGGTCCGCGAAATCGCCCAAGACTTCAAGACCGACTTGCGTTTCCAAAGCTCGGCCGTCATGGCGTTGCAAGAAGCCAGCGAGGCTTATTTGGTCGGTCTTTTCGAAGACACCAACTTGTGCGCCATCCACGCCAAACGCGTCACCATCAT----------ATGTCTGGTTCCTGCACCATCAAGACGTGCTGGATGCGACTACCTCCATTCCGCCTCATCGGCGATATTTTAAAAGATCGCTTTGATGGTGCTTCCCACGTAGCTGCTTCTAACTCCGGTTACCACCGGAGCAGCAATAACGCACATCGGAATCGACCTCCAAAGAATCCGAAAATCAATTCCGTTAGCGGAAACAGTATTCACACTAAAAGAGAAAGTAGACGCAAACACAAGTACGGGTTTCAGTTAAAGCCCTTCAATGCTGAACACAAACCTCCTGGAGTCAAAGATCTYGTCTATTACGAGATGTCTCCAGGATTTTGCGAGAAAAACCCGAAACTGGGTATTCAAGGTACTCATGGGCGATTATGTAATGATACGTCCATGGGTGTTGATGGATGTGATATTATGTGTTGTGGACGAGGATACCGTACCCAGGAGGTAGTAGTGTTTGAGAGATGTAACTGTACGTTC
TrogloderusnevadusTeelsMarshNVE185   ----------------------------------------------------------------------------------------------------------------------------------------------------------------------------------------------------------------------------------------------------------------------------------------------------------------------------------------------------------------------------------------------------------------------------------------------------------------------------------------------------------------------------------------------------------------------------------------------------------------------------------------------------------------------------------------------------------------------------------------------------------------------------------------------------------------------------------------------------------------------------------------------------------------------------------------------------------------------------------------------------------------------------------------------------------------------GCATATTTTAGAGCTAAATCAACACTTAAAAAT-AAAGAATTTACTATCAAATCCATTTTAAAATTAATTTTAAATTAAAAAACTACAT-TTAAAAATAATGTAACCCATTCTAACTTCAACATAAACTACACCTTGATCTGAATTAAATTCTAATAAAAAATCTTAAAAATTATAATTTTAAAAAAATTTTTATTAACGACGATATATAAATTTAAAGTTAAAGTAAAAATTATCGTGGACTATCGATTAAAAAACAGGTTCCTCTGAATAGACTAAAATACCGCCAAATTTTTTAATTTTAAAGAACATAACTCATAATAATTTTAGCTAATT-AAATAACGCTTTCACTTTTTTTAGAAATAGCTACATGAAAATTACTTCTTCTTCAGGATAGAGCATCTCCCTTAATGGAACAATTATCATTCTTCCATGACCACACCCTCCTGATTCTAGTAATTATTACTATTCTAGTTGGACAAATAATAATGGGACTGTTCTTCAATAAATTAACCCATCGATTTTTACTTGAAGGACAATTAATTGAAGTAATTTGAACCATTCTACCTGCAATTACTCTAATCTTCATTGCCCTCCCATCTCTACGATTAATTTATATTCTAGATGAAACCAACAACCCTCTAATCACAATTAAAACAGTAGGTCATCAATGATACTGATCATATGAATATTCAGATTTCAAAAATATTGAATTCGACTCTTACATAATTCCTACCAACGAAATAATAAAATTCAACTTCCGCCTATTAGACGTAGATAACCGAATAGTAGTACCATTTATATCCCAAATCCGAATACTAATCTCAGCAGCCGATGTAATTCACTCGTGAACAGTCCCCTCCCTAGGAGTGAAAATCGATGCAACGCCAGGACGATTAAATCAAGTAAGATTCATCTCCACACGATCAAGACTATTATATGGTCAATGCTCTGAAATTTGTGGAGCAAATCATAGATTTATACCTATTGTAGTTGAAAGAATCTCACCCGCATTCTTCATTAAA-------------------------------------------------------------------------------------------------------------------------------------------------------------------------------------------------------------------------------------------------------------------------------------------------------------------------------------------------------------------------------------------------------------------------------------------------------------------------------------------------------------------------------------------------------------------------------------------------------------------------------------------------------------------------------------------------------------------------------------------------------------------------------------------------------------------------------------------------CAAGCAGACGGCTCGTAAATCCACGGGCGGCAAGGCTCCCAGGAAGCAGTTGGCCACCAAAGCCGCGAGGAAGAGCGCTCCAGCCACCGGTGGCGTGAAGAAGCCTCACAGATACAGGCCCGGCACCGTCGCCCTCCGCGAGATCCGTCGTTACCAGAAGAGCACCGAACTTTTGATCCGCAAGCTCCCCTTCCAACGCTTGGTCCGCGAAATCGCCCAAGACTTCAAGACCGACTTGCGTTTCCAAAGCTCGGCCGTCATGGCACTGCAAGAAGCCAGCGAGGCTTATTTGGTCGGTCTTTTCGAAGACACCAACTTGTGCGCCATCCACGCCAAACGCGTCACCATCATGCCCAAGG--------------------------------------------------------------------------------------------------------------------------------------------------------------------------------------------------------------------------------------------------------------------------------------------------------------------------------------------------------------------------------------------------------------------------------------------------------------------------------------------
Trogloderusnevadus17miNFallonNVE186  ----------------------------------------------------------------------------------------------------------------------------------------------------------------------------------------------------------------------------------------------------------------------------------------------------------------------------------------------------------------------------------------------------------------------------------------------------------------------------------------------------------------------------------------------------------------------------------------------------------------------------------------------------------------------------------------------------------------------------------------------------------------------------------------------------------------------------------------------------------------------------------------------------------------------------------------------------------------------------------------------------------------------------------------------------------------------GCATATTTTAGAGCTAAATCAATACTTAAAAAT-AAAGAATTTACTATCAAATCCATTTTAAAATTAATTTTAAATTAAAAATCTACAT-ATAAAAATAATGTAACCCATTTTAACTTTAACATAAACTACACCTTGATCTGAATTCACTTATAATAAAAAATATTAAAAATTATAATTTTAAGAAAATTTTTATTAACGACGATATATAAATTTAAAGTTAAAGTAAAACTTATCGTGGACTATCGATTAAAAAACAGGTTCCTCTGAATAGACTAAAATACCGCCAAATTTTTTAATTTTAAAGAACATAACTCATAATAATCTTAGCTAATT-TTATAACACTTTAACTTTTTTTAGAAATAGCCACATGGAATCTACTTCTTCTTCAAGATAGAGCATCTCCCCTAATAGAACAACTATCATTCTTTCATGACCATACTCTCCTAATCCTAGTAATTATTACTATTCTAGTCGGACAAATAATAATAGGCCTATTCTTCAATAAATTAACCCACCGATTCCTTCTAGAAGGTCAAATAATTGAAGTTATCTGAACAATTCTACCTGCAATTACATTAATCTTCATTGCCCTTCCATCCTTACGATTAATTTACATCCTAGACGAAACCAATAATCCATTAATTACCATCAAAACTGTAGGCCACCAATGATACTGATCATATGAATACTCAGACTTCAAAAACATTGAATTTGACTCTTACATAATTCCTAGAAATGAAATAATAAAATTTAACTTTCGCCTATTAGACGTAGATAACCGAATAGTAGTACCATTCTTATCCCAAGTCCGAATATTAATCTCAGCAGCTGATGTTATCCACTCATGGACAGTGCCCTCTTTAGGAGTAAAAATTGATGCAACTCCAGGACGATTAAATCAAGTAAGATTTATCTCTACACGATCAAGAATTTTATATGGCCAATGCTCTGAAATTTGTGGAGCAAATCATAGATTCATACCCATTGTAGTCGAAAGAATTTCCCCCTCATTCTTCATTAAGTGAATCTCCAAA-------------GGATTCGGTATAATTTCCCACATTATTAGACAAGAAAGAGGAAAAAAAGAAGCTTTCGGAACCCTAGGAATAATTTATGCTATAATAGCAATCGGATTACTAGGATTCGTTGTATGAGCACATCATATATTTACCGTAGGAATAGACGTAGATACACGAGCCTACTTCACCTCCGCAACAATAATCATTGCTGTTCCCACCGGAATTAAAATTTTCAGATGATTAGCCACCCTTCATGGAACGCAAATAAACTATAGCCCATCAATACTATGAGCACTAGGATTCGTATTCCTATTTACCGTAGGAGGATTAACAGGAGTAATTCTAGCCAATTCCTCAATCGATATCATATTACATGATACATACTATGTAGTAGCTCATTTCCACTATGTTCTATCAATAGGAGCAGTATTTGCTATTATAGGAGGACTAGTTCATTGATTCCCCCTATTTACAGGTCTATCACTTAATCCTAAAATATGTAAAACACAATTCATAATCATATTCCTTGGTGTAAATATAACCTTCTTCCCTCAACACTTCTTAGGACTGAGAGGAATACCCCGGCGATACTCCGACTATCCAGATGCCTATACATTATGAAATATCATCTCATCAATTGGATCAATCATCTCTCTTATCGGAGTATTAGTATTAATTTTCATCGTATGAGAAAGATTCACATCATCACGAAAAACCTTAATTCCTTTAAATATAACCTCATCAATTGAATGATTACAAAACACGCCCCCTGCTGAACATAGATACTCTGAACTTCCTATATTATCATCGCAAGCAGACGGCTCGTAAATCAACGGGCGGCAAGGCTCCCAGGAAGCAGTTGGCCACCAAAGCCGCGAGGAAGAGCGCTCCAGCCACCGGTGGCGTCAAGAAGCCTCACAGATACAGGCCCGGCACCGTCGCCCTCCGCGAGATCCGTCGTTACCAGAAGAGCACCGAACTTTTGATCCGCAAGCTCCCCTTCCAACGCTTGGTCCGCGAAATCGCCCAAGACTTCAAGACCGACTTGCGTTTCCAAAGCTCGGCCGTCATGGCATTGCAAGAAGCCAGCGAGGCTTATTTGGTCGGTCTTTTCGAAGACACCAACTTGTGCGCCATCCACGCCAAACGCGTCACCATCATG---------------------------------------------------------------------------------------------------------------------------------------------------------------------------------------------------------------------------------------------------------------------------------------------------------------------------------------------------------------------------------------------------------------------------------------------------------------------------------------------------
TrogloderusvandykeiBouseAZE187       -TCCTCAGTAGCGGCGAGCGAACAGGGATAAGCCCAGCACCGAATCCCGCGGCCGAAACCGGACGCCGGGAAATGTGGTGTTAGGGAGGGTCCGTCATCCCGAGATCGTGCGGCGCGTCCAAGTCCATCTTGAACGGGGCCACAGCCCATAGAGGGTGCCAGGCCCGTAGCGACC-GCTGCCGATAACGGGAGGATCTCTCCTCAGAGTCGGGTTGCTTGAGAGTGCAGCCCTAAGTGGGTGGTAAACTCCATCTAAGGCTAAATATGACCACGAGACCGATAGCGAACAAGTACCGTGAGGGAAAGTTGAAAAGAACTTTGAAGAGAGAGTTCAATAGTACGTGAAACCGTTCAGGGGTAAACCTGAGAAGCCCGAAAGGTCGAAAGGGGAGATTCAGCGTG-TCTCGATG-TAGGCGCTGGACGGTCGCGTGACGGCAGGCGTACGCGTCTACCGCACCTTCCGTTCTCCGAACCTGCGTCGAACGCGTGCACTTCTCCCCCTGTAGGACGTCGCGATCTGTTGGGTGTCGGTCTAAGGCCCACGGTGGAGCCCGTTCGG-ACGGTTCGC--CGTACCGGACGAACCCGTGGTGTTTCCCGATCGGCTCGCTCGACGGTATACAGATGGCGCGAGGCCGCTATT---TTAA-TTAGCGTCCGACCTTCGGCAAGCGCGCCCGTCGTTGACGGTGATCGGACCTGGTCTCGGTCCCGTCCGCGGGCGGCTGTTCGCTGAGGTGTTCTCGGACAG-ACCTCG--TTGAAACGCCGATCTGCGACGCTATAGCTTTGGGTACTTTCAGGACCCGTCTTGAAACACGGACCAAGGAGTCTAGCATGTGCGCGAGTCATTGGGACATGACGAAACCTAAAGGCGCAATGAAAGTGAAAGTCAGCCTCGCGCTGACTCAGGGAGGATGGGCGGTC-GTTACGGCTGCCGCCTCGCACTCCCGGGGCGTCTCGTTCTCATTGCGAGATGAGGCGCACCAAGAGCGTACACGCTGGGACCCGAAAGATGG------GCATATTTTAGAGCTAAATCAATACTTAAAAAT-AAAGAATTTACTATCAAATCCATTTTAAAATTAATTTTAAATTAAAAAACCACAT-ATAAAAATAATGTAACCCATTTTAACTTTAACATAAACTACACCTTGATCTGAATTCAATTCTAATAAAAAATATTAAAAATTATAATTCTAAAAAAATTTTTACTAACGACGATATATAAATTTAAAGTTAAAGTAAAAATTATCGTGGACTATCGATTAAAAAACAGGTTCCTCTGAATAGACTAAAATACCGCCAAATTTTTTAATTTTAAAGAACATAGCTTATAATAATTTTAGTTAATT--AATAACACTTAAACTTTTTTTAGAAATAGCTACATGAAAACTACTTCTTCTTCAAGATAGAGCATCACCTTTAATAGAACAATTATCATTCTTCCATGACCATACCCTTTTAATTCTAGTAATTATTACTATTTTAGTAGGACAAATAATAATAGGACTATTTTTCAATAAATTAACTCATCGATTCCTACTGGAAGGACAAATAATTGAAGTAATTTGAACCATTTTACCTGCAATTACTCTAATCTTCATTGCTCTTCCTTC----CGATTAATCTATATCCTAGACGAAACAAATAACCCATTAATCACAATCAAAACAGTAGGACATCAATGGTATTGATCATATGAATATTCAGATTTCAAAAACATCGAATTTGACTCCTATATAATTCCTAGTAACGAAATAATAAATTTCAACTTTCGTCTCCTAGATGTAGATAACCGTATAGTAGTTCCATTTATATCACAAATCCGAATACTAATCTCAGCAGCTGACGTAATTCATTCATGAACCGTACCCTCACTAGGAGTTAAAATTGATGCAACCCCAGGACGACTAAATCAAGTTAGATTCATTCCCACTCGATCAAGACTCTTATACGGACAATGTTCTGAAATCTGCGGAGCAAATCATAGATTTATACCTATCGTAGTTGAAAGAATTTCTCCATCATTCTTCATCAAATGAATTTCTAAAATAATTGAAGTATGATTTCGGTATAATTTCACATATTATTAGACAAGAAAGAGGAAAAAAAGAAGCATTTGGAACCCTTGGAATAATTTATGCCATAATAGCAATTGGATTACTAGGATTTGTTGTATGAGCACATCATATATTCACAGTAGGTATAGACGTAGATACCCGTGCTTACTTCACATCAGCAACTATAATCATTGCTGTACCTACAGGAATCAAAATTTTTAGATGATTAGCTACCCTTCATGGAACACAATTAAATTACAGCCCCTCAATACTCTGAGCATTAGGATTTGTATTCCTATTTACCGTAGGAGGATTAACAGGAGTTATCTTAGCTAATTCCTCAATTGACATCATATTACATGATACATACTACGTAGTAGCCCATTTCCATTATGTCCTATCAATAGGAGCCGTATTTGCCATCATAGGAGGATTAGTTCATTGATTCCCCCTATTCACAGGATTGACTTTAAGACAAAAGTTATGTAAAGCCCAATTCATAATTATATTTCTAGGAGTAAATATAACATTCTTCCCCCAGCACTTTTTAGGCCTAAGAGGTATACCACGACGTTACTCAGACTACCCAGATGCATATACATTATGAAATATCATTTCATCAATTGGATCAATCATCTCCCTTATTGGAGTTATACTAATAATCTTTATTGTATGAGAAAGATTCACATCATCACGAAAAACCCTAATTCCCTTAAATATAACTTCATCAATCGAATGACTACAAAATACACCTCCTGCTGAACATAGCTATTCTGAACTTCCTATACTTTCATCCCAAGCAGACGGCGCGTAAATCTACGGGCGGCAAGGCTCCCAGGAAGCAGTTGGCCACCAAAGCCGCGAGGAAGAGCGCTCCGGCCACCGGTGGCGTCAAGAAGCCTCACAGATACAGGCCCGGCACCGTCGCCCTCCGCGAGATCCGTCGTTACCAGAAGAGCACMGAACTTTTGATCCGCAAGCTACCCTTCCAACGCTTGGTCCGCGAAATCGCCCAAGACTTCAAGACCGACTTGCGTTTCCAAAGCTCGGCCGTCATGGCATTGCAAGAAGCCAGCGAGGCTTATTTGGTCGGTCTTTTCGAAGACACCAACTTGTGCGCCATCCACGCCAAACGCGTCACCATCATG---------ATGTCTGGTTCCTGCACCATCAAGACGTGCTGGATGCGACTACCTCCATTCCGCCTCATCGGCGATATTTTAAAAGATCGCTTTGATGGTGCTTCCCACGTAGCTGCTTCTAACTCCGGTTACCACCGGAGCAGCAATAACGCACATCGGAATCGACCTCCAAAGAATCCGAAAATCAATTCCGTTAACGGAAACAGTATTCACACCAAAAGAGAAAGTAGGCGCAAACACAAGTACGGTTTTCAGCTGAAGCCCTTCAATGCTGAACACAAACCTCCTGGAGTCAAAGATCTTGTCTATTACGAGATGTCTCCAGGATTTTGCGAGAAAAACCCGAAACTGGGTATTCAAGGTACTCATGGGCGATTATGTAATGATACGTCCATGGGCGTTGATGGATGTGATATTATGTGTTGTGGACGAGGATACCGTACCCAGGAGGTAGTAGTGTTTGAAAGATGTAACTGTACGTTC
TrogloderusnspWYERockSpringsE188     ----------------------------------------------------------------------------------------------------------------------------------------------------------------------------------------------------------------------------------------------------------------------------------------------------------------------------------------------------------------------------------------------------------------------------------------------------------------------------------------------------------------------------------------------------------------------------------------------------------------------------------------------------------------------------------------------------------------------------------------------------------------------------------------------------------------------------------------------------------------------------------------------------------------------------------------------------------------------------------------------------------------------------------------------------------------------GCATATTTTAGAGCTAAATCAATTTTTAAAAAC-AAAAAATTTACTATCAAATCCATTTTAAAATTAATTTTAAATTAAAAAACCACAT-ATAAAAATAATGTAACCCATTCCAACTTTAACATAAACTACACCTTGATCTGAATTCAATTCTAATAAAAAATCCTAAAAATTATAATTTTACAAAAATTTTTAATAACGACGATATATAAATTCAAAGTTAAAGTAAAACTTATCGTGGACTATCGATCAAAAAACAGGTTCCTCTGAATAGACTAAAATACCGCCAAACTTTTTAATTTTAAAGAACATAACTCATAATAATTTTAATCAATT-TAATAACACTTTTACTTTTTTTAGAAATAGCTACATGAAATTTACTCCTTCTTCAAGATAGAGCATCCCCTTTAATAGAGCAACTATCATTTTTCCATGACCACACCCTTCTAATCCTCGTAATTATTACTATTCTTGTAGGACAAATAATAATAGGTCTATTTTTCAATAAACTAACCCACCGATTCTTACTGGAAGGTCAAATAATTGAAGTAATCTGAACTATTTTACCCGCAATTACCTTAATTTTTATTGCTCTCCCATCTCTACGACTAATTTATATTTTAGATGAAACAAATAACCCCCTAATTACAATCAAAACTGTTGGCCATCAATGATATTGATCCTATGAATACTCAGACTTCAAAAACATTGAATTTGATTCTTATATAATTCCCACTAACGAATTAACAAAATTTAATTTTCGACTATTAGACGTTGATAACCGAATAGTAGTACCATTCATATCACAAATTCGAATACTAATTTCAGCAGCTGATGTCATTCACTCATGAACAATTCCATCCCTTGGAGTAAAAATTGATGCAACTCCTGGACGACTAAATCAAGTTAGATTTATCTCTACACGTTCAAGAATCTTGTATGGTCAGTGCTCCGAAATTTGTGGAGCAAATCATAGATTTATACCTATTGTAGTAGAAAGAATTTCCCCCTCATTCTTCATTAAATGAATCTCTAAAATAAT--------------------------------------------------------------------------------------------------------------------------------------------------------------------------------------------------------------------------------------------------------------------------------------------------------------------------------------------------------------------------------------------------------------------------------------------------------------------------------------------------------------------------------------------------------------------------------------------------------------------------------------------------------------------------------------------------------------------------------------------------------------------------------------------------------------------------------CAAGCAGACGGCTCGTAAATCTACGGGCGGCAAGGCTCCCAGGAAGCAGTTGGCCACCAAAGCCGCGAGGAAGAGCGCTCCAGCCACCGGTGGCGTCAAGAAGCCTCACAGATACAGGCCCGGCACCGTCGCCCTCCGCGAGATCCGTCGTTACCAGAAGAGCACCGAACTTTTGATCCGCAAGCTCCCCTTCCAACGCTTGGTCCGCGAAATCGCCCAAGACTTCAAGACCGACTTGCGTTTCCAAAGCTCGGCCGTCATGGCGTTGCAAGAAGCCAGCGAGGCTTATTTGGTCGGTCTTTTCGAAGACACCAACTTGTGCGCCATCCACGCCAAACGCGTCACCATCATGC--------------------------------------------------------------------------------------------------------------------------------------------------------------------------------------------------------------------------------------------------------------------------------------------------------------------------------------------------------------------------------------------------------------------------------------------------------------------------------------------------
TrogloderusnspWYKillpeckerE189       --CCTCAGTAGCGGCGAGCGAACAGGGATAAGCCCAGCACCGAATCCCGCGGCCGAAACCGGACGCCGGGAAATGTGGTGTTAGGGAGGGTCCGTCATCCCGAGATCGTGCGGCGCGTCCAAGTCCATCTTGAACGGGGCCACAGCCCATAGAGGGTGCCAGGCCCGTAGCGACC-GCTGCCGATAACGGGAGGATCTCTCCTCAGAGTCGGGTTGCTTGAGAGTGCAGCCCTAAGTGGGTGGTAAACTCCATCTAAGGCTAAATATGACCACGAGACCGATAGCGAACAAGTACCGTGAGGGAAAGTTGAAAAGAACTTTGAAGAGAGAGTTCAATAGTACGTGAAACCGTTCAGGGGTAAACCTGAGAAGCCCGAAAGGTCGAAAGGGGAGATTCAGCGTG-TCTCGATG-TAGGCGCTGGACGGTCGCGTGACGGTCGGCGTACGCGTCTTCCGCGCCTTCCGTTCTCCGAACCTGCGTCGAACGCGTGCACTTCTCCCCCTGTAGGACGTCGCGATCTGTTGGGTGTCGGTCTAAGGCCCGCGGTGGAGCCCGTCCGG-ACGGTTCGC--CGTACCGGACGAACCCGCGGTGTTTCCCGATCGGCTCGCTCGACGGTATACAGATGGCGCGAGGCCGCTATT---TTAA-TTAGCGTCCGACCTTCGGCAAGCGCGCCCGTCGTTGACGGTGATCGGACCCGGTGCCGGTCCCGTCCACGGGCGGCTGTTCGCTGAGGTGTTCTCGGACAG-ACCTCG--TTGAAACGCCGATCTGCGACGCTATAGCTTTGGGTACTTTCAGGACCCGTCTTGAAACACGGACCAAGGAGTCTAGCATGTGCGCGAGTCATTGGGACATGACTAAACCTAAAGGCGTAATGAAAGTGAAAGTCAGCCTCGCGCTGACTCAGGGAGGATGGGCGGTC-GTTACGGCTGCCGCCTCGCACTCCCGGGGCGTCTCGTTCTCATTGCGAGATGAGGCGCACCAAGAGCGTACACGCTGGGACCCGAAAGATGGT-----GCATATTTTAGAGCTAAATCAATTTTTAAAAAC-AAAAAATTTACTATCAAATCCATTTTAAAATTAATTTTAAATTAAAAAACCACAT-ATAAAAATAATGTAACCCATTCCAACTTTAACATAAACTACACCTTGATCTGAATTCAATTCTAATAAAAAATCCTAAAAATTATAATTTTACAAAAATTTTTAATAACGACGATATATAAATTCAAAGTTAAAGTAAAACTTATCGTGGACTATCGATCAAAAAACAGGTTCCTCTGAATAGACTAAAATACCGCCAAACTTTTTAATTTTAAAGAACATAACTCATAATAATTTTAATCAATT-TAATAACACTTTTACTTTTTTTAGAAATAGCTACATGAAATTTACTCCTTCTTCAAGATAGAGCATCCCCTTTAATAGAGCAACTATCATTTTTCCATGACCACACCCTTCTAATCCTCGTAATTATTACTATTCTTGTAGGACAAATAATAATAGGTCTATTTTTCAATAAACTAACCCACCGATTCTTACTGGAAGGTCAAATAATTGAAGTAATCTGAACTATTTTACCCGCAATTACCTTAATTTTTATTGCTCTCCCATCTCTACGACTAATTTATATTTTAGATGAAACAAATAACCCCCTAATTACAATCAAAACTGTTGGCCATCAATGATATTGATCCTATGAATACTCAGACTTCAAAAACATTGAATTTGATTCTTATATAATTCCCACTAACGAATTAACAAAATTTAATTTTCGACTATTAGACGTTGATAACCGAATAGTAGTACCATTCATATCACAAATTCGAATACTAATTTCAGCAGCTGATGTCATTCACTCATGAACAATTCCATCCCTTGGAGTAAAAATTGATGCAACTCCTGGACGACTAAATCAAGTTAGATTTATCTCTACACGTTCAAGAATCTTGTATGGTCAGTGCTCCGAAATTTGTGGAGCAAATCATAGATTTATACCTATTGTAGTAGAAAGAATTTCCCCCTCATTCTTCATTAAATGAATCTCTAAAATAATTGAAATTTGGATTTGGAATAATTTCCCATATTATTAGTCAAGAAAGAGGGAAAAAAGAAGCTTTTGGAACCTTAGGAATAATTTATGCTATAATAGCAATTGGACTACTGGGATTCGTTGTATGAGCACACCACATGTTTACTGTTGGTATAGACGTAGATACCCGAGCTTACTTTACTTCTGCAACTATAATTATTGCTGTTCCTACTGGAATTAAAATTTTCAGATGATTAGCTACTCTCCATGGAACGCAAATAAATTATAGACCCTCAATAATGTGAGCATTAGGATTTGTATTCTTATTTACTGTCGGAGGATTAACAGGAGTAATTCTAGCTAACTCTTCAATTGATATTATATTACATGACACTTATTATGTAGTAGCTCACTTTCACTACGTCCTCTCAATAGGAGCCGTATTTGCCATCATAGGAGGACTTGTTCATTGATTCCCTTTATTTACAGGATTAACTCTAAGACCAAAATTATGTAAAGCTCAATTTATAATCATATTCTTTGGCGTAAACATGACGTTCTTCCCGCAACACTTCTTAGGATTGAGTGGAATACCCCGTCGATATTCAGACTATCCAGATGCTTATACATTATGAAATATTATTTCATCAATCGGATCAATCATTTCCCTTATTGGAGTTATATTTCTAATTTTTATTGTATGAGAAAGATTCACATCATCTCGAAAAACCTTAATCCCCTTAAACATAACCTCATCAATTGAATGACTACAAAATACTCCTCCATCTGAACATAGATATTCTGAACTTCCAATACTATCTTC-----CAGACGGCTCGTAAATCTACGGGCGGCAAGGCTCCCAGGAAGCAGTTGGCCACCAAAGCCGCGAGGAAGAGCGCTCCAGCCACCGGTGGCGTCAAGAAGCCTCACAGATACAGGCCCGGCACCGTCGCCCTCCGCGAGATCCGTCGTTACCAGAAGAGCACCGAACTTTTGATCCGCAAGCTCCCCTTCCAACGCTTGGTCCGCGAAATCGCCCAAGACTTCAAGACCGACTTGCGTTTCCAAAGCTCGGCCGTCATGGCGTTGCAAGAAGCCAGCGAGGCTTATTTGGTCGGTCTTTTCGAAGACACCAACTTGTGCGCCATCCACGCCAAACGCGTCACCATCATGCCCAAGGA-ATGTCTGGTTCCTGCACCATCAAGACGTGCTGGATGCGACTACCTCCATTCCGCCTCATCGGCGATATTTTAAAAGATCGCTTTGATGGTGCTTCCCACGTAGCTGCTTCTAACTCCGGTTACCACCGGAGCAGCAATAACGCACATCGGAATCGACCTCCAAAGAATCCGAAAATCAATTCCGTTAGCGGAAACAGTATTCACACTAAAAGAGAAAGTAGACGCAAACACAAGTACGGCTTTCAGTTAAAGCCCTTCAATGCTGAACACAAACCTCCTGGAGTCAAAGATCTTGTCTATTACGAGATGTCTCCAGGATTTTGCGAGAAAAACCCGAAACTGGGTATTCAAGGTACTCATGGGCGATTATGTAATGATACGTCCATGGGTGTTGATGGATGTGATATTATGTGTTGTGGACGAGGATACCGTACCCAGGAGGTAGTAGTGTTTGAGAGATGTAACTGTACGTTC
TrogloderusKadizCAE190               -TCCTCAGTAGCGGCGAGCGAACAGGGATAAGCCCAGCACCGAATCCCGCGGCCGAAACCGGACGCCGGGAAATGTGGTGTTAGGGAGGGTCCGTCATCCCGAGATCGTGCGGCGCGTCCAAGTCCATCTTGAACGGGGCCACAGCCCATAGAGGGTGCCAGGCCCGTAGCGACC-GCTGCCGATAACGGGAGGATCTCTCCTCAGAGTCGGGTTGCTTGAGAGTGCAGCCCTAAGTGGGTGGTAAACTCCATCTAAGGCTAAATATGACCACGAGACCGATAGCGAACAAGTACCGTGAGGGAAAGTTGAAAAGAACTTTGAAGAGAGAGTTCAATAGTACGTGAAACCGTTCAGGGGTAAACCTGAGAAGCCCGAAAGGTCGAAAGGGGAGATTCAGCGTG-TCTCGATG-TAGGCGCTGGACGGTCGCGTGACGGCAGGCGTACGCGTCTACCGCACCTTCCGTTCTCCGAACCTGCGTCGAACGCGTGCACTTCTCCCCCTGTAGGACGTCGCGATCTGTTGGGTGTCGGTCTAAGGCCCACGGTGGAGCCCGTTCGG-ACGGTTCGC--CGTACCGGACGAACCCGTGGTGTTTCCCGATCGGCTCGCTCGACGGTATACAGATGGCGCGAGGCCGCTATTG--TTAA-TTAGCGTCCGACCTTCGGCAAGCGCGCCCGTCGTTGACGGTGATCGGACCTGGTCTCGGTCCCGTCCGCGGGCGGCTGTTCGCTGAGGTGTTCTCGGACAG-ACCTCG--TTGAAACGCCGATCTGCGACGCTATAGCTTTGGGTACTTTCAGGACCCGTCTTGAAACACGGACCAAGGAGTCTAGCATGTGCGCGAGTCATTGGGACATGACGAAACCTAAAGGCGCAATGAAAGTGAAAGTCAGCCTCGCGCTGACTCAGGGAGGATGGGCGGTC-GTTACGGCTGCCGCCTCGCACTCCCGGGGCGTCTCGTTCTCATTGCGAGATGAGGCGCACCAAGAGCGTACACGCTGGGACCCGAAAGATGGTGAACT--------------------------------------------------------------------------------------------------------------------------------------------------------------------------------------------------------------------------------------------------------------------------------------------------------------------------------------------------------------CTTTTTTTAGAAATAGCTACATGAAAACTACTTCTTCTTCAAGATAGAGCATCCCCTTTAATAGAACAATTATCATTCTTTCATGACCATACCCTTTTAATTCTAGTAATTATTACTATTTTAGTAGGACAAATAATAATAGGACTATTTTTCAATAAATTAACCCATCGATTCCTTCTTGAAGGACAAATAATTGAAGTAATTTGAACCATTTTACCTGCAATTACCCTAATCTTCATTGCACTTCCTTC----CGATTAATCTATATCCTAGATGAAACAAATAACCCCTTAATTACAATCAAAACAGTAGGCCATCAATGATATTGATCATATGAATATTCAGATTTCAAAAATATTGAATTTGACTCCTATATAATTCCTAGTAATGAAATAATAAAATTCAACTTTCGTCTCCTAGATGTTGATAACCGTATAGTAATTCCATTTATATCCCAAATCCGAATACTAGTCTCAGCAGCTGACGTAATTCACTCATGGACCGTACCCTCGCTAGGAGTTAAAATTGATGCAACTCCAGGACGACTAAATCAAGTAAGATTCATTTCCACTCGATCAAGACTCTTATATGGACAATGTTCTGAAATCTGCGGAGCAAATCATAGATTTATACCTATTGTAGTCGAAAGAATTTCTCCATCCTTCTTCATCAAATGAATTTCTAAAATAATTGAAGTAT----TCGGTATAATTTCACATATTATTAGACAAGAAAGAGGAAAAAAAGAAGCATTTGGAACCCTTGGAATAATTTATGCCATAATAGCAATTGGATTACTAGGATTTGTTGTATGAGCACATCATATATTCACAGTAGGAATAGACGTAGATACCCGTGCTTACTTCACATCAGCAACTATAATCATTGCTGTACCTACAGGAATCAAAATTTTTAGATGACTAGCCACTCTTCATGGAACACAATTAAATTACAGCCCCTCAATACTCTGAGCATTAGGATTCGTATTCCTATTTACCGTAGGAGGATTAACAGGAGTTATCTTAGCTAATTCCTCAATTGACATCATATTACATGATACATACTACGTAGTAGCCCATTTCCATTATGTCCTATCAATAGGGGCCGTATTTGCCATTATAGGAGGATTAGTTCATTGATTCCCCCTATTCACAGGATTAACTTTAAGACAAAAATTATGCAAAGCCCAATTCATAATTATATTTCTAGGAGTAAATATAACCTTCTTCCCCCAGCACTTTTTAGGCCTAAGAGGTATACCACGACGTTACTCAGACTACCCAGATGCATATACATTATGAAATATCATTTCATCAATTGGATCAATCATCTCCCTTATCGGAGTTATACTAATAATCTTTATTGTATGAGAAAGATTCACATCATCCCGAAAAACCTTAATTCCCTTAAATATAACTTCATCAATCGAATGACTACAAAATACACCTCCCGCTGAACATAGCTATTCTGA-------------------CAAGCAGACGGCGCGTAAATCTACGGGCGGCAAGGCTCCCAGGAAGCAGTTGGCCACCAAAGCCGCGAGGAAGAGCGCTCCGGCCACCGGTGGCGTCAAGAAGCCTCACAGATACAGGCCCGGCACCGTCGCCCTCCGCGAGATCCGTCGTTACCAGAAGAGCACCGAACTTTTGATCCGCAAGCTACCCTTCCAACGCTTGGTCCGCGAAATCGCCCAAGACTTCAAGACCGACTTGCGTTTCCAAAGCTCGGCCGTCATGGCATTGCAAGAAGCCAGCGAGGCTTATTTGGTCGGTCTTTTCGAAGACACCAACTTGTGCGCCATCCACGCCAAACGCGTCACCATCA-----------ATGTCTGGTTCCTGCACCATCAAGACGTGCTGGATGCGACTACCTCCATTCCGCCTCATCGGCGATATTTTAAAAGATCGCTTTGATGGTGCTTCCCACGTAGCTGCTTCTAACTCCGGTTACCACCGGAGCAGCAATAACGCACATCGGAATCGACCTCCAAAGAATCCGAAAATCAATTCCGTTAACGGAAACAGTATTCACACCAAAAGAGAAAGTAGGCGCAAACACAAGTACGGTTTTCAGCTGAAGCCCTTCAATGCTGAACACAAACCTCCTGGAGTCAAAGATCTTGTCTATTACGAGATGTCTCCAGGATTTTGCGAGAAAAACCCGAAACTGGGTATTCAAGGTACTCATGGGCGATTATGTAATGATACGTCCATGGGCGTTGATGGATGTGATATTATGTGTTGTGGACGAGGATACCGTACCCAGGAGGTAGTAGTGTTTGAAAGATGTAACTGTACGTTC
TrogloderusKelsoCAE191               -TCCTCAGTAGCGGCGAGCGAACAGGGATTAGCCCAGCACCGAATCCCGCGGCCGAAACCGGACGCCGGGAAATGTGGTGTTAGGGAGGGTCCGTCATCCCGAGATCGTGCGGCGCGTCCAAGTCCATCTTGAACGGGGCCACAGCCCATAGAGGGTGCCAGGCCCGTAGCGACC-GCTGCCGATAACGGGAGGATCTCTCCTCAGAGTCGGGTTGCTTGAGAGTGCAGCCCTAAGTGGGTGGTAAACTCCATCTAAGGCTAAATATGACCACGAGACCGATAGCGAACAAGTACCGTGAGGGAAAGTTGAAAAGAACTTTGAAGAGAGAGTTCAATAGTACGTGAAACCGTTCAGGGGTAAACCTGAGAAGCCCGAAAGGTCGAAAGGGGAGATTCAGCGTG-TCTCGATG-CAGGCGCTGGACGGTCGCGTGACGGCAGACGTACGCGTCTACCGCACCTTCCGTCCTCCGAACCTGCGTCGAACGCGTGCACTTCTCCCCCTGTAGGACGTCGCGATCTGTTGGGTGTCGGTCTAAGGCCCGCGGTGGAGCCCGTTCGG-ACGGTTCGC--CGTACCGGACGAACCCGCGGTGTTTCCCGATCGGCTCGCTCGACGGTATACAGATGGCGCGAGGCCGCTATT---TTAA-TTAGCGTCCGACCTTCGGCAAGCGCGCCCGTCGTTGACGGTGATCGGACCTGGTGCCGGCCCCGTCCACGGGCGGCTGTTCGCTGAGGTGTTCTCGGACAG-ACCTCG--TTGAAACGCCGATCTGCGACGCTATAGCTTTGGGTACTTTCAGGACCCGTCTTGAAACACGGACCAAGGAGTCTAGCATGTGCGCGAGTCATTGGGACATGACTAAACCTAAAGGCGCAATGAAAGTGAAAGTCAGCCTCGCGCTGACTCAGGGAGGATGGGCGGTC-GTTACGGCTGCCGCCTCGCACTCCCGGGGCGTCTCGTTCTCATTGCGAGATGAGGCGCACCAAGAGCGTACACGCTGGGACCCGAAAGATGG------GCATATTTTAGAGCTAAATCAAAACTTAAAAAT-AAAGAATTTACTATCAAATCCATTTTAAAATTAATTTTAAATTAAAAAACCACAT-ATAAAAATAATGTAACCCATTTTAACTTTAACATAAACTACACCTTGATCTGAATTAACTTATAATAAAAAATATTAAAAATTATAATTTTAAAAAAATTTTTATTAACAACGATATATAAATTAAAAGTTAAAGTAAAACTTATCGTGGACTATCGATTAAAAAACAGGTTCCTCTGAATAGACTAAAATACCGCCAAAATTTTTAATTTTAAAGAACATAACTCATAATAATTTTAGTTAATA-CATTAACACTTTAACTTTTTTTAGAAATAGCCACATGAAAATTACTACTTTTGCAAGATAGAGCATCTCCTTTAATAGAACAATTATCATTCTTTCATGATCATACTCTACTAATTCTAGTAATTATCACTATTTTAGTTGGACAAATAATAATAGGATTATTCTTCAATAAATTAACCCATCGATTTTTACTTGAAGGACAAATAATTGAAGTCATTTGAACCATTCTACCCGCAATTACCCTAATCTTCATTGCTCTTCCATCATTACGATTAATTTATATTCTAGATGAAACTAATAACCCTTTAATCACAATTAAAACAATAGGACATCAATGATATTGATCATATGAATATTCAGACTTCAAAAATATTGAATTCGACTCTTACATAATCCCCGGCAATGAAATAACCAAATTCAACTTTCGTTTATTAGACGTAGATAACCGAATAGTAGTCCCATTTATATCTCAAGTACGAATATTAATCTCAGCAGCCGACGTAATCCACTCATGAACAGTACCTTCTCTAGGAGTAAAAATCGACGCAACTCCAGGACGATTAAATCAAGCAAGATTCATCTCCACCCGATCAAGACTACTATATGGACAGTGCTCTGAAATTTGCGGAGCAAATCATAGATTTATACCTATTGTAGTCGAAAGAATT--------------------------------------------------TTGGTATAATTTCCCACATTATTAGACAAGAAAGAGGGAAAAAGGAAGCATTCGGAACCCTTGGAATAATTTATGCTATAATAGCAATCGGATTGTTAGGTTTTGTAGTGTGAGCACACCATATGTTTACAGTAGGAATAGACGTTGATACACGAGCCTACTTCACCTCTGCAACTATAATCATTGCCGTTCCCACTGGAATTAAAATTTTCAGATGATTAGCAACTCTACATGGAACTCAAATAAACTATAGGCCCTCAATACTATGAGCATTGGGATTCGTATTTTTATTTACCGTAGGAGGATTAACAGGAGTAATCCTTGCTAATTCTTCAATCGACATCATATTACATGATACATACTATGTAGTAGCTCACTTTCATTATGTTCTCTCAATAGGAGCAGTATTTGCCATTATAGGAGGATTAGTCCATTGATTTCCCTTATTTACAGGATTATCTCTTAACCCTAAATTATGTAAAACTCAATTCATAATCATATTCCTAGGAGTAAATTTAACCTTCTTCCCCCAGCACTTTCTAGGCCTAAGAGGAATACCACGACGATATTCAGACTACCCAGATGCCTACACAATATGAAACATTATTTCATCTATTGGATCAATCATCTCCCTTGTTGGAGTCTTACTCTTAATTTTCATTGTATGAGAAAGATTTACAGCTTCCCGAAAAACCTTAATTCCTTTAAATATATCATCCTCAATCGAATGATTACAAAATACACCTCCTGCCGAACATAGTTATTCTGA-------------------CAAGCAGACGGCTCGTAAATCTACGGGCGGCAAGGCTCCCAGGAAGCAGTTGGCCACCAAAGCCGCGAGGAAGAGCGCTCCAGCCACCGGTGGCGTCAAGAAGCCTCACAGATACAGGCCCGGCACCGTCGCCCTCCGCGAGATCCGTCGTTACCAGAAGAGCACCGAACTTTTGATCCGCAAGCTCCCCTTCCAACGGTTGGTCCGCGAAATCGCCCAAGACTTCAAGACCGACTTGCGTTTCCAAAGCTCGGCCGTCATGGCATTGCAAGAAGCCAGCGAGGCTTATTTGGTCGGTCTTTTCGAAGACACCAACTTGTGCGCCATCCACGCCAAACGCGTCACCATCATGC--------ATGTCTGGTTCCTGCACCATCAAGACGTGCTGGATGCGACTACCTCCATTCCGCCTCATCGGCGATATTTTAAAAGATCGCTTTGATGGTGCTTCCCACGTAGCTGCTTCTAACTCCGGTTACCACCGGAGCAGCAATAACGCACATCGGAATCGGCCTCCAAAGAATCCGAAAATCAATTCCGTTAGCGGAAACAGTATTCACACTAAAAGAGAAAGTAGACGCAAACACAAGTACGGCTTTCAGTTAAAGCCMTTCAATGCTGAACACAAACCTCCTGGAGTCAAAGATCTTGTCTATTACGAGATGTCTCCAGGATTTTGCGAGAAAAACCCGAAACTGGGTATTCAAGGTACTCATGGGCGATTATGTAATGATACGTCCATGGGTGTTGATGGATGTGATATTATGTGTTGTGGACGAGGATACCGTACCCAGGAGGTAGTAGTGTTTGAGAGATGTAACTGTACGTTC
TrogloderusnspToquervilleUTE192      --CCTCAGTAGCGGCGAGCGAACAGGGATAAGCCCAGCACCGAATCCCGCGGCCGAAACCGGACGCCGGGAAATGTGGTGTTAGGGAGGGTCCGTCATCCCGAGATCGTGCGGCGCGTCCAAGTCCATCTTGAACGGGGCCACAGCCCATAGAGGGTGCCAGGCCCGTAGCGACC-GCTGCCGATAACGGGAGGATCTCTCCTCAGAGTCGGGTTGCTTGAGAGTGCAGCCCTAAGTGGGTGGTAAACTCCATCTAAGGCTAAATATGACCACGAGACCGATAGCGAACAAGTACCGTGAGGGAAAGTTGAAAAGAACTTTGAAGAGAGAGTTCAATAGTACGTGAAACCGTTCAGGGGTAAACCTGAGAAGCCCGAAAGGTCGAAAGGGGAGATTCAGCGTG-TCTCGATG-TAGGCGCTGGACGGTCGCGTGACGGTCGGCGTACGCGTCTTCCGCACCTTCCGTTCTCCGAACCTGCGTCGAACGCGTGCACTTCTCCCCCTGTAGGACGTCGCGATCTGTTGGGTGTCGGTCTAAGGCCCGCGGTGGAGCCCGTCCGG-ACGGTTCGC--CGTACCGGACGAACCCGCGGTGTTTCCCGATCGGCTCGCTCGACGGTATACAGATGGCGCGAGGCCGCTATT---TTAA-TTAGCGTCCGACCTTCGGCAAGCGCGCCCGTCGTTGACGGTGATCGGACCCGGTGCCGGTCCCGTCCACGGGCGGCTGTTCGCTGAGGTGTTCTCGGACAG-ACCTCG--TTGAAACGCCGATCTGCGACGCTATAGCTTTGGGTACTTTCAGGACCCGTCTTGAAACACGGACCAAGGAGTCTAGCATGTGCGCGAGTCATTGGGACATGACTAAACCTAAAGGCGTAATGAAAGTGAAAGTCAGCCTCGCGCTGACTCAGGGAGGATGGGCGGTC-GTTACGGCTGCCGCCTCGCACTCCCGGGGCGTCTCGTTCTCATTGCGAGATGAGGCGCACCAAGAGCGTACACGCTGGGACCCGAAAGA-----------------------------------------------------------------------------------------------------------------------------------------------------------------------------------------------------------------------------------------------------------------------------------------------------------------------------------------------------------------------CTTTTTTTAGAAATAGCCACATGAAACTTACTTCTTCTTCAAGATAGAGCATCCCCTTTAATAGAACAACTATCATTCTTCCATGATCATACCCTTTTGATCCTAGTAATTATCACCATCCTAGTAGGACAAATAATAATAGGTCTATTTTTCAATAAATTAACCCATCGGTTCTTACTTGAAGGTCAAATAATTGAAGTAATCTGAACCATTTTACCTGCAATCACTTTAATTTTTATTGCTCTCCCATCTCTACGACTAATTTATATTTTAGATGAAACCAATAATCCTTTAATTACAATCAAAACTGTTGGCCATCAATGATACTGATCATATGAATATTCAGACTTCAAAAACATTGAATTTGATTCTTATATGATTCCCACTAATGAATTAACAAAATTCAATTTTCGACTATTAGACGTTGACAACCGAATAGTAGTACCATTCCTATCACAAATTCGAATACTAATTTCAGCAGCTGATGTCATTCATTCCTGAACAGTCCCATCCCTTGGAGTGAAAATTGATGCAACTCCAGGACGACTCAATCAAGTCAGATTTATCTCTACACGTTCAAGAATTTTATATGGTCAATGCTCTGAAATTTGTGGTGCAAACCATAGATTTATACCTATTGTAGTAGAAAGAATTTCTCCATCATTCTTTATTAAATGAATCTCTAAAATAATTGAAATTTGGATTTGGAATAATTTCCCATATCATTAGCCAAGAAAGAGGAAAAAAGGAAGCTTTTGGAACCCTAGGAATAATTTATGCCATAATAGCAATTGGACTCTTAGGATTCGTTGTTTGAGCACACCACATATTTACTGTTGGTATAGACGTAGATACTCGAGCTTACTTCACTTCTGCAACTATAATTATCGCCGTTCCTACTGGAATTAAAATTTTTAGATGATTGGCTACGCTTCACGGAACACAAATAAACTATAGACCCTCTATAATATGAGCATTAGGATTTGTATTCCTATTTACTGTAGGAGGATTAACAGGGGTAATCCTAGCTAACTCTTCAATTGACATTATATTACATGACACTTATTATGTAGTAGCACACTTTCACTATGTCCTTTCAATAGGAGCCGTATTTGCCATTATAGGAGGACTCGTTCACTGATTCCCTTTATTCACAGGATTAACCTTAAGACCAAAATTATGCAAAGCCCAATTTATAATTATATTTTTAGGAGTGAACATAACATTTTTCCCACAACATTTCCTAGGATTAAGTGGTATACCTCGTCGATATTCAGACTACCCCGATGCCTATACTTTATGAAATATTATTTCATCAATTGGATCAATCATTTCCCTTATTGGAGTTATATTTCTAATTTTTATTGTATGAGAAAGATTCACATCATCACGAAAAACCTTAATTCCTCTAAACATAACCTCTTCAATTGAATGACTACAAAATACACCTCCATCTGAACATAGATACTCTGA-------------------CAAGCAGACGGCTCGTAAATCTACGGGCGGCAAGGCTCCCAGGAAGCAGTTGGCCACCAAAGCCGCGAGGAAGAGCGCTCCAGCCACCGGTGGCGTCAAGAAGCCTCACAGATACAGGCCCGGCACCGTCGCCCTCCGCGAGATCCGTCGTTACCAGAAGAGCACCGAACTTTTGATCCGCAAGCTCCCCTTCCAACGCTTGGTCCGCGAAATCGCCCAAGACTTCAAGACCGACTTGCGTTTCCAAAGCTCGGCCGTCATGGCGTTGCAAGAAGCCAGCGAGGCTTATTTGGTCGGTCTTTTCGAAGACACCAACTTGTGCGCCATCCACGCCAAACGCGTCACCATCA-----------ATGTCTGGTTCCTGCACCATCAAGACGTGCTGGATGCGACTACCTCCATTCCGCCTCATCGGCGATATTTTAAAAGATCGCTTTGATGGTGCTTCCCACGTAGCTGCTTCTAACTCCGGTTACCACCGGAGCAGCAATAACGCACATCGGAATCGACCTCCAAAGAATCCGAAAATCAATTCCGTTAGCGGAAACAGTATTCACACTAAAAGAGAAAGTAGACGCAAACACAAGTACGGCTTTCAGTTAAAGCCCTTCAATGCTGAACACAAACCTCCTGGAGTCAAAGATCTTGTCTATTACGAGATGTCTCCKGGATTTTGCGAGAAAAACCCGAAACTGGGTATTCAAGGTACTCATGGGCGATTATGTAATGATACGTCCATGGGTGTTGATGGATGTGATATTATGTGTTGTGGACGAGGATACCGTACCCAGGAGGTAGTAGTGTTTGAGAGATGTAACTGTACGTTC
TrogloderusCPSD1E104                 -------GTAGCGGCGAGCGAACAGGGATAAGCCCAGCACCGAATCCCGCGGCCGAAACCGGACGCCGGGAAATGTGGTGTTAGGGAGGGTCCGTCATCCCGAGATCGTGCGGCGCGTCCAAGTCCATCTTGAACGGGGCCACAGCCCATAGAGGGTGCCAGGCCCGTAGCGACC-GCTGCCGATAACGGGAGGATCTCTCCTCAGAGTCGGGTTGCTTGAGAGTGCAGCCCTAAGTGGGTGGTAAACTCCATCTAAGGCTAAATATGACCACGAGACCGATAGCGAACAAGTACCGTGAGGGAAAGTTGAAAAGAACTTTGAAGAGAGAGTTCAATAGTACGTGAAACCGTTCAGGGGTAAACCTGAGAAGCCCGAAAGGTCGAAAGGGGAGATTCAGCGTG-TCTCGATG-TAGGCGCTGGACGGTCGCGTGACGGTCGGCGTACGCGTCTTCCGCACCTTCCGTTCTCCGAACCTGCGTCGAACGCGTGCACTTCTCCCCCTGTAGGACGTCGCGATCTGTTGGGTGTCGGTCTAAGGCCCGCGGTGGAGCCCGTCCGG-ACGGTTCGC--CGTACCGGACGAACCCGCGGTGTTTCCCGATCGGCTCGCTCGACGGTATACAGATGGCGCGAGGCCGCTATT---TTAA-TTAGCGTCCGACCTTCGGCAAGCGCGCCCGTCGTTGACGGTGATCGGACCCGGTGCCGGTCCCGTCCACGGGCGGCTGTTCGCTGAGGTGTTCTCGGACAG-ACCTCG--TTGAAACGCCGATCTGCGACGCTATAGCTTTGGGTACTTTCAGGACCCGTCTTGAAACACGGACCAAGGAGTCTAGCATGTGCGCGAGTCATTGGGACATGACTAAACCTAAAGGCGTAATGAAAGTGAAAGTCAGCCTCGCGCTGACTCAGGGAGGATGGGCGGTC-GTTACGGCTGCCGCCTCGCACTCCCGGGGCGTCTCGTTCTCATTGCGAGATGAGGCGCACCAAGAGCGTACACGCTGGGACCCGAAAGATG---------------------------------------------------------------------------------------------------------------------------------------------------------------------------------------------------------------------------------------------------------------------------------------------------------------------------------------------------------------------CTTTTTTTAGAAATAGCCACATGAAACTTAATTCTTCTTCAAGATAGAGCATCCCCTTTAATAGAACAACTATCATTCTTCCATGATCATACCCTTTTGATCCTAGTAATTATCACCATCCTAGTAGGACAAATAATAATAGGTCTATTTTTCAATAAATTAACCCATCGATTCTTACTTGAAGGTCAAATAATTGAAGTAATCTGAACCATTTTACCTGCAATCACTTTAATTTTTATTGCTCTCCCATCTCTACGACTAATTTATATTTTAGATGAAACCAATAATCCTTTAATTACAATCAAAACTGTTGGCCATCAATGATACTGATCATATGAATATTCAGACTTCAAAAACATTGAATTTGATTCTTATATAATTCCCACTAATGAATTAACAAAATTCAATTTTCGACTATTAGACGTTGACAACCGAATAGTAGTACCATTCCTATCACAAATTCGAATACTAATTTCAGCAGCTGATGTCATTCATTCCTGAACAGTCCCATCCCTTGGAGTGAAAATTGATGCAACTCCAGGACGACTCAATCAAGTCAGATTTATCTCTACACGTTCAAGAATTTTATATGGTCAATGCTCTGAAATTTGTGGTGCAAACCATAGATTTATACCTATTGTAGTAGAAAGAATTTCTCCATCATTCTTT--------------------------------------------------------------------------------------------------------------------------------------------------------------------------------------------------------------------------------------------------------------------------------------------------------------------------------------------------------------------------------------------------------------------------------------------------------------------------------------------------------------------------------------------------------------------------------------------------------------------------------------------------------------------------------------------------------------------------------------------------------------------------------------------------------------------------------------------------------------------------------------------------------------------------------------------------------------------------------------------------------------------------------------------------------------------------------------------------------------------------------------------------------------------------------------------------------------------------------------------------------------------------------------------------------------------------------------------------------------------------------------------------------------------------------------------------------------------------------------------------------------------------------------------------------------------------------------------------------------------------------------------------------------------------------------------------------------------------
TrogloderusCPSD2E105                 ------------------------------------------------------------------------------------------------------------------------------------------------------------------------------------------ACGGGAGGATCTCTCCTCANAGTCGGGTTGCTTGAGAGTGCAGCCCTAAGTGGGTGGTAAACTCCATCTAAGGCTAAATATGACCACGAGACCGATAGCGAACAAGTACCGTGAGGGAAAGTTGAAAAGAACTTTGAAGAGAGAGTTCAATAGTACGTGAAACCGTTCAGGGGTAAACCTGAGAAGCCCGAAAGGTCGAAAGGGGAGATTCAGCGTG-TCTCGATG-TAGGCGCTGGACGGTCGCGTGACGGTCGGCGTACGCGTCTTCCGCACCTTCCGTTCTCCGAACCTGCGTCGAACGCGTGCACTTCTCCCCCTGTAGGACGTCGCGATCTGTTGGGTGTCGGTCTAAGGCCCGCGGTGGAGCCCGTCCGG-ACGGTTCGC--CGTACCGGACGAACCCGCGGTGTTTCCCGATCGGCTCGCTCGACGGTATACAGATGGCGCGAGGCCGCTATT---TTAA-TTAGCGTCCGACCTTCGGCAAGCGCGCCCGTCGTTGACGGTGATCGGACCCGGTGCCGGTCCCGTCCACGGGCGGCTGTTCGCTGAGGTGTTCTCGGACAG-ACCTCG--TTGAAACGCCGATCTGCGACGCTATAGCTTTGGGTACTTTCAGGACCCGTCTTGAAACACGGACCAAGGAGTCTAGCATGTGCGCGAGTCATTGGGACATGACTAAACCTAAAGGCGTAATGAAAGTGAAAGTCAGCCTCGCGCTGACTCAGGGAGGATGGGCGGTC-GTTACGGCTGCCGCCTCGCACTCCCGGGGCGTCTCGTT--------------------------------------------------------------------------------------------------------------------------------------------------------------------------------------------------------------------------------------------------------------------------------------------------------------------------------------------------------------------------------------------------------------------------CTTTTTTTAGAAATAGCCACATGAAACTTAATTCTTCTTCAAGATAGAGCATCCCCTTTAATAGAACAACTATCATTCTTCCATGATCATACCCTTTTGATCCTAGTAATTATCACCATCCTAGTAGGACAAATAATAATAGGTCTATTTTTCAATAAATTAACCCATCGATTCTTACTTGAAGGTCAAATAATTGAAGTAATCTGAACCATTTTACCTGCAATCACTTTAATTTTTATTGCTCTCCCATCTCTACGACTAATTTATATTTTAGATGAAACCAATAATCCTTTAATTACAATCAAAACTGTTGGCCATCAATGATACTGATCATATGAATATTCAGACTTCAAAAACATTGAATTTGATTCTTATATAATTCCCACTAATGAATTAACAAAATTCAATTTTCGACTATTAGACGTTGACAACCGAATAGTAGTACCATTCCTATCACAAATTCGAATACTAATTTCAGCAGCTGATGTCATTCATTCCTGAACAGTCCCATCCCTTGGAGTGAAAATTGATGCAACTCCAGGACGACTCAATCAAGTCAGATTTATCTCTACACGTTCAAGAATTTTATATGGTCAATGCTCTGAAATTTGTGGTGCAAACCATAGATTTATACCTATTGTAGTAGAAAGAATTTCTCCATCATTCTTTATTAAATGAATCTCTAAAATAATTGAAATTT----TTGGAATAATTTCCCATATCATTAGCCAAGAAAGAGGAAAAAAGGAAGCTTTTGGAACCTTAGGAATAATTTATGCCATAATAGCAATTGGGCTCTTAGGATTCGTTGTTTGAGCACACCACATATTTACTGTTGGTATAGACGTAGATACTCGAGCTTACTTCACTTCTGCAACTATAATTATCGCCGTTCCTACTGGAATTAAAATTTTTAGATGATTGGCTACGCTTCACGGAACACAAATAAACTATAGACCCTCTATAATATGAGCATTAGGATTTGTATTCCTATTTACTGTAGGAGGATTGACAGGGGTAATCCTAGCTAACTCTTCAATTGACATTATATTACATGACACTTATTATGTAGTAGCACACTTTCACTATGTCCTTTCAATAGGAGCCGTATTTGCCATTATAGGAGGACTCGTTCACTGATTCCCTTTATTCACAGGATTAACCTTAAGACCAAAATTATGCAAAGCCCAATTTATAATTATATTTTTAGGAGTGAACATAACATTTTTCCCACAACATTTCCTAGGATTAAGTGGCATACCTCGTCGATATTCAGACTACCCCGATGCCTATACTTTATGAAATATTATTTCATCAATTGGATCAATCATTTCCCTTATTGGAGTTATATTTCTAATTTTTATTGTATGAGAAAGATTCACATCATCACGAAAAACCTTAATTCCTCTAAACATAACCTCTTCAATTGAATGACTACAAAATACACCTCCATCTGAACATAGATACTCTGAACT----------------CAAGCAGACGGCTCGTAAATCTACGGGCGGCAAGGCTCCCAGGAAGCAGTTGGCCACCAAAGCCGCGAGGAAGAGCGCTCCAGCCACCGGTGGCGTCAAGAAGCCTCACAGATACAGGCCCGGCACCGTCGCCCTCCGCGAGATCCGTCGTTACCAGAAGAGCACCGAACTTTTGATCCGCAAGCTCCCCTTCCAACGCTTGGTCCGCGAAATCGCCCAAGACTTCAAGACCGACTTGCGTTTCCAAAGCTCGGCCGTCATGGCGTTGCAAGAAGCCAGCGAGGCTTATTTGGTCGGTCTTTTCGAAGACACCAACTTGTGCGCCATCCACGCCAAACGCGTCACCATCATGCCCAAGGATATGTCTGGTTCCTGCACCATCAAGACGTGCTGGATGCGACTACCTCCATTCCGCYTCATCGGCGATATTTTAAAAGATCGCTTTGATGGTGCTTCCCACGTAGCTGCTTCTAACTCCGGTTACCACCGGAGCAGCAATAACGCACATCGGAATCGACCTCCAAAGAATCCGAAGATCAATTCCGTTAGCGGAAACAGTATTCACACTAAAAGAGAAAGCAGACGCAAACACAAGTACGGCTTTCAGTTAAAGCCCTTCAATGCTGAACACAAACCTCCTGGAGTCAAAGATCTTGTCTATTACGAGATGTCTCCGGGATTTTGCGAGAAAAACCCGAAACTGGGTATTCAAGGTACTCATGGGCGATTATGTAATGATACGTCCATGGGTGTTGATGGATGTGATATTATGTGTTGTGGACGAGGATACCGTACCCAGGAGGTAGTAGTGTTTGAGAGATGTAACTGTACGTTC
TrogloderusHanksvilleE106            -TCCTCAGTAGCGGCGAGCGAACAGGGATAAGCCCAGCACCGAATCCCGCGGCCGAAACCGGACGCCGGGAAATGTGGTGTTAGGGAGGGTCCGTCATCCCGAGATCGTGCGGCGCGTCCAAGTCCATCTTGAACGGGGCCACAGCCCATAGAGGGTGCCAGGCCCGTAGCGACC-GCTGCCGATAACGGGAGGATCTCTCCTCAGAGTCGGGTTGCTTGAGAGTGCAGCCCTAAGTGGGTGGTAAACTCCATCTAAGGCTAAATATGACCACGAGACCGATAGCGAACAAGTACCGTGAGGGAAAGTTGAAAAGAACTTTGAAGAGAGAGTTCAATAGTACGTGAAACCGTTCAGGGGTAAACCTGAGAAGCCCGAAAGGTCGAAAGGGGAGATTCAGCGTG-TCTCGATG-TAGGCGCTGGACGGTCGCGTGACGGTCGGCGTACGCGTCTTCCGCGCCTTCCGTTCTCCGAACCTGCGTCGAACGCGTGCACTTCTCCCCCTGTAGGACGTCGCGATCTGTTGGGTGTCGGTCTAAGGCCCGCGGTGGAGCCCGTCCGG-ACGGTTCGC--CGTACCGGACGAACCCGCGGTGTTTCCCGATCGGCTCGCTCGACGGTATACAGATGGCGCGAGGCCGCTATT---TTAA-TTAGCGTCCGACCTTCGGCAAGCGCGCCCGTCGTTGACGGTGATCGGACCCGGTGCCGGTCCCGTCCACGGGCGGCTGTTCGCTGAGGTGTTCTCGGACAG-ACCTCG--TTGAAACGCCGATCTGCGACGCTATAGCTTTGGGTACTTTCAGGACCCGTCTTGAAACACGGACCAAGGAGTCTAGCATGTGCGCGAGTCATTGGGACATGACTAAACCTAAAGGCGTAATGAAAGTGAAAGTCAGCCTCGCGCTGACTCAGGGAGGATGGGCGGTC-GTTACGGCTGCCGCCTCGCACTCCCGGGGCGTCTCGTTCTCATTGCGAGATGAGGCGCACCAAGAGCGTACACG------------------------GCATATTTTAGAGCTAAATCAATTTTTAAAAAC-AAAAAATTTACTATCAAATCCATTTTAAAATTAATTTTAAATTAAAAAACCACAT-ATAAAAATAATGTAACCCATTCCAACTTTAACATAAACTACACCTTGATCTGAATTCAATTCTAATAAAAAATCCTAAAAATTATAATTTTACAAAAATTTTTAATAACGACGATATATAAATTCAAAGTTAAAGTAAAACTTATCGTGGACTATCGATCAAAAAACAGGTTCCTCTGAATAGACTAAAATACCGCCAAACTTTTTAATTTTAAAGAACATAACTCATAATAATTTTAGTCAATT-TAATAACACTTTAACTTTTTTTAGAAATAGCTACATGAAATTTACTTCTTCTTCAAGATAGAGCATCCCCTTTAATAGAACAACTATCATTTTTCCATGACCACACCCTTCTAATCCTGGTAATTATTACTATCCTTGTAGGACAAATAATAATAGGCCTATTTTTCAATAAATTAACCCACCGATTCTTACTGGAAGGTCAAATAATTGAAGTAATCTGAACTATTTTACCCGCAATTACCTTAATTTTTATTGCCCTCCCATCTCTACGACTAATTTATATTTTAGACGAAACAAATAACCCCTTAATTACAATCAAAACTGTTGGCCATCAATGATATTGATCCTATGAATACTCAGATTTCAAAAACATTGAATTTGATTCTTATATGATTCCCACTAATGAATTAACAAAATTCAATTTTCGACTATTAGACGTTGATAATCGAATAGTAGTGCCATTCATATCACAAATTCGAATACTAATTTCAGCAGCTGATGTCATTCACTCATGAACAGTTCCATCCCTTGGAGTAAAAATTGATGCAACTCCTGGACGACTAAATCAAGTTAGATTTATCTCTACACGTTCAAGAATCTTATATGGTCAGTGCTCCGAAATTTGCGGAGCAAATCATAGATTTATACCTATTGTAGTAGAAAGAATTTCCCCTTCATTCTTCA---------------------------------------------------------------------------------------------TTAGGAATAATTTATGCTATAATAGCAATTGGACTATTAGGATTCGTTGTCTGAGCACACCATATGTTTACTGTTGGTATAGACGTAGATACCCGAGCTTACTTTACTTCTGCAACTATAATTATTGCTGTTCCTACTGGAATTAAAATTTTCAGATGATTAGCTACTCTCCATGGAACGCAAATAAATTATAGACCCTCAATAATGTGAGCATTAGGATTTGTATTTTTATTCACTGTTGGAGGATTAACAGGAGTAATCCTAGCTAACTCTTCAATTGATATTATATTACATGACACTTATTATGTAGTAGCTCACTTTCACTACGTCCTTTCAATAGGAGCCGTATTTGCCATCATAGGAGGACTCGTTCATTGATTCCCTTTATTTACAGGATTAACTCTAAGACCAAAATTATGTAAAGCTCAATTTATAACCATATTCCTTGGTGTAAACATAACGTTCTTCCCTCAACACTTCTTAGGATTGAGTGGAATGCCCCGTCGATATTCAGACTATCCAGATGCTTATACATTATGAAATATTATTTCATCAATCGGATCAATCATTTCCCTTATTGGAGTTATATTTCTAATTTTTATTGTATGAGAAAGATTTACATCATCTCGAAAAACCTTAATCCCCTTAAACATAACCTCATCAATTGAATGATTACAAAATACCCCTCCATCTGAACATAGATATTCTGAA------------------CAAGCAGACGGCTCGTAAATCTACGGGCGGCAAGGCTCCCAGGAAGCAGTTGGCCACCAAAGCCGCGAGGAAGAGCGCTCCAGCCACCGGTGGCGTCAAGAAGCCTCACAGATACAGGCCCGGCACCGTCGCCCTCCGCGAGATCCGTCGTTACCAGAAGAGCACCGAACTTTTGATCCGCAAGCTCCCCTTCCAACGCTTGGTCCGCGAAATCGCCCAAGACTTCAAGACCGACTTGCGTTTCCAAAGCTCGGCCGTCATGGCGTTGCAAGAAGCCAGCGAGGCTTATTTGGTCGGTCTTTTCGAAGACACCAACTTGTGCGCCATCCACGCCAAACGCGTCACCATCATGCCCAAGGA-ATGTCTGGTTCCTGCACCATCAAGACGTGCTGGATGCGACTACCTCCATTCCGCCTCATCGGCGATATTTTAAAAGATCGCTTTGATGGTGCTTCCCACGTAGCTGCTTCTAACTCCGGTTACCASCGGAGCAGCAATAACGCACATCGGAATCGACCTCCAAAGAATCCGAAAATCAATTCCGTTAGCGGAAACAGTATTCACACTAAAAGAGAAAGTAGACGCARACACAAGTACGGSTTTCAGTTAAAGCCCTTCAATGCTGAACACAAACCTCCTGGAGTCAAAGATCTTGTCTATTACGAGATGTCTCCAGGATTTTGCGAGAAAAACCCGAAACTGGGTATTCAAGGTACTCATGGGCGATTATGTAATGATACGTCCATGGGTGTTGATGGATGTGATATTATGTGTTGTGGACGAGGATACCGTACCCAGGAGGTAGTAGTGTTTGAGAGATGTAACTGTACGTTC
TrogloderusHanksville2E107           ----------------------------------------------------------------------------------------------------------------------------------------------------------------------------------------------------------------------------------------------------------------------------------------------------------------------------------------------------------------------------------------------------------------------------------------------------------------------------------------------------------------------------------------------------------------------------------------------------------------------------------------------------------------------------------------------------------------------------------------------------------------------------------------------------------------------------------------------------------------------------------------------------------------------------------------------------------------------------------------------------------------------------------------------------------------------GCATATTTTAGAGCTAAATCAATTTTTAAAAAC-AAAAAATTTACTATCAAATCCATTTTAAAATTAATTTTAAATTAAAAAACCACAT-ATAAAAATAATGTAACCCATTCCAACTTTAACATAAACTACACCTTGATCTGAATTCAATTCTAATAAAAAATCCTAAAAATTATAATTTTACAAAAATTTTTAATAACGACGATATATAAATTCAAAGTTAAAGTAAAACTTATCGTGGACTATCGATCAAAAAACAGGTTCCTCTGAATAGACTAAAATACCGCCAAACTTTTTAATTTTAAAGAACATAACTCATAATAATTTTAGTCAATT-TAATAACACTTTAACTTTTTTTAGAAATAGCTACATGAAATTTACTTCTTCTTCAAGATAGAGCATCCCCTTTAATAGAACAACTATCATTTTTCCATGACCACACCCTTCTAATCCTGGTAATTATTACTATCCTTGTAGGACAAATAATAATAGGCCTATTTTTCAATAAATTAACCCACCGATTCTTACTGGAAGGTCAAATAATTGAAGTAATCTGAACTATTTTACCCGCAATTACCTTAATTTTTATTGCCCTCCCATCTCTACGACTAATTTATATTTTAGACGAAACAAATAACCCCTTAATTACAATCAAAACTGTTGGCCATCAATGATATTGATCCTATGAATACTCAGATTTCAAAAACATTGAATTTGATTCTTATATGATTCCCACTAATGAATTAACAAAATTCAATTTTCGACTATTAGACGTTGATAATCGAATAGTAGTGCCATTCATATCACAAATTCGAATACTAATTTCAGCAGCTGATGTCATTCACTCATGAACAGTTCCATCCCTTGGAGTAAAAATTGATGCAACTCCTGGACGACTAAATCAAGTTAGATTTATCTCTACACGTTCAAGAATCTTATATGGTCAGTGCTCCGAAATTTGCGGAGCAAATCATAGATTTATACCTATTGTAGTAGAAAGAATTTCCCCTTCATTCTTCATTAAATGAATCTCTAAAATAATTGAAATTT----TTGGAATAATTTCCCATATTATTAGTCAAGAAAGAGGGAAAAAAGAAGCTTTTGGAACCTTAGGAATAATTTATGCTATAATAGCAATTGGACTATTAGGATTCGTTGTCTGAGCACACCATATGTTTACTGTTGGTATAGACGTAGATACCCGAGCTTACTTTACTTCTGCAACTATAATTATTGCTGTTCCTACTGGAATTAAAATTTTCAGATGATTAGCTACTCTCCATGGAACGCAAATAAATTATAGACCCTCAATAATGTGAGCATTAGGATTTGTATTTTTATTCACTGTTGGAGGATTAACAGGAGTAATCCTAGCTAACTCTTCAATTGATATTATATTACATGACACTTATTATGTAGTAGCTCACTTTCACTACGTCCTTTCAATAGGAGCCGTATTTGCCATCATAGGAGGACTCGTTCATTGATTCCCTTTATTTACAGGATTAACTCTAAGACCAAAATTATGTAAAGCTCAATTTATAACCATATTCCTTGGTGTAAACATAACGTTCTTCCCTCAACACTTCTTAGGATTGAGTGGAATGCCCCGTCGATATTCAGACTATCCAGATGCTTATACATTATGAAATATTATTTCATCAATCGGATCAATCATTTCCCTTATTGGAGTTATATTTCTAATTTTTATTGTATGAGAAAGATTTACATCATCTCGAAAAACCTTAATCCCCTTAAACATAACCTCATCAATTGAATGATTACAAAATACCCCTCCATCTGAACATAGATATTCTGAACTTCCAATGCTATCT----------------------------------------------------------------------------------------------------------------------------------------------------------------------------------------------------------------------------------------------------------------------------------------------------------------------------------------------------------------------------------------------------------------------------------------------------------------------------------------------------------------------------------------------------------------------------------------------------------------------------------------------------------------------------------------------------------------------------------------------------------------------------------------------------------------------------------------------------------------------
TrogloderusGrandCoUTE108             -TCCTCAGTAGCGGCGAGCGAACAGGGATAAGCCCAGCACCGAATCCCGCGGCCGAAACCGGACGCCGGGAAATGTGGTGTTAGGGAGGGTCCGTCATCCCGAGATCGTGCGGCGCGTCCAAGTCCATCTTGAACGGGGCCACAGCCCATAGAGGGTGCCAGGCCCGTAGCGACC-GCTGCCGATAACGGGAGGATCTCTCCTCAGAGTCGGGTTGCTTGAGAGTGCAGCCCTAAGTGGGTGGTAAACTCCATCTAAGGCTAAATATGACCACGAGACCGATAGCGAACAAGTACCGTGAGGGAAAGTTGAAAAGAACTTTGAAGAGAGAGTTCAATAGTACGTGAAACCGTTCAGGGGTAAACCTGAGAAGCCCGAAAGGTCGAAAGGGGAGATTCAGCGTG-TCTCGATG-TAGGCGCTGGACGGTCGCGTGACGGTCGGCGTACGCGTCTTCCGCGCCTTCCGTTCTCCGAACCTGCGTCGAACGCGTGCACTTCTCCCCCTGTAGGACGTCGCGATCTGTTGGGTGTCGGTCTAAGGCCCGCGGTGGAGCCCGTCCGG-ACGGTTCGC--CGTACCGGACGAACCCGCGGTGTTTCCCGATCGGCTCGCTCGACGGTATACAGATGGCGCGAGGCCGCTATT---TTAA-TTAGCGTCCGACCTTCGGCAAGCGCGCCCGTCGTTGACGGTGATCGGACCCGGTGCCGGTCCCGTCCACGGGCGGCTGTTCGCTGAGGTGTTCTCGGACAG-ACCTCG--TTGAAACGCCGATCTGCGACGCTATAGCTTTGGGTACTTTCAGGACCCGTCTTGAAACACGGACCAAGGAGTCTAGCATGTGCGCGAGTCATTGGGACATGACTAAACCTAAAGGCGTAATGAAAGTGAAAGTCAGCCTCGCGCTGACTCAGGGAGGATGGGCGGTC-GTTACGGCTGCCGCCTCGCACTCCCGGGGCGTCTCGTTCTCATTGCGAGATGAGGCGCACCAAGAGCGTACACGCTGGGACCCGAAAGA---------GCATATTTTAGAGCTAAATCAATTTTTAAAAAC-AAAAAATTTACTATCAAATCCATTTTAAAATTAATTTTAAATTAAAAAACCACAT-ATAAAAATAATGTAACCCATTCCAACTTTAACATAAACTACACCTTGATCTGAATTCAATTCTAATAAAAAATCCTAAAAATTATAATTTTACAAAAATTTTTAATAACGACGATATATAAATTCAAAGTTAAAGTAAAACTTATCGTGGACTATCGATCAAAAAACAGGTTCCTCTGAATAGACTAAAATACCGCCAAACTTTTTAATTTTAAAGAACATAACTCATAATAATTTTAGTCAATT-TAATAACACTTTAACTTTTTTTAGAAATAGCTACATGAAATTTACTTCTTCTTCAAGATAGAGCATCCCCTTTAATAGAACAACTATCATTTTTCCATGACCACACCCTTCTAATCCTGGTAATTATTACTATCCTTGTAGGACAAATAATAATAGGCCTATTTTTCAATAAATTAACCCACCGATTCTTACTGGAAGGTCAAATAATTGAAGTAATCTGAACTATTTTACCCGCAATTACCTTAATTTTTATTGCCCTCCCATCTCTACGACTAATTTATATTTTAGACGAAACAAATAACCCCCTAATTACAATCAAAACTGTTGGCCATCAATGATATTGATCCTATGAATACTCAGATTTCAAAAACATTGAATTTGATTCTTATATGATTCCCACTAATGAATTAACAAAATTCAATTTTCGACTATTAGACGTTGATAATCGAATAGTGGTACCATTCATATCACAAATTCGAATACTAATTTCAGCAGCTGATGTCATTCACTCATGAACAGTTCCATCCCTTGGAGTAAAAATTGATGCAACTCCTGGACGACTAAATCAAGTTAGATTTATCTCTACACGTTCAAGAATCTTATATGGTCAGTGCTCCGAAATTTGCGGAGCAAATCATAGATTTATACCTATTGTAGTAGAAAGAATTTCCCCTTCATTCTTCATTAAATGAATCTCTAAAATAATTGAAATTT----TTGGNATAATTTCCCATATTATTAGTCAAGAAAGAGGGAAAAAAGAAGCTTTTGGAACCTTAGGAATAATTTATGCTATAATAGCAATTGGACTACTAGGATTCGTTGTCTGAGCACACCATATATTTACTGTTGGTATAGACGTAGATACCCGAGCTTACTTTACTTCTGCAACTATAATTATTGCTGTTCCTACTGGAATTAAAATTTTCAGATGATTAGCTACTCTCCATGGAACGCAAATAAATTATAGACCCTCAATAATGTGAGCATTAGGATTTGTATTTTTATTCACTGTTGGAGGATTAACAGGAGTAATCCTAGCTAACTCTTCAATTGATATTATATTACATGACACTTATTATGTAGTAGCTCACTTTCACTACGTCCTTTCAATAGGAGCCGTATTTGCCATCATAGGAGGACTCGTTCATTGATTCCCTTTATTTACAGGATTAACTCTAAGACCAAAATTATGTAAAGCTCAATTTATAACCATATTCCTTGGTGTAAACATAACGTTCTTCCCACAACACTTCTTAGGACTGAGTGGGATGCCCCGTCGATATTCAGACTATCCAGATGCTTATACATTATGAAATATTATTTCATCAATCGGATCAATCATTTCCCTTATTGGAGTTATATTTCTAATTTTTATTGTATGAGAAAGATTTACATCATCTCGAAAAACCTTAATCCCCTTAAACATAACCTCATCAATTGAATGACTACAAAATACCCCTCCATCTGAACATAGATATTCTGAACTTCCAATGCTATCTTCCCAAGCAGACGGCTCGTAAATCTACGGGCGGCAAGGCTCCCAGGAAGCAGTTGGCCACCAAAGCCGCGAGGAAGAGCGCTCCAGCCACCGGTGGCGTCAAGAAGCCTCACAGATACAGGCCCGGCACCGTCGCCCTCCGCGAGATCCGTCGTTACCAGAAGAGCACCGAACTTTTGATCCGCAAGCTCCCCTTCCAACGCTTGGTCCGCGAAATCGCCCAAGACTTCAAGACCGACTTGCGTTTCCAAAGCTCGGCCGTCATGGCGTTGCAAGAAGCCAGCGAGGCTTATTTGGTCGGTCTTTTCGAAGACACCAACTTGTGCGCCATCCACGCCAAACGCGTCACCATCATGC--------------------------------------------------------------------------------------------------------------------------------------------------------------------------------------------------------------------------------------------------------------------------------------------------------------------------------------------------------------------------------------------------------------------------------------------------------------------------------------------------
TrogloderusMoenkopiAZ1E109           ---CTCAGTAGCGGCGAGCGAACAGGGATAAGCCCAGCACCGAATCCCGCGGCCGAAACCGGACGCCGGGAAATGTGGTGTTAGGGAGGGTCCGTCATCCCGAGATCGTGCGGCGCGTCCAAGTCCATCTTGAACGGGGCCACAGCCCATAGAGGGTGCCAGGCCCGTAGCGACC-GCTGCCGATAACGGGAGGATCTCTCCTCAGAGTCGGGTTGCTTGAGAGTGCAGCCCTAAGTGGGTGGTAAACTCCATCTAAGGCTAAATATGACCACGAGACCGATAGCGAACAAGTACCGTGAGGGAAAGTTGAAAAGAACTTTGAAGAGAGAGTTCAATAGTACGTGAAACCGTTCAGGGGTAAACCTGAGAAGCCCGAAAGGTCGAAAGGGGAGATTCAGCGTG-TCTCGATG-TAGGCGCTGGACGGTCGCGTGACGGTCGGCGTACGCGTCTTCCGCACCTTCCGTTCTCCGAACCTGCGTCGAACGCGTGCACTTCTCCCCCTGTAGGACGTCGCGATCTGTTGGGTGTCGGTCTAAGGCCCGCGGTGGAGCCCGTCCGG-ACGGTTCGC--CGTACCGGACGAACCCGCGGTGTTTCCCGATCGGCTCGCTCGACGGTATACAGATGGCGCGAGGCCGCTATT---TTAA-TTAGCGTCCGACCTTCGGCAAGCGCGCCCGTCGTTGACGGTGATCGGACCCGGTGCCGGTCCCGTCCACGGGCGGCTGTTCGCTGAGGTGTTCTCGGACAG-ACCTCG--TTGAAACGCCGATCTGCGACGCTATAGCTTTGGGTACTTTCAGGACCCGTCTTGAAACACGGACCAAGGAGTCTAGCATGTGCGCGAGTCATTGGGACATGACTAAACCTAAAGGCGTAATGAAAGTGAAAGTCAGCCTCGCGCTGACTCAGGGAGGATGGGCGGTC-GTTACGGCTGCCGCCTCGCACTCCCGGGGCGTCTCGTTCTCATTGCGAGATGAGGCGCACCAAGAGCGTACACGCTGGGACCCGAAAGA---------GCATATTTTAGAGCTAAATCAATTCTTAAAAAC-AAAGAATTTACTATCAAATCCATTTTAAAATTAATTTTAGATTAATAAACTACAC-ATAAAAATAATGTAACCCATTTTAACTTTAACATAAACTACACCTTGATCTGAATTCAATTCTAATAAAAAATCCTAAAAATTATAATTTTACAAAAATTTTTAATAACGACGGTATATAAATTCAAAGTTAAAGTAAAACTTATCGTGGACTATCGATTAAAAAACAGGTTCCTCTGAATAGACTAAAATACCGCCAAACTTTTTAATTTTAAAGAACATAACTCATAATAATTTTAGTCAATT-TAATAACACTTCAACTTTTTTTAGAAATAGCCACATGAAAATTACTTCTTCTTCAGGATAGAGCATCCCCTTTAATAGAACAACTATCATTTTTCCATGATCATACCCTTCTAATTCTAGTAATTATCACCATCCTGGTAGGACAAATAATAATAGGTCTATTTTTCAATAAATTAACTCACCGATTTTTACTTGAAGGTCAAATAATTGAAGTAATCTGAACTATTTTACCCGCAATCACCTTAATTTTTATTGCTCTCCCATCTCTACGACTAATTTATATCCTAGATGAAACTAATAATCCTTTAATTACAATCAAAACTGTAGGCCATCAATGATATTGATCTTATGAGTATTCAGACTTCAAAAACATTGAGTTTGATTCTTACATAATTCCCACTAATGAATTAACAAAATTCAATTTTCGACTATTAGATGTTGACAATCGAATAGTAATTCCTTTCTTATCACAAATTCGAATACTAATCTCAGCAGCCGATGTCATTCACTCCTGAACAGTCCCATCCCTTGGAGTAAAAATTGATGCAACTCCAGGACGACTCAATCAAGTCAGATTTATCGCTACACGTTCAAGAATTTTATATGGTCAGTGCTCCGAAATTTGTGGAGCAAATCATAGATTTATACCTATTGTAGTAGAAAGAATTTCCCCATCATTCTTTATTAAATGAATCTCTAAAATAATTGAAATTTGGATTTGGAATAATTTCTCATATCATTAGCCAAGAAAGAGGGAAAAAAGAAGCTTTTGGAACCTTAGGAATAATTTATGCCATAATAGCAATTGGACTACTAGGATTCGTTGTTTGAGCACACCACATATTTACTGTAGGAATAGACGTAGATACACGAGCTTATTTTACCTCTGCAACTATAATTATCGCCGTTCCTACTGGAATTAAAATTTTCAGATGGTTAGCTACTCTTCATGGAACACAAATAAACTATAGACCCTCAATAATATGAGCATTAGGCTTTGTATTCCTATTCACTGTTGGAGGATTAACAGGAGTGATCCTAGCTAACTCTTCAATTGACATTATATTACATGACACTTATTACGTAGTAGCCCACTTTCACTATGTCCTTTCAATAGGAGCTGTATTTGCTATTATAGGTGGACTTGTTCACTGATTCCCTTTATTTACAGGATTAACCTTAAGACCAAAACTATGTAAAGCCCAATTTATAGTTATATTCCTAGGTGTGAACATAACATTTTTCCCGCAACACTTTCTAGGATTAAGTGGTATACCACGCCGATACTCAGATTACCCCGATGCCTACACTTTATGAAATATTATTTCATCAATTGGCTCAATTATTTCCCTTATTGGAGTCATATTCCTAATCTTTATTGTATGAGAAAGATTCACATCGTCACGAAAAACCTTAATCCCCCTAAATATAACCTCGTCAATCGAATGACTACAAAATACGCCCCCATCTGAACATAGATACTCCGAACTTCCAATACTATCT---CAAGCAGACGGCTCGTAAATCTACGGGCGGCAAGGCTCCCAGGAAGCAGTTGGCCACCAAAGCCGCGAGGAAGAGCGCTCCAGCCACCGGTGGAGTCAAGAAGCCTCACAGATACAGGCCCGGCACCGTCGCCCTCCGCGAGATCCGTCGTTACCAGAAGAGCACCGAACTTTTGATCCGCAAGCTCCCCTTCCAACGCTTGGTCCGCGAAATCGCCCAAGACTTCAAGACCGACTTGCGTTTCCAAAGCTCGGCCGTCATGGCGTTGCAAGAAGCCAGCGAGGCTTATTTGGTCGGTCTTTTCGAAGACACCAACTTGTGCGCCATCCACGCCAAACGCGTCACCATCATGC--------ATGTCTGGTTCCTGCACCATCAAGACGTGCTGGATGCGACTACCTCCATTCCGCCTCATCGGCGATATTTTAAAAGATCGCTTTGATGGTGCTTCCCACGTAGCTGCTTCTAACTCGGGTTACCACCGGAGCAGCAATAACGCACATCGGAATCGACCTCCAAAGAATCCGAAAATCAATTCCGTTAGCGGAAACAGTATTCACACTAAAAGAGAAAGTAGACGCAAACACAAGTACGGGTTTCAGTTAAAGCCCTTCAATGCTGAACACAAACCTCCTGGAGTCAAAGATCTTGTCTATTACGAGATGTCTCCAGGATTTTGCGAGAAAAACCCGAAACTGGGTATTCAAGGTACTCATGGGCGATTATGTAATGATACGTCCATGGGTGTTGATGGATGTGATATTATGTGTTGTGGACGAGGATACCGTACCCAGGAGGTAGTAGTGTTTGAGAGATGTAACTGTACGTTC
TrogloderusMoenkopi2E110             -TCCTCAGTAGCGGCGAGCGAACAGGGATAAGCCCAGCACCGAATCCCGCGGCCGAAACCGGACGCCGGGAAATGTGGTGTTAGGGAGGGTCCGTCATCCCGAGATCGTGCGGCGCGTCCAAGTCCATCTTGAACGGGGCCACAGCCCATAGAGGGTGCCAGGCCCGTAGCGACC-GCTGCCGATAACGGGAGGATCTCTCCTCAGAGTCGGGTTGCTTGAGAGTGCAGCCCTAAGTGGGTGGTAAACTCCATCTAAGGCTAAATATGACCACGAGACCGATAGCGAACAAGTACCGTGAGGGAAAGTTGAAAAGAACTTTGAAGAGAGAGTTCAATAGTACGTGAAACCGTTCAGGGGTAAACCTGAGAAGCCCGAAAGGTCGAAAGGGGAGATTCAGCGTG-TCTCGATG-TAGGCGCTGGACGGTCGCGTGACGGTCGGCGTACGCGTCTTCCGCACCTTCCGTTCTCCGAACCTGCGTCGAACGCGTGCACTTCTCCCCCTGTAGGACGTCGCGATCTGTTGGGTGTCGGTCTAAGGCCCGCGGTGGAGCCCGTCCGG-ACGGTTCGC--CGTACCGGACGAACCCGCGGTGTTTCCCGATCGGCTCGCTCGACGGTATACAGATGGCGCGAGGCCGCTATT---TTAA-TTAGCGTCCGACCTTCGGCAAGCGCGCCCGTCGTTGACGGTGATCGGACCCGGTGCCGGTCCCGTCCACGGGCGGCTGTTCGCTGAGGTGTTCTCGGACAG-ACCTCG--TTGAAACGCCGATCTGCGACGCTATAGCTTTGGGTACTTTCAGGACCCGTCTTGAAACACGGACCAAGGAGTCTAGCATGTGCGCGAGTCATTGGGACATGACTAAACCTAAAGGCGTAATGAAAGTGAAAGTCAGCCTCGCGCTGACTCAGGGAGGATGGGCGGTC-GTTACGGCTGCCGCCTCGCACTCCCGGGGCGTCTCGTTCTCATTGCGAGATGAGGCGCACCAAGAGCGTACACGCTG-----------------------------------------------------------------------------------------------------------------------------------------------------------------------------------------------------------------------------------------------------------------------------------------------------------------------------------------------------------------------------------CTTTTTTTAGAAATAGCCACATGAAAATTACTTCTTCTTCAGGATAGAGCATCCCCTTTAATAGAACAACTATCATTTTTCCATGATCATACCCTTCTAATTCTAGTAATTATCACCATCCTGGTAGGACAAATAATAATAGGTCTATTTTTCAATAAATTAACTCACCGATTTTTACTTGAAGGTCAAATAATTGAAGTAATCTGAACTATTTTACCCGCAATCACCTTAATTTTTATTGCTCTCCCATCTCTACGACTAATTTATATTCTAGATGAAACCAATAATCCTTTAATTACAATCAAAACTGTAGGCCATCAATGATATTGATCTTATGAGTATTCAGACTTCAAAAACATTGAATTTGATTCTTACATAATTCCCACTAATGAATTAACAAAATTCAATTTTCGACTATTAGATGTTGACAATCGAATAGTAATTCCTTTCTTATCACAAATTCGAATACTAATCTCAGCAGCCGATGTCATTCACTCCTGAACAGTCCCATCCCTTGGAGTAAAAATTGATGCAACTCCAGGACGACTCAACCAAGTCAGATTTATCGCTACACGTTCAAGAATTTTATATGGTCAGTGCTCCGAAATTTGTGGAGCAAATCATAGATTTATACCTATTGTAGTAGAAAGAATTTCCCCATCATTCTTTATTAAATGAATCTCTAAAATAATTGAAATTT-GATTTGGAATAATTTCTCATATCATTAGCCAAGAAAGAGGGAAAAAAGAAGCTTTTGGAACCTTAGGAATAATTTATGCCATAATAGCAATTGGACTACTAGGATTCGTTGTTTGAGCACACCACATATTTACTGTAGGAATAGACGTAGATACACGAGCTTATTTTACCTCTGCAACTATAATTATCGCCGTTCCTACTGGAATTAAAATTTTCAGATGGTTAGCTACTCTTCATGGAACACAAATAAACTATAGACCCTCAATAATATGAGCATTAGGCTTTGTATTCCTATTCACTGTTGGAGGATTAACAGGAGTGATCCTAGCTAACTCTTCAATTGACATTATATTACATGACACTTATTACGTAGTAGCCCATTTTCACTATGTCCTTTCAATAGGAGCTGTATTTGCTATTATAGGTGGACTTGTTCACTGATTCCCTTTATTTACAGGATTAACCTTAAGACCAAAACTATGTAAAGCCCAATTTATAATTATATTCCTAGGTGTGAACATAACATTTTTCCCGCAACACTTTCTAGGATTAAGTGGTATACCACGCCGATACTCAGATTACCCCGATGCCTACACTTTATGAAATATTATTTCATCAATTGGCTCAATTATTTCCCTTATTGGAGTCATATTTCTAATCTTTATTGTATGAGAAAGATTCACATCGTCACGAAAAACCTTAATCCCCCTAAATATAACCTCGTCAATCGAATGACTACAAAATACGCCCCCATCTGAACATAGATACTCCGAACTTCCAATACTATCTTCACAAGCAGACGGCTCGTAAATCTACGGGCGGCAAGGCTCCCAGGAAGCAGTTGGCCACCAAAGCCGCGAGGAAGAGCGCTCCAGCCACCGGTGGAGTCAAGAAGCCTCACAGATACAGGCCCGGCACCGTCGCCCTCCGCGAGATCCGTCGTTACCAGAAGAGCACCGAACTTTTGATCCGCAAGCTCCCCTTCCAACGCTTGGTCCGCGAAATCGCCCAAGACTTCAAGACCGACTTGCGTTTCCAAAGCTCGGCCGTCATGGCGTTGCAAGAAGCCAGCGAGGCTTATTTGGTCGGTCTTTTCGAAGACACCAACTTGTGCGCCATCCACGCCAAACGCGTCACCATCATGC--------ATGTCTGGTTCCTGCACCATCAAGACCTGCTGGATGCGACTACCTCCATTCCGCCTCATYGGCGATATTTTAAAAGATCGCTTTGATGGTGCTTCCCACGTAGCTGCTTCTAACTCCGGTTACCACCGGAGCAGCAATAACGCACATCGGAATCGACCTCCAAAGAATCCGAAAATCAATTCCGTTAGCGGAAACAGTATTCACACTAAAAGAGAAAGTAGACGCAAACACAAGTACGGCTTTCAGTTAAAGCCCTTCAATGCTGAACACAAACCTCCTGGAGTCAAAGATCTTGTCTATTACGAGATGTCTCCAGGATTTTGCGAGAAAAACCCGAAACTGGGTATTCAAGGTACTCATGGGCGATTATGTAATGATACGTCCATGGGTGTTGATGGATGTGATATTATGTGTTGTGGACGAGGATACCGTACCCAGGAGGTAGTAGTGTTTGA-------------------
TrogloderusBeaverDamE111             ---CTCAGTAGCGGCGAGCGAACAGGGATAAGCCCAGCACCGAATCCCGCGGCCGAAACCGGACGCCGGGAAATGTGGTGTTAGGGAGGGTCCGTCATCCCGAGATCGTGCGGCGCGTCCAAGTCCATCTTGAACGGGGCCACAGCCCATAGAGGGTGCCAGGCCCGTAGCGACCNGCTGCCGATAACGGGAGGATCTCTCCTCAGAGTCGGGTTGCTTGAGAGTGCAGCCCTAAGTGGGTGGTAAACTCCATCTAAGGCTAAATATGACCACGAGACCGATAGCGAACAAGTACCGTGAGGGAAAGTTGAAAAGAACTTTGAAGAGAGAGTTCAATAGTACGTGAAACCGTTCAGGGGTAAACCTGAGAAGCCCGAAAGGTCGAAAGGGGAGATTCAGCGTG-TCTCGATG-TAGGCGCTGGACGGTCGCGTGACGGCAGGCGTACGCGTCTACCGCACCTTCCGTTCTCCGAACCTGCGTCGAACGCGTGCACTTCTCCCCCTGTAGGACGTCGCGATCTGTTGGGTGTCGGTCTAAGGCCCACGGTGGAGCCCGTTCGG-ACGGTTCGC--CGTACCGGACGAACCCGTGGTGTTTCCCGATCGGCTCGCTCGACGGTATACAGATGGCGCGAGGCCGCTATT---TTAA-TTAGCGTCCGACCTTCGGCAAGCGCGCCCGTCGTTGACGGTGATCGGACCTGGTCTCGGTCCCGTCCACGGGCGGCTGTTCGCTGAGGTGTTCTCGGACAG-ACCTCG--TTGAAACGCCGATCTGCGACGCTATAGCTTTGGGTACTTTCAGGACCCGTCTTGAAACACGGACCAAGGAGTCTAGCATGTGCGCGAGTCATTGGGACATGACGAAACCTAAAGGCGCAATGAAAGTGAAAGTCAGCCTCGCGCTGACTCAGGGAGGATGGGCGGTC-GTTACGGCTGCCGCCTCGCACTCCCGGGGCGTCTCGTTCTCATTGCGAGATGAGGCGCACCAAGAGCGTACACGCTG-----------------------------------------------------------------------------------------------------------------------------------------------------------------------------------------------------------------------------------------------------------------------------------------------------------------------------------------------------------------------------------CTTTTTTTAGAAATAGCTACATGAAAACTACTTCTTCTTCAAGATAGAGCATCTCCTTTAATAGAACAATTATCATTCTTCCATGACCATACCCTTTTAATCCTAGTAATCATTACAATTTTAGTAGGACAAATAATAATAGGACTATTTTTCAATAAATTAACCCATCGTTTCCTGCTTGAAGGACAAATAATTGAAGTAATTTGGACCATTTTACCTGCAATTACTCTAATCTTCATTGCCCTTCCTTCATTACGATTAATTTATATCCTAGATGAAACAAATAACCCTTTAATCACAATCAAAACAGTAGGCCACCAATGATATTGATCATATGAATATTCAGATTTTAAAAACATTGAATTTGACTCCTATATAATTCCTAATAACGAAATAATAAAATTCAACTTTCGTCTACTAGACGTAGATAACCGTATAGTAGTTCCATTTATATCTCAAATCCGAATACTAATCTCAGCAGCTGACGTAATTCATTCATGAACCGTACCTTCTCTAGGAGTTAAGATTGATGCAACTCCAGGACGACTAAATCAAGTAAGATTCATTCCCACTCGATCAAGACTCTTATATGGACAGTGTTCTGAAATCTGCGGAGCAAATCATAGATTTATACCTATTGTAGTCGAAAGAATTTCTCCATCCTTCTTC------------------------------------TGGTATAATTTCACATATTATTAGACAAGAAAGAGGAAAAAAGGAAGCATTTGGAACCCTTGGAATGATCTATGCCATAATAGCAATTGGATTACTAGGATTTGTTGTATGAGCACATCATATATTCACAGTAGGAATAGACGTAGATACCCGTGCCTACTTCACATCAGCAACTATAATCATTGCTGTACCTACAGGAATCAAAATTTTTAGATGATTAGCTACCCTTCATGGAACACAATTAAATTACAGCCCTTCAATACTCTGAGCATTAGGATTTGTATTCCTATTTACCGTAGGAGGATTAACAGGAGTTATCTTAGCTAATTCCTCAATTGACATCATATTACATGATACATACTACGTAGTAGCCCATTTCCATTATGTCCTATCAATAGGAGCCGTATTTGCCATTATAGGAGGATTAGTTCATTGATTCCCTCTATTCACAGGATTAACTTTAAGACAAAAATTATGCAAAGCCCAATTCATAATTATATTTCTAGGAGTAAATATAACCTTCTTCCCCCAGCACTTTTTAGGCCTAAGAGGTATACCACGACGTTACTCAGATTACCCAGATGCATATACATTATGAAATATCATTTCATCAATTGGATCAATCATCTCCCTTATCGGAGTCATACTAATAATTTTTATTGTATGAGAAAGATTCACATCATCCCGAAAAACCTTAATCCCCTTAAATATAACTTCATCAATCGAATGACTACAAAATACACCTCCTGCTGAACATAGCTATTCTGAACT-----------------------------------------------------------------------------------------------------------------------------------------------------------------------------------------------------------------------------------------------------------------------------------------------------------------------------------------------------------------------------------------ATGTCTGGTTCCTGCACCATCAAGACGTGCTGGATGCGACTACCTCCATTCCGCCTCATCGGCGATATTTTAAARGATCGCTTTGATGGTGCTTCCCACGTAGCTGCTTCTAACTCCGGTTACCACCGGAGYAGCAATAACGCACATCGGAATCGACCTCCAAAGAATCCGAAAATCAATTCCGTTAACGGAAACAGYATTCACACYAAAAGAGAAAGTAGGCGCAAACACAAGTACGGYTTTCAGCTRAAGCCCTTCAATGCTGAACACAAACCTCCTGGAGTCAAAGATCTTGTCTATTACGAGATGTCTCCAGGATTTTGCGAAAAAAACCCGAAACTGGGTATTCAAGGTACTCATGGGCGATTATGTAATGATACGTCCATGGGCGTTGATGGATGTGATATTATGTGTTGTGGACGAGGATACCGTACCCAGGAGGTAGTAGTGTTTGAAAGATGTAACTGTACGTTC
TrogloderusVermCliffsE112            ---CTCAGTAGCGGCGAGCGAACAGGGATAAGCCCAGCACCGAATCCCGCGGCCGAAACCGGACGCCGGGAAATGTGGTGTTAGGGAGGGTCCGTCATCCCGAGATCGTGCGGCGCGTCCAAGTCCATCTTGAACGGGGCCACAGCCCATAGAGGGTGCCAGGCCCGTAGCGACC-GCTGCCGATAACGGGAGGATCTCTCCTCAGAGTCGGGTTGCTTGAGAGTGCAGCCCTAAGTGGGTGGTAAACTCCATCTAAGGCTAAATATGACCACGAGACCGATAGCGAACAAGTACCGTGAGGGAAAGTTGAAAAGAACTTTGAAGAGAGAGTTCAATAGTACGTGAAACCGTTCAGGGGTAAACCTGAGAAGCCCGAAAGGTCGAAAGGGGAGATTCAGCGTG-TCTCGATG-TAGGCGCTGGACGGTCGCGTGACGGTCGGCGTACGCGTCTTCCGCACCTTCCGTTCTCCGAACCTGCGTCGAACGCGTGCACTTCTCCCCCTGTAGGACGTCGCGATCTGTTGGGTGTCGGTCTAAGGCCCGCGGTGGAGCCCGTCCGG-ACGGTTCGC--CGTACCGGACGAACCCGCGGTGTTTCCCGATCGGCTCGCTCGACGGTATACAGATGGCGCGAGGCCGCTATT---TTAA-TTAGCGTCCGACCTTCGGCAAGCGCGCCCGTCGTTGACGGTGATCGGACCCGGTGCCGGTCCCGTCCACGGGCGGCTGTTCGCTGAGGTGTTCTCGGACAG-ACCTCG--TTGAAACGCCGATCTGCGACGCTATAGCTTTGGGTACTTTCAGGACCCGTCTTGAAACACGGACCAAGGAGTCTAGCATGTGCGCGAGTCATTGGGACATGACTAAACCTAAAGGCGTAATGAAAGTGAAAGTCAGCCTCGCGCTGACTCAGGGAGGATGGGCGGTC-GTTACGGCTGCCGCCTCGCACTCCCGGGGCGTCTCGTTCTCATTGCGAGATGAGGCGCACCAAGAGCGTACACGCTGGGACCCGAAAGATG-------GCATATTTTAGAGCTAAATCAATTCTTAAAAAC-AAAGAATTTACTATCAAATCCATTTTAAAATTAATTTTAGATTAATAAACTACAC-ATAAAAATAATGTAACCCATTTTAACTTTAACATAAACTACACCTTGATCTGAATTCAATTCTAATAAAAAATCCTAAAAATTATAATTTTACAAAAATTTTTAATAACGACGGTATATAAATTCAAAGTTAAAGTAAAACTTATCGTGGACTATCGATTAAAAAACAGGTTCCTCTGAATAGACTAAAATACCGCCAAACTTTTTAATTTTAAAGAACATAACTCATAATAATTATAGTCAATT-TAATAACACTTCAACTTTTTTTAGAAATAGCTACATGAAAATTACTTCTTCTTCAAGATAGAGCATCTCCTTTAATAGAACAACTATCATTCTTCCATGATCATACCCTTCTAATTCTAGTAATTATCACCATCTTGGTAGGACAAATAATAATAGGTCTATTTTTCAACAAATTAACCCACCGATTTTTACTTGAAGGTCAAATAATTGAAGTAATCTGAACTATTTTACCCGCAATCACCTTAATTTTTATTGCTCTCCCATCTCTACGACTAATTTATATTCTAGATGAAACCAATAATCCTTTAATTACAATCAAAACTGTTGGCCATCAATGATATTGATCTTATGAATATTCAGACTTCAAAAACATTGAATTTGATTCTTATATAATTCCCACTAATGAATTAACAAAATTCAATTTTCGACTATTAGATGTTGACAATCGAATAGTAGTTCCATTCTTATCACAAATTCGAATACTAATCTCAGCAGCCGATGTCATTCACTCCTGAACAGTCCCATCCCTTGGAGTAAAAATTGATGCAACCCCAGGACGACTCAACCAAGTCAGGTTTATCGCTACACGTTCAAGAATTCTATACGGCCAGTGCTCCGAAATTTGTGGAGCAAACCATAGATTCATACCTATTGTAGTAGAAAGAATTTCCCCTTCATTCTT--------------------------------GGATTTGGAATAATTTCTCATATCATTAGCCAAGAAAGAGGAAAAAAAGAAGCTTTTGGAACCTTAGGAATAATTTATGCCATAATAGCAATTGGACTACTAGGATTCGTTGTTTGAGCACACCACATATTTACTGTAGGTATAGACGTAGATACACGAGCTTATTTCACCTCTGCAACTATAATTATCGCCGTTCCTACTGGAATTAAAATTTTCAGATGATTAGCTACTCTTCATGGAACACAAATAAACTATAGACCCTCGATAATATGAGCATTGGGCTTTGTATTCCTATTCACTGTGGGAGGATTAACAGGAGTAATCCTAGCTAACTCTTCAATTGACATTATATTACATGACACTTATTACGTAGTAGCCCATTTTCACTATGTCCTTTCAATAGGAGCTGTATTTGCCATTATAGGCGGACTTGTTCACTGATTCCCTTTATTTACAGGATTAACCTTAAGACCAAAATTATGTAAAGCCCAATTTATAATTATATTTCTAGGTGTGAACATAACATTCTTCCCACAACACTTCCTAGGATTAAGTGGTATACCCCGCCGATACTCAGATTACCCCGATGCCTACACTTTATGAAATATTATTTCATCAATTGGTTCAATTATTTCCCTTATTGGAGTCATATTTCTAATTTTTATTGTATGAGAGAGATTCACATCGGCACGAAAAACCTTAATCCCCCTAAATATAACCTCATCAATTGAATGACTACAAAATACGCCTCCATCTGAACATAGATACTCCGAACTTCCAATACTATCTTC-CAAGCAGACGGCTCGTAAATCTACGGGCGGCAAGGCTCCCAGGAAGCAGTTGGCCACCAAAGCCGCGAGGAAGAGCGCTCCAGCCACCGGTGGAGTCAAGAAGCCTCACAGATACAGGCCCGGCACCGTCGCCCTCCGCGAGATCCGTCGTTACCAGAAGAGCACCGAACTTTTGATCCGCAAGCTCCCCTTCCAACGCTTGGTCCGCGAAATCGCCCAAGACTTCAAGACCGACTTGCGTTTCCAAAGCTCGGCCGTCATGGCGTTGCAAGAAGCCAGCGAGGCTTATTTGGTCGGTCTTTTCGAAGACACCAACTTGTGCGCCATCCACGCCAAACGCGTCACCATCA-----------ATGTCTGGTTCCTGCACCATCAAGACGTGCTGGATGCGACTACCTCCATTCCGCCTCATCGGCGATATTTTAAAAGATCGCTTTGATGGTGCTTCCCACGTAGCTGCTTCTAACTCCGGTTACCACCGGAGCAGCAATAACGCACATCGGAATCGACCTCCAAAGAATCCGAAAATCAATTCCGTYAGCGGAAACAGTATTCACACTAAAAGAGAAAGTAGACGCAAACACAAGTACGGGTTTCAGTTAAAGCCCTTCAATGCTGAACACAAACCTCCTGGAGTCAAAGATCTTGTCTATTACGAGATGTCTCCAGGATTTTGCGAGAAAAACCCGAAACTGGGTATTCAAGGTACTCATGGGCGATTATGTAATGATACGTCCATGGGTGTTGATGGATGTGATATTATGTGTTGTGGACGAGGATACCGTACCCAGGAGGTAGTAGTGTTTGAGAGATGTAACTGTACGTTC
TrogloderusDumontCA1E113             -----CAGTAGCGGCGAGCGAACAGGGATTAGCCCAGCACCGAATCCCGCGGCCGAAACCGGACGCCGGGAAATGTGGTGTTAGGGAGGGTCCGTCATCCCGAGATCGTGCGGCGCGTCCAAGTCCATCTTGAACGGGGCCACAGCCCATAGAGGGTGCCAGGCCCGTAGCGACC-GCTGCCGATAACGGGAGGATCTCTCCTCAGAGTCGGGTTGCTTGAGAGTGCAGCCCTAAGTGGGTGGTAAACTCCATCTAAGGCTAAATATGACCACGAGACCGATAGCGAACAAGTACCGTGAGGGAAAGTTGAAAAGAACTTTGAAGAGAGAGTTCAATAGTACGTGAAACCGTTCAGGGGTAAACCTGAGAAGCCCGAAAGGTCGAAAGGGGAGATTCAGCGTG-TCTCGATG-CAGGCGCTGGACGGTCGCGTGACGGCAGACGTACGCGTCTACCGCACCTTCCGTCCTCCGAACCTGCGTCGAACGCGTGCACTTCTCCCCCTGTAGGACGTCGCGATCTGTTGGGTGTCGGTCTAAGGCCCGCGGTGGAGCCCGTTCGG-ACGGTTCGC--CGTACCGGACGAACCCGCGGTGTTTCCCGATCGGCTCGCTCGACGGTATACAGATGGCGCGAGGCCGCTATT---TTAA-TTAGCGTCCGACCTTCGGCAAGCGCGCCCGTCGTTGACGGTGATCGGACCTGGTGCCGGCCCCGTCCACGGGCGGCTGTTCGCTGAGGTGTTCTCGGACAG-ACCTCG--TTGAAACGCCGATCTGCGACGCTATAGCTTTGGGTACTTTCAGGACCCGTCTTGAAACACGGACCAAGGAGTCTAGCATGTGCGCGAGTCATTGGGACATGACTAAACCTAAAGGCGCAATGAAAGTGAAAGTCAGCCTCGCGCTGACTCAGGGAGGATGGGCGGTC-GTTACGGCTGCCGCCTCGCACTCCCGGGGCGTCTCGTTCTCATTGCGAGATGAGGCGCACCAAGAGCGTACACG--------------------------------------------------------------------------------------------------------------------------------------------------------------------------------------------------------------------------------------------------------------------------------------------------------------------------------------------------------------------------------------CTTTTTTTAGAAATAGCCACATGGAAATTACTACTTTTGCAAGATAGAGCATCTCCTTTAATAGAACAATTATCATTCTTTCATGATCATACTCTACTAATTCTAGTAATTATCACTATTTTAGTTGGACAAATAATAATAGGATTATTCTTCAATAAATTAACCCATCGATTTTTACTTGAAGGACAAATAATTGAAGTAATTTGAACCATTCTACCCGCAATCACCCTAATCTTCATTGCTCTTCCATCATTACGATTAATTTATATTCTAGATGAAACTAACAACCCTTTAATCACAATTAAAACAATAGGACATCAATGATATTGATCATATGAATATTCAGACTTCAAAAATATTGAATTCGACTCTTACATAATCCCCAGTAATGAAATAACCAAATTCAACTTTCGTTTATTAGACGTAGATAACCGAATAGTAGTCCCATTTATATCTCAAGTACGAATATTAATCTCAGCAGCCGACGTAATCCACTCATGAACAGTACCTTCCCTAGGAGTAAAAATCGACGCAACTCCAGGACGATTAAATCAAGCAAGATTCATCTCCACCCGATCAAGACTACTATATGGACAGTGCTCTGAAATTTGCGGAGCAAATCATAGATTTATACCTATTGTAGTCGAAAGAATTTCCCCTTCATTCTTC-----------------------------------TTGGTATAATTTCCCATATTATTAGACAAGAAAGAGGGAAAAAGGAAGCATTCGGAACCCTTGGGATAATTTATGCTATAATAGCAATCGGATTGTTAGGATTTGTCGTATGAGCACACCATATATTTACAGTAGGAATAGACGTTGATACACGAGCCTACTTCACCTCTGCAACTATAATCATTGCCGTTCCCACTGGAATTAAAATTTTCAGATGATTAGCAACTCTTCATGGAACTCAAATAAACTATAGACCCTCAATACTATGAGCATTGGGATTCGTATTTTTATTCACCGTAGGAGGATTAACAGGAGTAATCCTTGCTAATTCTTCAATCGACATCATATTACACGATACATACTATGTAGTAGCTCACTTTCATTATGTTCTCTCAATAGGAGCAGTATTTGCCATTATAGGAGGATTAGTCCATTGATTTCCCTTATTTACAGGATTATCTCTTAACCCCAAATTATGTAAAACTCAATTCATAATCATATTCCTAGGAGTAAATTTAACCTTCTTCCCCCAGCACTTTTTAGGCCTAAGAGGTATACCACGACGATATTCAGACTACCCAGATGCCTACACAATATGAAACATTATTTCATCTATTGGATCAATCATCTCCCTTGTTGGAGTCTTACTCTTAATTTTCATTGTATGAGAAAGATTTACAGCTTCCCGAAAAACCTTAATTCCTTTAAATATATCATCCTCAATCGAATGATTACAAAACACAC---------------------------------------------------------------------------------------------------------------------------------------------------------------------------------------------------------------------------------------------------------------------------------------------------------------------------------------------------------------------------------------------------------------------ATGTCTGGTTCCTGCACCATCAAGACGTGCTGGATGCGACTACCTCCATTCCGCCTCATCGGCGATATTTTAAAAGATCGCTTTGATGGTGCTTCCCACGTAGCTGCTTCTAACTCCGGTTACCACCGGAGCAGCAATAACGCACATCGGAATCGACCTCCAAAGAATCCGAAAATCAATTCCGTTAACGGAAACAGTATTCACACTAAAAGAGAAAGTAGGCGCAAACACAAGTACGGCTTTCAGTTAAAGCCCTTCAATGCTGAACACAAACCTCCTGGAGTCAAAGATCTTGTCTATTACGAGATGTCTCCAGGATTTTGCGAGAAAAACCCGAAACTGGGTATTCAAGGTACTCATGGGCGATTATGTAATGATACGTCCATGGGTGTTGATGGATGTGATATTATGTGTTGTGGACGAGGATACCGTACCCAGGAGGTAGTAGTGTTTGAGAGATGTAACTGTACGTTC
TrogloderusDumontCA2E114             ---CTCAGTAGCGGCGAGCGAACAGGGATTAGCCCAGCACCGAATCCCGCGGCCGAAACCGGACGCCGGGAAATGTGGTGTTAGGGAGGGTCCGTCATCCCGAGATCGTGCGGCGCGTCCAAGTCCATCTTGAACGGGGCCACAGCCCATAGAGGGTGCCAGGCCCGTAGCGACC-GCTGCCGATAACGGGAGGATCTCTCCTCAGAGTCGGGTTGCTTGAGAGTGCAGCCCTAAGTGGGTGGTAAACTCCATCTAAGGCTAAATATGACCACGAGACCGATAGCGAACAAGTACCGTGAGGGAAAGTTGAAAAGAACTTTGAAGAGAGAGTTCAATAGTACGTGAAACCGTTCAGGGGTAAACCTGAGAAGCCCGAAAGGTCGAAAGGGGAGATTCAGCGTG-TCTCGATG-CAGGCGCTGGACGGTCGCGTGACGGCAGACGTACGCGTCTACCGCACCTTCCGTCCTCCGAACCTGCGTCGAACGCGTGCACTTCTCCCCCTGTAGGACGTCGCGATCTGTTGGGTGTCGGTCTAAGGCCCGCGGTGGAGCCCGTTCGG-ACGGTTCGC--CGTACCGGACGAACCCGCGGTGTTTCCCGATCGGCTCGCTCGACGGTATACAGATGGCGCGAGGCCGCTATT---TTAA-TTAGCGTCCGACCTTCGGCAAGCGCGCCCGTCGTTGACGGTGATCGGACCTGGTGCCGGCCCCGTCCACGGGCGGCTGTTCGCTGAGGTGTTCTCGGACAG-ACCTCG--TTGAAACGCCGATCTGCGACGCTATAGCTTTGGGTACTTTCAGGACCCGTCTTGAAACACGGACCAAGGAGTCTAGCATGTGCGCGAGTCATTGGGACATGACTAAACCTAAAGGCGCAATGAAAGTGAAAGTCAGCCTCGCGCTGACTCAGGGAGGATGGGCGGTC-GTTACGGCTGCCGCCTCGCACTCCCGGGGCGTCTCGTTCTCATTGCGAGATGAGGCGCACCAAGAGCGTACACG--------------------------------------------------------------------------------------------------------------------------------------------------------------------------------------------------------------------------------------------------------------------------------------------------------------------------------------------------------------------------------------CTTTTTTTAGAAATAGCCACATGAAAATTACTACTTTTGCAAGATAGAGCATCTCCTTTAATAGAACAATTATCATTCTTTCATGATCATACTCTACTAATTCTAGTAATTATCACTATTTTAGTTGGACAAATAATAATAGGATTATTCTTCAATAAATTAACCCATCGATTTTTACTTGAAGGACAAATAATTGAAGTAATTTGAACCATTCTACCTGCAATCACCCTAATCTTCATTGCTCTTCCATCATTACGATTAATTTATATTCTAGATGAAACTAACAACCCTTTAATCACAATTAAAACAATAGGACATCAATGATATTGATCATATGAATATTCAGACTTCAAAAATATTGAATTCGACTCTTACATAATCCCCAGCAATGAAATAACCAAATTCAACTTTCGTTTATTAGACGTAGATAACCGAATAGTAATCCCATTTATATCTCAAGTACGAATATTAATCTCAGCAGCCGACGTAATCCACTCATGAACAGTACCTTCCCTAGGAGTAAAAATCGACGCAACTCCAGGACGATTAAATCAAGCAAGATTCATCTCCACCCGATCAAGACTACTATATGGACAGTGCTCTGAAATTTGCGGAGCAAATCATAGATTTATACCTATTGTAGTCGAAAGAATTTCCCCTTCATTCTTCATCAAATGAATCTCTAAAATAATCGAAATATGGATTTGGTATAATTTCCCATATTATTAGACAAGAAAGAGGGAAAAAGGAAGCATTCGGAACCCTTGGGATAATTTATGCTATAATAGCAATCGGATTGTTAGGATTTGTCGTATGAGCACACCATATATTTACAGTAGGAATAGACGTTGATACACGAGCCTACTTCACCTCTGCAACTATAATCATTGCCGTTCCCACTGGAATTAAAATTTTCAGATGATTAGCAACTCTTCATGGAACTCAAATAAACTATAGACCCTCAATACTATGAGCATTGGGATTCGTATTTTTATTCACCGTAGGAGGATTAACAGGAGTAATCCTTGCTAATTCTTCAATCGACATCATATTACACGATACATACTATGTAGTAGCTCACTTTCATTATGTTCTCTCAATAGGAGCAGTATTTGCCATTATAGGAGGATTAGTCCATTGATTTCCCTTATTTACAGGATTATCTCTTAACCCCAAATTATGTAAAACTCAATTCATAATCATATTCCTAGGAGTAAATTTAACCTTCTTCCCCCAGCACTTTTTAGGCCTAAGAGGTATACCACGACGATATTCAGACTACCCAGATGCCTACACAATATGAAACATTATTTCATCTATTGGATCAATCATCTCCCTTGTTGGAGTCTTACTCTTAATTTTCATTGTATGAGAAAGATTTACAGCTTCCCGAAAAACCTTAATTCCTTTAAATATATCATCCTCAATCGAATGATTACAAAACACACCTCCTGCCGAACATAGTTATTCTGA-------------------CAAGCAGACGGCTCGTAAATCTACGGGCGGCAAGGCTCCCAGGAAGCAGTTGGCCACCAAAGCCGCGAGGAAGAGCGCTCCAGCCACCGGTGGCGTCAAGAAGCCTCACAGATACAGGCCCGGCACCGTCGCCCTCCGCGAGATCCGTCGTTACCAGAAGAGCACCGAACTTTTGATCCGCAAGCTCCCCTTCCAACGGTTGGTCCGCGAAATCGCCCAAGACTTCAAGACCGACTTGCGTTTCCAAAGCTCGGCCGTCATGGCATTGCAAGAAGCCAGCGAGGCTTATTTGGTCGGTCTTTTCGAAGACACCAACTTGTGCGCCATCCACGCCAAACGCGTCACCATCA-----------ATGTCTGGTTCCTGCACCATCAAGACGTGCTGGATGCGACTACCTCCATTCCGCCTCATCGGCGATATTTTAAAAGATCGCTTTGATGGTGCTTCCCACGTAGCTGCTTCTAACTCCGGTTACCACCGGAGCAGCAATAACGCACATCGGAATCGACCTCCAAAGAATCCGAAAATCAATTCCGTTAACGGAAACAGTATTCACACTAAAAGAGAAAGTAGGCGCAAACACAAGTACGGCTTTCAGTTAAAGCCCTTCAATGCTGAACACAAACCTCCTGGAGTCAAAGATCTTGTCTATTACGAGATGTCTCCAGGATTTTGCGAGAAAAACCCGAAACTGGGTATTCAAGGTACTCATGGGCGATTATGTAATGATACGTCCATGGGTGTTGATGGATGTGATATTATGTGTTGTGGACGAGGATACCGTACCCAGGAGGTAGTAGTGTTTGAGAGATGTAACTGTACGTTC
TrogloderusOlanchaCAE115             ---CTCAGTAGCGGCGAGCGAACAGGGATAAGCCCAGCACCGAATCCCGCGGCCGAAACCGGACGCCGGGAAATGTGGTGTTAGGGAGGGTCCGTCATCCCGAGATCGTGCGGCGCGTCCAAGTCCATCTTGAACGGGGCCACAGCCCATAGAGGGTGCCAGGCCCGTAGCGACC-GCTGCCGATAACGGGAGGATCTCTCCTCAGAGTCGGGTTGCTTGAGAGTGCAGCCCTAAGTGGGTGGTAAACTCCATCTAAGGCTAAATATGACCACGAGACCGATAGCGAACAAGTACCGTGAGGGAAAGTTGAAAAGAACTTTGAAGAGAGAGTTCAATAGTACGTGAAACCGTTCAGGGGTAAACCTGAGAAGCCCGAAAGGTCGAAAGGGGAGATTCAGCGTG-TCTCGATG-CAGGCGCTGGACGGTCGCGTGACGGCAGGCGTACGCGTCTACCGCACCTTCCGTTCTCCGAACCTGCGTCGAACGCGTGCACTTCTCCCCCTGTAGGACGTCGCGATCTGTTGGGTGTCGGTCTAAGGCCCGCGGTGGAGCCCGTTCGG-ACGGTTCGC--CGTACCGGACGAACCCGCGGTGTTTCCCGATCGGCTCGCTCGACGGTATACAGATGGCGCGAGGCCGCTATT---TTAA-TTAGCGTCCGACCTTCGGCAAGCGCGCCCGTCG-TGACGGTGATCGGACCTGGTGCCGGTCCCGTCCACGGGCGGCTGTTCGCTGAGGTGTTCTCGGACAG-ACCTCG--TTGAAACGCCGATCTGCGACGCTATAGCTTTGGGTACTTTCAGGACCCGTCTTGAAACACGGACCAAGGAGTCTAGCATGTGCGCGAGTCATTGGGACATGACTAAACCTAAAGGCGCAATGAAAGTGAAAGTCAGCCTCGCGCTGACTCAGGGAGGATGGGCGGTC-GTTACGGCTGCCGCCTCGCACTCCCGGGGCGTCTCGTTCTCATTGCGAGATGAGGCGCACCAAGAGCGTACACGCTGG--------------------GCATATTTTAGAGCTAAATCAACACTTAAAAAT-AAAGAATTTACTATCAAATCCATTTTAAAATTAATTTTAAATTAAAAAACCACAT-ATATTAATAATGTAACCCATTTTAACTTTAACATAAACTACACCTTGATCTGAATTCAATTCTAATAAAAAATATTAAAAATTAAAGTTTTAAAAAAATTTTTATTAACAACGATATATAAATTTAAAATTAAAGTAACAATTATCGTGGACTATCGATTAAAAAACAGGTTCCTCTGAATAGACTAAAATACCGCCAAATTTTTTAATTTTAAAGAACATAACTCATAATAATTATAGCCAATT-TAATAACACTTTTACTTTTTTTAGAAATAGCCACATGAAAACTACTACTTCTTCAAGATAGAGCATCCCCTTTAATAGAACAATTATCATTCTTTCATGACCACACTCTCCTAATTTTAGTGATCATTACCATTCTAGTTGGACAGATAATGATAGGTTTATTCTTTAATAAATTGACCCATCGATTCCTACTTGAAGGACAAATAATTGAAGTAATTTGAACTATTTTACCCGCAATTACCCTAATCTTTATTGCCCTACCATCTTTACGATTAATTTATATTCTAGATGAAACCAATAACCCCTTAATCACAATCAAAACAATAGGACACCAATGATATTGGTCATATGAATACTCAGACTTCAAAAATATTGAATTCGACTCTTACATAATTCCTAATAACGAAATAATAAAATTTAACTTTCGCTTATTAGACGTAGACAACCGAATAGTAGTACCATTTATATCCCAAATTCGAATATTAATTTCGGCAGCTGATGTAATTCACTCGTGAACAGTCCCCTCCTTAGGAGTAAAAATTGATGCAACCCCAGGACGATTAAACCAAGTAAGATTCATCTCCACACGATCAAGATTACTATATGGACAATGCTCTGAAATTTGTGGAGCAAATCATAGATTTATACCCATTGTAGTTGAAAGAATTTCCCCCTCATTCTTCATTAAATGAATCTCTAAAATAATTG------GGATTCGGTATAATTTCCCATATTATTAGTCAAGAAAGAGGAAAAAAAGAAGCATTTGGAACACTAGGAATAATTTATGCTATAATAGCAATCGGTTTATTAGGATTCGTTGTATGAGCACACCATATATTCACAGTAGGAATAGACGTAGATACCCGAGCCTACTTTACCTCAGCAACTATAATCATTGCCGTTCCTACCGGAATTAAAATTTTCAGATGATTAGCTACTCTCCATGGAACCCAAATAAATTACAGTCCTTCAATATTATGAGCACTGGGATTCGTATTTCTATTTACCGTTGGAGGATTAACAGGAGTTATCCTTGCTAACTCTTCAATTGACATCATATTACATGACACATACTATGTAGTAGCTCATTTCCACTACGTTCTCTCAATAGGAGCAGTATTCGCTATCATAGGAGGACTAGTTCATTGATTCCCTCTATTTACAGGATTATCACTAAGACCTAAACTATGTAAGGCTCAATTCATAATCATATTTTTAGGTGTAAATATAACCTTCTTCCCTCAGCACTTTCTAGGATTAAGAGGAATACCACGACGATATTCAGATTACCCAGATGCATATACACTATGAAATATTATTTCATCCATTGGATCAATCATTTCCCTTATTGGAGTTATACTTCTAATTTTTATTGTATGAGAAAGATTCACATCATCACGAAAGGCCCTAGCACCTTTAAACATAACTTCCTCAATCGAATGATTACAAAATACACCTCCTGCCGAACATAGATACTCTGA-------------------CAAGCAGACGGCTCGTAAATCCACGGGCGGCAAGGCTCCCAGGAAGCAGTTGGCTACCAAAGCCGCGAGGAAGAGCGCTCCAGCCACCGGTGGCGTGAAGAAGCCTCACAGATACAGGCCCGGCACCGTCGCCCTCCGCGAGATCCGTCGTTACCAGAAGAGCACCGAACTTTTGATCCGCAAGCTCCCCTTCCAACGCTTGGTCCGCGAAATCGCCCAAGACTTCAAGACCGACTTGCGTTTCCAAAGCTCGGCCGTCATGGCATTGCAAGAAGCCAGCGAGGCTTATTTGGTCGGTCTTTTCGAAGACACCAACTTGTGTGCCATCCACGCCAAACGTGTCACCATCATG---------ATGTCTGGTTCCTGCACCATCAAGACGTGCTGGATGCGACTACCTCCATTCCGCCTCATCGGCGACATTTTAAAAGATCGCTTTGATGGTGCTTCCCACGTAGCTGCTTCTAACTCCGGTTACCACCGGAGCAGCAATAACGCACATCGGAATCGACCTCCAAAGAATCCGAAAATCAATTCCGTCAGCGGAAACAGTATTCACACTAAAAGAGAAAGTAGACGCAAACACAAGTACGGCTTTCAGTTAAAGCCCTTCAATGCTGAACACAAACCTCCTGGAGTCAAAGATCTTGTCTATTACGAGATGTCTCCAGGATTTTGCGAGAAAAACCCGAAACTGGGTATTCAAGGTACTCATGGGCGATTATGTAATGATACGTCCATGGGTGTTGATGGATGTGATATTATGTGTTGTGGACGAGGATACCGTACCCAGGAGGTAGTAGTGTTTGAGAGATGTAACTGTACGTTC
TrogloderusPyramidLake2E118          ----------------------------------------------------------------------------------------------------------------------------------------------------------------------------------------------------------------------------------------------------------------------------------------------------------------------------------------------------------------------------------------------------------------------------------------------------------------------------------------------------------------------------------------------------------------------------------------------------------------------------------------------------------------------------------------------------------------------------------------------------------------------------------------------------------------------------------------------------------------------------------------------------------------------------------------------------------------------------------------------------------------------------------------------------------------------GCATATTTTAGAGCTAAATCAATACTTAAAAAT-AAAGAATTTACTATCAAATCCATTTTAAAATTAATTTTAAATTAAAAATCTACAT-ATAAAAATAATGTAACCCATTTTAACTTTAACATAAACTACACCTTGATCTGAATTCACTTATAATAAAAAATATTAAAAATTATAATTTTAAGAAAATTTTTATTAACGACGATATATAAATTTAAAGTTAAAGTAAAACTTATCGTGGACTATCGATTAAAAAACAGGTTCCTCTGAATAGACTAAAATACCGCCAAATTTTTTAATTTTAAAGAACATAACTCATAATAATCTTAGCTAATT-TTATAACACTTTAACTTTTTTTAGAAATAGCCACATGGAATCTACTTCTTCTTCAAGATAGAGCATCTCCCCTAATAGAACAACTATCATTCTTTCATGACCATACTCTCCTAATCCTAGTAATTATTACTATTCTAGTCGGACAAATAATAATAGGCTTATTCTTTAATAAATTAACCCACCGATTCCTTCTAGAAGGTCAAATAATTGAAGTTATCTGAACAATTCTACCTGCAATTACATTAATCTTCATTGCCCTTCCATCTTTACGATTAATTTACATCCTAGACGAAACCAATAATCCATTAATTACCATCAAAACTGTAGGCCACCAATGATACTGATCATATGAATACTCAGACTTCAAAAACATTGAATTTGACTCTTACATAATTCCTAGAAATGAAATAATAAAATTTAACTTTCGCCTATTAGACGTAGATAACCGAATAGTAGTACCATTCCTATCCCAAGTCCGAATATTAATCTCAGCAGCTGATGTTATCCACTCATGAACAGTGCCCTCTTTAGGAGTAAAAATTGATGCAACTCCAGGACGATTAAATCAAGTAAGATTTATCTCTACACGATCAAGAATTTTATATGGCCAATGCTCTGAAATTTGTGGAGCAAATCATAGATTCATACCCATCGTAGTCGAAAGAATTTCCCCCTCATTCTTCATTAAGTGAATTTCCAAAATAATTGAAGTATGGATTCGGTATAATTTCCCATATTATTAGACAAGAAAGAGGAAAAAAAGAAGCTTTCGGAACCCTAGGAATAATTTATGCTATAATAGCAATCGGATTGCTAGGATTCGTTGTGTGAGCACATCATATATTTACCGTAGGAATAGACGTAGATACACGAGCCTACTTCACCTCCGCAACAATAATCATCGCTGTTCCCACCGGAATTAAAATTTTCAGATGATTAGCCACCCTTCATGGAACGCAAATAAACTATAGCCCATCAATACTATGAGCACTAGGATTCGTATTCCTATTCACCGTAGGAGGATTAACAGGAGTAATTCTAGCCAATTCCTCAATCGATATCATATTACATGATACATACTATGTAGTAGCTCATTTCCACTATGTTCTATCAATAGGAGCAGTATTTGCTATTATAGGAGGACTAGTTCATTGATTCCCCCTATTTACAGGTCTATCACTTAATCCTAAAATATGTAAAACACAATTCATAATCATATTCCTTGGTGTAAATATAACCTTCTTCCCTCAACACTTCTTAGGACTGAGAGGAATACCCCGGCGATACTCCGACTACCCAGATGCCTATACACTATGAAATATCATCTCATCAATTGGATCAATCATCTCTCTTATCGGAGTATTACTATTAATTTTCATCGTATGAGAAAGATTCACATCATCACGAAAAACCTTAATTACTTTAAATATAACCTCATCAATTGAATGATTACAAAACACGCCCCCTGCTGAACATAGATACTCTGA--------------------------------------------------------------------------------------------------------------------------------------------------------------------------------------------------------------------------------------------------------------------------------------------------------------------------------------------------------------------------------------------------------------------------------------------------------------------------------------------------------------------------------------------------------------------------------------------------------------------------------------------------------------------------------------------------------------------------------------------------------------------------------------------------------------------------------------------------------------------------------------
TrogloderusCrescentDunes1E119        ---CTCAGTAGCGGCGAGCGAACAGGGATAAGCCCAGCACCGAATCCCGCGGCCGAAACCGGACGCCGGGAAATGTGGTGTTAGGGAGGGTCCGTCATCCCGAGATCGTGCGGCGCGTCCAAGTCCATCTTGAACGGGGCCACAGCCCATAGAGGGTGCCAGGCCCGTAGCGACC-GCTGCCGATAACGGGAGGATCTCTCCTCAGAGTCGGGTTGCTTGAGAGTGCAGCCCTAAGTGGGTGGTAAACTCCATCTAAGGCTAAATATGACCACGAGACCGATAGCGAACAAGTACCGTGAGGGAAAGTTGAAAAGAACTTTGAAGAGAGAGTTCAATAGTACGTGAAACCGTTCAGGGGTAAACCTGAGAAGCCCGAAAGGTCGAAAGGGGAGATTCAGCGTG-TCTCGATG-TAGGCGCTGGACGGTCGCGTGACGGCAGGCGTACGCGTCTACCGCACCTTCCGTTCTCCGAACCTACGTCGAACGCGTGCACTTCTCCCCCTGTAGGACGTCGCGATCTGTTGGGTGTCGGTCTAAGGCCCGCGGTGGAGCCCGTTCGG-ACGGTTCGC--CGTACCGGACGAACCCGCGGTGTTTCCCGATCGGCTCGCTCGACGGTATACAGATGGCGCGAGGCCGCTATT---TTAA-TTAGCGTCCGACCTTCGGCAAGCGCGCCCGTCGTTGACGGTGATCGGACCTGGTGCCGGTCCCGTCCGCGGGCGGCTGTTCGCTGAGGTGTTCTCGGACAG-ACCTCG--TTGAAACGCCGATCTGCGACGCTATAGCTTTGGGTACTTTCAGGACCCGTCTTGAAACACGGACCAAGGAGTCTAGCATGTGCGCGAGTCATTGGGACATGACTAAACCTAAAGGCGCAATGAAAGTGAAAGTCAGCCTCGCGCTGACTCAGGGAGGATGGGCGGTC-GTTACGGCTGCCGCCTCGCACTCCCGGGGCGTCTCGTTCTCATTGCGAGATGAGGCGCACCAAGAGCGTACACGCTGGG-------------------GCATATTTTAGAGCTAAATCAACACTTAAAAAT-AAAGAATTTACTATCAAATCCATTTTAAAATTAATTTTAAATTAAAAAACTACAT-TTAAAAATAATGTAACCCATTTTAACTTCAACATAAACTACACCTTGATCTGAATTCAATTCTAATAAAAAATCTTAAAAATTATAATTTTAAAAAAATTTTTATTAACGACGATATATAAATTTAAARTTAAAGTAAAAATTATCGTGGACTATCGATTAAAAAACAGGTTCCTCTGAATAGACTAAAATACCGCCAAATTTTTTAATTTTAAAGAACATAACTCATAATAATTTTAGCTAATC-AAATAACACTTTCACTTTTTTTAGAAATAGCTACATGAAAACTGCTTCTTCTTCAAGATAGAGCATCTCCTTTAATAGAACAATTATCATTCTTCCATGATCATACCCTACTAATTCTAGTAATTATTACTATTCTCGTTGGGCAAATAATAATAGGACTATTCTTCAATAAATTAACCCATCGATTTTTACTTGAAGGACAAATAATTGAAGTAATTTGAACTATTCTACCCGCAATTACTCTCATTTTCATTGCTCTCCCATCTTTACGATTAATTTACATTCTAGATGAAACCAACAACCCCTTAATCACAATTAAAACAGTAGGCCATCAATGATATTGATCATATGAATATTCAGACTTCAAAAATATTGAATTCGACTCTTACATAATTCCTACCAATGAAATAATAAAATTCAACTTCCGTCTATTAGACGTAGATAACCGAATAGTAGTACCATTCATATCACAAATCCGAATACTAATCTCAGCAGCCGATGTAATCCACTCATGAACAGTACCCTCCTTAGGAGTAAAAATCGATGCAACACCAGGACGACTAAATCAAGTAAGATTCATCTCTACACGATCAAGACTATTATATGGACAATGCTCTGAAATTTGTGGAGCAAATCATAGATTTATACCCATTGTAGTTGAAAGAATTTCCCCCRCATTCTTCATTAAATGAATCTCC----------------------------------------------------------------------------------------------------------------------------------------------------------------------------------------------------------------------------------------------------------------------------------------------------------------------------------------------------------------------------------------------------------------------------------------------------------------------------------------------------------------------------------------------------------------------------------------------------------------------------------------------------------------------------------------------------------------------------------------------------------------------------------------------------------------------------------------CAAGCAGACGGCTCGTAAATCTACGGGCGGCAAGGCTCCCAGGAAGCAGTTGGCCACCAAAGCCGCGAGGAAGAGCGCTCCAGCCACCGGTGGCGTCAAGAAGCCTCACAGATACAGGCCCGGCACCGTCGCCCTCCGCGAGATCCGTCGTTACCAGAAGAGCACCGAACTTTTGATCCGCAAGCTCCCCTTCCAACGCTTGGTCCGCGAAATCGCCCAAGACTTCAAGACCGACTTGCGTTTCCAAAGCTCGGCCGTCATGGCATTGCAAGAAGCCAGCGAGGCTTATTTGGTCGGTCTTTTCGAAGACACGAACTTGTGCGCCATCCACGCCAAACGCGTCACCATCAT----------ATGTCTGGTTCCTGCACCATCAAGACGTGCTGGATGCGACTACCTCCATTCCGCCTCATCGGCGATATTTTAAAAGATCGCTTTGATGGTGCTTCCCACGTAGCTGCTTCTAACTCCGGCTACCACCGGAGCAGCAATAACGCACATCGGAATCGACCTCCAAAGAATCCGAAAATCAATTCCGTTAGCGGAAACAGTATTCACACTAAAAGAGAAAGTAGACGCAAACACAAGTACGGCTTTCAGTTAAAGCCCTTCAATGCTGAACACAAACCTCCTGGAGTCAAAGATCTTGTCTATTACGAGATGTCTCCAGGATTTTGCGAGAAAAACCCGAAACTGGGTATTCAAGGTACTCATGGGCGATTATGTAATGATACGTCCATGGGCGTTGATGGATGTGATATTATGTGTTGTGGACGAGGATACCGTACCCAGGAGGTAGTAGTGTTTGAGAGATGTAACTGTACGTTC
TogloderusElMirageCAE121             ---CTCAGTAGCGGCGAGCGAACAGGGATTAGCCCAGCACCGAATCCCGCGGCCGAAACCGGACGCCGGGAAATGTGGTGTTAGGGAGGGTCCGTCATCCCGAGATCGTGCGGCGCGTCCAAGTCCATCTTGAACGGGGCCACAGCCCATAGAGGGTGCCAGGCCCGTAGCGACC-GCTGCCGATAACGGGAGGATCTCTCCTCAGAGTCGGGTTGCTTGAGAGTGCAGCCCTAAGTGGGTGGTAAACTCCATCTAAGGCTAAATATGACCACGAGACCGATAGCGAACAAGTACCGTGAGGGAAAGTTGAAAAGAACTTTGAAGAGAGAGTTCAATAGTACGTGAAACCGTTCAGGGGTAAACCTGAGAAGCCCGAAAGGTCGAAAGGGGAGATTCAGCGTG-TCTCGATG-CAGGCGCTGGACGGTCGCGTGACGGCAGACGTACGCGTCTACCGCACCTTCCGTCCTCCGAACCTGCGTCGAACGCGTGCACTTCTCCCCCTGTAGGACGTCGCGATCTGTTGGGTGTCGGTCTAAGGCCCGCGGTGGAGCCCGTTCGG-ACGGTTCGC--CGTACCGGACGAACCCGCGGTGTTTCCCGATCGGCTCGCTCGACGGTATACAGATGGCGCGAGGCCGCTATT---TTAA-TTAGCGTCCGACCTTCGGCAAGCGCGCCCGTCGTTGACGGTGATCGGACCTGGTGCCGGCCCCGTCCACGGGCGGCTGTTCGCTGAGGTGTTCTCGGACAG-ACCTCG--TTGAAACGCCGATCTGCGACGCTATAGCTTTGGGTACTTTCAGGACCCGTCTTGAAACACGGACCAAGGAGTCTAGCATGTGCGCGAGTCATTGGGACATGACTAAACCTAAAGGCGCAATGAAAGTGAAAGTCAGCCTCGCGCTGACTCAGGGAGGATGGGCGGTC-GTTACGGCTGCCGCCTCGCACTCCCGGGGCGTCTCGTTCTCATTGCGAGATGAGGCGCACCAAGAGCGTACACGCTGGGACCCGAAAGA-----------------------------------------------------------------------------------------------------------------------------------------------------------------------------------------------------------------------------------------------------------------------------------------------------------------------------------------------------------------------CTTTTTTTAGAAATAGCCACATGAAAGTTACTACTTTTACAGGATAGAGCATCTCCTTTAATAGAACAATTATCATTCTTCCATGATCATACTCTACTAATTCTAGTAATTATCACTATTCTAGTTGGACAAATAATAATAGGATTATTCTTCAATAAATTAACCCATCGATTTTTACTTGAAGGCCAAATAATTGAAGTAATTTGAACAATTCTACCCGCAATTACCCTAATCTTCATTGCCCTTCCATCATTACGATTAATTTATATTCTAGATGAAACTAACAACCCTTTAATCACAATTAAAACAATAGGACATCAATGATATTGATCATATGAATATTCAGACTTCAAAAACATTGAATTCGACTCTTATATAATCCCTGGCAATGAAATAACCAATTTCAACTTTCGTTTATTAGACGTAGATAACCGAATAGTAGTTCCATTTATATCTCAAGTACGAATATTAATCTCAGCAGCCGATGTAATCCACTCATGAACAGTACCTTCCCTAGGAGTAAAAATCGACGCAACTCCAGGACGACTAAATCAAGCAAGATTCATCTCCACCCGATCAAGACTACTATATGGACAGTGCTCTGAAATTTGCGGAGCAAATCATAGATTCATACCTATTGTAGTCGAAAGAATTTCCCCTTCATTCTTCATTAAATGA----------------------GGATTTGGTATAATTTCCCATATTATTAGACAAGAAAGAGGAAAAAAGGAAGCATTCGGGACCCTTGGAATAATTTATGCTATAATAGCAATCGGATTGCTAGGATTTGTTGTATGAGCACACCATATATTTACAGTAGGAATAGACGTTGATACACGAGCCTACTTCACCTCTGCAACTATAATCATTGCCGTTCCCACTGGAATTAAAATTTTCAGATGATTAGCAACTCTACATGGAACTCAAATAAACTATAGGCCTTCAATACTATGGGCATTAGGATTCGTATTTTTATTCACCGTAGGAGGATTAACAGGAGTAATCCTTGCTAATTCTTCAATCGACATCATATTACATGATACATACTACGTAGTAGCCCACTTCCATTATGTTCTCTCAATAGGAGCAGTATTTGCCATCATAGGAGGATTAGTCCATTGATTTCCCTTATTTACAGGATTATCTCTTAACCCCAAATTATGTAAAACTCAGTTCATAATCATATTCCTAGGAGTAAATTTAACCTTCTTCCCTCAGCATTTTTTAGGCTTAAGAGGTATACCACGACGATATTCAGACTACCCAGATGCCTACACAATATGAAACATTATCTCATCTATTGGATCAATCATTTCCCTTGTTGGAGTCTTACTCTTAATTTTCATTGTATGAGAAAGATTCACATCTTCCCGAAAAACCTTAATTCCTTTAAATATATCATCCTCAATCGAATGATTGCAAAACACACCTCCTGCCGAACATAGTTATTCTGA--------------------------------------------------------------------------------------------------------------------------------------------------------------------------------------------------------------------------------------------------------------------------------------------------------------------------------------------------------------------------------------------ATGTCTGGTTCCTGCACCATCAAGACGTGCTGGATGCGACTACCTCCATTCCGCCTCATCGGCGATATTTTAAAAGATCGCTTTGATGGTGCTTCCCACGTAGCTGCTTCTAACTCCGGTTACCACCGGAGCAGCAATAACGCACATCGGAATCGGCCTCCAAAGAATCCGAAAATCAATTCCGTTAGCGGAAACAGTATTCACACTAAAAGAGAAAGTAGACGCAAACACAAGTACGGCTTTCAGTTAAAGCCCTTCAATGCTGAACACAAACCTCCTGGAGTCAAAGATCTTGTCTATTACGAGATGTCTCCAGGATTTTGCGAGAAAAACCCGAAACTGGGTATTCAAGGTACTCATGGGCGATTATGTAATGATACGTCCATGGGTGTTGATGGATGTGATATTATGTGTTGTGGACGAGGATACCGTACCCAGGAGGTAGTAGTGTTTGAGAGATGTAACTGTACGTTC
