# Supplementary material for: Phylogenetic revision of the psammophilic Trogloderus LeConte (Coleoptera: Tenebrionidae), with biogeographic implications for the Intermountain Region
Source: PeerJ. 2019 Nov 13;7:e8039. doi: 10.7717/peerj.8039 (PMC6858821; doi:10.7717/peerj.8039)
Supplement: Supplemental Information 3 — Alignments and input files are provided for molecular phylogenetic and historical biogeographic analyses presented in this study. [file peerj-07-8039-s003.zip › Trogloderus_Molecular_Data_Analyses/BEAST/Trogloderus_Yule_BEAST.xml]

<?xml version="1.0" encoding="UTF-8" standalone="no"?><beast beautitemplate='Standard' beautistatus='noAutoSetClockRate' namespace="beast.core:beast.evolution.alignment:beast.evolution.tree.coalescent:beast.core.util:beast.evolution.nuc:beast.evolution.operators:beast.evolution.sitemodel:beast.evolution.substitutionmodel:beast.evolution.likelihood" required="" version="2.4">


    <data
id="rev4-2part-NOOG">
                        <sequence id="seq_T_tuberculatus_CaliforniaCityCA_E177" taxon="T_tuberculatus_CaliforniaCityCA_E177" totalcount="4" value="----------------------------------------------------------------------------------------------------------------------------------------------------------------------------------------------------------------------------------------------------------------------------------------------------------------------------------------------------------------------------------------------------------------------------------------------------------------------------------------------------------------------------------------------------------------------------------------------------------------------------------------------------------------------------------------------------------------------------------------------------------------------------------------------------------------------------------------------------------------------------------------------------------------------------------------------------------------------------------------------------------------------------------------------------------------------GCATATTTTAGAGCTAAATCAATTCTTAAAAAC-AAAGAATTTACTATCAAATCCATTTTAAAATTAATTTTAAATTAATAAACTACAC-ATAAAAATATTGTAACCCATTTTAACTTTAACATAAACTACACCTTGATCTGAATTCAATTCTAATAAAAAATCCTAAAAATTATAATTTTACAAAAATTTTTAATAACGACGATATATAAATTCAAAGTTAAAGTAAAACTTATCGTGGACTATCGATTAAAAAACAGGTTCCTCTGAATAGACTAAAATACCGCCAAACTTTTTAATTTTAAAGATCATAACTCATAATAATTCTAGTCAATT-TAATAACACTTCAACTTTTTTTAGAAATAGCCACATGAAACTTACTCCTTCTTCAAGATAGAGCATCCCCTTTRATAGAACAACTATCATTCTTCCATGATCATACCCTTTTGATCCTAGTAATTATCACCATCTTAGTRGGACAAATAATAATAGGTCTATTTTTCAATAAATTAACCCACCGATTTTTACTTGAAGGTCAAATAATTGAAGTAATCTGAACCATTTTACCCGCAATTACCCTAATTTTYATTGCTCTCCCATCTCTACGATTAATCTATATCTTAGATGAGACCAACAACCCTTTAATTACAATCAAAACTGTCGGCCATCAGTGATACTGATCATATGAATATTCAGACTTTAAAAACATTGAATTTGATTCTTATATAATCCCTACTAATGAATTAACAAAATTTAATTTTCGACTATTAGACGTTGACAACCGAATAGTAGTACCATTCATATCACAAATTCGAATACTAATTTCAGCAGCTGATGTCATTCACTCCTGAACAGTCCCATCCCTYGGAGTAAAGATTGATGCAACTCCTGGACGWCTTAATCAAGTCAGATTTATTCCTACACGTTCAAGAATCTTATATGGTCAATGCTCTGAAATTTGTGGAGCAAACCATAGATTTATACCTATTGTAGTAGAAAGAATTTCTCCRTCATTCTTTATTAAATGAATCTCTAAAATAATTGAAATTT------------------------------------------------------------------------------------------------------------------------------------------------------------------------------------------------------------------------------------------------------------------------------------------------------------------------------------------------------------------------------------------------------------------------------------------------------------------------------------------------------------------------------------------------------------------------------------------------------------------------------------------------------------------------------------------------------------------------------------------------------------------------------------------------------------------------CAAGCAGACGGCTCGTAAATCTACGGGCGGCAAGGCTCCCAGGAAGCAGTTGGCCACCAAAGCCGCGAGGAAGAGCGCTCCAGCCACCGGTGGCGTCAAGAAGCCTCACAGATACAGGCCCGGCACCGTCGCCCTCCGCGAGATCCGTCGTTACCAGAAGAGCACCGAACTTTTGATCCGCAAGCTCCCCTTCCAACGCTTGGTCCGCGAAATCGCCCAAGACTTCAAGACCGACTTGCGTTTCCAAAGCTCGGCCGTCATGGCGTTGCAAGAAGCCAGCGAGGCTTATTTGGTCGGTCTTTTCGAAGACACCAACTTGTGCGCCATCCACGCCAAACGCGTCACCATCATG---------------------------------------------------------------------------------------------------------------------------------------------------------------------------------------------------------------------------------------------------------------------------------------------------------------------------------------------------------------------------------------------------------------------------------------------------------------------------------------------------"/>
                        <sequence id="seq_T_costatus_WinnemuccaNV_E176" taxon="T_costatus_WinnemuccaNV_E176" totalcount="4" value="----------------------------------------------------------------------------------------------------------------------------------------------------------------------------------------------------------------------------------------------------------------------------------------------------------------------------------------------------------------------------------------------------------------------------------------------------------------------------------------------------------------------------------------------------------------------------------------------------------------------------------------------------------------------------------------------------------------------------------------------------------------------------------------------------------------------------------------------------------------------------------------------------------------------------------------------------------------------------------------------------------------------------------------------------------------------GCATATTTTAGAGCTAAATCAACACTTAAAAAT-AAAGAATTTACTATCAAATCCATTTTAAAATTAATTTTAAATTAAAAAACCACAT-ATAAAAATAATGTAACCCATTTTAACTTCAACATAAACTACACCTTGATCTGAACTCAATTCTAATAAAAAATATTAAAAATTATAATTTTAAAAAAATTTTTATTAACAACGATATATAAATTTAAAGTTAAAGTAAAACTTATCGTGGACTATCGATTAAAAAACAGGTTCCTCTGAATAGACTAAAATACCGCCAAATTTTTTAATTTTAAAGAACATAACTCATAATAATTTTAGCTAACT-CAATAACACTTTCACTTTTTTTAGAAATAGCTACATGAAAATTACTACTTCTACAAGATAGAGCATCCCCTTTAATAGAACAATTATCATTCTTCCATGATCATACTCTACTAATTCTAGTAATTATTACTATTCTAGTTGGACAAATAATAATAGGCTTGTTTTTCAATAAATTAACCCATCGATTTTTACTTGAAGGACAAATAATTGAAGTAATTTGAACCATTCTACCCGCAATTACCCTAATCTTCATTGCCCTTCCATCATTACGATTAATTTATATTCTAGATGAAACCAACAGCCCTTTAATCACAATCAAAACTATAGGACATCAATGATATTGATCATATGAATATTCGGACTTCAAAAATATTGAATTTGACTCTTATATAATTCCAGGCAATGAAATAACAAAATTCAACTTTCGTTTATTAGACGTAGATAACCGAATAGTAGTCCCATTCATATCCCAAATCCGAATATTAATCTCAGCTGCTGACGTAATTCACTCGTGAACAGTACCTTCTCTAGGAGTAAAAATCGACGCAACCCCAGGACGATTAAACCAAGTAAGATTCATCTCCACCCGATCAAGACTACTATATGGACAATGCTCTGAAATTTGTGGAGCAAATCATAGATTTATACCTATTGTAGTTGAAAGAATTTCCCCTACATTCTTCATCAAATGAATCTCTAAAATAATTGAAATAT-------------------------------------------------------------------------------------------------------------------------------------------------------------------------------------------------------------------------------------------------------------------------------------------------------------------------------------------------------------------------------------------------------------------------------------------------------------------------------------------------------------------------------------------------------------------------------------------------------------------------------------------------------------------------------------------------------------------------------------------------------------------------------------------------------------------------AAGCAGACGGCTCGTAAATCTACGGGCGGCAAGGCTCCCAGAAAGCAGTTGGCCACCAAAGCCGCGAGGAAGAGCGCTCCAGCCACCGGTGGCGTCAAGAAGCCTCACAGATACAGGCCCGGCACCGTCGCCCTCCGCGAGATCCGTCGTTACCAGAAGAGCACCGAACTTTTGATCCGCAAGCTCCCCTTCCAACGCTTGGTCCGCGAAATCGCCCAAGACTTCAAGACCGACTTGCGTTTCCAAAGCTCGGCCGTCATGGCATTGCAAGAAGCCAGCGAGGCTTATTTGGTCGGTCTTTTCGAAGACACCAACTTGTGCGCCATCCACGCCAAACGCGTCACCATCAT----------------------------------------------cgactacctccattccgcctcatcgGCGATATTTTAAAAgatcgcTTTGAtggtgcttcccaCGTAGCTGCTTCTAACTCCGGTTACCACCGGAGCAGCAATAACGCACATCGGAATCGACCTCCAAAGAATCCGAAAATCAATTCCGTTAGCGGAAACAGTATTCACACTAAAAGAGAAAGTAGACGCAAACACAAGTACGGCTTTCAGTTAAAGCCCTTCAATGCTGAACACAAACCTCCTGGAGTCAAAGATCTTGTCTATTACGAGATGTCTCCAGGATTTTGCGAGAAAAACCCGAAACTGGGTATTCAAGGTACTCATGGGCGATTATGTAATGATACGTCCATGGGCGTTGATGGATGTGATATTATGTGTTGTGGaCGAGGATaccggacccaggaggtAGTagtgtttgagagatgtaactgtacg---"/>
                        <sequence id="seq_T_verpus_SanJuanNM_E91" taxon="T_verpus_SanJuanNM_E91" totalcount="4" value="------------------------------------------------------------------------------------------------------------------------------------------------------------------------------------------------------------------------------------------------------------------------------------------------------------------------------------------------------------------------------------------------------------------------------------------------------------------------------------------------------------------------------------------------------------------------------------------------------------------------------------------------------------------------------------------------------------------------------------------------------------------------------------------------------------------------------------------------------------------------------------------------------------------------------------------------------------------------------------------------------------------------------------------------------------------------------------------------------------------------------------------------------------------------------------------------------------------------------------------------------------------------------------------------------------------------------------------------------------------------------------------------------------------------------------------------ATAGCTACATGAAATTTACTTCTTCTTCAAGATAGAGCATCCCCTTTAATAGAACAACTATCATTTTTCCATGACCATACCCTTCTAATCCTGGTAATTATTACTATCCTTGTAGGACAAATAATAATAGGTCTATTTTTCAATAAATTAACCCACCGATTCTTATTGGAAGGTCAAATAATTGAAGTAATCTGAACCATTTTACCCGCAATTACTTTAATTTTTATTGCCCTCCCATCTCTACGACTAATTTATATTTTAGATGAAACAAATAATCCGCTAATTACAATCAAAACTGTTGGCCATCAATGATATTGATCCTATGAATACTCAGACTTCAAAAATATTGAATTTGATTCTTATATGATTCCCACTAATGAATTGACAAAATTCAATTTTCGACTATTAGATGTTGATAACCGAATAGTAGTGCCATTCATATCACAAATTCGAATACTAATTTCAGCAGCTGATGTCATTCACTCATGAACAGTTCCATCCCTTGGAGTAAAAATTGATGCAACTCCTGGACGACTAAATCAAGTTAGATTTATCTCTACACGTTCAAGAATCTTATATGGTCAGTGCTCCGAAATTTGCGGAGCAAATCATAGATTTATACCTATTGTAGTAGAAAGAATTTCCCCCTCATTCTTCATTAAATGAATCTCTAAAATAATTGAAATTT------------------------------------------------------------------------------------------------------------------------------------------------------------------------------------------------------------------------------------------------------------------------------------------------------------------------------------------------------------------------------------------------------------------------------------------------------------------------------------------------------------------------------------------------------------------------------------------------------------------------------------------------------------------------------------------------------------------------------------------------------------------------------------------------------------------------------------tcgtaaatctacgggcggcaaggctcccaggaAGCAGTTGGCCaccaAAGCCGCGAGGAAGAGCGCTCCAGCCACCGGTGGCGTCAAGAAGCCTCACAGATACAGGCCCGGCACCGTCGCCCTCCGCGAGATCCGTCGTTACCAGAAGAGCACCGAACTTTTGATCCGCAAGCTCCCCTTCCAACGCTTGGTCCGCGAAATCGCCCAAGACTTCAAGACCGACTTGCGTTTCCAAAGCTCGGCCGTCATGGCgttgCAAGAAGCCAGCGAGGCTTATTtggtcggtcttttcgaagacaccaacttgtgcgccatccacgccaaacgc---------------------------------------------------------cgactacctccattccgcctcatcgGCGATATTTTAAAAgATCGCTTTGATGGTGcttcccACGTAGCTGCTTCTAACTCCGGTTACCACCGGAGCAGCAATAACGCACATCGGAATCGACCTCCAAAGAATCCGAAAATCAGTTCCGTTAGCGGAAACAGTATTCACACTAAAAGAGAAAGTAGACGCAAACACAAGTACGGGTTTCAGTTAAAGCCCTTCAATGCTGAACACAAACCTCCTGGAGTCAAAGATCTTGTCTATTACGAGATGTCTCCAGGATTTTGCGAGAAAAACCCGAAACTGGGTATTCAAGGTACTCATGGGCGATTATGTAATGATACGTCCATGGGTGTTGATGGATGTGATATTATGTGTTGTgGACGAGGATaccgtacCCaggaggtAGTagtgtttgagagatgtaactgtacg---"/>
                        <sequence id="seq_T_kandai_Olancha_E81" taxon="T_kandai_Olancha_E81" totalcount="4" value="TCCCTCAGTAGCGGCGAGCGAACAGGGATAAGCCCAGCACCGAATCCCGCGGCCGAAACCGGACGCCGGGAAATGTGGTGTTAGGGAGGGTCCGTCATCCCGAGATCGTGCGGCGCGTCCAAGTCCATCTTGAACGGGGCCACAGCCCATAGAGGGTGCCAGGCCCGTAGCGACC-GCTGCCGATAACGGGAGGATCTCTCCTCAGAGTCGGGTTGCTTGAGAGTGCAGCCCTAAGTGGGTGGTAAACTCCATCTAAGGCTAAATATGACCACGAGACCGATAGCGAACAAGTACCGTGAGGGAAAGTTGAAAAGAACTTTGAAGAGAGAGTTCAATAGTACGTGAAACCGTTCAGGGGTAAACCTGAGAAGCCCGAAAGGTCGAAAGGGGAGATTCAGCGTG-TCTCGATG-CAGGCGCTGGACGGTCGCGTGACGGCAGGCGTACGCGTCTACCGCACCTTCCGTTCTCCGAACCTGCGTCGAACGCGTGCACTTCTCCTCCTGTAGGACGTCGCGATCTGTTGGGTGTCGGTCTAAGGCCCGCGGTGGAGCCCGTTCGG-ACGGTTCGC--CGTACCGGACGAACCCGCGGTGTTTCCCGATCGGCTCGCTCGACGGTATACAGATGGCGCGAGGCCGCTATT---TTAA-TTAGCGTCCGACCTTCGGCAAGCGCGCCCGTCG-TGACGGTGATCGGACCTGGTGCCGGTCCCGTCCACGGGCGGCTGTTCGCTGAGGTGTTCTCGGACAG-ACCTCG--TTGAAACGCCGATCTGCGACGCTATAGCTTTGGGTACTTTCAGGACCCGTCTTGAAACACGGACCAAGGAGTCTAGCATGTGCGCGAGTCATTGGGACATGACTAAACCTAAAGGCGCAATGAAAGTGAAAGTCAGCCTCGCGCTGACTCAGGGAGGATGGGCGGTC-GTTACGGCTGCCGCCTCGCACTCCCGGGGCGTCTCGTTCTCATTGCGAGATGAGGCGCACCAAGAGCGTACACGCTGGGACCCGAAAGA---------GCATATTTTAGAGCTAAATCAACACTTAAAAAT-AAAGAATTTACTATCAAATCCATTTTAAAATTAATTTTAAATTAAAAAACCACAT-ATATTAATAATGTAACCCATTTTAACTTTAACATAAACTACACCTTGATCTGAATTCAATTCTAATAAAAAATATTAAAAATTAAAGTTTTAAAAAAATTTTTATTAACAACGATATATAAATTTAAAATTAAAGTAACAATTATCGTGGACTATCGATTAAAAAACAGGTTCCTCTGAATAGACTAAAATACCGCCAAATTTTTTAATTTTAAAGAACATAACTCATAATAATTATAGCCAATT-TAATAACACTTTTA------------ATAGCCACATGAAAACTACTACTTCTTCAAGATAGAGCATCCCCTTTAATAGAACAATTATCATTCTTTCATGACCACACTCTCCTAATTTTAGTGATCATTACCATTCTAGTTGGACAGATAATGATAGGTTTATTCTTTAATAAATTGACCCATCGATTCCTACTTGAAGGACAAATAATTGAAGTAATTTGAACTATTTTACCCGCAATTACCCTAATCTTCATTGCCCTACCATCTTTACGATTAATTTATATTCTAGATGAAACCAATAACCCCTTAATCACAATCAAAACAATAGGACACCAATGATATTGGTCATATGAATACTCAGACTTCAAAAATATTGAATTCGACTCTTACATAATTCCTAATAACGAAATAATAAAATTTAACTTTCGCTTATTAGACGTAGACAACCGAATAGTAGTACCATTTATATCCCAAATTCGAATATTAATTTCGGCAGCTGATGTAATTCACTCGTGAACAGTCCCCTCCTTAGGAGTAAAAATTGATGCAACCCCAGGACGATTAAACCAAGTAAGATTCATCTCCACACGATCAAGATTACTATATGGACAATGCTCTGAAATTTGTGGAGCAAATCATAGATTTATACCCATTGTAGTTGAAAGAATTCCCCCTC---------------------------------------------------------------------------------------------------------------------------------------------------------------------------------------------------------------------------------------------------------------------------------------------------------------------------------------------------------------------------------------------------------------------------------------------------------------------------------------------------------------------------------------------------------------------------------------------------------------------------------------------------------------------------------------------------------------------------------------------------------------------------------------------------------------------------------------------------------------CAAGCAGACGGCTCGTAAATCCACGGGCGGCAAGGCTCCCAGGAAGCAGTTGGCTACCAAAGCCGCGAGGAAGAGCGCTCCAGCCACCGGTGGCGTGAAGAAGCCTCACAGATACAGGCCCGGCACCGTCGCCCTCCGCGAGATCCGTCGTTACCAGAAGAGCACCGAACTTTTGATCCGCAAGCTCCCCTTCCAACGCTTGGTCCGCGAAATCGCCCAAGACTTCAAGACCGACTTGCGTTTCCAAAGCTCGGCCGTCATGGCATTGCAAGAAGCCAGCGAGGCTTATTTGGTCGGTCTTTTCGAAGACACCAACTTGTGTGCCATCCACGCCAAACGTGTCACCATCATGC--------ATGTCTGGTTCCTGCACCATCAAGACGTGCTGGATGCGACTACCTCCATTCCGCCTCATCGGCGACATTTTAAAAGATCGCTTTGATGGTGCTTCCCACGTAGCTGCTTCTAACTCCGGTTACCACCGGAGCAGCAATAACGCACATCGGAATCGACCTCCAAAGAATCCGAAAATCAATTCCGTCAGCGGAAACAGTATTCACACTAAAAGAGAAAGTAGACGCAAACACAAGTACGGCTTTCAGTTAAAGCCCTTCAATGCTGAACACAAACCTCCTGGAGTCAAAGATCTTGTCTATTACGAGATGTCTCCAGGATTTTGCGAGAAAAACCCGAAACTGGGTATTCAAGGTACTCATGGGCGATTATGTAATGATACGTCCATGGGTGTTGATGGATGTGATATTATGTGTTGTGGACGAGGATACCGTACCCAGGAGGTAGTAGTGTTTGAGAGATGTAACTGTACGTTC"/>
                        <sequence id="seq_T_vandykei_RiceCA_E178" taxon="T_vandykei_RiceCA_E178" totalcount="4" value="--CCTCAGTAGCGGCGAGCGAACAGGGATAAGCCCAGCACCGAATCCCGCGGCCGAAACCGGACGCCGGGAAATGTGGTGTTAGGGAGGGTCCGTCATCCCGAGATCGTGCGGCGCGTCCAAGTCCATCTTGAACGGGGCCACAGCCCATAGAGGGTGCCAGGCCCGTAGCGACC-GCTGCCGATAACGGGAGGATCTCTCCTCAGAGTCGGGTTGCTTGAGAGTGCAGCCCTAAGTGGGTGGTAAACTCCATCTAAGGCTAAATATGACCACGAGACCGATAGCGAACAAGTACCGTGAGGGAAAGTTGAAAAGAACTTTGAAGAGAGAGTTCAATAGTACGTGAAACCGTTCAGGGGTAAACCTGAGAAGCCCGAAAGGTCGAAAGGGGAGATTCAGCGTG-TCTCGATG-TAGGCGCTGGACGGTCGCGTGACGGCAGGCGTACGCGTCTACCGCACCTTCCGTTCTCCGAACCTGCGTCGAACGCGTGCACTTCTCCCCCTGTAGGACGTCGCGATCTGTTGGGTGTCGGTCTAAGGCCCACGGTGGAGCCCGTTCGG-ACGGTTCGC--CGTACCGGACGAACCCGTGGTGTTTCCCGATCGGCTCGCTCGACGGTATACAGATGGCGCGAGGCCGCTATTG--TTAA-TTAGCGTCCGACCTTCGGCAAGCGCGCCCGTCGTTGACGGTGATCGGACCTGGTCTCGGTCCCGTCCGCGGGCGGCTGTTCGCTGAGGTGTTCTCGGACAG-ACCTCG--TTGAAACGCCGATCTGCGACGCTATAGCTTTGGGTACTTTCAGGACCCGTCTTGAAACACGGACCAAGGAGTCTAGCATGTGCGCGAGTCATTGGGACATGACGAAACCTAAAGGCGCAATGAAAGTGAAAGTCAGCCTCGCGCTGACTCAGGGAGGATGGGCGGTC-GTTACGGCTGCCGCCTCGCACTCCCGGGGCGTCTCGTTCTCATTGCGAGATGAGGCGCACCAAGAGCGTACACGCTG---------------------GCATATTTTAGAGCTAAATCAATACTTAAAAAT-AAAGAATTTACTATCAAATCCATTTTAAAATTAATTTTAAATTAAAAAACTACAT-ATAAAAATAATGTAACCCATTTTATCTTTAACATAAACTACACCTTGATCTGAATTCAATTCTAATAAAAAATATTAAAAATTATAATTCTAAAAAAATTTTTATTAACGACGATATATAAATTTAAAATTAAAGTAAAAATTATCGTGGACTATCGATTAAAAAACAGGTTCCTCTGAATAGACTAAAATACCGCCAAATTTTTTAATTTTAAAGAACATAACTCATAATAATTTTAGTTAATT--AATAACACTTAAACTTTTTTTAGAAATAGCTACATGAAAACTACTTCTTCTTCAAGATAGAGCATCCCCTTTAATAGAACAATTATCATTCTTTCATGACCATACCCTTTTAATTCTAGTAATTATTACTATTTTAGTAGGACAAATAATAATAAGACTGTTTTTCAATAAATTAACCCATCGATTCCTTCTTGAAGGACAAATAATTGAAGTAATTTGAACCATTTTACCTGCAATTACCCTAATCTTCATTGCCCTTCCTTCATTACGATTAATCTATATCCTAGATGAAACAAATAACCCCTTAATTACAATCAAAACAGTAGGCCATCAATGATATTGATCATATGAATATTCAGATTTCAAAAACATTGAATTTGACTCCTATATAATTCCTAGTAATGAAATAATAAAATTCAACTTTCGTCTCCTAGATGTTGACAACCGTATAGTAATTCCATTTATATCCCAAATCCGAATACTAGTCTCAGCAGCTGACGTAATTCACTCATGGACCGTACCCTCGCTAGGAGTTAAAATTGATGCAACTCCAGGACGACTAAATCAAGTAAGATTCATTTCCACTCGATCAAGACTCTTATATGGACAATGTTCTGAAATCTGCGGAGCAAATCATAGATTTATACCTATTGTAGTCGAAAGAATTTCTCCATCCTTCTTCATCAAATGAATTTCTAAAATAATTGAAGTAT-------------------------------------------------------------------------------------------------------------------------------------------------------------------------------------------------------------------------------------------------------------------------------------------------------------------------------------------------------------------------------------------------------------------------------------------------------------------------------------------------------------------------------------------------------------------------------------------------------------------------------------------------------------------------------------------------------------------------------------------------------------------------------------------------------------------------AAGCAGACGGCGCGTAAATCTACGGGCGGCAAGGCTCCCAGGAAGCAGTTGGCCACCAAAGCCGCGAGGAAGAGCGCTCCGGCCACCGGTGGCGTCAAGAAGCCTCACAGATACAGGCCCGGCACCGTCGCCCTCCGCGAGATCCGTCGTTACCAGAAGAGCACCGAACTTTTGATCCGCAAGCTACCCTTCCAACGCTTGGTCCGCGAAATCGCCCAAGACTTCAAGACCGACTTGCGTTTCCAAAGCTCGGCCGTCATGGCATTGCAAGAAGCCAGCGAGGCTTATTTGGTCGGTCTTTTCGAAGACACCAACTTGTGCGCCATCCACGCCAAACGCGTCACCATCA----------------TGGTTCCTGCACCATCAAGACGTGCTGGATGCGACTACCTCCATTCCGCCTCATCGGCGATATTTTAAAAGATCGCTTTGATGGTGCTTCCCACGTAGCTGCTTCTAACTCCGGTTACCACCGGAGCAGCAATAACGCACATCGGAATCGACCTCCAAAGAATCCGAAAATCAATTCCGTTAACGGAAACAGTATTCACACCAAAAGAGAAAGTAGGCGCAAACACAAGTACGGTTTTCAGCTGAAGCCCTTCAATGCTGAACACAAACCTCCTGGAGTCAAAGATCTTGTCTATTACGAGATGTCTCCAGGATTTTGCGAGAAAAACCCGAAACTGGGTATTCAAGGTACTCATGGGCGATTATGTAATGATACGTCCATGGGCGTTGATGGATGTGATATTATGTGTTGTGGACGAGGATACCGTACCCAGGAGGTAGTAGTGTTTGAAAGATGTAACTGTACGTTC"/>
                        <sequence id="seq_T_vandykei_CroneseCA_E179" taxon="T_vandykei_CroneseCA_E179" totalcount="4" value="----------------------------------------------------------------------------------------------------------------------------------------------------------------------------------------------------------------------------------------------------------------------------------------------------------------------------------------------------------------------------------------------------------------------------------------------------------------------------------------------------------------------------------------------------------------------------------------------------------------------------------------------------------------------------------------------------------------------------------------------------------------------------------------------------------------------------------------------------------------------------------------------------------------------------------------------------------------------------------------------------------------------------------------------------------------------GCATATTTTAGAGCTAAATCAATACTTAAAAAT-AAAGAATTTACTATCAAATCCATTTTAAAATTAATTTTAAATTAAAAAACTACAT-ATAAAAATAATGTAACCCATTTTACCTTTAACATAAACTACACCTTGATCTGAATTCAATTCTAATAAAAAATATTAAAAATTATAATTCTAAAAAAATTTTTATTAACGACGATATATAAATTTAAAATTAAAGTAAAAATTATCGTGGACTATCGATTAAAAAACAGGTTCCTCTGAATAGACTAAAATACCGCCAAATTTTTTAATTTTAAAGAACATAACTCATAATAATTTTAGTTAATT--AATAACACTTAAA--TTTTTTAGAAATAGCTACATGAAAACTACTTCTTCTTCAAGATAGAGCATCCCCTTTAATAGAACAATTATCATTCTTTCACGACCATACCCTTTTAATTCTAGTAATTATTACTATTTTAGTAGGACAAATAATAATAGGACTATTTTTCAATAAATTAACCCATCGATTCCTTCTTGAAGGACAAATAATTGAAGTAATTTGAACCATTTTACCTGCAATTACCCTAATCTTCATTGCCCTACCTTCATTACGATTAATCTATATCCTAGATGAAACAAATAACCCCCTAATTACAATCAAAACAGTAGGCCATCAATGATATTGATCATATGAATATTCAGATTTCAAAAACATTGAATTTGACTCCTATATAATTCCTAGTAATGAAATAATAAAATTCAACTTCCGTCTCCTAGATGTCGATAACCGTATAGTAATTCCATTTATATCCCAAATCCGAATACTAGTCTCAGCAGCTGACGTAATTCACTCATGAACTGTACCCTCGCTAGGAGTTAAAATTGATGCAACTCCAGGACGACTAAATCAAGTAAGATTCATTTCCACTCGATCAAGACTCTTATATGGACAGTGTTCTGAAATCTGCGGAGCAAATCATAGATTTATACCTATTGTAGTCGAAAGAATTTCTCCATCCTTCTTCATCAAATGAATTTCTAAAATAATTGAAGTATGGATTCGGTATAATTTCACATATTATTAGACAAGAAAGAGGAAAAAAAGAAGCATTTGGAACCCTTGGAATAATTTATGCCATAATAGCAATTGGATTACTAGGATTTGTTGTATGAGCACATCATATATTCACAGTAGGAATAGACGTAGATACCCGTGCTTACTTCACATCAGCAACTATAATCATTGCTGTACCTACAGGAATCAAAATTTTTAGATGGCTAGCCACTCTTCATGGAACACAATTAAATTACAGCCCCTCAATACTCTGGGCATTAGGATTCGTATTCCTATTTACCGTAGGAGGATTAACAGGAGTTATCTTAGCTAATTCCTCAATTGACATCATATTACATGATACATACTACGTAGTAGCCCATTTCCATTATGTCCTATCAATAGGAGCCGTATTCGCCATTATAGGAGGATTAGTTCATTGATTCCCCCTATTCACAGGATTAACTTTAAGACAAAAATTATGCAAAGCCCAATTCATAATTATATTTCTAGGAGTAAATATAACCTTCTTCCCCCAGCACTTTTTAGGCCTAAGAGGTATACCACGACGTTACTCAGACTACCCAGATGCATATACATTATGAAATATCATTTCATCAATTGGATCAATCATCTCCCTTATCGGAGTTATACTAATAATCTTTATTGTATGAGAAAGATTCACATCATCACGAAAAACCTTAATTCCCTTAAATATAACTTCATCAATCGAATGACTACAAAATACACCTCCTGCTGAACATAGCTATTCTGAACTTCCCTATACTTTCATCCAAGCAGACGGCGCGTAAATCTACGGGCGGCAAGGCTCCCAGGAAGCAGTTGGCCACCAAAGCCGCGAGGAAGAGCGCTCCGGCCACCGGTGGCGTCAAGAAGCCTCACAGATACAGGCCCGGCACCGTCGCCCTCCGCGAGATCCGTCGTTACCAGAAGAGCACCGAACTTTTGATCCGCAAGCTACCCTTCCAACGCTTGGTCCGCGAAATCGCCCAAGACTTCAAGACCGACTTGCGTTTCCAAAGCTCGGCCGTCATGGCATTGCAAGAAGCCAGCGAGGCTTATTTGGTCGGTCTTTTCGAAGACACCAACTTGTGCGCCATCCACGCCAAACGCGTCACCATCATGCCCAAGGAT------------------------------------------------------------------------------------------------------------------------------------------------------------------------------------------------------------------------------------------------------------------------------------------------------------------------------------------------------------------------------------------------------------------------------------------------------------------------------------------"/>
                        <sequence id="seq_T_major_CroneseCA_E180" taxon="T_major_CroneseCA_E180" totalcount="4" value="---------------------------ATTAGCCCAGCACCGAATCCCGCGGCCGAAACCGGACGCCGGGAAATGTGGTGTTAGGGAGGGTCCGTCATCCCGAGATCGTGCGGCGCGTCCAAGTCCATCTTGAACGGGGCCACAGCCCATAGAGGGTGCCAGGCCCGTAGCGACC-GCTGCCGATAACGGGAGGATCTCTCCTCAGAGTCGGGTTGCTTGAGAGTGCAGCCCTAAGTGGGTGGTAAACTCCATCTAAGGCTAAATATGACCACGAGACCGATAGCGAACAAGTACCGTGAGGGAAAGTTGAAAAGAACTTTGAAGAGAGAGTTCAATAGTACGTGAAACCGTTCAGGGGTAAACCTGAGAAGCCCGAAAGGTCGAAAGGGGAGATTCAGCGTG-TCTCGATG-CAGGCGCTGGACGGTCGCGTGACGGCAGACGTACGCGTCTACCGCACCTTCCGTCCTCCGAACCTGCGTCGAACGCGTGCACTTCTCCCCCTGTAGGACGTCGCGATCTGTTGGGTGTCGGTCTAAGGCCCGCGGTGGAGCCCGTTCGG-ACGGTTCGC--CGTACCGGACGAACCCGCGGTGTTTCCCGATCGGCTCGCTCGACGGTATACAGATGGCGCGAGGCCGCTATT---TTAA-TTAGCGTCCGACCTTCGGCAAGCGCGCCCGTCGTTGACGGTGATCGGACCTGGTGCCGGCCCCGTCCACGGGCGGCTGTTCGCTGAGGTGTTCTCGGACAG-ACCTCG--TTGAAACGCCGATCTGCGACGCTATAGCTTTGGGTACTTTCAGGACCCGTCTTGAAACACGGACCAAGGAGTCTAGCATGTGCGCGAGTCATTGGGACATGACTAAACCTAAAGGCGCAATGAAAGTGAAAGTCAGCCTCGCGCTGACTCAGGGAGGATGGGCGGTC-GTTACGGCTGCCGCCTCGCACTCCCGGGGCGTCTCGTTCTCATTGCGAGATGAGGCGCACCAAGAGCGTACACGCTGGGACCCGAAAGAT----------------------------------------------------------------------------------------------------------------------------------------------------------------------------------------------------------------------------------------------------------------------------------------------------------------------------------------------------------------------CTTTTTTTAGAAATAGCCACATGAAAATTACTACTTTTGCAAGATAGAGCATCTCCTTTAATAGAACAATTATCATTCTTTCATGATCATACTCTACTAATTCTAGTAATTATCACTATTTTAGTTGGACAAATAATAATAGGATTATTCTTCAATAAATTAACCCATCGATTTTTACTTGAAGGACAAATAATTGAAGTCATTTGAACCATTCTACCCGCAATCACCCTAATCTTCATTGCTCTTCCATCATTACGATTAATTTATATTCTAGATGAAACTAATAACCCTTTAATCACAATTAAAACAATAGGACATCAATGATATTGATCATATGAATATTCAGACTTCAAAAATATTGAATTCGACTCTTACATAATCCCCGGCAATGAAATAACCAAATTCAACTTTCGTTTATTAGACGTAGATAACCGAATAGTAGTCCCATTTATATCTCAAGTACGAATATTAATCTCAGCAGCCGACGTAATCCACTCATGAACAGTACCTTCTCTAGGAGTAAAAATCGACGCAACTCCAGGACGATTAAATCAAGCAAGATTCATCTCCACCCGATCAAGACTACTATATGGACAGTGCTCTGAAATTTGCGGAGCAAATCATAGATTTATACCTATTGTAGTCGAAAGAATTTCCCCTTCATTCTTCATCAAATGAATCTCTAAAATAATCGAAATAT----------------------------------------------------------------------------------------------------------------------------------------------TAGACGTTGATACACGAGCCTACTTCACCTCTGCAACTATAATCATTGCCGTTCCCACTGGAATTAAAATTTTCAGATGATTAGCAACTCTACATGGAACTCAAATAAACTATAGACCCTCAATACTATGGGCATTGGGATTCGTATTTTTATTTACCGTAGGAGGATTAACAGGAGTAATCCTTGCTAATTCTTCAATCGACATCATATTACACGATACATACTATGTAGTAGCTCACTTTCATTATGTTCTCTCAATAGGAGCAGTATTTGCCATTATAGGAGGATTAGTCCATTGATTTCCCTTATTTACAGGATTATCCCTTAACCCTAAATTATGTAAAACTCAATTCATAATCATATTCCTGGGAGTAAATTTAACCTTCTTCCCCCAGCACTTTCTAGGCCTAAGAGGAATACCACGACGATATTCAGACTACCCAGATGCCTACACAATATGAAACATTATTTCATCTATTGGATCAATCATCTCCCTTGTTGGAGTCTTACTCTTAATTTTCATTGTATGAGAAAGATTTACAGCTTCTCGAAAAACCTTAATTCCTTTAAATATATCATCCTCAATCGAATGATTACAAAACACACCTCCTGCCGAACATAGTT------------------------------CAGACGGCTCGTAAATCTACGGGCGGCAAGGCTCCCAGGAAGCAGTTGGCCACCAAAGCCGCGAGGAAGAGCGCTCCAGCCACCGGTGGCGTCAAGAAGCCTCACAGATACAGGCCCGGCACCGTCGCCCTCCGCGAGATCCGTCGTTACCAGAAGAGCACCGAACTTTTGATCCGCAAGCTCCCCTTCCAACGGTTGGTCCGCGAAATCGCCCAAGACTTCAAGACCGACTTGCGTTTCCAAAGCTCGGCCGTCATGGCATTGCAAGAAGCCAGCGAGGCTTATTTGGTCGGTCTTTTCGAAGACACCAACTTGTGCGCCATCCACGCCAAACGCGTCACCATCAT----------ATGTCTGGTTCCTGCACCATCAAGACGTGCTGGATGCGACTACCTCCATTCCGCCTCATCGGCGATATTTTAAAAGATCGCTTTGATGGTGCTTCCCACGTAGCTGCTTCTAACTCCGGTTACCACCGGAGCAGCAATAACGCACATCGGAATCGGCCTCCAAAGAATCCGAAAATCAATTCCGTTAGCGGAAACAGTATTCACACTAAAAGAGAAAGTAGACGCAAACACAAGTACGGCTTTCAGTTAAAGCCCTTCAATGCTGAACACAAACCTCCTGGAGTCAAAGATCTTGTCTATTACGAGATGTCTCCAGGATTTTGCGAGAAAAACCCGAAACTGGGTATTCAAGGTACTCATGGGCGATTATGTAATGATACGTCCATGGGTGTTGATGGATGTGATATTATGTGTTGTGGACGAGGATACCGTACCCAGGAGGTAGTAGTGTTTGAGAGATGTAACTGTACGTTC"/>
                        <sequence id="seq_T_major_AlamoNV_E181" taxon="T_major_AlamoNV_E181" totalcount="4" value="-TCCTCAGTAGCGGCGAGCGAACAGGGATTAGCCCAGCACCGAATCCCGCGGCCGAAACCGGACGCCGGGAAATGTGGTGTTAGGGAGGGTCCGTCATCCCGAGATCGTGCGGCGCGTCCAAGTCCATCTTGAACGGGGCCACAGCCCATAGAGGGTGCCAGGCCCGTAGCGACC-GCTGCCGATAACGGGAGGATCTCTCCTCAGAGTCGGGTTGCTTGAGAGTGCAGCCCTAAGTGGGTGGTAAACTCCATCTAAGGCTAAATATGACCACGAGACCGATAGCGAACAAGTACCGTGAGGGAAAGTTGAAAAGAACTTTGAAGAGAGAGTTCAATAGTACGTGAAACCGTTCAGGGGTAAACCTGAGAAGCCCGAAAGGTCGAAAGGGGAGATTCAGCGTG-TCTCGATG-CAGGCGCTGGACGGTCGCGTGACGGCAGACGTACGCGTCTACCGCACCTTCCGTCCTCCGAACCTGCGTCGAACGCGTGCACTTCTCCCCCTGTAGGACGTCGCGATCTGTTGGGTGTCGGTCTAAGGCCCGCGGTGGAGCCCGTTCGG-ACGGTTCGC--CGTACCGGACGAACCCGCGGTGTTTCCCGATCGGCTCGCTCGACGGTATACAGATGGCGCGAGGCCGCTATT---TTAA-TTAGCGTCCGACCTTCGGCAAGCGCGCCCGTCGTTGACGGTGATCGGACCTGGTGCCGGCCCCGTCCACGGGCGGCTGTTCGCTGAGGTGTTCTCGGACAG-ACCTCG--TTGAAACGCCGATCTGCGACGCTATAGCTTTGGGTACTTTCAGGACCCGTCTTGAAACACGGACCAAGGAGTCTAGCATGTGCGCGAGTCATTGGGACATGACTAAACCTAAAGGCGCAATGAAAGTGAAAGTCAGCCTCGCGCTGACTCAGGGAGGATGGGCGGTC-GTTACGGCTGCCGCCTCGCACTCCCGGGGCGTCTCGTTCTCATTGCGAGATGAGGCGCACCAAGAGCGTACACGCTGGGACCCGAAAGATGG--------------------------------------------------------------------------------------------------------------------------------------------------------------------------------------------------------------------------------------------------------------------------------------------------------------------------------------------------------------------CTTTTTTTAGAAATAGCCACATGAAAATTACTACTTTTACAGGATAGAGCATCTCCTTTAATAGAACAATTATCATTCTTCCATGATCATACTCTACTAATTCTAGTAATTATCACTATTTTAGTTGGACAAATAATAATAGGATTATTCTTCAATAAATTAACCCATCGATTCTTACTTGAAGGACAAATAATTGAAGTAATTTGAACAATCCTACCCGCAATTACCCTAATCTTCATTGCCCTTCCATCATTACGACTAATTTATATTTTAGATGAAACTAACAACCCTTTAATCACAATTAAAACAATAGGACATCAATGATATTGATCATATGAATATTCAGACTTCAAAAATATTGAATTCGACTCTTATATAATCCCCGGCAATGAAATAACCAAATTCAACTTTCGTTTATTAGACGTAGATAACCGAATAGTAATCCCATTTATATCTCAAGTACGAATACTAATCTCAGCAGCCGATGTAATCCACTCATGAACAGTACCTTCCCTAGGAGTAAAAATCGATGCAACTCCAGGACGACTAAATCAAGCAAGATTCATCTCCACCCGATCAAGACTACTATATGGACAGTGCTCTGAAATTTGCGGAGCAAATCATAGGTTTATACCTATTGTAGTCGAAAGAATTTCCCCTTCATTCTTCATCAAATGAATCTCTAA-------------------------------------------------------AAAAAAGGAAGCATTTGGAACCCTTGGAATAATTTATGCTATAATAGCAATTGGATTACTAGGATTCGTTGTATGAGCACACCATATATTTACAGTAGGAATAGACGTAGATACACGAGCCTACTTCACCTCTGCAACTATAATCATTGCCGTTCCTACTGGAATTAAAATTTTCAGATGATTAGCAACTCTACACGGAACTCAAATAAATTATAGGCCTTCAATACTATGAGCATTAGGATTCGTATTCTTATTCACCGTAGGAGGATTAACCGGAGTTATCCTTGCTAATTCTTCAATCGACATTATATTACACGATACATACTATGTAGTAGCCCACTTCCATTATGTTCTTTCAATAGGAGCAGTATTTGCCATCATAGGAGGATTAGTACATTGATTTCCCTTATTTACAGGATTATCTCTTAACCCCAAACTATGTAAAACTCAATTCATAATCATATTCCTAGGAGTAAATTTAACCTTCTTCCCTCAGCATTTTTTAGGTTTAAGAGGTATACCACGACGATATTCAGACTACCCAGATGCCTATACAATATGAAACATTATTTCATCTATTGGATCAATCATTTCCCTTGTTGGAGTCTTACTCTTAATCTTCATTGTATGAGAAAGATTTACATCCTCCCGAAAAACCTTAATTACTTTAAATATATCATCCTCAATCGAATGATTACAAAACACACCTCCTGCCGAACATAGTTACTCTG--------------------CAAGCAGACGGCTCGTAAATCTACGGGCGGCAAGGCTCCCAGGAAGCAGTTGGCCACCAAAGCCGCGAGGAAGAGCGCTCCAGCCACCGGTGGCGTCAAGAAGCCTCACAGATACAGGCCCGGCACCGTCGCCCTCCGCGAGATCCGTCGTTACCAGAAGAGCACCGAACTTTTGATCCGCAAGCTCCCCTTCCAACGGTTGGTCCGCGAAATCGCCCAAGACTTCAAGACCGACTTGCGTTTCCAAAGCTCGGCCGTCATGGCATTGCAAGAAGCCAGCGAGGCTTATTTGGTCGGTCTTTTCGAAGACACCAACTTGTGCGCCATCCACGCCAAACGCGTCACCATCATG---------ATGTCTGGTTCCTGCACCATCAAGACGTGCTGGATGCGACTACCTCCATTCCGCCTCATCGGCGATATTTTAAAAGATCGCTTTGATGGTGCTTCCCACGTAGCTGCTTCTAACTCCGGTTACCACCGGAGCAGCAATAACGCACATCGGAATCGGCCTCCAAAGAATCCGAAAATCAATTCCGTTAGCGGAAACAGTATTCACACTAAAAGAGAAAGTAGACGCAAACACAAGTACGGCTTTCAGTTAAAGCCCTTCAATGCTGAACACAAACCTCCTGGAGTCAAAGATCTTGTCTATTACGAGATGTCTCCAGGATTTTGCGAGAAAAACCCGAAACTGGGTATTCAAGGTACTCATGGGCGATTATGTAATGATACGTCCATGGGTGTTGATGGATGTGATATTATGTGTTGTGGACGAGGATACCGTACCCAGGAGGTAGTAGTATTTGAGAGATGTAACTGTACGTTC"/>
                        <sequence id="seq_T_nevadus_SandMtnNV_E182" taxon="T_nevadus_SandMtnNV_E182" totalcount="4" value="-TCCTCAGTAGCGGCGAGCGAACAGGGATAAGCCCAGCACCGAATCCCGCGGCCGAAACCGGACGCCGGGAAATGTGGTGTTAGGGAGGGTCCGTCATCCCGAGATCGTGCGGCGCGTCCAAGTCCATCTTGAACGGGGCCACAGCCCATAGAGGGTGCCAGGCCCGTAGCGACC-GCTGCCGATAACGGGAGGATCTCTCCTCAGAGTCGGGTTGCTTGAGAGTGCAGCCCTAAGTGGGTGGTAAACTCCATCTAAGGCTAAATATGACCACGAGACCGATAGCGAACAAGTACCGTGAGGGAAAGTTGAAAAGAACTTTGAAGAGAGAGTTCAATAGTACGTGAAACCGTTCAGGGGTAAACCTGAGAAGCCCGAAAGGTCGAAAGGGGAGATTCAGCGTG-TCTCGATG-CAGGCGCTGGACGGTCGCGTGACGGCAGGCGTACGCGTCTACCGCACCTTCAGTTCTCCGAACCTGCGTCGAACGCGTGCACTTCTCCCCCTGTAGGACGTCGCGATCTGTTGGGTGTCGGTCTAAGGCCCGCGGTGGAGCCCGTTCGG-ACGGTTCGC--CGTACCGGACGAACCCGTGGTGTTTCCCGATCGGCTCGCTCGACGGTATACAGATGGCGCGAGGCCGCTATT---TCAA-TTAGCGTCCGACCTTCGGCAAGCGCGCCCGTCGTTGACGGTGATCGGACCTGGTGCCGGTCCCGTCCACGGGCGGCTGTTCGCTGAGGTGTTCTCGGACAG-ACCTCG--TTGAAACGCCGATCTGCGACGCTATAGCTTTGGGTACTTTCAGGACCCGTCTTGAAACACGGACCAAGGAGTCTAGCATGTGCGCGAGTCATTGGGACATGACTAAACCTAAAGGCGCAATGAAAGTGAAAGTCAGCCTCGCGCTGACTCAGGGAGGATGGGCGGTC-GTTACGGCTGCCGCCTCGCACTCCCGGGGCGTCTCGTTCTCATTGCGAGATGAGGCGCACCAAGAGCGTACACG--------------------------------------------------------------------------------------------------------------------------------------------------------------------------------------------------------------------------------------------------------------------------------------------------------------------------------------------------------------------------------------CTTTTTTTAGAAATAGCCACATGAAACCTACTTCTTCTTCAAGATAGAGCATCCCCCTTAATAGAACAATTATCATTCTTCCATGATCATACCCTTTTAATCTTAGTAATTATTACTATTCTAGTTGGACAAATAATAATGGGACTATTTTTCAATAAATTAACCCACCGCTTCCTACTAGAAGGTCAAATAATTGAAGTAATCTGAACCATTCTACCTGCAATTACCCTAATCTTTATTGCCCTTCCATCCCTTCGATTAATCTACATTCTAGATGAAACTAACAATCCGCTAATTACTATCAAAACTGTGGGACATCAGTGATACTGATCTTATGAATACTCAGACTTTAAAAATATCGAATTTGACTMTTATATAATTCCTAATAATGAAATAGCAAAATTCAACTTTCGTTTATTAGATGTAGATAATCGAATAGTAGTACCATTCCTATCTCAAGTCCGAATACTAATTTCGGCAGCCGATGTAATCCACTCATGAACAGTACCCTCGTTAGGAGTAAAAATTGATGCAACCCCAGGACGACTAAATCAAGTAAGATTCATCTCCACACGAACAAAACTATTATATGGACAATGTTCCGAAATTTGTGGAGCAAATCATAGATTTATACCTATTGTAGTAGAAAGAATTTCCCCATCATTCTTCATTAAATGAATTTCTAAAATAATCGAAGTAT------------------------------------------AAAAAAGAAGCCTTCGGAACTCTAGGAATAATTTATGCTATAATAGCAATTGGACTACTAGGATTTGTAGTATGAGCACATCATATATTCACCGTAGGAATAGATGTAGATACACGAGCCTACTTTACCTCCGCAACAATAATCATTGCTGTCCCCACTGGTATTAAAATTTTTAGATGATTAGCCACTCTACATGGAACGCAAATAAATTATAGTCCCTCAATACTATGAGCATTAGGATTCGTATTCTTATTTACCGTAGGTGGATTAACAGGAGTAATCCTTGCTAATTCCTCAATTGACATTATACTACATGATACATACTATGTAGTTGCCCATTTCCACTATGTTCTTTCAATAGGAGCAGTATTTGCCATTATAGGAGGATTAGTTCATTGATTCCCCCTATTTACAGGACTATCTTTGAGGCCTAAAATATGCAAAACACAATTCATAATTATATTCCTAGGTGTAAATATAACCTTCTTCCCTCAACACTTTTTAGGATTAAGAGGTATACCACGTCGATACTCAGATTACCCAGATGCTTACACATTATGAAATATTATCTCATCAATCGGATCAATTATTTCCCTTGTTGGAGTCATACTACTAATTTTTATTGTATGAGAAAGATTTACATCATCTCGAAAAACTCTTATCCCCCTAAACATAACCTCATCCATTGAATGATTACAAAGTACACCCCCTGCCGA----------------------------------CAAGCAGACGGCTCGTAAATCAACGGGCGGCAAGGCTCCCAGGAAGCAGTTGGCCACCAAAGCAGCGAGGAAGAGCGCTCCAGCCACCGGTGGCGTCAAGAAGCCTCACAGATACAGGCCCGGCACCGTCGCCCTCCGCGAGATCCGTCGTTACCAGAAGAGCACCGAACTTTTGATCCGCAAGCTCCCCTTCCAACGCTTGGTCCGCGAAATCGCCCAAGACTTCAAGACCGACTTGCGTTTCCAAAGCTCGGCCGTCATGGCATTGCAAGAAGCCAGCGAGGCTTATTTGGTCGGTCTTTTCGAAGACACCAACTTGTGCGCCATCCACGCCAAACGCGTCACCATCATGC---------------------------------------------------------------------------------------GCTTTGATGGTGCTTCCCACGTAGCTGCTTCTAACTCCGGTTACCACCGGAGCAGCAATAACGCACATCGGAATCGACCTCCAAAGAATCCGAAAATCAATTCCGTTAGCGGAAACAGTATTCACACTAAAAGAGAAAGTAGACGCAAACACAAGTACGGCTTTCAGTTAAAGCCCTTCAATGCTGAACACAAACCTCCTGGAGTCAAAGATCTTGTCTATTACGAGATGTCTCCAGGATTTTGCGAGAAAAACCCGAAACTGGGTATTCAAGGTACTCATGGGCGATTATGTAATGATACGTCCATGGGCGTGGATGGATGTGATATTATGTGTTGTGGACGAGGATACCGTACCCAGGAGGTAGTAGTGTTTGAGAGATGTAACTGTACGTTC"/>
                        <sequence id="seq_T_nevadus_WinnemuccaNV_E183" taxon="T_nevadus_WinnemuccaNV_E183" totalcount="4" value="---------------------------ATAAGCCCAGCACCGAATCCCGCGGCCGAAACCGGACGCCGGGAAATGTGGTGTTAGGGAGGGTCCGTCATCCCGAGATCGTGCGGCGCGTCCAAGTCCATCTTGAACGGGGCCACAGCCCATAGAGGGTGCCAGGCCCGTAGCGACC-GCTGCCGATAACGGGAGGATCTCTCCTCAGAGTCGGGTTGCTTGAGAGTGCAGCCCTAAGTGGGTGGTAAACTCCATCTAAGGCTAAATATGACCACGAGACCGATAGCGAACAAGTACCGTGAGGGAAAGTTGAAAAGAACTTTGAAGAGAGAGTTCAATAGTACGTGAAACCGTTCAGGGGTAAACCTGAGAAGCCCGAAAGGTCGAAAGGGGAGATTCAGCGTG-TCTCGATG-CAGGCGCTGGACGGTCGCGTGACGGCAGGCGTACGCGTCTACCGCACCTTCAGTTCTCCGAACCTGCGTCGAACGCGTGCACTTCTCCCCCTGTAGGACGTCGCGATCTGTTGGGTGTCGGTCTAAGGCCCGCGGTGGAGCCCGTTCGG-ACGGTTCGC--CGTACCGGACGAACCCGTGGTGTTTCCCGATCGGCTCGCTCGACGGTATACAGATGGCGCGAGGCCGCTATT---TCAA-TTAGCGTCCGACCTTCGGCAAGCGCGCCCGTCGTTGACGGTGATCGGACCTGGTGCCGGTCCCGTCCACGGGCGGCTGTTCGCTGAGGTGTTCTCGGACAG-ACCTCG--TTGAAACGCCGATCTGCGACGCTATAGCTTTGGGTACTTTCAGGACCCGTCTTGAAACACGGACCAAGGAGTCTAGCATGTGCGCGAGTCATTGGGACATGACTAAACCTAAAGGCGCAATGAAAGTGAAAGTCAGCCTCGCGCTGACTCAGGGAGGATGGGCGGTC-GTTACGGCTGCCGCCTCGCACTCCCGGGGCGTCTCGTTCTCATTGCGAGATGAGGCGCACCAAGAGCGTACACG------------------------GCATATTTTAGAGCTAAATCAATACTTAAAAAT-AAAGAATTTACTATCAAATCCATTTTAAAATTAATTTTAAATTAAAAATCTACAT-ATAAAAATAATGTAACCCATTTTAACTTTAACATAAACTACACCTTGATCTGAATTCACTTATAATAAAAAATATTAAAAATTATAATTTTAAGAAAATTTTTATTAACGACGATATATAAATTTAAAGTTAAAGTAAAACTTATCGTGGACTATCGATTAAAAAACAGGTTCCTCTGAATAGACTAAAATACCGCCAAATTTTTTAATTTTAAAGAACATAACTCATAATAATCTTAGCTAATT-TTATAACACTTTAACTTTTTTTAGAAATAGCCACATGGAATCTACTTCTTCTTCAAGATAGAGCATCTCCCCTAATAGAACAACTATCATTCTTTCATGACCATACTCTCCTAATCCTAGTAATTATTACTATTCTAGTCGGACAAATAATAATAGGCCTATTCTTCAATAAATTAACCCACCGATTCCTTCTAGAAGGTCAAATAATTGAAGTTATCTGAACAATTCTACCTGCAATTACATTAATCTTCATTGCCCTTCCATCCTTACGATTAATTTACATCCTAGACGAAACCAATAATCCATTAATTACCATCAAAACTGTAGGCCACCAATGATACTGATCATATGAATACTCAGACTTCAAAAACATTGAATTTGACTCTTACATAATTCCTAGAAATGAAATAATAAAATTTAACTTTCGCCTATTAGACGTAGATAACCGAATAGTAGTACCATTCTTATCCCAAGTCCGAATATTAATCTCAGCAGCTGATGTTATCCACTCATGGACAGTGCCCTCTTTAGGAGTAAAAATTGATGCAACTCCAGGACGATTAAATCAAGTAAGATTTATCTCTACACGATCAAGAATTTTATATGGCCAATGCTCTGAAATTTGTGGAGCAAATCATAGATTCATACCCATTGTAGTCGAAAGAATTTCCCCCTCATTCTTCATTAAGTGA----------------------GGATTCGGTATAATTTCCCACATTATTAGACAAGAAAGAGGAAAAAAAGAAGCTTTCGGAACCCTAGGAATAATTTATGCTATAATAGCAATCGGATTACTAGGATTCGTTGTATGAGCACATCATATATTTACCGTAGGAATAGACGTAGATACACGAGCCTACTTCACCTCCGCAACAATAATCATTGCTGTTCCCACCGGAATTAAAATTTTCAGATGATTAGCCACCCTTCATGGAACGCAAATAAACTATAGCCCATCAATACTATGAGCACTAGGATTCGTATTCCTATTTACCGTAGGAGGATTAACAGGAGTAATTCTAGCCAATTCCTCAATCGATATCATATTACATGATACATACTATGTAGTAGCTCATTTCCACTATGTTCTATCAATAGGAGCAGTATTTGCTATTATAGGAGGACTAGTTCATTGATTCCCCCTATTTACAGGTCTATCACTTAATCCTAAAATATGTAAAACACAATTCATAATCATATTCCTTGGTGTAAATATAACCTTCTTCCCTCAACACTTCTTAGGACTGAGAGGAATACCCCGGCGATACTCCGACTATCCAGATGCCTATACATTATGAAATATCATCTCATCAATTGGATCAATCATCTCTCTTATCGGAGTATTAGTATTAATTTTCATCGTATGAGAAAGATTCACATCATCACGAAAAACCTTAATTCCTTTAAATATAACCTCATCAATTGAATGATTACAAAACACGCCCCCTGCTGAACATAGATACTCTGAACTTC--------------CAAGCAGACGGCTCGTAAATCAACGGGCGGCAAGGCTCCCAGGAAGCAGTTGGCCACCAAAGCCGCGAGGAAGAGCGCTCCAGCCACCGGTGGCGTCAAGAAGCCTCACAGATACAGGCCCGGCACCGTCGCCCTCCGCGAGATCCGTCGTTACCAGAAGAGCACCGAACTTTTGATCCGCAAGCTCCCCTTCCAACGCTTGGTCCGCGAAATCGCCCAAGACTTCAAGACCGACTTGCGTTTCCAAAGCTCGGCCGTCATGGCATTGCAAGAAGCCAGCGAGGCTTATTTGGTCGGTCTTTTCGAAGACACCAACTTGTGCGCCATCCACGCCAAACGCGTCACCATCATGC--------ATGTCTGGTTCCTGCACCATCAAGACGTGCTGGATGCGACTACCTCCATTCCGCCTCATCGGCGATATTTTAAAAGATCGCTTTGATGGTGCTTCCCACGTAGCTGCTTCTAACTCCGGTTACCACCGGAGCAGCAATAACGCACATCGGAATCGACCTCCAAAGAATCCGAAAATCAATTCCGTTAGCGGAAACAGTATTCACACTAAAAGAGAAAGTAGACGCAAACACAAGTACGGCTTTCAGTTAAAGCCCTTCAATGCTGAACACAAACCTCCTGGAGTCAAAGATCTTGTCTATTACGAGATGTCTCCAGGATTTTGCGAGAAAAACCCGAAACTGGGTATTCAAGGTACTCATGGGCGATTATGTAATGATACGTCCATGGGCGTGGATGGATGTGATATTATGTGTTGTGGACGAGGATACCGTACCCAGGAGGTAGTAGTGTTTGAGAGATGTAACTGTACGTTC"/>
                        <sequence id="seq_T_verpus_DubinkyWellUT_E184" taxon="T_verpus_DubinkyWellUT_E184" totalcount="4" value="-TCCTCAGTAGCGGCGAGCGAACAGGGATAAGCCCAGCACCGAATCCCGCGGCCGAAACCGGACGCCGGGAAATGTGGTGTTAGGGAGGGTCCGTCATCCCGAGATCGTGCGGCGCGTCCAAGTCCATCTTGAACGGGGCCACAGCCCATAGAGGGTGCCAGGCCCGTAGCGACC-GCTGCCGATAACGGGAGGATCTCTCCTCAGAGTCGGGTTGCTTGAGAGTGCAGCCCTAAGTGGGTGGTAAACTCCATCTAAGGCTAAATATGACCACGAGACCGATAGCGAACAAGTACCGTGAGGGAAAGTTGAAAAGAACTTTGAAGAGAGAGTTCAATAGTACGTGAAACCGTTCAGGGGTAAACCTGAGAAGCCCGAAAGGTCGAAAGGGGAGATTCAGCGTG-TCTCGATG-TAGGCGCTGGACGGTCGCGTGACGGTCGGCGTACGCGTCTTCCGCGCCTTCCGTTCTCCGAACCTGCGTCGAACGCGTGCACTTCTCCCCCTGTAGGACGTCGCGATCTGTTGGGTGTCGGTCTAAGGCCCGCGGTGGAGCCCGTCCGG-ACGGTTCGC--CGTACCGGACGAACCCGCGGTGTTTCCCGATCGGCTCGCTCGACGGTATACAGATGGCGCGAGGCCGCTATT---TTAA-TTAGCGTCCGACCTTCGGCAAGCGCGCCCGTCGTTGACGGTGATCGGACCCGGTGCCGGTCCCGTCCACGGGCGGCTGTTCGCTGAGGTGTTCTCGGACAG-ACCTCG--TTGAAACGCCGATCTGCGACGCTATAGCTTTGGGTACTTTCAGGACCCGTCTTGAAACACGGACCAAGGAGTCTAGCATGTGCGCGAGTCATTGGGACATGACTAAACCTAAAGGCGTAATGAAAGTGAAAGTCAGCCTCGCGCTGACTCAGGGAGGATGGGCGGTC-GTTACGGCTGCCGCCTCGCACTCCCGGGGCGTCTCGTTCTCATTGCGAGATGAGGCGCACCAAGAGCGTACACGCTGGGACCCGAAAGATG-------GCATATTTTAGAGCTAAATCAATTTTTAAAAAC-AAAAAATTTACTATCAAATCCATTTTAAAATTAATTTTAAATTAAAAAACCACAT-ATAAAAATAATGTAACCCATTCCAACTTTAACATAAACTACACCTTGATCTGAATTCAATTCTAATAAAAAATCCTAAAAATTATAATTTTACAAAAATTTTTAACAACGACGATATATAAATTCAAAGTTAAAGTAAAACTTATCGTGGACTATCGATCAAAAAACAGGTTCCTCTGAATAGACTAAAATACCGCCAAACTTTTTAATTTTAAAGAACATAACTCATAATAATTTTAGTCAATT-TAATAACACTTTAACTTTTTTTAGAAATAGCTACATGAAATTTACTTCTTCTTCAAGATAGAGCATCCCCTTTAATAGAACAACTATCATTTTTCCATGACCATACCCTTCTAATCCTGGTAATTATTACTATCCTTGTAGGACAAATAATAATAGGTCTATTTTTCAATAAATTAACCCACCGATTCTTACTGGAAGGTCAAATAATTGAAGTAATCTGAACTATTCTACCCGCAATTACCTTAATTTTTATTGCCCTCCCATCTCTACGACTAATTTATATTTTAGATGAAACAAATAACCCCTTAATTACAATCAAAACTGTTGGCCATCAATGATATTGATCCTATGAATACTCAGACTTCAAAAACATTGAATTTGATTCTTATATAATTCCCACTAATGAATTAACAAAATTCAATTTTCGACTATTAGACGTTGATAACCGAATAGTAGTACCATTCATATCACAAATTCGAATATTAATTTCAGCAGCTGATGTCATTCACTCATGAACAGTTCCATCCCTTGGGGTAAAAATTGATGCAACCCCTGGACGACTAAATCAAGTTAGATTTATCTCTACACGTTCAAGAATCTTATATGGTCAGTGCTCCGAAATTTGCGGAGCAAATCATAGATTTATACCTATTGTAGTAGAAACAATTTCCCCCTCATTCTTCATTAAATGAATCTCTAAA----------------------------------------------------------------------------------------------------------------------------------------CACATATTTACTGTTGGTATAGACGTAGATACCCGAGCTTACTTTACTTCCGCAACTATAATTATTGCTGTTCCTACTGGAATTAAAATTTTCAGATGATTAGCTACTCTCCATGGAACACAAATAAATTATAGACCCTCAATAATGTGAGCATTAGGATTTGTATTCTTATTTACTGTTGGAGGATTAACAGGAGTAATCCTAGCTAATTCTTCAATTGATATTATATTACATGACACTTACTATGTAGTAGCTCACTTTCACTATGTCCTCTCAATAGGGGCCGTATTTGCCATCATAGGAGGACTTGTTCATTGATTCCCTTTATTTACAGGATTGACTCTAAGACCAAAATTATGTAAAGCTCAATTTATAACCATATTCTTTGGTGTAAACATAACGTTCTTCCCCCAACACTTCTTAGGATTGAGTGGAATACCCCGTCGATATTCAGACTATCCAGATGCTTATACCTTATGAAATATTATTTCATCAATCGGATCAATCATTTCCCTTATTGGAGTTATATTTMTAATTTTTATTGTATGAGAAAGATTCACATCATCTCGAAAAACCTTAGTCCCCTTAAACATGACCTCATCAATTGAATGACTACAAAATACCCCCTCCATCTGAACATA----------------------------CAAGCAGACGGCTCGTAAATCTACGGGCGGCAAGGCTCCCAGGAAGCAGTTGGCCACCAAAGCCGCGAGGAAGAGCGCTCCAGCCACCGGTGGCGTCAAGAAGCCTCACAGATACAGGCCCGGCACCGTCGCCCTCCGCGAGATCCGTCGTTACCAGAAGAGCACCGAACTTTTGATCCGCAAGCTCCCCTTCCAACGCTTGGTCCGCGAAATCGCCCAAGACTTCAAGACCGACTTGCGTTTCCAAAGCTCGGCCGTCATGGCGTTGCAAGAAGCCAGCGAGGCTTATTTGGTCGGTCTTTTCGAAGACACCAACTTGTGCGCCATCCACGCCAAACGCGTCACCATCAT----------ATGTCTGGTTCCTGCACCATCAAGACGTGCTGGATGCGACTACCTCCATTCCGCCTCATCGGCGATATTTTAAAAGATCGCTTTGATGGTGCTTCCCACGTAGCTGCTTCTAACTCCGGTTACCACCGGAGCAGCAATAACGCACATCGGAATCGACCTCCAAAGAATCCGAAAATCAATTCCGTTAGCGGAAACAGTATTCACACTAAAAGAGAAAGTAGACGCAAACACAAGTACGGGTTTCAGTTAAAGCCCTTCAATGCTGAACACAAACCTCCTGGAGTCAAAGATCTYGTCTATTACGAGATGTCTCCAGGATTTTGCGAGAAAAACCCGAAACTGGGTATTCAAGGTACTCATGGGCGATTATGTAATGATACGTCCATGGGTGTTGATGGATGTGATATTATGTGTTGTGGACGAGGATACCGTACCCAGGAGGTAGTAGTGTTTGAGAGATGTAACTGTACGTTC"/>
                        <sequence id="seq_T_arcanus_TeelsMarshNV_E185" taxon="T_arcanus_TeelsMarshNV_E185" totalcount="4" value="----------------------------------------------------------------------------------------------------------------------------------------------------------------------------------------------------------------------------------------------------------------------------------------------------------------------------------------------------------------------------------------------------------------------------------------------------------------------------------------------------------------------------------------------------------------------------------------------------------------------------------------------------------------------------------------------------------------------------------------------------------------------------------------------------------------------------------------------------------------------------------------------------------------------------------------------------------------------------------------------------------------------------------------------------------------------GCATATTTTAGAGCTAAATCAACACTTAAAAAT-AAAGAATTTACTATCAAATCCATTTTAAAATTAATTTTAAATTAAAAAACTACAT-TTAAAAATAATGTAACCCATTCTAACTTCAACATAAACTACACCTTGATCTGAATTAAATTCTAATAAAAAATCTTAAAAATTATAATTTTAAAAAAATTTTTATTAACGACGATATATAAATTTAAAGTTAAAGTAAAAATTATCGTGGACTATCGATTAAAAAACAGGTTCCTCTGAATAGACTAAAATACCGCCAAATTTTTTAATTTTAAAGAACATAACTCATAATAATTTTAGCTAATT-AAATAACGCTTTCACTTTTTTTAGAAATAGCTACATGAAAATTACTTCTTCTTCAGGATAGAGCATCTCCCTTAATGGAACAATTATCATTCTTCCATGACCACACCCTCCTGATTCTAGTAATTATTACTATTCTAGTTGGACAAATAATAATGGGACTGTTCTTCAATAAATTAACCCATCGATTTTTACTTGAAGGACAATTAATTGAAGTAATTTGAACCATTCTACCTGCAATTACTCTAATCTTCATTGCCCTCCCATCTCTACGATTAATTTATATTCTAGATGAAACCAACAACCCTCTAATCACAATTAAAACAGTAGGTCATCAATGATACTGATCATATGAATATTCAGATTTCAAAAATATTGAATTCGACTCTTACATAATTCCTACCAACGAAATAATAAAATTCAACTTCCGCCTATTAGACGTAGATAACCGAATAGTAGTACCATTTATATCCCAAATCCGAATACTAATCTCAGCAGCCGATGTAATTCACTCGTGAACAGTCCCCTCCCTAGGAGTGAAAATCGATGCAACGCCAGGACGATTAAATCAAGTAAGATTCATCTCCACACGATCAAGACTATTATATGGTCAATGCTCTGAAATTTGTGGAGCAAATCATAGATTTATACCTATTGTAGTTGAAAGAATCTCACCCGCATTCTTCATTAAA-------------------------------------------------------------------------------------------------------------------------------------------------------------------------------------------------------------------------------------------------------------------------------------------------------------------------------------------------------------------------------------------------------------------------------------------------------------------------------------------------------------------------------------------------------------------------------------------------------------------------------------------------------------------------------------------------------------------------------------------------------------------------------------------------------------------------------------------------CAAGCAGACGGCTCGTAAATCCACGGGCGGCAAGGCTCCCAGGAAGCAGTTGGCCACCAAAGCCGCGAGGAAGAGCGCTCCAGCCACCGGTGGCGTGAAGAAGCCTCACAGATACAGGCCCGGCACCGTCGCCCTCCGCGAGATCCGTCGTTACCAGAAGAGCACCGAACTTTTGATCCGCAAGCTCCCCTTCCAACGCTTGGTCCGCGAAATCGCCCAAGACTTCAAGACCGACTTGCGTTTCCAAAGCTCGGCCGTCATGGCACTGCAAGAAGCCAGCGAGGCTTATTTGGTCGGTCTTTTCGAAGACACCAACTTGTGCGCCATCCACGCCAAACGCGTCACCATCATGCCCAAGG--------------------------------------------------------------------------------------------------------------------------------------------------------------------------------------------------------------------------------------------------------------------------------------------------------------------------------------------------------------------------------------------------------------------------------------------------------------------------------------------"/>
                        <sequence id="seq_T_nevadus_FallonNV_E186" taxon="T_nevadus_FallonNV_E186" totalcount="4" value="----------------------------------------------------------------------------------------------------------------------------------------------------------------------------------------------------------------------------------------------------------------------------------------------------------------------------------------------------------------------------------------------------------------------------------------------------------------------------------------------------------------------------------------------------------------------------------------------------------------------------------------------------------------------------------------------------------------------------------------------------------------------------------------------------------------------------------------------------------------------------------------------------------------------------------------------------------------------------------------------------------------------------------------------------------------------GCATATTTTAGAGCTAAATCAATACTTAAAAAT-AAAGAATTTACTATCAAATCCATTTTAAAATTAATTTTAAATTAAAAATCTACAT-ATAAAAATAATGTAACCCATTTTAACTTTAACATAAACTACACCTTGATCTGAATTCACTTATAATAAAAAATATTAAAAATTATAATTTTAAGAAAATTTTTATTAACGACGATATATAAATTTAAAGTTAAAGTAAAACTTATCGTGGACTATCGATTAAAAAACAGGTTCCTCTGAATAGACTAAAATACCGCCAAATTTTTTAATTTTAAAGAACATAACTCATAATAATCTTAGCTAATT-TTATAACACTTTAACTTTTTTTAGAAATAGCCACATGGAATCTACTTCTTCTTCAAGATAGAGCATCTCCCCTAATAGAACAACTATCATTCTTTCATGACCATACTCTCCTAATCCTAGTAATTATTACTATTCTAGTCGGACAAATAATAATAGGCCTATTCTTCAATAAATTAACCCACCGATTCCTTCTAGAAGGTCAAATAATTGAAGTTATCTGAACAATTCTACCTGCAATTACATTAATCTTCATTGCCCTTCCATCCTTACGATTAATTTACATCCTAGACGAAACCAATAATCCATTAATTACCATCAAAACTGTAGGCCACCAATGATACTGATCATATGAATACTCAGACTTCAAAAACATTGAATTTGACTCTTACATAATTCCTAGAAATGAAATAATAAAATTTAACTTTCGCCTATTAGACGTAGATAACCGAATAGTAGTACCATTCTTATCCCAAGTCCGAATATTAATCTCAGCAGCTGATGTTATCCACTCATGGACAGTGCCCTCTTTAGGAGTAAAAATTGATGCAACTCCAGGACGATTAAATCAAGTAAGATTTATCTCTACACGATCAAGAATTTTATATGGCCAATGCTCTGAAATTTGTGGAGCAAATCATAGATTCATACCCATTGTAGTCGAAAGAATTTCCCCCTCATTCTTCATTAAGTGAATCTCCAAA-------------GGATTCGGTATAATTTCCCACATTATTAGACAAGAAAGAGGAAAAAAAGAAGCTTTCGGAACCCTAGGAATAATTTATGCTATAATAGCAATCGGATTACTAGGATTCGTTGTATGAGCACATCATATATTTACCGTAGGAATAGACGTAGATACACGAGCCTACTTCACCTCCGCAACAATAATCATTGCTGTTCCCACCGGAATTAAAATTTTCAGATGATTAGCCACCCTTCATGGAACGCAAATAAACTATAGCCCATCAATACTATGAGCACTAGGATTCGTATTCCTATTTACCGTAGGAGGATTAACAGGAGTAATTCTAGCCAATTCCTCAATCGATATCATATTACATGATACATACTATGTAGTAGCTCATTTCCACTATGTTCTATCAATAGGAGCAGTATTTGCTATTATAGGAGGACTAGTTCATTGATTCCCCCTATTTACAGGTCTATCACTTAATCCTAAAATATGTAAAACACAATTCATAATCATATTCCTTGGTGTAAATATAACCTTCTTCCCTCAACACTTCTTAGGACTGAGAGGAATACCCCGGCGATACTCCGACTATCCAGATGCCTATACATTATGAAATATCATCTCATCAATTGGATCAATCATCTCTCTTATCGGAGTATTAGTATTAATTTTCATCGTATGAGAAAGATTCACATCATCACGAAAAACCTTAATTCCTTTAAATATAACCTCATCAATTGAATGATTACAAAACACGCCCCCTGCTGAACATAGATACTCTGAACTTCCTATATTATCATCGCAAGCAGACGGCTCGTAAATCAACGGGCGGCAAGGCTCCCAGGAAGCAGTTGGCCACCAAAGCCGCGAGGAAGAGCGCTCCAGCCACCGGTGGCGTCAAGAAGCCTCACAGATACAGGCCCGGCACCGTCGCCCTCCGCGAGATCCGTCGTTACCAGAAGAGCACCGAACTTTTGATCCGCAAGCTCCCCTTCCAACGCTTGGTCCGCGAAATCGCCCAAGACTTCAAGACCGACTTGCGTTTCCAAAGCTCGGCCGTCATGGCATTGCAAGAAGCCAGCGAGGCTTATTTGGTCGGTCTTTTCGAAGACACCAACTTGTGCGCCATCCACGCCAAACGCGTCACCATCATG---------------------------------------------------------------------------------------------------------------------------------------------------------------------------------------------------------------------------------------------------------------------------------------------------------------------------------------------------------------------------------------------------------------------------------------------------------------------------------------------------"/>
                        <sequence id="seq_T_vandykei_BouseAZ_E187" taxon="T_vandykei_BouseAZ_E187" totalcount="4" value="-TCCTCAGTAGCGGCGAGCGAACAGGGATAAGCCCAGCACCGAATCCCGCGGCCGAAACCGGACGCCGGGAAATGTGGTGTTAGGGAGGGTCCGTCATCCCGAGATCGTGCGGCGCGTCCAAGTCCATCTTGAACGGGGCCACAGCCCATAGAGGGTGCCAGGCCCGTAGCGACC-GCTGCCGATAACGGGAGGATCTCTCCTCAGAGTCGGGTTGCTTGAGAGTGCAGCCCTAAGTGGGTGGTAAACTCCATCTAAGGCTAAATATGACCACGAGACCGATAGCGAACAAGTACCGTGAGGGAAAGTTGAAAAGAACTTTGAAGAGAGAGTTCAATAGTACGTGAAACCGTTCAGGGGTAAACCTGAGAAGCCCGAAAGGTCGAAAGGGGAGATTCAGCGTG-TCTCGATG-TAGGCGCTGGACGGTCGCGTGACGGCAGGCGTACGCGTCTACCGCACCTTCCGTTCTCCGAACCTGCGTCGAACGCGTGCACTTCTCCCCCTGTAGGACGTCGCGATCTGTTGGGTGTCGGTCTAAGGCCCACGGTGGAGCCCGTTCGG-ACGGTTCGC--CGTACCGGACGAACCCGTGGTGTTTCCCGATCGGCTCGCTCGACGGTATACAGATGGCGCGAGGCCGCTATT---TTAA-TTAGCGTCCGACCTTCGGCAAGCGCGCCCGTCGTTGACGGTGATCGGACCTGGTCTCGGTCCCGTCCGCGGGCGGCTGTTCGCTGAGGTGTTCTCGGACAG-ACCTCG--TTGAAACGCCGATCTGCGACGCTATAGCTTTGGGTACTTTCAGGACCCGTCTTGAAACACGGACCAAGGAGTCTAGCATGTGCGCGAGTCATTGGGACATGACGAAACCTAAAGGCGCAATGAAAGTGAAAGTCAGCCTCGCGCTGACTCAGGGAGGATGGGCGGTC-GTTACGGCTGCCGCCTCGCACTCCCGGGGCGTCTCGTTCTCATTGCGAGATGAGGCGCACCAAGAGCGTACACGCTGGGACCCGAAAGATGG------GCATATTTTAGAGCTAAATCAATACTTAAAAAT-AAAGAATTTACTATCAAATCCATTTTAAAATTAATTTTAAATTAAAAAACCACAT-ATAAAAATAATGTAACCCATTTTAACTTTAACATAAACTACACCTTGATCTGAATTCAATTCTAATAAAAAATATTAAAAATTATAATTCTAAAAAAATTTTTACTAACGACGATATATAAATTTAAAGTTAAAGTAAAAATTATCGTGGACTATCGATTAAAAAACAGGTTCCTCTGAATAGACTAAAATACCGCCAAATTTTTTAATTTTAAAGAACATAGCTTATAATAATTTTAGTTAATT--AATAACACTTAAACTTTTTTTAGAAATAGCTACATGAAAACTACTTCTTCTTCAAGATAGAGCATCACCTTTAATAGAACAATTATCATTCTTCCATGACCATACCCTTTTAATTCTAGTAATTATTACTATTTTAGTAGGACAAATAATAATAGGACTATTTTTCAATAAATTAACTCATCGATTCCTACTGGAAGGACAAATAATTGAAGTAATTTGAACCATTTTACCTGCAATTACTCTAATCTTCATTGCTCTTCCTTC----CGATTAATCTATATCCTAGACGAAACAAATAACCCATTAATCACAATCAAAACAGTAGGACATCAATGGTATTGATCATATGAATATTCAGATTTCAAAAACATCGAATTTGACTCCTATATAATTCCTAGTAACGAAATAATAAATTTCAACTTTCGTCTCCTAGATGTAGATAACCGTATAGTAGTTCCATTTATATCACAAATCCGAATACTAATCTCAGCAGCTGACGTAATTCATTCATGAACCGTACCCTCACTAGGAGTTAAAATTGATGCAACCCCAGGACGACTAAATCAAGTTAGATTCATTCCCACTCGATCAAGACTCTTATACGGACAATGTTCTGAAATCTGCGGAGCAAATCATAGATTTATACCTATCGTAGTTGAAAGAATTTCTCCATCATTCTTCATCAAATGAATTTCTAAAATAATTGAAGTATGATTTCGGTATAATTTCACATATTATTAGACAAGAAAGAGGAAAAAAAGAAGCATTTGGAACCCTTGGAATAATTTATGCCATAATAGCAATTGGATTACTAGGATTTGTTGTATGAGCACATCATATATTCACAGTAGGTATAGACGTAGATACCCGTGCTTACTTCACATCAGCAACTATAATCATTGCTGTACCTACAGGAATCAAAATTTTTAGATGATTAGCTACCCTTCATGGAACACAATTAAATTACAGCCCCTCAATACTCTGAGCATTAGGATTTGTATTCCTATTTACCGTAGGAGGATTAACAGGAGTTATCTTAGCTAATTCCTCAATTGACATCATATTACATGATACATACTACGTAGTAGCCCATTTCCATTATGTCCTATCAATAGGAGCCGTATTTGCCATCATAGGAGGATTAGTTCATTGATTCCCCCTATTCACAGGATTGACTTTAAGACAAAAGTTATGTAAAGCCCAATTCATAATTATATTTCTAGGAGTAAATATAACATTCTTCCCCCAGCACTTTTTAGGCCTAAGAGGTATACCACGACGTTACTCAGACTACCCAGATGCATATACATTATGAAATATCATTTCATCAATTGGATCAATCATCTCCCTTATTGGAGTTATACTAATAATCTTTATTGTATGAGAAAGATTCACATCATCACGAAAAACCCTAATTCCCTTAAATATAACTTCATCAATCGAATGACTACAAAATACACCTCCTGCTGAACATAGCTATTCTGAACTTCCTATACTTTCATCCCAAGCAGACGGCGCGTAAATCTACGGGCGGCAAGGCTCCCAGGAAGCAGTTGGCCACCAAAGCCGCGAGGAAGAGCGCTCCGGCCACCGGTGGCGTCAAGAAGCCTCACAGATACAGGCCCGGCACCGTCGCCCTCCGCGAGATCCGTCGTTACCAGAAGAGCACMGAACTTTTGATCCGCAAGCTACCCTTCCAACGCTTGGTCCGCGAAATCGCCCAAGACTTCAAGACCGACTTGCGTTTCCAAAGCTCGGCCGTCATGGCATTGCAAGAAGCCAGCGAGGCTTATTTGGTCGGTCTTTTCGAAGACACCAACTTGTGCGCCATCCACGCCAAACGCGTCACCATCATG---------ATGTCTGGTTCCTGCACCATCAAGACGTGCTGGATGCGACTACCTCCATTCCGCCTCATCGGCGATATTTTAAAAGATCGCTTTGATGGTGCTTCCCACGTAGCTGCTTCTAACTCCGGTTACCACCGGAGCAGCAATAACGCACATCGGAATCGACCTCCAAAGAATCCGAAAATCAATTCCGTTAACGGAAACAGTATTCACACCAAAAGAGAAAGTAGGCGCAAACACAAGTACGGTTTTCAGCTGAAGCCCTTCAATGCTGAACACAAACCTCCTGGAGTCAAAGATCTTGTCTATTACGAGATGTCTCCAGGATTTTGCGAGAAAAACCCGAAACTGGGTATTCAAGGTACTCATGGGCGATTATGTAATGATACGTCCATGGGCGTTGATGGATGTGATATTATGTGTTGTGGACGAGGATACCGTACCCAGGAGGTAGTAGTGTTTGAAAGATGTAACTGTACGTTC"/>
                        <sequence id="seq_T_verpus_RockSpringsWY_E188" taxon="T_verpus_RockSpringsWY_E188" totalcount="4" value="----------------------------------------------------------------------------------------------------------------------------------------------------------------------------------------------------------------------------------------------------------------------------------------------------------------------------------------------------------------------------------------------------------------------------------------------------------------------------------------------------------------------------------------------------------------------------------------------------------------------------------------------------------------------------------------------------------------------------------------------------------------------------------------------------------------------------------------------------------------------------------------------------------------------------------------------------------------------------------------------------------------------------------------------------------------------GCATATTTTAGAGCTAAATCAATTTTTAAAAAC-AAAAAATTTACTATCAAATCCATTTTAAAATTAATTTTAAATTAAAAAACCACAT-ATAAAAATAATGTAACCCATTCCAACTTTAACATAAACTACACCTTGATCTGAATTCAATTCTAATAAAAAATCCTAAAAATTATAATTTTACAAAAATTTTTAATAACGACGATATATAAATTCAAAGTTAAAGTAAAACTTATCGTGGACTATCGATCAAAAAACAGGTTCCTCTGAATAGACTAAAATACCGCCAAACTTTTTAATTTTAAAGAACATAACTCATAATAATTTTAATCAATT-TAATAACACTTTTACTTTTTTTAGAAATAGCTACATGAAATTTACTCCTTCTTCAAGATAGAGCATCCCCTTTAATAGAGCAACTATCATTTTTCCATGACCACACCCTTCTAATCCTCGTAATTATTACTATTCTTGTAGGACAAATAATAATAGGTCTATTTTTCAATAAACTAACCCACCGATTCTTACTGGAAGGTCAAATAATTGAAGTAATCTGAACTATTTTACCCGCAATTACCTTAATTTTTATTGCTCTCCCATCTCTACGACTAATTTATATTTTAGATGAAACAAATAACCCCCTAATTACAATCAAAACTGTTGGCCATCAATGATATTGATCCTATGAATACTCAGACTTCAAAAACATTGAATTTGATTCTTATATAATTCCCACTAACGAATTAACAAAATTTAATTTTCGACTATTAGACGTTGATAACCGAATAGTAGTACCATTCATATCACAAATTCGAATACTAATTTCAGCAGCTGATGTCATTCACTCATGAACAATTCCATCCCTTGGAGTAAAAATTGATGCAACTCCTGGACGACTAAATCAAGTTAGATTTATCTCTACACGTTCAAGAATCTTGTATGGTCAGTGCTCCGAAATTTGTGGAGCAAATCATAGATTTATACCTATTGTAGTAGAAAGAATTTCCCCCTCATTCTTCATTAAATGAATCTCTAAAATAAT--------------------------------------------------------------------------------------------------------------------------------------------------------------------------------------------------------------------------------------------------------------------------------------------------------------------------------------------------------------------------------------------------------------------------------------------------------------------------------------------------------------------------------------------------------------------------------------------------------------------------------------------------------------------------------------------------------------------------------------------------------------------------------------------------------------------------------CAAGCAGACGGCTCGTAAATCTACGGGCGGCAAGGCTCCCAGGAAGCAGTTGGCCACCAAAGCCGCGAGGAAGAGCGCTCCAGCCACCGGTGGCGTCAAGAAGCCTCACAGATACAGGCCCGGCACCGTCGCCCTCCGCGAGATCCGTCGTTACCAGAAGAGCACCGAACTTTTGATCCGCAAGCTCCCCTTCCAACGCTTGGTCCGCGAAATCGCCCAAGACTTCAAGACCGACTTGCGTTTCCAAAGCTCGGCCGTCATGGCGTTGCAAGAAGCCAGCGAGGCTTATTTGGTCGGTCTTTTCGAAGACACCAACTTGTGCGCCATCCACGCCAAACGCGTCACCATCATGC--------------------------------------------------------------------------------------------------------------------------------------------------------------------------------------------------------------------------------------------------------------------------------------------------------------------------------------------------------------------------------------------------------------------------------------------------------------------------------------------------"/>
                        <sequence id="seq_T_verpus_KillpeckerWY_E189" taxon="T_verpus_KillpeckerWY_E189" totalcount="4" value="--CCTCAGTAGCGGCGAGCGAACAGGGATAAGCCCAGCACCGAATCCCGCGGCCGAAACCGGACGCCGGGAAATGTGGTGTTAGGGAGGGTCCGTCATCCCGAGATCGTGCGGCGCGTCCAAGTCCATCTTGAACGGGGCCACAGCCCATAGAGGGTGCCAGGCCCGTAGCGACC-GCTGCCGATAACGGGAGGATCTCTCCTCAGAGTCGGGTTGCTTGAGAGTGCAGCCCTAAGTGGGTGGTAAACTCCATCTAAGGCTAAATATGACCACGAGACCGATAGCGAACAAGTACCGTGAGGGAAAGTTGAAAAGAACTTTGAAGAGAGAGTTCAATAGTACGTGAAACCGTTCAGGGGTAAACCTGAGAAGCCCGAAAGGTCGAAAGGGGAGATTCAGCGTG-TCTCGATG-TAGGCGCTGGACGGTCGCGTGACGGTCGGCGTACGCGTCTTCCGCGCCTTCCGTTCTCCGAACCTGCGTCGAACGCGTGCACTTCTCCCCCTGTAGGACGTCGCGATCTGTTGGGTGTCGGTCTAAGGCCCGCGGTGGAGCCCGTCCGG-ACGGTTCGC--CGTACCGGACGAACCCGCGGTGTTTCCCGATCGGCTCGCTCGACGGTATACAGATGGCGCGAGGCCGCTATT---TTAA-TTAGCGTCCGACCTTCGGCAAGCGCGCCCGTCGTTGACGGTGATCGGACCCGGTGCCGGTCCCGTCCACGGGCGGCTGTTCGCTGAGGTGTTCTCGGACAG-ACCTCG--TTGAAACGCCGATCTGCGACGCTATAGCTTTGGGTACTTTCAGGACCCGTCTTGAAACACGGACCAAGGAGTCTAGCATGTGCGCGAGTCATTGGGACATGACTAAACCTAAAGGCGTAATGAAAGTGAAAGTCAGCCTCGCGCTGACTCAGGGAGGATGGGCGGTC-GTTACGGCTGCCGCCTCGCACTCCCGGGGCGTCTCGTTCTCATTGCGAGATGAGGCGCACCAAGAGCGTACACGCTGGGACCCGAAAGATGGT-----GCATATTTTAGAGCTAAATCAATTTTTAAAAAC-AAAAAATTTACTATCAAATCCATTTTAAAATTAATTTTAAATTAAAAAACCACAT-ATAAAAATAATGTAACCCATTCCAACTTTAACATAAACTACACCTTGATCTGAATTCAATTCTAATAAAAAATCCTAAAAATTATAATTTTACAAAAATTTTTAATAACGACGATATATAAATTCAAAGTTAAAGTAAAACTTATCGTGGACTATCGATCAAAAAACAGGTTCCTCTGAATAGACTAAAATACCGCCAAACTTTTTAATTTTAAAGAACATAACTCATAATAATTTTAATCAATT-TAATAACACTTTTACTTTTTTTAGAAATAGCTACATGAAATTTACTCCTTCTTCAAGATAGAGCATCCCCTTTAATAGAGCAACTATCATTTTTCCATGACCACACCCTTCTAATCCTCGTAATTATTACTATTCTTGTAGGACAAATAATAATAGGTCTATTTTTCAATAAACTAACCCACCGATTCTTACTGGAAGGTCAAATAATTGAAGTAATCTGAACTATTTTACCCGCAATTACCTTAATTTTTATTGCTCTCCCATCTCTACGACTAATTTATATTTTAGATGAAACAAATAACCCCCTAATTACAATCAAAACTGTTGGCCATCAATGATATTGATCCTATGAATACTCAGACTTCAAAAACATTGAATTTGATTCTTATATAATTCCCACTAACGAATTAACAAAATTTAATTTTCGACTATTAGACGTTGATAACCGAATAGTAGTACCATTCATATCACAAATTCGAATACTAATTTCAGCAGCTGATGTCATTCACTCATGAACAATTCCATCCCTTGGAGTAAAAATTGATGCAACTCCTGGACGACTAAATCAAGTTAGATTTATCTCTACACGTTCAAGAATCTTGTATGGTCAGTGCTCCGAAATTTGTGGAGCAAATCATAGATTTATACCTATTGTAGTAGAAAGAATTTCCCCCTCATTCTTCATTAAATGAATCTCTAAAATAATTGAAATTTGGATTTGGAATAATTTCCCATATTATTAGTCAAGAAAGAGGGAAAAAAGAAGCTTTTGGAACCTTAGGAATAATTTATGCTATAATAGCAATTGGACTACTGGGATTCGTTGTATGAGCACACCACATGTTTACTGTTGGTATAGACGTAGATACCCGAGCTTACTTTACTTCTGCAACTATAATTATTGCTGTTCCTACTGGAATTAAAATTTTCAGATGATTAGCTACTCTCCATGGAACGCAAATAAATTATAGACCCTCAATAATGTGAGCATTAGGATTTGTATTCTTATTTACTGTCGGAGGATTAACAGGAGTAATTCTAGCTAACTCTTCAATTGATATTATATTACATGACACTTATTATGTAGTAGCTCACTTTCACTACGTCCTCTCAATAGGAGCCGTATTTGCCATCATAGGAGGACTTGTTCATTGATTCCCTTTATTTACAGGATTAACTCTAAGACCAAAATTATGTAAAGCTCAATTTATAATCATATTCTTTGGCGTAAACATGACGTTCTTCCCGCAACACTTCTTAGGATTGAGTGGAATACCCCGTCGATATTCAGACTATCCAGATGCTTATACATTATGAAATATTATTTCATCAATCGGATCAATCATTTCCCTTATTGGAGTTATATTTCTAATTTTTATTGTATGAGAAAGATTCACATCATCTCGAAAAACCTTAATCCCCTTAAACATAACCTCATCAATTGAATGACTACAAAATACTCCTCCATCTGAACATAGATATTCTGAACTTCCAATACTATCTTC-----CAGACGGCTCGTAAATCTACGGGCGGCAAGGCTCCCAGGAAGCAGTTGGCCACCAAAGCCGCGAGGAAGAGCGCTCCAGCCACCGGTGGCGTCAAGAAGCCTCACAGATACAGGCCCGGCACCGTCGCCCTCCGCGAGATCCGTCGTTACCAGAAGAGCACCGAACTTTTGATCCGCAAGCTCCCCTTCCAACGCTTGGTCCGCGAAATCGCCCAAGACTTCAAGACCGACTTGCGTTTCCAAAGCTCGGCCGTCATGGCGTTGCAAGAAGCCAGCGAGGCTTATTTGGTCGGTCTTTTCGAAGACACCAACTTGTGCGCCATCCACGCCAAACGCGTCACCATCATGCCCAAGGA-ATGTCTGGTTCCTGCACCATCAAGACGTGCTGGATGCGACTACCTCCATTCCGCCTCATCGGCGATATTTTAAAAGATCGCTTTGATGGTGCTTCCCACGTAGCTGCTTCTAACTCCGGTTACCACCGGAGCAGCAATAACGCACATCGGAATCGACCTCCAAAGAATCCGAAAATCAATTCCGTTAGCGGAAACAGTATTCACACTAAAAGAGAAAGTAGACGCAAACACAAGTACGGCTTTCAGTTAAAGCCCTTCAATGCTGAACACAAACCTCCTGGAGTCAAAGATCTTGTCTATTACGAGATGTCTCCAGGATTTTGCGAGAAAAACCCGAAACTGGGTATTCAAGGTACTCATGGGCGATTATGTAATGATACGTCCATGGGTGTTGATGGATGTGATATTATGTGTTGTGGACGAGGATACCGTACCCAGGAGGTAGTAGTGTTTGAGAGATGTAACTGTACGTTC"/>
                        <sequence id="seq_T_vandykei_KadizCA_E190" taxon="T_vandykei_KadizCA_E190" totalcount="4" value="-TCCTCAGTAGCGGCGAGCGAACAGGGATAAGCCCAGCACCGAATCCCGCGGCCGAAACCGGACGCCGGGAAATGTGGTGTTAGGGAGGGTCCGTCATCCCGAGATCGTGCGGCGCGTCCAAGTCCATCTTGAACGGGGCCACAGCCCATAGAGGGTGCCAGGCCCGTAGCGACC-GCTGCCGATAACGGGAGGATCTCTCCTCAGAGTCGGGTTGCTTGAGAGTGCAGCCCTAAGTGGGTGGTAAACTCCATCTAAGGCTAAATATGACCACGAGACCGATAGCGAACAAGTACCGTGAGGGAAAGTTGAAAAGAACTTTGAAGAGAGAGTTCAATAGTACGTGAAACCGTTCAGGGGTAAACCTGAGAAGCCCGAAAGGTCGAAAGGGGAGATTCAGCGTG-TCTCGATG-TAGGCGCTGGACGGTCGCGTGACGGCAGGCGTACGCGTCTACCGCACCTTCCGTTCTCCGAACCTGCGTCGAACGCGTGCACTTCTCCCCCTGTAGGACGTCGCGATCTGTTGGGTGTCGGTCTAAGGCCCACGGTGGAGCCCGTTCGG-ACGGTTCGC--CGTACCGGACGAACCCGTGGTGTTTCCCGATCGGCTCGCTCGACGGTATACAGATGGCGCGAGGCCGCTATTG--TTAA-TTAGCGTCCGACCTTCGGCAAGCGCGCCCGTCGTTGACGGTGATCGGACCTGGTCTCGGTCCCGTCCGCGGGCGGCTGTTCGCTGAGGTGTTCTCGGACAG-ACCTCG--TTGAAACGCCGATCTGCGACGCTATAGCTTTGGGTACTTTCAGGACCCGTCTTGAAACACGGACCAAGGAGTCTAGCATGTGCGCGAGTCATTGGGACATGACGAAACCTAAAGGCGCAATGAAAGTGAAAGTCAGCCTCGCGCTGACTCAGGGAGGATGGGCGGTC-GTTACGGCTGCCGCCTCGCACTCCCGGGGCGTCTCGTTCTCATTGCGAGATGAGGCGCACCAAGAGCGTACACGCTGGGACCCGAAAGATGGTGAACT--------------------------------------------------------------------------------------------------------------------------------------------------------------------------------------------------------------------------------------------------------------------------------------------------------------------------------------------------------------CTTTTTTTAGAAATAGCTACATGAAAACTACTTCTTCTTCAAGATAGAGCATCCCCTTTAATAGAACAATTATCATTCTTTCATGACCATACCCTTTTAATTCTAGTAATTATTACTATTTTAGTAGGACAAATAATAATAGGACTATTTTTCAATAAATTAACCCATCGATTCCTTCTTGAAGGACAAATAATTGAAGTAATTTGAACCATTTTACCTGCAATTACCCTAATCTTCATTGCACTTCCTTC----CGATTAATCTATATCCTAGATGAAACAAATAACCCCTTAATTACAATCAAAACAGTAGGCCATCAATGATATTGATCATATGAATATTCAGATTTCAAAAATATTGAATTTGACTCCTATATAATTCCTAGTAATGAAATAATAAAATTCAACTTTCGTCTCCTAGATGTTGATAACCGTATAGTAATTCCATTTATATCCCAAATCCGAATACTAGTCTCAGCAGCTGACGTAATTCACTCATGGACCGTACCCTCGCTAGGAGTTAAAATTGATGCAACTCCAGGACGACTAAATCAAGTAAGATTCATTTCCACTCGATCAAGACTCTTATATGGACAATGTTCTGAAATCTGCGGAGCAAATCATAGATTTATACCTATTGTAGTCGAAAGAATTTCTCCATCCTTCTTCATCAAATGAATTTCTAAAATAATTGAAGTAT----TCGGTATAATTTCACATATTATTAGACAAGAAAGAGGAAAAAAAGAAGCATTTGGAACCCTTGGAATAATTTATGCCATAATAGCAATTGGATTACTAGGATTTGTTGTATGAGCACATCATATATTCACAGTAGGAATAGACGTAGATACCCGTGCTTACTTCACATCAGCAACTATAATCATTGCTGTACCTACAGGAATCAAAATTTTTAGATGACTAGCCACTCTTCATGGAACACAATTAAATTACAGCCCCTCAATACTCTGAGCATTAGGATTCGTATTCCTATTTACCGTAGGAGGATTAACAGGAGTTATCTTAGCTAATTCCTCAATTGACATCATATTACATGATACATACTACGTAGTAGCCCATTTCCATTATGTCCTATCAATAGGGGCCGTATTTGCCATTATAGGAGGATTAGTTCATTGATTCCCCCTATTCACAGGATTAACTTTAAGACAAAAATTATGCAAAGCCCAATTCATAATTATATTTCTAGGAGTAAATATAACCTTCTTCCCCCAGCACTTTTTAGGCCTAAGAGGTATACCACGACGTTACTCAGACTACCCAGATGCATATACATTATGAAATATCATTTCATCAATTGGATCAATCATCTCCCTTATCGGAGTTATACTAATAATCTTTATTGTATGAGAAAGATTCACATCATCCCGAAAAACCTTAATTCCCTTAAATATAACTTCATCAATCGAATGACTACAAAATACACCTCCCGCTGAACATAGCTATTCTGA-------------------CAAGCAGACGGCGCGTAAATCTACGGGCGGCAAGGCTCCCAGGAAGCAGTTGGCCACCAAAGCCGCGAGGAAGAGCGCTCCGGCCACCGGTGGCGTCAAGAAGCCTCACAGATACAGGCCCGGCACCGTCGCCCTCCGCGAGATCCGTCGTTACCAGAAGAGCACCGAACTTTTGATCCGCAAGCTACCCTTCCAACGCTTGGTCCGCGAAATCGCCCAAGACTTCAAGACCGACTTGCGTTTCCAAAGCTCGGCCGTCATGGCATTGCAAGAAGCCAGCGAGGCTTATTTGGTCGGTCTTTTCGAAGACACCAACTTGTGCGCCATCCACGCCAAACGCGTCACCATCA-----------ATGTCTGGTTCCTGCACCATCAAGACGTGCTGGATGCGACTACCTCCATTCCGCCTCATCGGCGATATTTTAAAAGATCGCTTTGATGGTGCTTCCCACGTAGCTGCTTCTAACTCCGGTTACCACCGGAGCAGCAATAACGCACATCGGAATCGACCTCCAAAGAATCCGAAAATCAATTCCGTTAACGGAAACAGTATTCACACCAAAAGAGAAAGTAGGCGCAAACACAAGTACGGTTTTCAGCTGAAGCCCTTCAATGCTGAACACAAACCTCCTGGAGTCAAAGATCTTGTCTATTACGAGATGTCTCCAGGATTTTGCGAGAAAAACCCGAAACTGGGTATTCAAGGTACTCATGGGCGATTATGTAATGATACGTCCATGGGCGTTGATGGATGTGATATTATGTGTTGTGGACGAGGATACCGTACCCAGGAGGTAGTAGTGTTTGAAAGATGTAACTGTACGTTC"/>
                        <sequence id="seq_T_major_KelsoCA_E191" taxon="T_major_KelsoCA_E191" totalcount="4" value="-TCCTCAGTAGCGGCGAGCGAACAGGGATTAGCCCAGCACCGAATCCCGCGGCCGAAACCGGACGCCGGGAAATGTGGTGTTAGGGAGGGTCCGTCATCCCGAGATCGTGCGGCGCGTCCAAGTCCATCTTGAACGGGGCCACAGCCCATAGAGGGTGCCAGGCCCGTAGCGACC-GCTGCCGATAACGGGAGGATCTCTCCTCAGAGTCGGGTTGCTTGAGAGTGCAGCCCTAAGTGGGTGGTAAACTCCATCTAAGGCTAAATATGACCACGAGACCGATAGCGAACAAGTACCGTGAGGGAAAGTTGAAAAGAACTTTGAAGAGAGAGTTCAATAGTACGTGAAACCGTTCAGGGGTAAACCTGAGAAGCCCGAAAGGTCGAAAGGGGAGATTCAGCGTG-TCTCGATG-CAGGCGCTGGACGGTCGCGTGACGGCAGACGTACGCGTCTACCGCACCTTCCGTCCTCCGAACCTGCGTCGAACGCGTGCACTTCTCCCCCTGTAGGACGTCGCGATCTGTTGGGTGTCGGTCTAAGGCCCGCGGTGGAGCCCGTTCGG-ACGGTTCGC--CGTACCGGACGAACCCGCGGTGTTTCCCGATCGGCTCGCTCGACGGTATACAGATGGCGCGAGGCCGCTATT---TTAA-TTAGCGTCCGACCTTCGGCAAGCGCGCCCGTCGTTGACGGTGATCGGACCTGGTGCCGGCCCCGTCCACGGGCGGCTGTTCGCTGAGGTGTTCTCGGACAG-ACCTCG--TTGAAACGCCGATCTGCGACGCTATAGCTTTGGGTACTTTCAGGACCCGTCTTGAAACACGGACCAAGGAGTCTAGCATGTGCGCGAGTCATTGGGACATGACTAAACCTAAAGGCGCAATGAAAGTGAAAGTCAGCCTCGCGCTGACTCAGGGAGGATGGGCGGTC-GTTACGGCTGCCGCCTCGCACTCCCGGGGCGTCTCGTTCTCATTGCGAGATGAGGCGCACCAAGAGCGTACACGCTGGGACCCGAAAGATGG------GCATATTTTAGAGCTAAATCAAAACTTAAAAAT-AAAGAATTTACTATCAAATCCATTTTAAAATTAATTTTAAATTAAAAAACCACAT-ATAAAAATAATGTAACCCATTTTAACTTTAACATAAACTACACCTTGATCTGAATTAACTTATAATAAAAAATATTAAAAATTATAATTTTAAAAAAATTTTTATTAACAACGATATATAAATTAAAAGTTAAAGTAAAACTTATCGTGGACTATCGATTAAAAAACAGGTTCCTCTGAATAGACTAAAATACCGCCAAAATTTTTAATTTTAAAGAACATAACTCATAATAATTTTAGTTAATA-CATTAACACTTTAACTTTTTTTAGAAATAGCCACATGAAAATTACTACTTTTGCAAGATAGAGCATCTCCTTTAATAGAACAATTATCATTCTTTCATGATCATACTCTACTAATTCTAGTAATTATCACTATTTTAGTTGGACAAATAATAATAGGATTATTCTTCAATAAATTAACCCATCGATTTTTACTTGAAGGACAAATAATTGAAGTCATTTGAACCATTCTACCCGCAATTACCCTAATCTTCATTGCTCTTCCATCATTACGATTAATTTATATTCTAGATGAAACTAATAACCCTTTAATCACAATTAAAACAATAGGACATCAATGATATTGATCATATGAATATTCAGACTTCAAAAATATTGAATTCGACTCTTACATAATCCCCGGCAATGAAATAACCAAATTCAACTTTCGTTTATTAGACGTAGATAACCGAATAGTAGTCCCATTTATATCTCAAGTACGAATATTAATCTCAGCAGCCGACGTAATCCACTCATGAACAGTACCTTCTCTAGGAGTAAAAATCGACGCAACTCCAGGACGATTAAATCAAGCAAGATTCATCTCCACCCGATCAAGACTACTATATGGACAGTGCTCTGAAATTTGCGGAGCAAATCATAGATTTATACCTATTGTAGTCGAAAGAATT--------------------------------------------------TTGGTATAATTTCCCACATTATTAGACAAGAAAGAGGGAAAAAGGAAGCATTCGGAACCCTTGGAATAATTTATGCTATAATAGCAATCGGATTGTTAGGTTTTGTAGTGTGAGCACACCATATGTTTACAGTAGGAATAGACGTTGATACACGAGCCTACTTCACCTCTGCAACTATAATCATTGCCGTTCCCACTGGAATTAAAATTTTCAGATGATTAGCAACTCTACATGGAACTCAAATAAACTATAGGCCCTCAATACTATGAGCATTGGGATTCGTATTTTTATTTACCGTAGGAGGATTAACAGGAGTAATCCTTGCTAATTCTTCAATCGACATCATATTACATGATACATACTATGTAGTAGCTCACTTTCATTATGTTCTCTCAATAGGAGCAGTATTTGCCATTATAGGAGGATTAGTCCATTGATTTCCCTTATTTACAGGATTATCTCTTAACCCTAAATTATGTAAAACTCAATTCATAATCATATTCCTAGGAGTAAATTTAACCTTCTTCCCCCAGCACTTTCTAGGCCTAAGAGGAATACCACGACGATATTCAGACTACCCAGATGCCTACACAATATGAAACATTATTTCATCTATTGGATCAATCATCTCCCTTGTTGGAGTCTTACTCTTAATTTTCATTGTATGAGAAAGATTTACAGCTTCCCGAAAAACCTTAATTCCTTTAAATATATCATCCTCAATCGAATGATTACAAAATACACCTCCTGCCGAACATAGTTATTCTGA-------------------CAAGCAGACGGCTCGTAAATCTACGGGCGGCAAGGCTCCCAGGAAGCAGTTGGCCACCAAAGCCGCGAGGAAGAGCGCTCCAGCCACCGGTGGCGTCAAGAAGCCTCACAGATACAGGCCCGGCACCGTCGCCCTCCGCGAGATCCGTCGTTACCAGAAGAGCACCGAACTTTTGATCCGCAAGCTCCCCTTCCAACGGTTGGTCCGCGAAATCGCCCAAGACTTCAAGACCGACTTGCGTTTCCAAAGCTCGGCCGTCATGGCATTGCAAGAAGCCAGCGAGGCTTATTTGGTCGGTCTTTTCGAAGACACCAACTTGTGCGCCATCCACGCCAAACGCGTCACCATCATGC--------ATGTCTGGTTCCTGCACCATCAAGACGTGCTGGATGCGACTACCTCCATTCCGCCTCATCGGCGATATTTTAAAAGATCGCTTTGATGGTGCTTCCCACGTAGCTGCTTCTAACTCCGGTTACCACCGGAGCAGCAATAACGCACATCGGAATCGGCCTCCAAAGAATCCGAAAATCAATTCCGTTAGCGGAAACAGTATTCACACTAAAAGAGAAAGTAGACGCAAACACAAGTACGGCTTTCAGTTAAAGCCMTTCAATGCTGAACACAAACCTCCTGGAGTCAAAGATCTTGTCTATTACGAGATGTCTCCAGGATTTTGCGAGAAAAACCCGAAACTGGGTATTCAAGGTACTCATGGGCGATTATGTAATGATACGTCCATGGGTGTTGATGGATGTGATATTATGTGTTGTGGACGAGGATACCGTACCCAGGAGGTAGTAGTGTTTGAGAGATGTAACTGTACGTTC"/>
                        <sequence id="seq_T_skillmani_ToquervilleUT_E192" taxon="T_skillmani_ToquervilleUT_E192" totalcount="4" value="--CCTCAGTAGCGGCGAGCGAACAGGGATAAGCCCAGCACCGAATCCCGCGGCCGAAACCGGACGCCGGGAAATGTGGTGTTAGGGAGGGTCCGTCATCCCGAGATCGTGCGGCGCGTCCAAGTCCATCTTGAACGGGGCCACAGCCCATAGAGGGTGCCAGGCCCGTAGCGACC-GCTGCCGATAACGGGAGGATCTCTCCTCAGAGTCGGGTTGCTTGAGAGTGCAGCCCTAAGTGGGTGGTAAACTCCATCTAAGGCTAAATATGACCACGAGACCGATAGCGAACAAGTACCGTGAGGGAAAGTTGAAAAGAACTTTGAAGAGAGAGTTCAATAGTACGTGAAACCGTTCAGGGGTAAACCTGAGAAGCCCGAAAGGTCGAAAGGGGAGATTCAGCGTG-TCTCGATG-TAGGCGCTGGACGGTCGCGTGACGGTCGGCGTACGCGTCTTCCGCACCTTCCGTTCTCCGAACCTGCGTCGAACGCGTGCACTTCTCCCCCTGTAGGACGTCGCGATCTGTTGGGTGTCGGTCTAAGGCCCGCGGTGGAGCCCGTCCGG-ACGGTTCGC--CGTACCGGACGAACCCGCGGTGTTTCCCGATCGGCTCGCTCGACGGTATACAGATGGCGCGAGGCCGCTATT---TTAA-TTAGCGTCCGACCTTCGGCAAGCGCGCCCGTCGTTGACGGTGATCGGACCCGGTGCCGGTCCCGTCCACGGGCGGCTGTTCGCTGAGGTGTTCTCGGACAG-ACCTCG--TTGAAACGCCGATCTGCGACGCTATAGCTTTGGGTACTTTCAGGACCCGTCTTGAAACACGGACCAAGGAGTCTAGCATGTGCGCGAGTCATTGGGACATGACTAAACCTAAAGGCGTAATGAAAGTGAAAGTCAGCCTCGCGCTGACTCAGGGAGGATGGGCGGTC-GTTACGGCTGCCGCCTCGCACTCCCGGGGCGTCTCGTTCTCATTGCGAGATGAGGCGCACCAAGAGCGTACACGCTGGGACCCGAAAGA-----------------------------------------------------------------------------------------------------------------------------------------------------------------------------------------------------------------------------------------------------------------------------------------------------------------------------------------------------------------------CTTTTTTTAGAAATAGCCACATGAAACTTACTTCTTCTTCAAGATAGAGCATCCCCTTTAATAGAACAACTATCATTCTTCCATGATCATACCCTTTTGATCCTAGTAATTATCACCATCCTAGTAGGACAAATAATAATAGGTCTATTTTTCAATAAATTAACCCATCGGTTCTTACTTGAAGGTCAAATAATTGAAGTAATCTGAACCATTTTACCTGCAATCACTTTAATTTTTATTGCTCTCCCATCTCTACGACTAATTTATATTTTAGATGAAACCAATAATCCTTTAATTACAATCAAAACTGTTGGCCATCAATGATACTGATCATATGAATATTCAGACTTCAAAAACATTGAATTTGATTCTTATATGATTCCCACTAATGAATTAACAAAATTCAATTTTCGACTATTAGACGTTGACAACCGAATAGTAGTACCATTCCTATCACAAATTCGAATACTAATTTCAGCAGCTGATGTCATTCATTCCTGAACAGTCCCATCCCTTGGAGTGAAAATTGATGCAACTCCAGGACGACTCAATCAAGTCAGATTTATCTCTACACGTTCAAGAATTTTATATGGTCAATGCTCTGAAATTTGTGGTGCAAACCATAGATTTATACCTATTGTAGTAGAAAGAATTTCTCCATCATTCTTTATTAAATGAATCTCTAAAATAATTGAAATTTGGATTTGGAATAATTTCCCATATCATTAGCCAAGAAAGAGGAAAAAAGGAAGCTTTTGGAACCCTAGGAATAATTTATGCCATAATAGCAATTGGACTCTTAGGATTCGTTGTTTGAGCACACCACATATTTACTGTTGGTATAGACGTAGATACTCGAGCTTACTTCACTTCTGCAACTATAATTATCGCCGTTCCTACTGGAATTAAAATTTTTAGATGATTGGCTACGCTTCACGGAACACAAATAAACTATAGACCCTCTATAATATGAGCATTAGGATTTGTATTCCTATTTACTGTAGGAGGATTAACAGGGGTAATCCTAGCTAACTCTTCAATTGACATTATATTACATGACACTTATTATGTAGTAGCACACTTTCACTATGTCCTTTCAATAGGAGCCGTATTTGCCATTATAGGAGGACTCGTTCACTGATTCCCTTTATTCACAGGATTAACCTTAAGACCAAAATTATGCAAAGCCCAATTTATAATTATATTTTTAGGAGTGAACATAACATTTTTCCCACAACATTTCCTAGGATTAAGTGGTATACCTCGTCGATATTCAGACTACCCCGATGCCTATACTTTATGAAATATTATTTCATCAATTGGATCAATCATTTCCCTTATTGGAGTTATATTTCTAATTTTTATTGTATGAGAAAGATTCACATCATCACGAAAAACCTTAATTCCTCTAAACATAACCTCTTCAATTGAATGACTACAAAATACACCTCCATCTGAACATAGATACTCTGA-------------------CAAGCAGACGGCTCGTAAATCTACGGGCGGCAAGGCTCCCAGGAAGCAGTTGGCCACCAAAGCCGCGAGGAAGAGCGCTCCAGCCACCGGTGGCGTCAAGAAGCCTCACAGATACAGGCCCGGCACCGTCGCCCTCCGCGAGATCCGTCGTTACCAGAAGAGCACCGAACTTTTGATCCGCAAGCTCCCCTTCCAACGCTTGGTCCGCGAAATCGCCCAAGACTTCAAGACCGACTTGCGTTTCCAAAGCTCGGCCGTCATGGCGTTGCAAGAAGCCAGCGAGGCTTATTTGGTCGGTCTTTTCGAAGACACCAACTTGTGCGCCATCCACGCCAAACGCGTCACCATCA-----------ATGTCTGGTTCCTGCACCATCAAGACGTGCTGGATGCGACTACCTCCATTCCGCCTCATCGGCGATATTTTAAAAGATCGCTTTGATGGTGCTTCCCACGTAGCTGCTTCTAACTCCGGTTACCACCGGAGCAGCAATAACGCACATCGGAATCGACCTCCAAAGAATCCGAAAATCAATTCCGTTAGCGGAAACAGTATTCACACTAAAAGAGAAAGTAGACGCAAACACAAGTACGGCTTTCAGTTAAAGCCCTTCAATGCTGAACACAAACCTCCTGGAGTCAAAGATCTTGTCTATTACGAGATGTCTCCKGGATTTTGCGAGAAAAACCCGAAACTGGGTATTCAAGGTACTCATGGGCGATTATGTAATGATACGTCCATGGGTGTTGATGGATGTGATATTATGTGTTGTGGACGAGGATACCGTACCCAGGAGGTAGTAGTGTTTGAGAGATGTAACTGTACGTTC"/>
                        <sequence id="seq_T_skillmani_CoralPinksUT_E104" taxon="T_skillmani_CoralPinksUT_E104" totalcount="4" value="-------GTAGCGGCGAGCGAACAGGGATAAGCCCAGCACCGAATCCCGCGGCCGAAACCGGACGCCGGGAAATGTGGTGTTAGGGAGGGTCCGTCATCCCGAGATCGTGCGGCGCGTCCAAGTCCATCTTGAACGGGGCCACAGCCCATAGAGGGTGCCAGGCCCGTAGCGACC-GCTGCCGATAACGGGAGGATCTCTCCTCAGAGTCGGGTTGCTTGAGAGTGCAGCCCTAAGTGGGTGGTAAACTCCATCTAAGGCTAAATATGACCACGAGACCGATAGCGAACAAGTACCGTGAGGGAAAGTTGAAAAGAACTTTGAAGAGAGAGTTCAATAGTACGTGAAACCGTTCAGGGGTAAACCTGAGAAGCCCGAAAGGTCGAAAGGGGAGATTCAGCGTG-TCTCGATG-TAGGCGCTGGACGGTCGCGTGACGGTCGGCGTACGCGTCTTCCGCACCTTCCGTTCTCCGAACCTGCGTCGAACGCGTGCACTTCTCCCCCTGTAGGACGTCGCGATCTGTTGGGTGTCGGTCTAAGGCCCGCGGTGGAGCCCGTCCGG-ACGGTTCGC--CGTACCGGACGAACCCGCGGTGTTTCCCGATCGGCTCGCTCGACGGTATACAGATGGCGCGAGGCCGCTATT---TTAA-TTAGCGTCCGACCTTCGGCAAGCGCGCCCGTCGTTGACGGTGATCGGACCCGGTGCCGGTCCCGTCCACGGGCGGCTGTTCGCTGAGGTGTTCTCGGACAG-ACCTCG--TTGAAACGCCGATCTGCGACGCTATAGCTTTGGGTACTTTCAGGACCCGTCTTGAAACACGGACCAAGGAGTCTAGCATGTGCGCGAGTCATTGGGACATGACTAAACCTAAAGGCGTAATGAAAGTGAAAGTCAGCCTCGCGCTGACTCAGGGAGGATGGGCGGTC-GTTACGGCTGCCGCCTCGCACTCCCGGGGCGTCTCGTTCTCATTGCGAGATGAGGCGCACCAAGAGCGTACACGCTGGGACCCGAAAGATG---------------------------------------------------------------------------------------------------------------------------------------------------------------------------------------------------------------------------------------------------------------------------------------------------------------------------------------------------------------------CTTTTTTTAGAAATAGCCACATGAAACTTAATTCTTCTTCAAGATAGAGCATCCCCTTTAATAGAACAACTATCATTCTTCCATGATCATACCCTTTTGATCCTAGTAATTATCACCATCCTAGTAGGACAAATAATAATAGGTCTATTTTTCAATAAATTAACCCATCGATTCTTACTTGAAGGTCAAATAATTGAAGTAATCTGAACCATTTTACCTGCAATCACTTTAATTTTTATTGCTCTCCCATCTCTACGACTAATTTATATTTTAGATGAAACCAATAATCCTTTAATTACAATCAAAACTGTTGGCCATCAATGATACTGATCATATGAATATTCAGACTTCAAAAACATTGAATTTGATTCTTATATAATTCCCACTAATGAATTAACAAAATTCAATTTTCGACTATTAGACGTTGACAACCGAATAGTAGTACCATTCCTATCACAAATTCGAATACTAATTTCAGCAGCTGATGTCATTCATTCCTGAACAGTCCCATCCCTTGGAGTGAAAATTGATGCAACTCCAGGACGACTCAATCAAGTCAGATTTATCTCTACACGTTCAAGAATTTTATATGGTCAATGCTCTGAAATTTGTGGTGCAAACCATAGATTTATACCTATTGTAGTAGAAAGAATTTCTCCATCATTCTTT--------------------------------------------------------------------------------------------------------------------------------------------------------------------------------------------------------------------------------------------------------------------------------------------------------------------------------------------------------------------------------------------------------------------------------------------------------------------------------------------------------------------------------------------------------------------------------------------------------------------------------------------------------------------------------------------------------------------------------------------------------------------------------------------------------------------------------------------------------------------------------------------------------------------------------------------------------------------------------------------------------------------------------------------------------------------------------------------------------------------------------------------------------------------------------------------------------------------------------------------------------------------------------------------------------------------------------------------------------------------------------------------------------------------------------------------------------------------------------------------------------------------------------------------------------------------------------------------------------------------------------------------------------------------------------------------------------------------------"/>
                        <sequence id="seq_T_skillmani_CoralPinksUT_E105" taxon="T_skillmani_CoralPinksUT_E105" totalcount="4" value="------------------------------------------------------------------------------------------------------------------------------------------------------------------------------------------ACGGGAGGATCTCTCCTCA?AGTCGGGTTGCTTGAGAGTGCAGCCCTAAGTGGGTGGTAAACTCCATCTAAGGCTAAATATGACCACGAGACCGATAGCGAACAAGTACCGTGAGGGAAAGTTGAAAAGAACTTTGAAGAGAGAGTTCAATAGTACGTGAAACCGTTCAGGGGTAAACCTGAGAAGCCCGAAAGGTCGAAAGGGGAGATTCAGCGTG-TCTCGATG-TAGGCGCTGGACGGTCGCGTGACGGTCGGCGTACGCGTCTTCCGCACCTTCCGTTCTCCGAACCTGCGTCGAACGCGTGCACTTCTCCCCCTGTAGGACGTCGCGATCTGTTGGGTGTCGGTCTAAGGCCCGCGGTGGAGCCCGTCCGG-ACGGTTCGC--CGTACCGGACGAACCCGCGGTGTTTCCCGATCGGCTCGCTCGACGGTATACAGATGGCGCGAGGCCGCTATT---TTAA-TTAGCGTCCGACCTTCGGCAAGCGCGCCCGTCGTTGACGGTGATCGGACCCGGTGCCGGTCCCGTCCACGGGCGGCTGTTCGCTGAGGTGTTCTCGGACAG-ACCTCG--TTGAAACGCCGATCTGCGACGCTATAGCTTTGGGTACTTTCAGGACCCGTCTTGAAACACGGACCAAGGAGTCTAGCATGTGCGCGAGTCATTGGGACATGACTAAACCTAAAGGCGTAATGAAAGTGAAAGTCAGCCTCGCGCTGACTCAGGGAGGATGGGCGGTC-GTTACGGCTGCCGCCTCGCACTCCCGGGGCGTCTCGTT--------------------------------------------------------------------------------------------------------------------------------------------------------------------------------------------------------------------------------------------------------------------------------------------------------------------------------------------------------------------------------------------------------------------------CTTTTTTTAGAAATAGCCACATGAAACTTAATTCTTCTTCAAGATAGAGCATCCCCTTTAATAGAACAACTATCATTCTTCCATGATCATACCCTTTTGATCCTAGTAATTATCACCATCCTAGTAGGACAAATAATAATAGGTCTATTTTTCAATAAATTAACCCATCGATTCTTACTTGAAGGTCAAATAATTGAAGTAATCTGAACCATTTTACCTGCAATCACTTTAATTTTTATTGCTCTCCCATCTCTACGACTAATTTATATTTTAGATGAAACCAATAATCCTTTAATTACAATCAAAACTGTTGGCCATCAATGATACTGATCATATGAATATTCAGACTTCAAAAACATTGAATTTGATTCTTATATAATTCCCACTAATGAATTAACAAAATTCAATTTTCGACTATTAGACGTTGACAACCGAATAGTAGTACCATTCCTATCACAAATTCGAATACTAATTTCAGCAGCTGATGTCATTCATTCCTGAACAGTCCCATCCCTTGGAGTGAAAATTGATGCAACTCCAGGACGACTCAATCAAGTCAGATTTATCTCTACACGTTCAAGAATTTTATATGGTCAATGCTCTGAAATTTGTGGTGCAAACCATAGATTTATACCTATTGTAGTAGAAAGAATTTCTCCATCATTCTTTATTAAATGAATCTCTAAAATAATTGAAATTT----TTGGAATAATTTCCCATATCATTAGCCAAGAAAGAGGAAAAAAGGAAGCTTTTGGAACCTTAGGAATAATTTATGCCATAATAGCAATTGGGCTCTTAGGATTCGTTGTTTGAGCACACCACATATTTACTGTTGGTATAGACGTAGATACTCGAGCTTACTTCACTTCTGCAACTATAATTATCGCCGTTCCTACTGGAATTAAAATTTTTAGATGATTGGCTACGCTTCACGGAACACAAATAAACTATAGACCCTCTATAATATGAGCATTAGGATTTGTATTCCTATTTACTGTAGGAGGATTGACAGGGGTAATCCTAGCTAACTCTTCAATTGACATTATATTACATGACACTTATTATGTAGTAGCACACTTTCACTATGTCCTTTCAATAGGAGCCGTATTTGCCATTATAGGAGGACTCGTTCACTGATTCCCTTTATTCACAGGATTAACCTTAAGACCAAAATTATGCAAAGCCCAATTTATAATTATATTTTTAGGAGTGAACATAACATTTTTCCCACAACATTTCCTAGGATTAAGTGGCATACCTCGTCGATATTCAGACTACCCCGATGCCTATACTTTATGAAATATTATTTCATCAATTGGATCAATCATTTCCCTTATTGGAGTTATATTTCTAATTTTTATTGTATGAGAAAGATTCACATCATCACGAAAAACCTTAATTCCTCTAAACATAACCTCTTCAATTGAATGACTACAAAATACACCTCCATCTGAACATAGATACTCTGAACT----------------CAAGCAGACGGCTCGTAAATCTACGGGCGGCAAGGCTCCCAGGAAGCAGTTGGCCACCAAAGCCGCGAGGAAGAGCGCTCCAGCCACCGGTGGCGTCAAGAAGCCTCACAGATACAGGCCCGGCACCGTCGCCCTCCGCGAGATCCGTCGTTACCAGAAGAGCACCGAACTTTTGATCCGCAAGCTCCCCTTCCAACGCTTGGTCCGCGAAATCGCCCAAGACTTCAAGACCGACTTGCGTTTCCAAAGCTCGGCCGTCATGGCGTTGCAAGAAGCCAGCGAGGCTTATTTGGTCGGTCTTTTCGAAGACACCAACTTGTGCGCCATCCACGCCAAACGCGTCACCATCATGCCCAAGGATATGTCTGGTTCCTGCACCATCAAGACGTGCTGGATGCGACTACCTCCATTCCGCYTCATCGGCGATATTTTAAAAGATCGCTTTGATGGTGCTTCCCACGTAGCTGCTTCTAACTCCGGTTACCACCGGAGCAGCAATAACGCACATCGGAATCGACCTCCAAAGAATCCGAAGATCAATTCCGTTAGCGGAAACAGTATTCACACTAAAAGAGAAAGCAGACGCAAACACAAGTACGGCTTTCAGTTAAAGCCCTTCAATGCTGAACACAAACCTCCTGGAGTCAAAGATCTTGTCTATTACGAGATGTCTCCGGGATTTTGCGAGAAAAACCCGAAACTGGGTATTCAAGGTACTCATGGGCGATTATGTAATGATACGTCCATGGGTGTTGATGGATGTGATATTATGTGTTGTGGACGAGGATACCGTACCCAGGAGGTAGTAGTGTTTGAGAGATGTAACTGTACGTTC"/>
                        <sequence id="seq_T_verpus_HanksvilleUT_E106" taxon="T_verpus_HanksvilleUT_E106" totalcount="4" value="-TCCTCAGTAGCGGCGAGCGAACAGGGATAAGCCCAGCACCGAATCCCGCGGCCGAAACCGGACGCCGGGAAATGTGGTGTTAGGGAGGGTCCGTCATCCCGAGATCGTGCGGCGCGTCCAAGTCCATCTTGAACGGGGCCACAGCCCATAGAGGGTGCCAGGCCCGTAGCGACC-GCTGCCGATAACGGGAGGATCTCTCCTCAGAGTCGGGTTGCTTGAGAGTGCAGCCCTAAGTGGGTGGTAAACTCCATCTAAGGCTAAATATGACCACGAGACCGATAGCGAACAAGTACCGTGAGGGAAAGTTGAAAAGAACTTTGAAGAGAGAGTTCAATAGTACGTGAAACCGTTCAGGGGTAAACCTGAGAAGCCCGAAAGGTCGAAAGGGGAGATTCAGCGTG-TCTCGATG-TAGGCGCTGGACGGTCGCGTGACGGTCGGCGTACGCGTCTTCCGCGCCTTCCGTTCTCCGAACCTGCGTCGAACGCGTGCACTTCTCCCCCTGTAGGACGTCGCGATCTGTTGGGTGTCGGTCTAAGGCCCGCGGTGGAGCCCGTCCGG-ACGGTTCGC--CGTACCGGACGAACCCGCGGTGTTTCCCGATCGGCTCGCTCGACGGTATACAGATGGCGCGAGGCCGCTATT---TTAA-TTAGCGTCCGACCTTCGGCAAGCGCGCCCGTCGTTGACGGTGATCGGACCCGGTGCCGGTCCCGTCCACGGGCGGCTGTTCGCTGAGGTGTTCTCGGACAG-ACCTCG--TTGAAACGCCGATCTGCGACGCTATAGCTTTGGGTACTTTCAGGACCCGTCTTGAAACACGGACCAAGGAGTCTAGCATGTGCGCGAGTCATTGGGACATGACTAAACCTAAAGGCGTAATGAAAGTGAAAGTCAGCCTCGCGCTGACTCAGGGAGGATGGGCGGTC-GTTACGGCTGCCGCCTCGCACTCCCGGGGCGTCTCGTTCTCATTGCGAGATGAGGCGCACCAAGAGCGTACACG------------------------GCATATTTTAGAGCTAAATCAATTTTTAAAAAC-AAAAAATTTACTATCAAATCCATTTTAAAATTAATTTTAAATTAAAAAACCACAT-ATAAAAATAATGTAACCCATTCCAACTTTAACATAAACTACACCTTGATCTGAATTCAATTCTAATAAAAAATCCTAAAAATTATAATTTTACAAAAATTTTTAATAACGACGATATATAAATTCAAAGTTAAAGTAAAACTTATCGTGGACTATCGATCAAAAAACAGGTTCCTCTGAATAGACTAAAATACCGCCAAACTTTTTAATTTTAAAGAACATAACTCATAATAATTTTAGTCAATT-TAATAACACTTTAACTTTTTTTAGAAATAGCTACATGAAATTTACTTCTTCTTCAAGATAGAGCATCCCCTTTAATAGAACAACTATCATTTTTCCATGACCACACCCTTCTAATCCTGGTAATTATTACTATCCTTGTAGGACAAATAATAATAGGCCTATTTTTCAATAAATTAACCCACCGATTCTTACTGGAAGGTCAAATAATTGAAGTAATCTGAACTATTTTACCCGCAATTACCTTAATTTTTATTGCCCTCCCATCTCTACGACTAATTTATATTTTAGACGAAACAAATAACCCCTTAATTACAATCAAAACTGTTGGCCATCAATGATATTGATCCTATGAATACTCAGATTTCAAAAACATTGAATTTGATTCTTATATGATTCCCACTAATGAATTAACAAAATTCAATTTTCGACTATTAGACGTTGATAATCGAATAGTAGTGCCATTCATATCACAAATTCGAATACTAATTTCAGCAGCTGATGTCATTCACTCATGAACAGTTCCATCCCTTGGAGTAAAAATTGATGCAACTCCTGGACGACTAAATCAAGTTAGATTTATCTCTACACGTTCAAGAATCTTATATGGTCAGTGCTCCGAAATTTGCGGAGCAAATCATAGATTTATACCTATTGTAGTAGAAAGAATTTCCCCTTCATTCTTCA---------------------------------------------------------------------------------------------TTAGGAATAATTTATGCTATAATAGCAATTGGACTATTAGGATTCGTTGTCTGAGCACACCATATGTTTACTGTTGGTATAGACGTAGATACCCGAGCTTACTTTACTTCTGCAACTATAATTATTGCTGTTCCTACTGGAATTAAAATTTTCAGATGATTAGCTACTCTCCATGGAACGCAAATAAATTATAGACCCTCAATAATGTGAGCATTAGGATTTGTATTTTTATTCACTGTTGGAGGATTAACAGGAGTAATCCTAGCTAACTCTTCAATTGATATTATATTACATGACACTTATTATGTAGTAGCTCACTTTCACTACGTCCTTTCAATAGGAGCCGTATTTGCCATCATAGGAGGACTCGTTCATTGATTCCCTTTATTTACAGGATTAACTCTAAGACCAAAATTATGTAAAGCTCAATTTATAACCATATTCCTTGGTGTAAACATAACGTTCTTCCCTCAACACTTCTTAGGATTGAGTGGAATGCCCCGTCGATATTCAGACTATCCAGATGCTTATACATTATGAAATATTATTTCATCAATCGGATCAATCATTTCCCTTATTGGAGTTATATTTCTAATTTTTATTGTATGAGAAAGATTTACATCATCTCGAAAAACCTTAATCCCCTTAAACATAACCTCATCAATTGAATGATTACAAAATACCCCTCCATCTGAACATAGATATTCTGAA------------------CAAGCAGACGGCTCGTAAATCTACGGGCGGCAAGGCTCCCAGGAAGCAGTTGGCCACCAAAGCCGCGAGGAAGAGCGCTCCAGCCACCGGTGGCGTCAAGAAGCCTCACAGATACAGGCCCGGCACCGTCGCCCTCCGCGAGATCCGTCGTTACCAGAAGAGCACCGAACTTTTGATCCGCAAGCTCCCCTTCCAACGCTTGGTCCGCGAAATCGCCCAAGACTTCAAGACCGACTTGCGTTTCCAAAGCTCGGCCGTCATGGCGTTGCAAGAAGCCAGCGAGGCTTATTTGGTCGGTCTTTTCGAAGACACCAACTTGTGCGCCATCCACGCCAAACGCGTCACCATCATGCCCAAGGA-ATGTCTGGTTCCTGCACCATCAAGACGTGCTGGATGCGACTACCTCCATTCCGCCTCATCGGCGATATTTTAAAAGATCGCTTTGATGGTGCTTCCCACGTAGCTGCTTCTAACTCCGGTTACCASCGGAGCAGCAATAACGCACATCGGAATCGACCTCCAAAGAATCCGAAAATCAATTCCGTTAGCGGAAACAGTATTCACACTAAAAGAGAAAGTAGACGCARACACAAGTACGGSTTTCAGTTAAAGCCCTTCAATGCTGAACACAAACCTCCTGGAGTCAAAGATCTTGTCTATTACGAGATGTCTCCAGGATTTTGCGAGAAAAACCCGAAACTGGGTATTCAAGGTACTCATGGGCGATTATGTAATGATACGTCCATGGGTGTTGATGGATGTGATATTATGTGTTGTGGACGAGGATACCGTACCCAGGAGGTAGTAGTGTTTGAGAGATGTAACTGTACGTTC"/>
                        <sequence id="seq_T_verpus_HanksvilleUT_E107" taxon="T_verpus_HanksvilleUT_E107" totalcount="4" value="----------------------------------------------------------------------------------------------------------------------------------------------------------------------------------------------------------------------------------------------------------------------------------------------------------------------------------------------------------------------------------------------------------------------------------------------------------------------------------------------------------------------------------------------------------------------------------------------------------------------------------------------------------------------------------------------------------------------------------------------------------------------------------------------------------------------------------------------------------------------------------------------------------------------------------------------------------------------------------------------------------------------------------------------------------------------GCATATTTTAGAGCTAAATCAATTTTTAAAAAC-AAAAAATTTACTATCAAATCCATTTTAAAATTAATTTTAAATTAAAAAACCACAT-ATAAAAATAATGTAACCCATTCCAACTTTAACATAAACTACACCTTGATCTGAATTCAATTCTAATAAAAAATCCTAAAAATTATAATTTTACAAAAATTTTTAATAACGACGATATATAAATTCAAAGTTAAAGTAAAACTTATCGTGGACTATCGATCAAAAAACAGGTTCCTCTGAATAGACTAAAATACCGCCAAACTTTTTAATTTTAAAGAACATAACTCATAATAATTTTAGTCAATT-TAATAACACTTTAACTTTTTTTAGAAATAGCTACATGAAATTTACTTCTTCTTCAAGATAGAGCATCCCCTTTAATAGAACAACTATCATTTTTCCATGACCACACCCTTCTAATCCTGGTAATTATTACTATCCTTGTAGGACAAATAATAATAGGCCTATTTTTCAATAAATTAACCCACCGATTCTTACTGGAAGGTCAAATAATTGAAGTAATCTGAACTATTTTACCCGCAATTACCTTAATTTTTATTGCCCTCCCATCTCTACGACTAATTTATATTTTAGACGAAACAAATAACCCCTTAATTACAATCAAAACTGTTGGCCATCAATGATATTGATCCTATGAATACTCAGATTTCAAAAACATTGAATTTGATTCTTATATGATTCCCACTAATGAATTAACAAAATTCAATTTTCGACTATTAGACGTTGATAATCGAATAGTAGTGCCATTCATATCACAAATTCGAATACTAATTTCAGCAGCTGATGTCATTCACTCATGAACAGTTCCATCCCTTGGAGTAAAAATTGATGCAACTCCTGGACGACTAAATCAAGTTAGATTTATCTCTACACGTTCAAGAATCTTATATGGTCAGTGCTCCGAAATTTGCGGAGCAAATCATAGATTTATACCTATTGTAGTAGAAAGAATTTCCCCTTCATTCTTCATTAAATGAATCTCTAAAATAATTGAAATTT----TTGGAATAATTTCCCATATTATTAGTCAAGAAAGAGGGAAAAAAGAAGCTTTTGGAACCTTAGGAATAATTTATGCTATAATAGCAATTGGACTATTAGGATTCGTTGTCTGAGCACACCATATGTTTACTGTTGGTATAGACGTAGATACCCGAGCTTACTTTACTTCTGCAACTATAATTATTGCTGTTCCTACTGGAATTAAAATTTTCAGATGATTAGCTACTCTCCATGGAACGCAAATAAATTATAGACCCTCAATAATGTGAGCATTAGGATTTGTATTTTTATTCACTGTTGGAGGATTAACAGGAGTAATCCTAGCTAACTCTTCAATTGATATTATATTACATGACACTTATTATGTAGTAGCTCACTTTCACTACGTCCTTTCAATAGGAGCCGTATTTGCCATCATAGGAGGACTCGTTCATTGATTCCCTTTATTTACAGGATTAACTCTAAGACCAAAATTATGTAAAGCTCAATTTATAACCATATTCCTTGGTGTAAACATAACGTTCTTCCCTCAACACTTCTTAGGATTGAGTGGAATGCCCCGTCGATATTCAGACTATCCAGATGCTTATACATTATGAAATATTATTTCATCAATCGGATCAATCATTTCCCTTATTGGAGTTATATTTCTAATTTTTATTGTATGAGAAAGATTTACATCATCTCGAAAAACCTTAATCCCCTTAAACATAACCTCATCAATTGAATGATTACAAAATACCCCTCCATCTGAACATAGATATTCTGAACTTCCAATGCTATCT----------------------------------------------------------------------------------------------------------------------------------------------------------------------------------------------------------------------------------------------------------------------------------------------------------------------------------------------------------------------------------------------------------------------------------------------------------------------------------------------------------------------------------------------------------------------------------------------------------------------------------------------------------------------------------------------------------------------------------------------------------------------------------------------------------------------------------------------------------------------"/>
                        <sequence id="seq_T_verpus_MoabUT_E108" taxon="T_verpus_MoabUT_E108" totalcount="4" value="-TCCTCAGTAGCGGCGAGCGAACAGGGATAAGCCCAGCACCGAATCCCGCGGCCGAAACCGGACGCCGGGAAATGTGGTGTTAGGGAGGGTCCGTCATCCCGAGATCGTGCGGCGCGTCCAAGTCCATCTTGAACGGGGCCACAGCCCATAGAGGGTGCCAGGCCCGTAGCGACC-GCTGCCGATAACGGGAGGATCTCTCCTCAGAGTCGGGTTGCTTGAGAGTGCAGCCCTAAGTGGGTGGTAAACTCCATCTAAGGCTAAATATGACCACGAGACCGATAGCGAACAAGTACCGTGAGGGAAAGTTGAAAAGAACTTTGAAGAGAGAGTTCAATAGTACGTGAAACCGTTCAGGGGTAAACCTGAGAAGCCCGAAAGGTCGAAAGGGGAGATTCAGCGTG-TCTCGATG-TAGGCGCTGGACGGTCGCGTGACGGTCGGCGTACGCGTCTTCCGCGCCTTCCGTTCTCCGAACCTGCGTCGAACGCGTGCACTTCTCCCCCTGTAGGACGTCGCGATCTGTTGGGTGTCGGTCTAAGGCCCGCGGTGGAGCCCGTCCGG-ACGGTTCGC--CGTACCGGACGAACCCGCGGTGTTTCCCGATCGGCTCGCTCGACGGTATACAGATGGCGCGAGGCCGCTATT---TTAA-TTAGCGTCCGACCTTCGGCAAGCGCGCCCGTCGTTGACGGTGATCGGACCCGGTGCCGGTCCCGTCCACGGGCGGCTGTTCGCTGAGGTGTTCTCGGACAG-ACCTCG--TTGAAACGCCGATCTGCGACGCTATAGCTTTGGGTACTTTCAGGACCCGTCTTGAAACACGGACCAAGGAGTCTAGCATGTGCGCGAGTCATTGGGACATGACTAAACCTAAAGGCGTAATGAAAGTGAAAGTCAGCCTCGCGCTGACTCAGGGAGGATGGGCGGTC-GTTACGGCTGCCGCCTCGCACTCCCGGGGCGTCTCGTTCTCATTGCGAGATGAGGCGCACCAAGAGCGTACACGCTGGGACCCGAAAGA---------GCATATTTTAGAGCTAAATCAATTTTTAAAAAC-AAAAAATTTACTATCAAATCCATTTTAAAATTAATTTTAAATTAAAAAACCACAT-ATAAAAATAATGTAACCCATTCCAACTTTAACATAAACTACACCTTGATCTGAATTCAATTCTAATAAAAAATCCTAAAAATTATAATTTTACAAAAATTTTTAATAACGACGATATATAAATTCAAAGTTAAAGTAAAACTTATCGTGGACTATCGATCAAAAAACAGGTTCCTCTGAATAGACTAAAATACCGCCAAACTTTTTAATTTTAAAGAACATAACTCATAATAATTTTAGTCAATT-TAATAACACTTTAACTTTTTTTAGAAATAGCTACATGAAATTTACTTCTTCTTCAAGATAGAGCATCCCCTTTAATAGAACAACTATCATTTTTCCATGACCACACCCTTCTAATCCTGGTAATTATTACTATCCTTGTAGGACAAATAATAATAGGCCTATTTTTCAATAAATTAACCCACCGATTCTTACTGGAAGGTCAAATAATTGAAGTAATCTGAACTATTTTACCCGCAATTACCTTAATTTTTATTGCCCTCCCATCTCTACGACTAATTTATATTTTAGACGAAACAAATAACCCCCTAATTACAATCAAAACTGTTGGCCATCAATGATATTGATCCTATGAATACTCAGATTTCAAAAACATTGAATTTGATTCTTATATGATTCCCACTAATGAATTAACAAAATTCAATTTTCGACTATTAGACGTTGATAATCGAATAGTGGTACCATTCATATCACAAATTCGAATACTAATTTCAGCAGCTGATGTCATTCACTCATGAACAGTTCCATCCCTTGGAGTAAAAATTGATGCAACTCCTGGACGACTAAATCAAGTTAGATTTATCTCTACACGTTCAAGAATCTTATATGGTCAGTGCTCCGAAATTTGCGGAGCAAATCATAGATTTATACCTATTGTAGTAGAAAGAATTTCCCCTTCATTCTTCATTAAATGAATCTCTAAAATAATTGAAATTT----TTGG?ATAATTTCCCATATTATTAGTCAAGAAAGAGGGAAAAAAGAAGCTTTTGGAACCTTAGGAATAATTTATGCTATAATAGCAATTGGACTACTAGGATTCGTTGTCTGAGCACACCATATATTTACTGTTGGTATAGACGTAGATACCCGAGCTTACTTTACTTCTGCAACTATAATTATTGCTGTTCCTACTGGAATTAAAATTTTCAGATGATTAGCTACTCTCCATGGAACGCAAATAAATTATAGACCCTCAATAATGTGAGCATTAGGATTTGTATTTTTATTCACTGTTGGAGGATTAACAGGAGTAATCCTAGCTAACTCTTCAATTGATATTATATTACATGACACTTATTATGTAGTAGCTCACTTTCACTACGTCCTTTCAATAGGAGCCGTATTTGCCATCATAGGAGGACTCGTTCATTGATTCCCTTTATTTACAGGATTAACTCTAAGACCAAAATTATGTAAAGCTCAATTTATAACCATATTCCTTGGTGTAAACATAACGTTCTTCCCACAACACTTCTTAGGACTGAGTGGGATGCCCCGTCGATATTCAGACTATCCAGATGCTTATACATTATGAAATATTATTTCATCAATCGGATCAATCATTTCCCTTATTGGAGTTATATTTCTAATTTTTATTGTATGAGAAAGATTTACATCATCTCGAAAAACCTTAATCCCCTTAAACATAACCTCATCAATTGAATGACTACAAAATACCCCTCCATCTGAACATAGATATTCTGAACTTCCAATGCTATCTTCCCAAGCAGACGGCTCGTAAATCTACGGGCGGCAAGGCTCCCAGGAAGCAGTTGGCCACCAAAGCCGCGAGGAAGAGCGCTCCAGCCACCGGTGGCGTCAAGAAGCCTCACAGATACAGGCCCGGCACCGTCGCCCTCCGCGAGATCCGTCGTTACCAGAAGAGCACCGAACTTTTGATCCGCAAGCTCCCCTTCCAACGCTTGGTCCGCGAAATCGCCCAAGACTTCAAGACCGACTTGCGTTTCCAAAGCTCGGCCGTCATGGCGTTGCAAGAAGCCAGCGAGGCTTATTTGGTCGGTCTTTTCGAAGACACCAACTTGTGCGCCATCCACGCCAAACGCGTCACCATCATGC--------------------------------------------------------------------------------------------------------------------------------------------------------------------------------------------------------------------------------------------------------------------------------------------------------------------------------------------------------------------------------------------------------------------------------------------------------------------------------------------------"/>
                        <sequence id="seq_T_warneri_MoenkopiAZ_E109" taxon="T_warneri_MoenkopiAZ_E109" totalcount="4" value="---CTCAGTAGCGGCGAGCGAACAGGGATAAGCCCAGCACCGAATCCCGCGGCCGAAACCGGACGCCGGGAAATGTGGTGTTAGGGAGGGTCCGTCATCCCGAGATCGTGCGGCGCGTCCAAGTCCATCTTGAACGGGGCCACAGCCCATAGAGGGTGCCAGGCCCGTAGCGACC-GCTGCCGATAACGGGAGGATCTCTCCTCAGAGTCGGGTTGCTTGAGAGTGCAGCCCTAAGTGGGTGGTAAACTCCATCTAAGGCTAAATATGACCACGAGACCGATAGCGAACAAGTACCGTGAGGGAAAGTTGAAAAGAACTTTGAAGAGAGAGTTCAATAGTACGTGAAACCGTTCAGGGGTAAACCTGAGAAGCCCGAAAGGTCGAAAGGGGAGATTCAGCGTG-TCTCGATG-TAGGCGCTGGACGGTCGCGTGACGGTCGGCGTACGCGTCTTCCGCACCTTCCGTTCTCCGAACCTGCGTCGAACGCGTGCACTTCTCCCCCTGTAGGACGTCGCGATCTGTTGGGTGTCGGTCTAAGGCCCGCGGTGGAGCCCGTCCGG-ACGGTTCGC--CGTACCGGACGAACCCGCGGTGTTTCCCGATCGGCTCGCTCGACGGTATACAGATGGCGCGAGGCCGCTATT---TTAA-TTAGCGTCCGACCTTCGGCAAGCGCGCCCGTCGTTGACGGTGATCGGACCCGGTGCCGGTCCCGTCCACGGGCGGCTGTTCGCTGAGGTGTTCTCGGACAG-ACCTCG--TTGAAACGCCGATCTGCGACGCTATAGCTTTGGGTACTTTCAGGACCCGTCTTGAAACACGGACCAAGGAGTCTAGCATGTGCGCGAGTCATTGGGACATGACTAAACCTAAAGGCGTAATGAAAGTGAAAGTCAGCCTCGCGCTGACTCAGGGAGGATGGGCGGTC-GTTACGGCTGCCGCCTCGCACTCCCGGGGCGTCTCGTTCTCATTGCGAGATGAGGCGCACCAAGAGCGTACACGCTGGGACCCGAAAGA---------GCATATTTTAGAGCTAAATCAATTCTTAAAAAC-AAAGAATTTACTATCAAATCCATTTTAAAATTAATTTTAGATTAATAAACTACAC-ATAAAAATAATGTAACCCATTTTAACTTTAACATAAACTACACCTTGATCTGAATTCAATTCTAATAAAAAATCCTAAAAATTATAATTTTACAAAAATTTTTAATAACGACGGTATATAAATTCAAAGTTAAAGTAAAACTTATCGTGGACTATCGATTAAAAAACAGGTTCCTCTGAATAGACTAAAATACCGCCAAACTTTTTAATTTTAAAGAACATAACTCATAATAATTTTAGTCAATT-TAATAACACTTCAACTTTTTTTAGAAATAGCCACATGAAAATTACTTCTTCTTCAGGATAGAGCATCCCCTTTAATAGAACAACTATCATTTTTCCATGATCATACCCTTCTAATTCTAGTAATTATCACCATCCTGGTAGGACAAATAATAATAGGTCTATTTTTCAATAAATTAACTCACCGATTTTTACTTGAAGGTCAAATAATTGAAGTAATCTGAACTATTTTACCCGCAATCACCTTAATTTTTATTGCTCTCCCATCTCTACGACTAATTTATATCCTAGATGAAACTAATAATCCTTTAATTACAATCAAAACTGTAGGCCATCAATGATATTGATCTTATGAGTATTCAGACTTCAAAAACATTGAGTTTGATTCTTACATAATTCCCACTAATGAATTAACAAAATTCAATTTTCGACTATTAGATGTTGACAATCGAATAGTAATTCCTTTCTTATCACAAATTCGAATACTAATCTCAGCAGCCGATGTCATTCACTCCTGAACAGTCCCATCCCTTGGAGTAAAAATTGATGCAACTCCAGGACGACTCAATCAAGTCAGATTTATCGCTACACGTTCAAGAATTTTATATGGTCAGTGCTCCGAAATTTGTGGAGCAAATCATAGATTTATACCTATTGTAGTAGAAAGAATTTCCCCATCATTCTTTATTAAATGAATCTCTAAAATAATTGAAATTTGGATTTGGAATAATTTCTCATATCATTAGCCAAGAAAGAGGGAAAAAAGAAGCTTTTGGAACCTTAGGAATAATTTATGCCATAATAGCAATTGGACTACTAGGATTCGTTGTTTGAGCACACCACATATTTACTGTAGGAATAGACGTAGATACACGAGCTTATTTTACCTCTGCAACTATAATTATCGCCGTTCCTACTGGAATTAAAATTTTCAGATGGTTAGCTACTCTTCATGGAACACAAATAAACTATAGACCCTCAATAATATGAGCATTAGGCTTTGTATTCCTATTCACTGTTGGAGGATTAACAGGAGTGATCCTAGCTAACTCTTCAATTGACATTATATTACATGACACTTATTACGTAGTAGCCCACTTTCACTATGTCCTTTCAATAGGAGCTGTATTTGCTATTATAGGTGGACTTGTTCACTGATTCCCTTTATTTACAGGATTAACCTTAAGACCAAAACTATGTAAAGCCCAATTTATAGTTATATTCCTAGGTGTGAACATAACATTTTTCCCGCAACACTTTCTAGGATTAAGTGGTATACCACGCCGATACTCAGATTACCCCGATGCCTACACTTTATGAAATATTATTTCATCAATTGGCTCAATTATTTCCCTTATTGGAGTCATATTCCTAATCTTTATTGTATGAGAAAGATTCACATCGTCACGAAAAACCTTAATCCCCCTAAATATAACCTCGTCAATCGAATGACTACAAAATACGCCCCCATCTGAACATAGATACTCCGAACTTCCAATACTATCT---CAAGCAGACGGCTCGTAAATCTACGGGCGGCAAGGCTCCCAGGAAGCAGTTGGCCACCAAAGCCGCGAGGAAGAGCGCTCCAGCCACCGGTGGAGTCAAGAAGCCTCACAGATACAGGCCCGGCACCGTCGCCCTCCGCGAGATCCGTCGTTACCAGAAGAGCACCGAACTTTTGATCCGCAAGCTCCCCTTCCAACGCTTGGTCCGCGAAATCGCCCAAGACTTCAAGACCGACTTGCGTTTCCAAAGCTCGGCCGTCATGGCGTTGCAAGAAGCCAGCGAGGCTTATTTGGTCGGTCTTTTCGAAGACACCAACTTGTGCGCCATCCACGCCAAACGCGTCACCATCATGC--------ATGTCTGGTTCCTGCACCATCAAGACGTGCTGGATGCGACTACCTCCATTCCGCCTCATCGGCGATATTTTAAAAGATCGCTTTGATGGTGCTTCCCACGTAGCTGCTTCTAACTCGGGTTACCACCGGAGCAGCAATAACGCACATCGGAATCGACCTCCAAAGAATCCGAAAATCAATTCCGTTAGCGGAAACAGTATTCACACTAAAAGAGAAAGTAGACGCAAACACAAGTACGGGTTTCAGTTAAAGCCCTTCAATGCTGAACACAAACCTCCTGGAGTCAAAGATCTTGTCTATTACGAGATGTCTCCAGGATTTTGCGAGAAAAACCCGAAACTGGGTATTCAAGGTACTCATGGGCGATTATGTAATGATACGTCCATGGGTGTTGATGGATGTGATATTATGTGTTGTGGACGAGGATACCGTACCCAGGAGGTAGTAGTGTTTGAGAGATGTAACTGTACGTTC"/>
                        <sequence id="seq_T_warneri_Moenkopi_E110" taxon="T_warneri_Moenkopi_E110" totalcount="4" value="-TCCTCAGTAGCGGCGAGCGAACAGGGATAAGCCCAGCACCGAATCCCGCGGCCGAAACCGGACGCCGGGAAATGTGGTGTTAGGGAGGGTCCGTCATCCCGAGATCGTGCGGCGCGTCCAAGTCCATCTTGAACGGGGCCACAGCCCATAGAGGGTGCCAGGCCCGTAGCGACC-GCTGCCGATAACGGGAGGATCTCTCCTCAGAGTCGGGTTGCTTGAGAGTGCAGCCCTAAGTGGGTGGTAAACTCCATCTAAGGCTAAATATGACCACGAGACCGATAGCGAACAAGTACCGTGAGGGAAAGTTGAAAAGAACTTTGAAGAGAGAGTTCAATAGTACGTGAAACCGTTCAGGGGTAAACCTGAGAAGCCCGAAAGGTCGAAAGGGGAGATTCAGCGTG-TCTCGATG-TAGGCGCTGGACGGTCGCGTGACGGTCGGCGTACGCGTCTTCCGCACCTTCCGTTCTCCGAACCTGCGTCGAACGCGTGCACTTCTCCCCCTGTAGGACGTCGCGATCTGTTGGGTGTCGGTCTAAGGCCCGCGGTGGAGCCCGTCCGG-ACGGTTCGC--CGTACCGGACGAACCCGCGGTGTTTCCCGATCGGCTCGCTCGACGGTATACAGATGGCGCGAGGCCGCTATT---TTAA-TTAGCGTCCGACCTTCGGCAAGCGCGCCCGTCGTTGACGGTGATCGGACCCGGTGCCGGTCCCGTCCACGGGCGGCTGTTCGCTGAGGTGTTCTCGGACAG-ACCTCG--TTGAAACGCCGATCTGCGACGCTATAGCTTTGGGTACTTTCAGGACCCGTCTTGAAACACGGACCAAGGAGTCTAGCATGTGCGCGAGTCATTGGGACATGACTAAACCTAAAGGCGTAATGAAAGTGAAAGTCAGCCTCGCGCTGACTCAGGGAGGATGGGCGGTC-GTTACGGCTGCCGCCTCGCACTCCCGGGGCGTCTCGTTCTCATTGCGAGATGAGGCGCACCAAGAGCGTACACGCTG-----------------------------------------------------------------------------------------------------------------------------------------------------------------------------------------------------------------------------------------------------------------------------------------------------------------------------------------------------------------------------------CTTTTTTTAGAAATAGCCACATGAAAATTACTTCTTCTTCAGGATAGAGCATCCCCTTTAATAGAACAACTATCATTTTTCCATGATCATACCCTTCTAATTCTAGTAATTATCACCATCCTGGTAGGACAAATAATAATAGGTCTATTTTTCAATAAATTAACTCACCGATTTTTACTTGAAGGTCAAATAATTGAAGTAATCTGAACTATTTTACCCGCAATCACCTTAATTTTTATTGCTCTCCCATCTCTACGACTAATTTATATTCTAGATGAAACCAATAATCCTTTAATTACAATCAAAACTGTAGGCCATCAATGATATTGATCTTATGAGTATTCAGACTTCAAAAACATTGAATTTGATTCTTACATAATTCCCACTAATGAATTAACAAAATTCAATTTTCGACTATTAGATGTTGACAATCGAATAGTAATTCCTTTCTTATCACAAATTCGAATACTAATCTCAGCAGCCGATGTCATTCACTCCTGAACAGTCCCATCCCTTGGAGTAAAAATTGATGCAACTCCAGGACGACTCAACCAAGTCAGATTTATCGCTACACGTTCAAGAATTTTATATGGTCAGTGCTCCGAAATTTGTGGAGCAAATCATAGATTTATACCTATTGTAGTAGAAAGAATTTCCCCATCATTCTTTATTAAATGAATCTCTAAAATAATTGAAATTT-GATTTGGAATAATTTCTCATATCATTAGCCAAGAAAGAGGGAAAAAAGAAGCTTTTGGAACCTTAGGAATAATTTATGCCATAATAGCAATTGGACTACTAGGATTCGTTGTTTGAGCACACCACATATTTACTGTAGGAATAGACGTAGATACACGAGCTTATTTTACCTCTGCAACTATAATTATCGCCGTTCCTACTGGAATTAAAATTTTCAGATGGTTAGCTACTCTTCATGGAACACAAATAAACTATAGACCCTCAATAATATGAGCATTAGGCTTTGTATTCCTATTCACTGTTGGAGGATTAACAGGAGTGATCCTAGCTAACTCTTCAATTGACATTATATTACATGACACTTATTACGTAGTAGCCCATTTTCACTATGTCCTTTCAATAGGAGCTGTATTTGCTATTATAGGTGGACTTGTTCACTGATTCCCTTTATTTACAGGATTAACCTTAAGACCAAAACTATGTAAAGCCCAATTTATAATTATATTCCTAGGTGTGAACATAACATTTTTCCCGCAACACTTTCTAGGATTAAGTGGTATACCACGCCGATACTCAGATTACCCCGATGCCTACACTTTATGAAATATTATTTCATCAATTGGCTCAATTATTTCCCTTATTGGAGTCATATTTCTAATCTTTATTGTATGAGAAAGATTCACATCGTCACGAAAAACCTTAATCCCCCTAAATATAACCTCGTCAATCGAATGACTACAAAATACGCCCCCATCTGAACATAGATACTCCGAACTTCCAATACTATCTTCACAAGCAGACGGCTCGTAAATCTACGGGCGGCAAGGCTCCCAGGAAGCAGTTGGCCACCAAAGCCGCGAGGAAGAGCGCTCCAGCCACCGGTGGAGTCAAGAAGCCTCACAGATACAGGCCCGGCACCGTCGCCCTCCGCGAGATCCGTCGTTACCAGAAGAGCACCGAACTTTTGATCCGCAAGCTCCCCTTCCAACGCTTGGTCCGCGAAATCGCCCAAGACTTCAAGACCGACTTGCGTTTCCAAAGCTCGGCCGTCATGGCGTTGCAAGAAGCCAGCGAGGCTTATTTGGTCGGTCTTTTCGAAGACACCAACTTGTGCGCCATCCACGCCAAACGCGTCACCATCATGC--------ATGTCTGGTTCCTGCACCATCAAGACCTGCTGGATGCGACTACCTCCATTCCGCCTCATYGGCGATATTTTAAAAGATCGCTTTGATGGTGCTTCCCACGTAGCTGCTTCTAACTCCGGTTACCACCGGAGCAGCAATAACGCACATCGGAATCGACCTCCAAAGAATCCGAAAATCAATTCCGTTAGCGGAAACAGTATTCACACTAAAAGAGAAAGTAGACGCAAACACAAGTACGGCTTTCAGTTAAAGCCCTTCAATGCTGAACACAAACCTCCTGGAGTCAAAGATCTTGTCTATTACGAGATGTCTCCAGGATTTTGCGAGAAAAACCCGAAACTGGGTATTCAAGGTACTCATGGGCGATTATGTAATGATACGTCCATGGGTGTTGATGGATGTGATATTATGTGTTGTGGACGAGGATACCGTACCCAGGAGGTAGTAGTGTTTGA-------------------"/>
                        <sequence id="seq_T_vandykei_BeaverdamAZ_E111" taxon="T_vandykei_BeaverdamAZ_E111" totalcount="4" value="---CTCAGTAGCGGCGAGCGAACAGGGATAAGCCCAGCACCGAATCCCGCGGCCGAAACCGGACGCCGGGAAATGTGGTGTTAGGGAGGGTCCGTCATCCCGAGATCGTGCGGCGCGTCCAAGTCCATCTTGAACGGGGCCACAGCCCATAGAGGGTGCCAGGCCCGTAGCGACC?GCTGCCGATAACGGGAGGATCTCTCCTCAGAGTCGGGTTGCTTGAGAGTGCAGCCCTAAGTGGGTGGTAAACTCCATCTAAGGCTAAATATGACCACGAGACCGATAGCGAACAAGTACCGTGAGGGAAAGTTGAAAAGAACTTTGAAGAGAGAGTTCAATAGTACGTGAAACCGTTCAGGGGTAAACCTGAGAAGCCCGAAAGGTCGAAAGGGGAGATTCAGCGTG-TCTCGATG-TAGGCGCTGGACGGTCGCGTGACGGCAGGCGTACGCGTCTACCGCACCTTCCGTTCTCCGAACCTGCGTCGAACGCGTGCACTTCTCCCCCTGTAGGACGTCGCGATCTGTTGGGTGTCGGTCTAAGGCCCACGGTGGAGCCCGTTCGG-ACGGTTCGC--CGTACCGGACGAACCCGTGGTGTTTCCCGATCGGCTCGCTCGACGGTATACAGATGGCGCGAGGCCGCTATT---TTAA-TTAGCGTCCGACCTTCGGCAAGCGCGCCCGTCGTTGACGGTGATCGGACCTGGTCTCGGTCCCGTCCACGGGCGGCTGTTCGCTGAGGTGTTCTCGGACAG-ACCTCG--TTGAAACGCCGATCTGCGACGCTATAGCTTTGGGTACTTTCAGGACCCGTCTTGAAACACGGACCAAGGAGTCTAGCATGTGCGCGAGTCATTGGGACATGACGAAACCTAAAGGCGCAATGAAAGTGAAAGTCAGCCTCGCGCTGACTCAGGGAGGATGGGCGGTC-GTTACGGCTGCCGCCTCGCACTCCCGGGGCGTCTCGTTCTCATTGCGAGATGAGGCGCACCAAGAGCGTACACGCTG-----------------------------------------------------------------------------------------------------------------------------------------------------------------------------------------------------------------------------------------------------------------------------------------------------------------------------------------------------------------------------------CTTTTTTTAGAAATAGCTACATGAAAACTACTTCTTCTTCAAGATAGAGCATCTCCTTTAATAGAACAATTATCATTCTTCCATGACCATACCCTTTTAATCCTAGTAATCATTACAATTTTAGTAGGACAAATAATAATAGGACTATTTTTCAATAAATTAACCCATCGTTTCCTGCTTGAAGGACAAATAATTGAAGTAATTTGGACCATTTTACCTGCAATTACTCTAATCTTCATTGCCCTTCCTTCATTACGATTAATTTATATCCTAGATGAAACAAATAACCCTTTAATCACAATCAAAACAGTAGGCCACCAATGATATTGATCATATGAATATTCAGATTTTAAAAACATTGAATTTGACTCCTATATAATTCCTAATAACGAAATAATAAAATTCAACTTTCGTCTACTAGACGTAGATAACCGTATAGTAGTTCCATTTATATCTCAAATCCGAATACTAATCTCAGCAGCTGACGTAATTCATTCATGAACCGTACCTTCTCTAGGAGTTAAGATTGATGCAACTCCAGGACGACTAAATCAAGTAAGATTCATTCCCACTCGATCAAGACTCTTATATGGACAGTGTTCTGAAATCTGCGGAGCAAATCATAGATTTATACCTATTGTAGTCGAAAGAATTTCTCCATCCTTCTTC------------------------------------TGGTATAATTTCACATATTATTAGACAAGAAAGAGGAAAAAAGGAAGCATTTGGAACCCTTGGAATGATCTATGCCATAATAGCAATTGGATTACTAGGATTTGTTGTATGAGCACATCATATATTCACAGTAGGAATAGACGTAGATACCCGTGCCTACTTCACATCAGCAACTATAATCATTGCTGTACCTACAGGAATCAAAATTTTTAGATGATTAGCTACCCTTCATGGAACACAATTAAATTACAGCCCTTCAATACTCTGAGCATTAGGATTTGTATTCCTATTTACCGTAGGAGGATTAACAGGAGTTATCTTAGCTAATTCCTCAATTGACATCATATTACATGATACATACTACGTAGTAGCCCATTTCCATTATGTCCTATCAATAGGAGCCGTATTTGCCATTATAGGAGGATTAGTTCATTGATTCCCTCTATTCACAGGATTAACTTTAAGACAAAAATTATGCAAAGCCCAATTCATAATTATATTTCTAGGAGTAAATATAACCTTCTTCCCCCAGCACTTTTTAGGCCTAAGAGGTATACCACGACGTTACTCAGATTACCCAGATGCATATACATTATGAAATATCATTTCATCAATTGGATCAATCATCTCCCTTATCGGAGTCATACTAATAATTTTTATTGTATGAGAAAGATTCACATCATCCCGAAAAACCTTAATCCCCTTAAATATAACTTCATCAATCGAATGACTACAAAATACACCTCCTGCTGAACATAGCTATTCTGAACT-----------------------------------------------------------------------------------------------------------------------------------------------------------------------------------------------------------------------------------------------------------------------------------------------------------------------------------------------------------------------------------------ATGTCTGGTTCCTGCACCATCAAGACGTGCTGGATGCGACTACCTCCATTCCGCCTCATCGGCGATATTTTAAARGATCGCTTTGATGGTGCTTCCCACGTAGCTGCTTCTAACTCCGGTTACCACCGGAGYAGCAATAACGCACATCGGAATCGACCTCCAAAGAATCCGAAAATCAATTCCGTTAACGGAAACAGYATTCACACYAAAAGAGAAAGTAGGCGCAAACACAAGTACGGYTTTCAGCTRAAGCCCTTCAATGCTGAACACAAACCTCCTGGAGTCAAAGATCTTGTCTATTACGAGATGTCTCCAGGATTTTGCGAAAAAAACCCGAAACTGGGTATTCAAGGTACTCATGGGCGATTATGTAATGATACGTCCATGGGCGTTGATGGATGTGATATTATGTGTTGTGGACGAGGATACCGTACCCAGGAGGTAGTAGTGTTTGAAAGATGTAACTGTACGTTC"/>
                        <sequence id="seq_T_warneri_VermillionCliffsAZ_E112" taxon="T_warneri_VermillionCliffsAZ_E112" totalcount="4" value="---CTCAGTAGCGGCGAGCGAACAGGGATAAGCCCAGCACCGAATCCCGCGGCCGAAACCGGACGCCGGGAAATGTGGTGTTAGGGAGGGTCCGTCATCCCGAGATCGTGCGGCGCGTCCAAGTCCATCTTGAACGGGGCCACAGCCCATAGAGGGTGCCAGGCCCGTAGCGACC-GCTGCCGATAACGGGAGGATCTCTCCTCAGAGTCGGGTTGCTTGAGAGTGCAGCCCTAAGTGGGTGGTAAACTCCATCTAAGGCTAAATATGACCACGAGACCGATAGCGAACAAGTACCGTGAGGGAAAGTTGAAAAGAACTTTGAAGAGAGAGTTCAATAGTACGTGAAACCGTTCAGGGGTAAACCTGAGAAGCCCGAAAGGTCGAAAGGGGAGATTCAGCGTG-TCTCGATG-TAGGCGCTGGACGGTCGCGTGACGGTCGGCGTACGCGTCTTCCGCACCTTCCGTTCTCCGAACCTGCGTCGAACGCGTGCACTTCTCCCCCTGTAGGACGTCGCGATCTGTTGGGTGTCGGTCTAAGGCCCGCGGTGGAGCCCGTCCGG-ACGGTTCGC--CGTACCGGACGAACCCGCGGTGTTTCCCGATCGGCTCGCTCGACGGTATACAGATGGCGCGAGGCCGCTATT---TTAA-TTAGCGTCCGACCTTCGGCAAGCGCGCCCGTCGTTGACGGTGATCGGACCCGGTGCCGGTCCCGTCCACGGGCGGCTGTTCGCTGAGGTGTTCTCGGACAG-ACCTCG--TTGAAACGCCGATCTGCGACGCTATAGCTTTGGGTACTTTCAGGACCCGTCTTGAAACACGGACCAAGGAGTCTAGCATGTGCGCGAGTCATTGGGACATGACTAAACCTAAAGGCGTAATGAAAGTGAAAGTCAGCCTCGCGCTGACTCAGGGAGGATGGGCGGTC-GTTACGGCTGCCGCCTCGCACTCCCGGGGCGTCTCGTTCTCATTGCGAGATGAGGCGCACCAAGAGCGTACACGCTGGGACCCGAAAGATG-------GCATATTTTAGAGCTAAATCAATTCTTAAAAAC-AAAGAATTTACTATCAAATCCATTTTAAAATTAATTTTAGATTAATAAACTACAC-ATAAAAATAATGTAACCCATTTTAACTTTAACATAAACTACACCTTGATCTGAATTCAATTCTAATAAAAAATCCTAAAAATTATAATTTTACAAAAATTTTTAATAACGACGGTATATAAATTCAAAGTTAAAGTAAAACTTATCGTGGACTATCGATTAAAAAACAGGTTCCTCTGAATAGACTAAAATACCGCCAAACTTTTTAATTTTAAAGAACATAACTCATAATAATTATAGTCAATT-TAATAACACTTCAACTTTTTTTAGAAATAGCTACATGAAAATTACTTCTTCTTCAAGATAGAGCATCTCCTTTAATAGAACAACTATCATTCTTCCATGATCATACCCTTCTAATTCTAGTAATTATCACCATCTTGGTAGGACAAATAATAATAGGTCTATTTTTCAACAAATTAACCCACCGATTTTTACTTGAAGGTCAAATAATTGAAGTAATCTGAACTATTTTACCCGCAATCACCTTAATTTTTATTGCTCTCCCATCTCTACGACTAATTTATATTCTAGATGAAACCAATAATCCTTTAATTACAATCAAAACTGTTGGCCATCAATGATATTGATCTTATGAATATTCAGACTTCAAAAACATTGAATTTGATTCTTATATAATTCCCACTAATGAATTAACAAAATTCAATTTTCGACTATTAGATGTTGACAATCGAATAGTAGTTCCATTCTTATCACAAATTCGAATACTAATCTCAGCAGCCGATGTCATTCACTCCTGAACAGTCCCATCCCTTGGAGTAAAAATTGATGCAACCCCAGGACGACTCAACCAAGTCAGGTTTATCGCTACACGTTCAAGAATTCTATACGGCCAGTGCTCCGAAATTTGTGGAGCAAACCATAGATTCATACCTATTGTAGTAGAAAGAATTTCCCCTTCATTCTT--------------------------------GGATTTGGAATAATTTCTCATATCATTAGCCAAGAAAGAGGAAAAAAAGAAGCTTTTGGAACCTTAGGAATAATTTATGCCATAATAGCAATTGGACTACTAGGATTCGTTGTTTGAGCACACCACATATTTACTGTAGGTATAGACGTAGATACACGAGCTTATTTCACCTCTGCAACTATAATTATCGCCGTTCCTACTGGAATTAAAATTTTCAGATGATTAGCTACTCTTCATGGAACACAAATAAACTATAGACCCTCGATAATATGAGCATTGGGCTTTGTATTCCTATTCACTGTGGGAGGATTAACAGGAGTAATCCTAGCTAACTCTTCAATTGACATTATATTACATGACACTTATTACGTAGTAGCCCATTTTCACTATGTCCTTTCAATAGGAGCTGTATTTGCCATTATAGGCGGACTTGTTCACTGATTCCCTTTATTTACAGGATTAACCTTAAGACCAAAATTATGTAAAGCCCAATTTATAATTATATTTCTAGGTGTGAACATAACATTCTTCCCACAACACTTCCTAGGATTAAGTGGTATACCCCGCCGATACTCAGATTACCCCGATGCCTACACTTTATGAAATATTATTTCATCAATTGGTTCAATTATTTCCCTTATTGGAGTCATATTTCTAATTTTTATTGTATGAGAGAGATTCACATCGGCACGAAAAACCTTAATCCCCCTAAATATAACCTCATCAATTGAATGACTACAAAATACGCCTCCATCTGAACATAGATACTCCGAACTTCCAATACTATCTTC-CAAGCAGACGGCTCGTAAATCTACGGGCGGCAAGGCTCCCAGGAAGCAGTTGGCCACCAAAGCCGCGAGGAAGAGCGCTCCAGCCACCGGTGGAGTCAAGAAGCCTCACAGATACAGGCCCGGCACCGTCGCCCTCCGCGAGATCCGTCGTTACCAGAAGAGCACCGAACTTTTGATCCGCAAGCTCCCCTTCCAACGCTTGGTCCGCGAAATCGCCCAAGACTTCAAGACCGACTTGCGTTTCCAAAGCTCGGCCGTCATGGCGTTGCAAGAAGCCAGCGAGGCTTATTTGGTCGGTCTTTTCGAAGACACCAACTTGTGCGCCATCCACGCCAAACGCGTCACCATCA-----------ATGTCTGGTTCCTGCACCATCAAGACGTGCTGGATGCGACTACCTCCATTCCGCCTCATCGGCGATATTTTAAAAGATCGCTTTGATGGTGCTTCCCACGTAGCTGCTTCTAACTCCGGTTACCACCGGAGCAGCAATAACGCACATCGGAATCGACCTCCAAAGAATCCGAAAATCAATTCCGTYAGCGGAAACAGTATTCACACTAAAAGAGAAAGTAGACGCAAACACAAGTACGGGTTTCAGTTAAAGCCCTTCAATGCTGAACACAAACCTCCTGGAGTCAAAGATCTTGTCTATTACGAGATGTCTCCAGGATTTTGCGAGAAAAACCCGAAACTGGGTATTCAAGGTACTCATGGGCGATTATGTAATGATACGTCCATGGGTGTTGATGGATGTGATATTATGTGTTGTGGACGAGGATACCGTACCCAGGAGGTAGTAGTGTTTGAGAGATGTAACTGTACGTTC"/>
                        <sequence id="seq_T_major_DumontCA_E113" taxon="T_major_DumontCA_E113" totalcount="4" value="-----CAGTAGCGGCGAGCGAACAGGGATTAGCCCAGCACCGAATCCCGCGGCCGAAACCGGACGCCGGGAAATGTGGTGTTAGGGAGGGTCCGTCATCCCGAGATCGTGCGGCGCGTCCAAGTCCATCTTGAACGGGGCCACAGCCCATAGAGGGTGCCAGGCCCGTAGCGACC-GCTGCCGATAACGGGAGGATCTCTCCTCAGAGTCGGGTTGCTTGAGAGTGCAGCCCTAAGTGGGTGGTAAACTCCATCTAAGGCTAAATATGACCACGAGACCGATAGCGAACAAGTACCGTGAGGGAAAGTTGAAAAGAACTTTGAAGAGAGAGTTCAATAGTACGTGAAACCGTTCAGGGGTAAACCTGAGAAGCCCGAAAGGTCGAAAGGGGAGATTCAGCGTG-TCTCGATG-CAGGCGCTGGACGGTCGCGTGACGGCAGACGTACGCGTCTACCGCACCTTCCGTCCTCCGAACCTGCGTCGAACGCGTGCACTTCTCCCCCTGTAGGACGTCGCGATCTGTTGGGTGTCGGTCTAAGGCCCGCGGTGGAGCCCGTTCGG-ACGGTTCGC--CGTACCGGACGAACCCGCGGTGTTTCCCGATCGGCTCGCTCGACGGTATACAGATGGCGCGAGGCCGCTATT---TTAA-TTAGCGTCCGACCTTCGGCAAGCGCGCCCGTCGTTGACGGTGATCGGACCTGGTGCCGGCCCCGTCCACGGGCGGCTGTTCGCTGAGGTGTTCTCGGACAG-ACCTCG--TTGAAACGCCGATCTGCGACGCTATAGCTTTGGGTACTTTCAGGACCCGTCTTGAAACACGGACCAAGGAGTCTAGCATGTGCGCGAGTCATTGGGACATGACTAAACCTAAAGGCGCAATGAAAGTGAAAGTCAGCCTCGCGCTGACTCAGGGAGGATGGGCGGTC-GTTACGGCTGCCGCCTCGCACTCCCGGGGCGTCTCGTTCTCATTGCGAGATGAGGCGCACCAAGAGCGTACACG--------------------------------------------------------------------------------------------------------------------------------------------------------------------------------------------------------------------------------------------------------------------------------------------------------------------------------------------------------------------------------------CTTTTTTTAGAAATAGCCACATGGAAATTACTACTTTTGCAAGATAGAGCATCTCCTTTAATAGAACAATTATCATTCTTTCATGATCATACTCTACTAATTCTAGTAATTATCACTATTTTAGTTGGACAAATAATAATAGGATTATTCTTCAATAAATTAACCCATCGATTTTTACTTGAAGGACAAATAATTGAAGTAATTTGAACCATTCTACCCGCAATCACCCTAATCTTCATTGCTCTTCCATCATTACGATTAATTTATATTCTAGATGAAACTAACAACCCTTTAATCACAATTAAAACAATAGGACATCAATGATATTGATCATATGAATATTCAGACTTCAAAAATATTGAATTCGACTCTTACATAATCCCCAGTAATGAAATAACCAAATTCAACTTTCGTTTATTAGACGTAGATAACCGAATAGTAGTCCCATTTATATCTCAAGTACGAATATTAATCTCAGCAGCCGACGTAATCCACTCATGAACAGTACCTTCCCTAGGAGTAAAAATCGACGCAACTCCAGGACGATTAAATCAAGCAAGATTCATCTCCACCCGATCAAGACTACTATATGGACAGTGCTCTGAAATTTGCGGAGCAAATCATAGATTTATACCTATTGTAGTCGAAAGAATTTCCCCTTCATTCTTC-----------------------------------TTGGTATAATTTCCCATATTATTAGACAAGAAAGAGGGAAAAAGGAAGCATTCGGAACCCTTGGGATAATTTATGCTATAATAGCAATCGGATTGTTAGGATTTGTCGTATGAGCACACCATATATTTACAGTAGGAATAGACGTTGATACACGAGCCTACTTCACCTCTGCAACTATAATCATTGCCGTTCCCACTGGAATTAAAATTTTCAGATGATTAGCAACTCTTCATGGAACTCAAATAAACTATAGACCCTCAATACTATGAGCATTGGGATTCGTATTTTTATTCACCGTAGGAGGATTAACAGGAGTAATCCTTGCTAATTCTTCAATCGACATCATATTACACGATACATACTATGTAGTAGCTCACTTTCATTATGTTCTCTCAATAGGAGCAGTATTTGCCATTATAGGAGGATTAGTCCATTGATTTCCCTTATTTACAGGATTATCTCTTAACCCCAAATTATGTAAAACTCAATTCATAATCATATTCCTAGGAGTAAATTTAACCTTCTTCCCCCAGCACTTTTTAGGCCTAAGAGGTATACCACGACGATATTCAGACTACCCAGATGCCTACACAATATGAAACATTATTTCATCTATTGGATCAATCATCTCCCTTGTTGGAGTCTTACTCTTAATTTTCATTGTATGAGAAAGATTTACAGCTTCCCGAAAAACCTTAATTCCTTTAAATATATCATCCTCAATCGAATGATTACAAAACACAC---------------------------------------------------------------------------------------------------------------------------------------------------------------------------------------------------------------------------------------------------------------------------------------------------------------------------------------------------------------------------------------------------------------------ATGTCTGGTTCCTGCACCATCAAGACGTGCTGGATGCGACTACCTCCATTCCGCCTCATCGGCGATATTTTAAAAGATCGCTTTGATGGTGCTTCCCACGTAGCTGCTTCTAACTCCGGTTACCACCGGAGCAGCAATAACGCACATCGGAATCGACCTCCAAAGAATCCGAAAATCAATTCCGTTAACGGAAACAGTATTCACACTAAAAGAGAAAGTAGGCGCAAACACAAGTACGGCTTTCAGTTAAAGCCCTTCAATGCTGAACACAAACCTCCTGGAGTCAAAGATCTTGTCTATTACGAGATGTCTCCAGGATTTTGCGAGAAAAACCCGAAACTGGGTATTCAAGGTACTCATGGGCGATTATGTAATGATACGTCCATGGGTGTTGATGGATGTGATATTATGTGTTGTGGACGAGGATACCGTACCCAGGAGGTAGTAGTGTTTGAGAGATGTAACTGTACGTTC"/>
                        <sequence id="seq_T_major_DumontCA_E114" taxon="T_major_DumontCA_E114" totalcount="4" value="---CTCAGTAGCGGCGAGCGAACAGGGATTAGCCCAGCACCGAATCCCGCGGCCGAAACCGGACGCCGGGAAATGTGGTGTTAGGGAGGGTCCGTCATCCCGAGATCGTGCGGCGCGTCCAAGTCCATCTTGAACGGGGCCACAGCCCATAGAGGGTGCCAGGCCCGTAGCGACC-GCTGCCGATAACGGGAGGATCTCTCCTCAGAGTCGGGTTGCTTGAGAGTGCAGCCCTAAGTGGGTGGTAAACTCCATCTAAGGCTAAATATGACCACGAGACCGATAGCGAACAAGTACCGTGAGGGAAAGTTGAAAAGAACTTTGAAGAGAGAGTTCAATAGTACGTGAAACCGTTCAGGGGTAAACCTGAGAAGCCCGAAAGGTCGAAAGGGGAGATTCAGCGTG-TCTCGATG-CAGGCGCTGGACGGTCGCGTGACGGCAGACGTACGCGTCTACCGCACCTTCCGTCCTCCGAACCTGCGTCGAACGCGTGCACTTCTCCCCCTGTAGGACGTCGCGATCTGTTGGGTGTCGGTCTAAGGCCCGCGGTGGAGCCCGTTCGG-ACGGTTCGC--CGTACCGGACGAACCCGCGGTGTTTCCCGATCGGCTCGCTCGACGGTATACAGATGGCGCGAGGCCGCTATT---TTAA-TTAGCGTCCGACCTTCGGCAAGCGCGCCCGTCGTTGACGGTGATCGGACCTGGTGCCGGCCCCGTCCACGGGCGGCTGTTCGCTGAGGTGTTCTCGGACAG-ACCTCG--TTGAAACGCCGATCTGCGACGCTATAGCTTTGGGTACTTTCAGGACCCGTCTTGAAACACGGACCAAGGAGTCTAGCATGTGCGCGAGTCATTGGGACATGACTAAACCTAAAGGCGCAATGAAAGTGAAAGTCAGCCTCGCGCTGACTCAGGGAGGATGGGCGGTC-GTTACGGCTGCCGCCTCGCACTCCCGGGGCGTCTCGTTCTCATTGCGAGATGAGGCGCACCAAGAGCGTACACG--------------------------------------------------------------------------------------------------------------------------------------------------------------------------------------------------------------------------------------------------------------------------------------------------------------------------------------------------------------------------------------CTTTTTTTAGAAATAGCCACATGAAAATTACTACTTTTGCAAGATAGAGCATCTCCTTTAATAGAACAATTATCATTCTTTCATGATCATACTCTACTAATTCTAGTAATTATCACTATTTTAGTTGGACAAATAATAATAGGATTATTCTTCAATAAATTAACCCATCGATTTTTACTTGAAGGACAAATAATTGAAGTAATTTGAACCATTCTACCTGCAATCACCCTAATCTTCATTGCTCTTCCATCATTACGATTAATTTATATTCTAGATGAAACTAACAACCCTTTAATCACAATTAAAACAATAGGACATCAATGATATTGATCATATGAATATTCAGACTTCAAAAATATTGAATTCGACTCTTACATAATCCCCAGCAATGAAATAACCAAATTCAACTTTCGTTTATTAGACGTAGATAACCGAATAGTAATCCCATTTATATCTCAAGTACGAATATTAATCTCAGCAGCCGACGTAATCCACTCATGAACAGTACCTTCCCTAGGAGTAAAAATCGACGCAACTCCAGGACGATTAAATCAAGCAAGATTCATCTCCACCCGATCAAGACTACTATATGGACAGTGCTCTGAAATTTGCGGAGCAAATCATAGATTTATACCTATTGTAGTCGAAAGAATTTCCCCTTCATTCTTCATCAAATGAATCTCTAAAATAATCGAAATATGGATTTGGTATAATTTCCCATATTATTAGACAAGAAAGAGGGAAAAAGGAAGCATTCGGAACCCTTGGGATAATTTATGCTATAATAGCAATCGGATTGTTAGGATTTGTCGTATGAGCACACCATATATTTACAGTAGGAATAGACGTTGATACACGAGCCTACTTCACCTCTGCAACTATAATCATTGCCGTTCCCACTGGAATTAAAATTTTCAGATGATTAGCAACTCTTCATGGAACTCAAATAAACTATAGACCCTCAATACTATGAGCATTGGGATTCGTATTTTTATTCACCGTAGGAGGATTAACAGGAGTAATCCTTGCTAATTCTTCAATCGACATCATATTACACGATACATACTATGTAGTAGCTCACTTTCATTATGTTCTCTCAATAGGAGCAGTATTTGCCATTATAGGAGGATTAGTCCATTGATTTCCCTTATTTACAGGATTATCTCTTAACCCCAAATTATGTAAAACTCAATTCATAATCATATTCCTAGGAGTAAATTTAACCTTCTTCCCCCAGCACTTTTTAGGCCTAAGAGGTATACCACGACGATATTCAGACTACCCAGATGCCTACACAATATGAAACATTATTTCATCTATTGGATCAATCATCTCCCTTGTTGGAGTCTTACTCTTAATTTTCATTGTATGAGAAAGATTTACAGCTTCCCGAAAAACCTTAATTCCTTTAAATATATCATCCTCAATCGAATGATTACAAAACACACCTCCTGCCGAACATAGTTATTCTGA-------------------CAAGCAGACGGCTCGTAAATCTACGGGCGGCAAGGCTCCCAGGAAGCAGTTGGCCACCAAAGCCGCGAGGAAGAGCGCTCCAGCCACCGGTGGCGTCAAGAAGCCTCACAGATACAGGCCCGGCACCGTCGCCCTCCGCGAGATCCGTCGTTACCAGAAGAGCACCGAACTTTTGATCCGCAAGCTCCCCTTCCAACGGTTGGTCCGCGAAATCGCCCAAGACTTCAAGACCGACTTGCGTTTCCAAAGCTCGGCCGTCATGGCATTGCAAGAAGCCAGCGAGGCTTATTTGGTCGGTCTTTTCGAAGACACCAACTTGTGCGCCATCCACGCCAAACGCGTCACCATCA-----------ATGTCTGGTTCCTGCACCATCAAGACGTGCTGGATGCGACTACCTCCATTCCGCCTCATCGGCGATATTTTAAAAGATCGCTTTGATGGTGCTTCCCACGTAGCTGCTTCTAACTCCGGTTACCACCGGAGCAGCAATAACGCACATCGGAATCGACCTCCAAAGAATCCGAAAATCAATTCCGTTAACGGAAACAGTATTCACACTAAAAGAGAAAGTAGGCGCAAACACAAGTACGGCTTTCAGTTAAAGCCCTTCAATGCTGAACACAAACCTCCTGGAGTCAAAGATCTTGTCTATTACGAGATGTCTCCAGGATTTTGCGAGAAAAACCCGAAACTGGGTATTCAAGGTACTCATGGGCGATTATGTAATGATACGTCCATGGGTGTTGATGGATGTGATATTATGTGTTGTGGACGAGGATACCGTACCCAGGAGGTAGTAGTGTTTGAGAGATGTAACTGTACGTTC"/>
                        <sequence id="seq_T_kandai_OlanchaCA_E115" taxon="T_kandai_OlanchaCA_E115" totalcount="4" value="---CTCAGTAGCGGCGAGCGAACAGGGATAAGCCCAGCACCGAATCCCGCGGCCGAAACCGGACGCCGGGAAATGTGGTGTTAGGGAGGGTCCGTCATCCCGAGATCGTGCGGCGCGTCCAAGTCCATCTTGAACGGGGCCACAGCCCATAGAGGGTGCCAGGCCCGTAGCGACC-GCTGCCGATAACGGGAGGATCTCTCCTCAGAGTCGGGTTGCTTGAGAGTGCAGCCCTAAGTGGGTGGTAAACTCCATCTAAGGCTAAATATGACCACGAGACCGATAGCGAACAAGTACCGTGAGGGAAAGTTGAAAAGAACTTTGAAGAGAGAGTTCAATAGTACGTGAAACCGTTCAGGGGTAAACCTGAGAAGCCCGAAAGGTCGAAAGGGGAGATTCAGCGTG-TCTCGATG-CAGGCGCTGGACGGTCGCGTGACGGCAGGCGTACGCGTCTACCGCACCTTCCGTTCTCCGAACCTGCGTCGAACGCGTGCACTTCTCCCCCTGTAGGACGTCGCGATCTGTTGGGTGTCGGTCTAAGGCCCGCGGTGGAGCCCGTTCGG-ACGGTTCGC--CGTACCGGACGAACCCGCGGTGTTTCCCGATCGGCTCGCTCGACGGTATACAGATGGCGCGAGGCCGCTATT---TTAA-TTAGCGTCCGACCTTCGGCAAGCGCGCCCGTCG-TGACGGTGATCGGACCTGGTGCCGGTCCCGTCCACGGGCGGCTGTTCGCTGAGGTGTTCTCGGACAG-ACCTCG--TTGAAACGCCGATCTGCGACGCTATAGCTTTGGGTACTTTCAGGACCCGTCTTGAAACACGGACCAAGGAGTCTAGCATGTGCGCGAGTCATTGGGACATGACTAAACCTAAAGGCGCAATGAAAGTGAAAGTCAGCCTCGCGCTGACTCAGGGAGGATGGGCGGTC-GTTACGGCTGCCGCCTCGCACTCCCGGGGCGTCTCGTTCTCATTGCGAGATGAGGCGCACCAAGAGCGTACACGCTGG--------------------GCATATTTTAGAGCTAAATCAACACTTAAAAAT-AAAGAATTTACTATCAAATCCATTTTAAAATTAATTTTAAATTAAAAAACCACAT-ATATTAATAATGTAACCCATTTTAACTTTAACATAAACTACACCTTGATCTGAATTCAATTCTAATAAAAAATATTAAAAATTAAAGTTTTAAAAAAATTTTTATTAACAACGATATATAAATTTAAAATTAAAGTAACAATTATCGTGGACTATCGATTAAAAAACAGGTTCCTCTGAATAGACTAAAATACCGCCAAATTTTTTAATTTTAAAGAACATAACTCATAATAATTATAGCCAATT-TAATAACACTTTTACTTTTTTTAGAAATAGCCACATGAAAACTACTACTTCTTCAAGATAGAGCATCCCCTTTAATAGAACAATTATCATTCTTTCATGACCACACTCTCCTAATTTTAGTGATCATTACCATTCTAGTTGGACAGATAATGATAGGTTTATTCTTTAATAAATTGACCCATCGATTCCTACTTGAAGGACAAATAATTGAAGTAATTTGAACTATTTTACCCGCAATTACCCTAATCTTTATTGCCCTACCATCTTTACGATTAATTTATATTCTAGATGAAACCAATAACCCCTTAATCACAATCAAAACAATAGGACACCAATGATATTGGTCATATGAATACTCAGACTTCAAAAATATTGAATTCGACTCTTACATAATTCCTAATAACGAAATAATAAAATTTAACTTTCGCTTATTAGACGTAGACAACCGAATAGTAGTACCATTTATATCCCAAATTCGAATATTAATTTCGGCAGCTGATGTAATTCACTCGTGAACAGTCCCCTCCTTAGGAGTAAAAATTGATGCAACCCCAGGACGATTAAACCAAGTAAGATTCATCTCCACACGATCAAGATTACTATATGGACAATGCTCTGAAATTTGTGGAGCAAATCATAGATTTATACCCATTGTAGTTGAAAGAATTTCCCCCTCATTCTTCATTAAATGAATCTCTAAAATAATTG------GGATTCGGTATAATTTCCCATATTATTAGTCAAGAAAGAGGAAAAAAAGAAGCATTTGGAACACTAGGAATAATTTATGCTATAATAGCAATCGGTTTATTAGGATTCGTTGTATGAGCACACCATATATTCACAGTAGGAATAGACGTAGATACCCGAGCCTACTTTACCTCAGCAACTATAATCATTGCCGTTCCTACCGGAATTAAAATTTTCAGATGATTAGCTACTCTCCATGGAACCCAAATAAATTACAGTCCTTCAATATTATGAGCACTGGGATTCGTATTTCTATTTACCGTTGGAGGATTAACAGGAGTTATCCTTGCTAACTCTTCAATTGACATCATATTACATGACACATACTATGTAGTAGCTCATTTCCACTACGTTCTCTCAATAGGAGCAGTATTCGCTATCATAGGAGGACTAGTTCATTGATTCCCTCTATTTACAGGATTATCACTAAGACCTAAACTATGTAAGGCTCAATTCATAATCATATTTTTAGGTGTAAATATAACCTTCTTCCCTCAGCACTTTCTAGGATTAAGAGGAATACCACGACGATATTCAGATTACCCAGATGCATATACACTATGAAATATTATTTCATCCATTGGATCAATCATTTCCCTTATTGGAGTTATACTTCTAATTTTTATTGTATGAGAAAGATTCACATCATCACGAAAGGCCCTAGCACCTTTAAACATAACTTCCTCAATCGAATGATTACAAAATACACCTCCTGCCGAACATAGATACTCTGA-------------------CAAGCAGACGGCTCGTAAATCCACGGGCGGCAAGGCTCCCAGGAAGCAGTTGGCTACCAAAGCCGCGAGGAAGAGCGCTCCAGCCACCGGTGGCGTGAAGAAGCCTCACAGATACAGGCCCGGCACCGTCGCCCTCCGCGAGATCCGTCGTTACCAGAAGAGCACCGAACTTTTGATCCGCAAGCTCCCCTTCCAACGCTTGGTCCGCGAAATCGCCCAAGACTTCAAGACCGACTTGCGTTTCCAAAGCTCGGCCGTCATGGCATTGCAAGAAGCCAGCGAGGCTTATTTGGTCGGTCTTTTCGAAGACACCAACTTGTGTGCCATCCACGCCAAACGTGTCACCATCATG---------ATGTCTGGTTCCTGCACCATCAAGACGTGCTGGATGCGACTACCTCCATTCCGCCTCATCGGCGACATTTTAAAAGATCGCTTTGATGGTGCTTCCCACGTAGCTGCTTCTAACTCCGGTTACCACCGGAGCAGCAATAACGCACATCGGAATCGACCTCCAAAGAATCCGAAAATCAATTCCGTCAGCGGAAACAGTATTCACACTAAAAGAGAAAGTAGACGCAAACACAAGTACGGCTTTCAGTTAAAGCCCTTCAATGCTGAACACAAACCTCCTGGAGTCAAAGATCTTGTCTATTACGAGATGTCTCCAGGATTTTGCGAGAAAAACCCGAAACTGGGTATTCAAGGTACTCATGGGCGATTATGTAATGATACGTCCATGGGTGTTGATGGATGTGATATTATGTGTTGTGGACGAGGATACCGTACCCAGGAGGTAGTAGTGTTTGAGAGATGTAACTGTACGTTC"/>
                        <sequence id="seq_T_nevadus_PyramidLakeNV_E118" taxon="T_nevadus_PyramidLakeNV_E118" totalcount="4" value="----------------------------------------------------------------------------------------------------------------------------------------------------------------------------------------------------------------------------------------------------------------------------------------------------------------------------------------------------------------------------------------------------------------------------------------------------------------------------------------------------------------------------------------------------------------------------------------------------------------------------------------------------------------------------------------------------------------------------------------------------------------------------------------------------------------------------------------------------------------------------------------------------------------------------------------------------------------------------------------------------------------------------------------------------------------------GCATATTTTAGAGCTAAATCAATACTTAAAAAT-AAAGAATTTACTATCAAATCCATTTTAAAATTAATTTTAAATTAAAAATCTACAT-ATAAAAATAATGTAACCCATTTTAACTTTAACATAAACTACACCTTGATCTGAATTCACTTATAATAAAAAATATTAAAAATTATAATTTTAAGAAAATTTTTATTAACGACGATATATAAATTTAAAGTTAAAGTAAAACTTATCGTGGACTATCGATTAAAAAACAGGTTCCTCTGAATAGACTAAAATACCGCCAAATTTTTTAATTTTAAAGAACATAACTCATAATAATCTTAGCTAATT-TTATAACACTTTAACTTTTTTTAGAAATAGCCACATGGAATCTACTTCTTCTTCAAGATAGAGCATCTCCCCTAATAGAACAACTATCATTCTTTCATGACCATACTCTCCTAATCCTAGTAATTATTACTATTCTAGTCGGACAAATAATAATAGGCTTATTCTTTAATAAATTAACCCACCGATTCCTTCTAGAAGGTCAAATAATTGAAGTTATCTGAACAATTCTACCTGCAATTACATTAATCTTCATTGCCCTTCCATCTTTACGATTAATTTACATCCTAGACGAAACCAATAATCCATTAATTACCATCAAAACTGTAGGCCACCAATGATACTGATCATATGAATACTCAGACTTCAAAAACATTGAATTTGACTCTTACATAATTCCTAGAAATGAAATAATAAAATTTAACTTTCGCCTATTAGACGTAGATAACCGAATAGTAGTACCATTCCTATCCCAAGTCCGAATATTAATCTCAGCAGCTGATGTTATCCACTCATGAACAGTGCCCTCTTTAGGAGTAAAAATTGATGCAACTCCAGGACGATTAAATCAAGTAAGATTTATCTCTACACGATCAAGAATTTTATATGGCCAATGCTCTGAAATTTGTGGAGCAAATCATAGATTCATACCCATCGTAGTCGAAAGAATTTCCCCCTCATTCTTCATTAAGTGAATTTCCAAAATAATTGAAGTATGGATTCGGTATAATTTCCCATATTATTAGACAAGAAAGAGGAAAAAAAGAAGCTTTCGGAACCCTAGGAATAATTTATGCTATAATAGCAATCGGATTGCTAGGATTCGTTGTGTGAGCACATCATATATTTACCGTAGGAATAGACGTAGATACACGAGCCTACTTCACCTCCGCAACAATAATCATCGCTGTTCCCACCGGAATTAAAATTTTCAGATGATTAGCCACCCTTCATGGAACGCAAATAAACTATAGCCCATCAATACTATGAGCACTAGGATTCGTATTCCTATTCACCGTAGGAGGATTAACAGGAGTAATTCTAGCCAATTCCTCAATCGATATCATATTACATGATACATACTATGTAGTAGCTCATTTCCACTATGTTCTATCAATAGGAGCAGTATTTGCTATTATAGGAGGACTAGTTCATTGATTCCCCCTATTTACAGGTCTATCACTTAATCCTAAAATATGTAAAACACAATTCATAATCATATTCCTTGGTGTAAATATAACCTTCTTCCCTCAACACTTCTTAGGACTGAGAGGAATACCCCGGCGATACTCCGACTACCCAGATGCCTATACACTATGAAATATCATCTCATCAATTGGATCAATCATCTCTCTTATCGGAGTATTACTATTAATTTTCATCGTATGAGAAAGATTCACATCATCACGAAAAACCTTAATTACTTTAAATATAACCTCATCAATTGAATGATTACAAAACACGCCCCCTGCTGAACATAGATACTCTGA--------------------------------------------------------------------------------------------------------------------------------------------------------------------------------------------------------------------------------------------------------------------------------------------------------------------------------------------------------------------------------------------------------------------------------------------------------------------------------------------------------------------------------------------------------------------------------------------------------------------------------------------------------------------------------------------------------------------------------------------------------------------------------------------------------------------------------------------------------------------------------------"/>
                        <sequence id="seq_T_arcanus_CrescentNV_E119" taxon="T_arcanus_CrescentNV_E119" totalcount="4" value="---CTCAGTAGCGGCGAGCGAACAGGGATAAGCCCAGCACCGAATCCCGCGGCCGAAACCGGACGCCGGGAAATGTGGTGTTAGGGAGGGTCCGTCATCCCGAGATCGTGCGGCGCGTCCAAGTCCATCTTGAACGGGGCCACAGCCCATAGAGGGTGCCAGGCCCGTAGCGACC-GCTGCCGATAACGGGAGGATCTCTCCTCAGAGTCGGGTTGCTTGAGAGTGCAGCCCTAAGTGGGTGGTAAACTCCATCTAAGGCTAAATATGACCACGAGACCGATAGCGAACAAGTACCGTGAGGGAAAGTTGAAAAGAACTTTGAAGAGAGAGTTCAATAGTACGTGAAACCGTTCAGGGGTAAACCTGAGAAGCCCGAAAGGTCGAAAGGGGAGATTCAGCGTG-TCTCGATG-TAGGCGCTGGACGGTCGCGTGACGGCAGGCGTACGCGTCTACCGCACCTTCCGTTCTCCGAACCTACGTCGAACGCGTGCACTTCTCCCCCTGTAGGACGTCGCGATCTGTTGGGTGTCGGTCTAAGGCCCGCGGTGGAGCCCGTTCGG-ACGGTTCGC--CGTACCGGACGAACCCGCGGTGTTTCCCGATCGGCTCGCTCGACGGTATACAGATGGCGCGAGGCCGCTATT---TTAA-TTAGCGTCCGACCTTCGGCAAGCGCGCCCGTCGTTGACGGTGATCGGACCTGGTGCCGGTCCCGTCCGCGGGCGGCTGTTCGCTGAGGTGTTCTCGGACAG-ACCTCG--TTGAAACGCCGATCTGCGACGCTATAGCTTTGGGTACTTTCAGGACCCGTCTTGAAACACGGACCAAGGAGTCTAGCATGTGCGCGAGTCATTGGGACATGACTAAACCTAAAGGCGCAATGAAAGTGAAAGTCAGCCTCGCGCTGACTCAGGGAGGATGGGCGGTC-GTTACGGCTGCCGCCTCGCACTCCCGGGGCGTCTCGTTCTCATTGCGAGATGAGGCGCACCAAGAGCGTACACGCTGGG-------------------GCATATTTTAGAGCTAAATCAACACTTAAAAAT-AAAGAATTTACTATCAAATCCATTTTAAAATTAATTTTAAATTAAAAAACTACAT-TTAAAAATAATGTAACCCATTTTAACTTCAACATAAACTACACCTTGATCTGAATTCAATTCTAATAAAAAATCTTAAAAATTATAATTTTAAAAAAATTTTTATTAACGACGATATATAAATTTAAARTTAAAGTAAAAATTATCGTGGACTATCGATTAAAAAACAGGTTCCTCTGAATAGACTAAAATACCGCCAAATTTTTTAATTTTAAAGAACATAACTCATAATAATTTTAGCTAATC-AAATAACACTTTCACTTTTTTTAGAAATAGCTACATGAAAACTGCTTCTTCTTCAAGATAGAGCATCTCCTTTAATAGAACAATTATCATTCTTCCATGATCATACCCTACTAATTCTAGTAATTATTACTATTCTCGTTGGGCAAATAATAATAGGACTATTCTTCAATAAATTAACCCATCGATTTTTACTTGAAGGACAAATAATTGAAGTAATTTGAACTATTCTACCCGCAATTACTCTCATTTTCATTGCTCTCCCATCTTTACGATTAATTTACATTCTAGATGAAACCAACAACCCCTTAATCACAATTAAAACAGTAGGCCATCAATGATATTGATCATATGAATATTCAGACTTCAAAAATATTGAATTCGACTCTTACATAATTCCTACCAATGAAATAATAAAATTCAACTTCCGTCTATTAGACGTAGATAACCGAATAGTAGTACCATTCATATCACAAATCCGAATACTAATCTCAGCAGCCGATGTAATCCACTCATGAACAGTACCCTCCTTAGGAGTAAAAATCGATGCAACACCAGGACGACTAAATCAAGTAAGATTCATCTCTACACGATCAAGACTATTATATGGACAATGCTCTGAAATTTGTGGAGCAAATCATAGATTTATACCCATTGTAGTTGAAAGAATTTCCCCCRCATTCTTCATTAAATGAATCTCC----------------------------------------------------------------------------------------------------------------------------------------------------------------------------------------------------------------------------------------------------------------------------------------------------------------------------------------------------------------------------------------------------------------------------------------------------------------------------------------------------------------------------------------------------------------------------------------------------------------------------------------------------------------------------------------------------------------------------------------------------------------------------------------------------------------------------------------CAAGCAGACGGCTCGTAAATCTACGGGCGGCAAGGCTCCCAGGAAGCAGTTGGCCACCAAAGCCGCGAGGAAGAGCGCTCCAGCCACCGGTGGCGTCAAGAAGCCTCACAGATACAGGCCCGGCACCGTCGCCCTCCGCGAGATCCGTCGTTACCAGAAGAGCACCGAACTTTTGATCCGCAAGCTCCCCTTCCAACGCTTGGTCCGCGAAATCGCCCAAGACTTCAAGACCGACTTGCGTTTCCAAAGCTCGGCCGTCATGGCATTGCAAGAAGCCAGCGAGGCTTATTTGGTCGGTCTTTTCGAAGACACGAACTTGTGCGCCATCCACGCCAAACGCGTCACCATCAT----------ATGTCTGGTTCCTGCACCATCAAGACGTGCTGGATGCGACTACCTCCATTCCGCCTCATCGGCGATATTTTAAAAGATCGCTTTGATGGTGCTTCCCACGTAGCTGCTTCTAACTCCGGCTACCACCGGAGCAGCAATAACGCACATCGGAATCGACCTCCAAAGAATCCGAAAATCAATTCCGTTAGCGGAAACAGTATTCACACTAAAAGAGAAAGTAGACGCAAACACAAGTACGGCTTTCAGTTAAAGCCCTTCAATGCTGAACACAAACCTCCTGGAGTCAAAGATCTTGTCTATTACGAGATGTCTCCAGGATTTTGCGAGAAAAACCCGAAACTGGGTATTCAAGGTACTCATGGGCGATTATGTAATGATACGTCCATGGGCGTTGATGGATGTGATATTATGTGTTGTGGACGAGGATACCGTACCCAGGAGGTAGTAGTGTTTGAGAGATGTAACTGTACGTTC"/>
                        <sequence id="seq_T_major_ElMirageCA_E121" taxon="T_major_ElMirageCA_E121" totalcount="4" value="---CTCAGTAGCGGCGAGCGAACAGGGATTAGCCCAGCACCGAATCCCGCGGCCGAAACCGGACGCCGGGAAATGTGGTGTTAGGGAGGGTCCGTCATCCCGAGATCGTGCGGCGCGTCCAAGTCCATCTTGAACGGGGCCACAGCCCATAGAGGGTGCCAGGCCCGTAGCGACC-GCTGCCGATAACGGGAGGATCTCTCCTCAGAGTCGGGTTGCTTGAGAGTGCAGCCCTAAGTGGGTGGTAAACTCCATCTAAGGCTAAATATGACCACGAGACCGATAGCGAACAAGTACCGTGAGGGAAAGTTGAAAAGAACTTTGAAGAGAGAGTTCAATAGTACGTGAAACCGTTCAGGGGTAAACCTGAGAAGCCCGAAAGGTCGAAAGGGGAGATTCAGCGTG-TCTCGATG-CAGGCGCTGGACGGTCGCGTGACGGCAGACGTACGCGTCTACCGCACCTTCCGTCCTCCGAACCTGCGTCGAACGCGTGCACTTCTCCCCCTGTAGGACGTCGCGATCTGTTGGGTGTCGGTCTAAGGCCCGCGGTGGAGCCCGTTCGG-ACGGTTCGC--CGTACCGGACGAACCCGCGGTGTTTCCCGATCGGCTCGCTCGACGGTATACAGATGGCGCGAGGCCGCTATT---TTAA-TTAGCGTCCGACCTTCGGCAAGCGCGCCCGTCGTTGACGGTGATCGGACCTGGTGCCGGCCCCGTCCACGGGCGGCTGTTCGCTGAGGTGTTCTCGGACAG-ACCTCG--TTGAAACGCCGATCTGCGACGCTATAGCTTTGGGTACTTTCAGGACCCGTCTTGAAACACGGACCAAGGAGTCTAGCATGTGCGCGAGTCATTGGGACATGACTAAACCTAAAGGCGCAATGAAAGTGAAAGTCAGCCTCGCGCTGACTCAGGGAGGATGGGCGGTC-GTTACGGCTGCCGCCTCGCACTCCCGGGGCGTCTCGTTCTCATTGCGAGATGAGGCGCACCAAGAGCGTACACGCTGGGACCCGAAAGA-----------------------------------------------------------------------------------------------------------------------------------------------------------------------------------------------------------------------------------------------------------------------------------------------------------------------------------------------------------------------CTTTTTTTAGAAATAGCCACATGAAAGTTACTACTTTTACAGGATAGAGCATCTCCTTTAATAGAACAATTATCATTCTTCCATGATCATACTCTACTAATTCTAGTAATTATCACTATTCTAGTTGGACAAATAATAATAGGATTATTCTTCAATAAATTAACCCATCGATTTTTACTTGAAGGCCAAATAATTGAAGTAATTTGAACAATTCTACCCGCAATTACCCTAATCTTCATTGCCCTTCCATCATTACGATTAATTTATATTCTAGATGAAACTAACAACCCTTTAATCACAATTAAAACAATAGGACATCAATGATATTGATCATATGAATATTCAGACTTCAAAAACATTGAATTCGACTCTTATATAATCCCTGGCAATGAAATAACCAATTTCAACTTTCGTTTATTAGACGTAGATAACCGAATAGTAGTTCCATTTATATCTCAAGTACGAATATTAATCTCAGCAGCCGATGTAATCCACTCATGAACAGTACCTTCCCTAGGAGTAAAAATCGACGCAACTCCAGGACGACTAAATCAAGCAAGATTCATCTCCACCCGATCAAGACTACTATATGGACAGTGCTCTGAAATTTGCGGAGCAAATCATAGATTCATACCTATTGTAGTCGAAAGAATTTCCCCTTCATTCTTCATTAAATGA----------------------GGATTTGGTATAATTTCCCATATTATTAGACAAGAAAGAGGAAAAAAGGAAGCATTCGGGACCCTTGGAATAATTTATGCTATAATAGCAATCGGATTGCTAGGATTTGTTGTATGAGCACACCATATATTTACAGTAGGAATAGACGTTGATACACGAGCCTACTTCACCTCTGCAACTATAATCATTGCCGTTCCCACTGGAATTAAAATTTTCAGATGATTAGCAACTCTACATGGAACTCAAATAAACTATAGGCCTTCAATACTATGGGCATTAGGATTCGTATTTTTATTCACCGTAGGAGGATTAACAGGAGTAATCCTTGCTAATTCTTCAATCGACATCATATTACATGATACATACTACGTAGTAGCCCACTTCCATTATGTTCTCTCAATAGGAGCAGTATTTGCCATCATAGGAGGATTAGTCCATTGATTTCCCTTATTTACAGGATTATCTCTTAACCCCAAATTATGTAAAACTCAGTTCATAATCATATTCCTAGGAGTAAATTTAACCTTCTTCCCTCAGCATTTTTTAGGCTTAAGAGGTATACCACGACGATATTCAGACTACCCAGATGCCTACACAATATGAAACATTATCTCATCTATTGGATCAATCATTTCCCTTGTTGGAGTCTTACTCTTAATTTTCATTGTATGAGAAAGATTCACATCTTCCCGAAAAACCTTAATTCCTTTAAATATATCATCCTCAATCGAATGATTGCAAAACACACCTCCTGCCGAACATAGTTATTCTGA--------------------------------------------------------------------------------------------------------------------------------------------------------------------------------------------------------------------------------------------------------------------------------------------------------------------------------------------------------------------------------------------ATGTCTGGTTCCTGCACCATCAAGACGTGCTGGATGCGACTACCTCCATTCCGCCTCATCGGCGATATTTTAAAAGATCGCTTTGATGGTGCTTCCCACGTAGCTGCTTCTAACTCCGGTTACCACCGGAGCAGCAATAACGCACATCGGAATCGGCCTCCAAAGAATCCGAAAATCAATTCCGTTAGCGGAAACAGTATTCACACTAAAAGAGAAAGTAGACGCAAACACAAGTACGGCTTTCAGTTAAAGCCCTTCAATGCTGAACACAAACCTCCTGGAGTCAAAGATCTTGTCTATTACGAGATGTCTCCAGGATTTTGCGAGAAAAACCCGAAACTGGGTATTCAAGGTACTCATGGGCGATTATGTAATGATACGTCCATGGGTGTTGATGGATGTGATATTATGTGTTGTGGACGAGGATACCGTACCCAGGAGGTAGTAGTGTTTGAGAGATGTAACTGTACGTTC"/>
                    </data>


    


    


    
<map name="Uniform" >beast.math.distributions.Uniform</map>
<map name="Exponential" >beast.math.distributions.Exponential</map>
<map name="LogNormal" >beast.math.distributions.LogNormalDistributionModel</map>
<map name="Normal" >beast.math.distributions.Normal</map>
<map name="Beta" >beast.math.distributions.Beta</map>
<map name="Gamma" >beast.math.distributions.Gamma</map>
<map name="LaplaceDistribution" >beast.math.distributions.LaplaceDistribution</map>
<map name="prior" >beast.math.distributions.Prior</map>
<map name="InverseGamma" >beast.math.distributions.InverseGamma</map>
<map name="OneOnX" >beast.math.distributions.OneOnX</map>


<run id="mcmc" spec="MCMC" chainLength="500000000">
    <state id="state" storeEvery="5000">
        <tree id="Tree.t:Subset1" name="stateNode">
            <taxonset id="TaxonSet.Subset1" spec="TaxonSet">
                <alignment id="Subset1" spec="FilteredAlignment" filter="1031-1380,2081-2870\3,1381-2080\3,3236-3707\3,2873-3233\3,2082-2871\3,1382-2078\3,1-1030,2874-3231\3,3234-3705\3,2875-3232\3,3235-3706\3">
                    <data idref="rev4-2part-NOOG"/>
                </alignment>
            </taxonset>
        </tree>
        <parameter id="birthRate.t:Subset1" name="stateNode">1.0</parameter>
        <parameter id="gammaShape.s:Subset1" name="stateNode">1.0</parameter>
        <parameter id="rateAC.s:Subset1" lower="0.0" name="stateNode">1.0</parameter>
        <parameter id="rateAG.s:Subset1" lower="0.0" name="stateNode">1.0</parameter>
        <parameter id="rateAT.s:Subset1" lower="0.0" name="stateNode">1.0</parameter>
        <parameter id="rateCG.s:Subset1" lower="0.0" name="stateNode">1.0</parameter>
        <parameter id="rateGT.s:Subset1" lower="0.0" name="stateNode">1.0</parameter>
        <parameter id="mutationRate.s:Subset1" name="stateNode">1.0</parameter>
        <parameter id="proportionInvariant.s:Subset1" lower="0.0" name="stateNode" upper="1.0">0.5</parameter>
        <parameter id="mutationRate.s:Subset2" name="stateNode">1.0</parameter>
        <parameter id="gammaShape.s:Subset2" name="stateNode">1.0</parameter>
        <parameter id="proportionInvariant.s:Subset2" lower="0.0" name="stateNode" upper="1.0">0.5</parameter>
        <parameter id="rateAC.s:Subset2" lower="0.0" name="stateNode">1.0</parameter>
        <parameter id="rateAG.s:Subset2" lower="0.0" name="stateNode">1.0</parameter>
        <parameter id="rateAT.s:Subset2" lower="0.0" name="stateNode">1.0</parameter>
        <parameter id="rateCG.s:Subset2" lower="0.0" name="stateNode">1.0</parameter>
        <parameter id="rateGT.s:Subset2" lower="0.0" name="stateNode">1.0</parameter>
        <stateNode id="expRateCategories.c:Subset1" spec="parameter.IntegerParameter" dimension="66">1</stateNode>
        <parameter id="ucedMean.c:Subset2" name="stateNode">1.0</parameter>
        <stateNode id="expRateCategories.c:Subset2" spec="parameter.IntegerParameter" dimension="66">1</stateNode>
        <parameter id="ucedMean.c:Subset1" name="stateNode">1.0</parameter>
        <parameter id="freqParameter.s:Subset1" dimension="4" lower="0.0" name="stateNode" upper="1.0">0.25</parameter>
        <parameter id="freqParameter.s:Subset2" dimension="4" lower="0.0" name="stateNode" upper="1.0">0.25</parameter>
    </state>

    <init id="RandomTree.t:Subset1" spec="beast.evolution.tree.RandomTree" estimate="false" initial="@Tree.t:Subset1" taxa="@Subset1">
        <populationModel id="ConstantPopulation0.t:Subset1" spec="ConstantPopulation">
            <parameter id="randomPopSize.t:Subset1" name="popSize">1.0</parameter>
        </populationModel>
    </init>

    <distribution id="posterior" spec="util.CompoundDistribution">
        <distribution id="prior" spec="util.CompoundDistribution">
            <distribution id="YuleModel.t:Subset1" spec="beast.evolution.speciation.YuleModel" birthDiffRate="@birthRate.t:Subset1" tree="@Tree.t:Subset1"/>
            <prior id="YuleBirthRatePrior.t:Subset1" name="distribution" x="@birthRate.t:Subset1">
                <Uniform id="Uniform.1" name="distr" upper="Infinity"/>
            </prior>
            <prior id="GammaShapePrior.s:Subset1" name="distribution" x="@gammaShape.s:Subset1">
                <Exponential id="Exponential.0" name="distr">
                    <parameter id="RealParameter.0" estimate="false" name="mean">1.0</parameter>
                </Exponential>
            </prior>
            <prior id="GammaShapePrior.s:Subset2" name="distribution" x="@gammaShape.s:Subset2">
                <Exponential id="Exponential.1" name="distr">
                    <parameter id="RealParameter.1" estimate="false" name="mean">1.0</parameter>
                </Exponential>
            </prior>
            <prior id="PropInvariantPrior.s:Subset1" name="distribution" x="@proportionInvariant.s:Subset1">
                <Uniform id="Uniform.2" name="distr"/>
            </prior>
            <prior id="PropInvariantPrior.s:Subset2" name="distribution" x="@proportionInvariant.s:Subset2">
                <Uniform id="Uniform.5" name="distr"/>
            </prior>
            <prior id="RateACPrior.s:Subset1" name="distribution" x="@rateAC.s:Subset1">
                <Gamma id="Gamma.0" name="distr">
                    <parameter id="RealParameter.2" estimate="false" name="alpha">0.05</parameter>
                    <parameter id="RealParameter.3" estimate="false" name="beta">10.0</parameter>
                </Gamma>
            </prior>
            <prior id="RateACPrior.s:Subset2" name="distribution" x="@rateAC.s:Subset2">
                <Gamma id="Gamma.6" name="distr">
                    <parameter id="RealParameter.14" estimate="false" name="alpha">0.05</parameter>
                    <parameter id="RealParameter.15" estimate="false" name="beta">10.0</parameter>
                </Gamma>
            </prior>
            <prior id="RateAGPrior.s:Subset1" name="distribution" x="@rateAG.s:Subset1">
                <Gamma id="Gamma.1" name="distr">
                    <parameter id="RealParameter.4" estimate="false" name="alpha">0.05</parameter>
                    <parameter id="RealParameter.5" estimate="false" name="beta">20.0</parameter>
                </Gamma>
            </prior>
            <prior id="RateAGPrior.s:Subset2" name="distribution" x="@rateAG.s:Subset2">
                <Gamma id="Gamma.7" name="distr">
                    <parameter id="RealParameter.16" estimate="false" name="alpha">0.05</parameter>
                    <parameter id="RealParameter.17" estimate="false" name="beta">20.0</parameter>
                </Gamma>
            </prior>
            <prior id="RateATPrior.s:Subset1" name="distribution" x="@rateAT.s:Subset1">
                <Gamma id="Gamma.2" name="distr">
                    <parameter id="RealParameter.6" estimate="false" name="alpha">0.05</parameter>
                    <parameter id="RealParameter.7" estimate="false" name="beta">10.0</parameter>
                </Gamma>
            </prior>
            <prior id="RateATPrior.s:Subset2" name="distribution" x="@rateAT.s:Subset2">
                <Gamma id="Gamma.8" name="distr">
                    <parameter id="RealParameter.18" estimate="false" name="alpha">0.05</parameter>
                    <parameter id="RealParameter.19" estimate="false" name="beta">10.0</parameter>
                </Gamma>
            </prior>
            <prior id="RateCGPrior.s:Subset1" name="distribution" x="@rateCG.s:Subset1">
                <Gamma id="Gamma.3" name="distr">
                    <parameter id="RealParameter.8" estimate="false" name="alpha">0.05</parameter>
                    <parameter id="RealParameter.9" estimate="false" name="beta">10.0</parameter>
                </Gamma>
            </prior>
            <prior id="RateCGPrior.s:Subset2" name="distribution" x="@rateCG.s:Subset2">
                <Gamma id="Gamma.9" name="distr">
                    <parameter id="RealParameter.20" estimate="false" name="alpha">0.05</parameter>
                    <parameter id="RealParameter.21" estimate="false" name="beta">10.0</parameter>
                </Gamma>
            </prior>
            <prior id="RateGTPrior.s:Subset1" name="distribution" x="@rateGT.s:Subset1">
                <Gamma id="Gamma.5" name="distr">
                    <parameter id="RealParameter.12" estimate="false" name="alpha">0.05</parameter>
                    <parameter id="RealParameter.13" estimate="false" name="beta">10.0</parameter>
                </Gamma>
            </prior>
            <prior id="RateGTPrior.s:Subset2" name="distribution" x="@rateGT.s:Subset2">
                <Gamma id="Gamma.11" name="distr">
                    <parameter id="RealParameter.24" estimate="false" name="alpha">0.05</parameter>
                    <parameter id="RealParameter.25" estimate="false" name="beta">10.0</parameter>
                </Gamma>
            </prior>
            <prior id="UCMeanRatePrior.c:Subset1" name="distribution" x="@ucedMean.c:Subset1">
                <Exponential id="Exponential.2" name="distr">
                    <parameter id="RealParameter.26" estimate="false" name="mean">10.0</parameter>
                </Exponential>
            </prior>
            <prior id="UCMeanRatePrior.c:Subset2" name="distribution" x="@ucedMean.c:Subset2">
                <Exponential id="Exponential.3" name="distr">
                    <parameter id="RealParameter.27" estimate="false" name="mean">10.0</parameter>
                </Exponential>
            </prior>
            <distribution id="GC.prior" spec="beast.math.distributions.MRCAPrior" monophyletic="true" tree="@Tree.t:Subset1">
                <taxonset id="GC" spec="TaxonSet">
                    <taxon id="T_warneri_MoenkopiAZ_E109" spec="Taxon"/>
                    <taxon id="T_warneri_Moenkopi_E110" spec="Taxon"/>
                    <taxon id="T_warneri_VermillionCliffsAZ_E112" spec="Taxon"/>
                </taxonset>
                <Normal id="Normal.1" name="distr">
                    <parameter id="RealParameter.30" estimate="false" name="mean">0.83</parameter>
                    <parameter id="RealParameter.31" estimate="false" name="sigma">0.35</parameter>
                </Normal>
            </distribution>
            <distribution id="Inyo.prior" spec="beast.math.distributions.MRCAPrior" monophyletic="true" tree="@Tree.t:Subset1">
                <taxonset id="Inyo" spec="TaxonSet">
                    <taxon id="T_costatus_WinnemuccaNV_E176" spec="Taxon"/>
                    <taxon id="T_kandai_OlanchaCA_E115" spec="Taxon"/>
                    <taxon id="T_kandai_Olancha_E81" spec="Taxon"/>
                    <taxon id="T_major_AlamoNV_E181" spec="Taxon"/>
                    <taxon id="T_major_CroneseCA_E180" spec="Taxon"/>
                    <taxon id="T_major_DumontCA_E113" spec="Taxon"/>
                    <taxon id="T_major_DumontCA_E114" spec="Taxon"/>
                    <taxon id="T_major_ElMirageCA_E121" spec="Taxon"/>
                    <taxon id="T_major_KelsoCA_E191" spec="Taxon"/>
                </taxonset>
                <Normal id="Normal.0" name="distr">
                    <parameter id="RealParameter.28" estimate="false" name="mean">2.5</parameter>
                    <parameter id="RealParameter.29" estimate="false" name="sigma">1.0</parameter>
                </Normal>
            </distribution>
            <distribution id="arc-out.prior" spec="beast.math.distributions.MRCAPrior" monophyletic="true" tree="@Tree.t:Subset1">
                <taxonset id="arc-out" spec="TaxonSet">
                    <taxon idref="T_costatus_WinnemuccaNV_E176"/>
                    <taxon idref="T_kandai_OlanchaCA_E115"/>
                    <taxon idref="T_kandai_Olancha_E81"/>
                    <taxon idref="T_major_AlamoNV_E181"/>
                    <taxon idref="T_major_CroneseCA_E180"/>
                    <taxon idref="T_major_DumontCA_E113"/>
                    <taxon idref="T_major_DumontCA_E114"/>
                    <taxon idref="T_major_ElMirageCA_E121"/>
                    <taxon idref="T_major_KelsoCA_E191"/>
                    <taxon id="T_nevadus_FallonNV_E186" spec="Taxon"/>
                    <taxon id="T_nevadus_PyramidLakeNV_E118" spec="Taxon"/>
                    <taxon id="T_nevadus_SandMtnNV_E182" spec="Taxon"/>
                    <taxon id="T_vandykei_BeaverdamAZ_E111" spec="Taxon"/>
                    <taxon id="T_vandykei_BouseAZ_E187" spec="Taxon"/>
                    <taxon id="T_vandykei_CroneseCA_E179" spec="Taxon"/>
                    <taxon id="T_vandykei_KadizCA_E190" spec="Taxon"/>
                    <taxon id="T_vandykei_RiceCA_E178" spec="Taxon"/>
                    <taxon id="T_nevadus_WinnemuccaNV_E183" spec="Taxon"/>
                </taxonset>
            </distribution>
            <distribution id="costate.prior" spec="beast.math.distributions.MRCAPrior" monophyletic="true" tree="@Tree.t:Subset1">
                <taxonset id="costate" spec="TaxonSet">
                    <taxon idref="T_costatus_WinnemuccaNV_E176"/>
                    <taxon idref="T_kandai_OlanchaCA_E115"/>
                    <taxon idref="T_kandai_Olancha_E81"/>
                    <taxon idref="T_major_AlamoNV_E181"/>
                    <taxon idref="T_major_CroneseCA_E180"/>
                    <taxon idref="T_major_DumontCA_E113"/>
                    <taxon idref="T_major_DumontCA_E114"/>
                    <taxon idref="T_major_ElMirageCA_E121"/>
                    <taxon idref="T_major_KelsoCA_E191"/>
                    <taxon idref="T_nevadus_FallonNV_E186"/>
                    <taxon idref="T_nevadus_PyramidLakeNV_E118"/>
                    <taxon idref="T_nevadus_SandMtnNV_E182"/>
                    <taxon idref="T_nevadus_WinnemuccaNV_E183"/>
                    <taxon idref="T_vandykei_BeaverdamAZ_E111"/>
                    <taxon idref="T_vandykei_BouseAZ_E187"/>
                    <taxon idref="T_vandykei_CroneseCA_E179"/>
                    <taxon idref="T_vandykei_KadizCA_E190"/>
                    <taxon idref="T_vandykei_RiceCA_E178"/>
                    <taxon id="T_arcanus_CrescentNV_E119" spec="Taxon"/>
                    <taxon id="T_arcanus_TeelsMarshNV_E185" spec="Taxon"/>
                </taxonset>
            </distribution>
            <distribution id="nevadus-grp.prior" spec="beast.math.distributions.MRCAPrior" monophyletic="true" tree="@Tree.t:Subset1">
                <taxonset id="nevadus-grp" spec="TaxonSet">
                    <taxon idref="T_costatus_WinnemuccaNV_E176"/>
                    <taxon idref="T_kandai_OlanchaCA_E115"/>
                    <taxon idref="T_kandai_Olancha_E81"/>
                    <taxon idref="T_major_AlamoNV_E181"/>
                    <taxon idref="T_major_CroneseCA_E180"/>
                    <taxon idref="T_major_DumontCA_E113"/>
                    <taxon idref="T_major_DumontCA_E114"/>
                    <taxon idref="T_major_ElMirageCA_E121"/>
                    <taxon idref="T_major_KelsoCA_E191"/>
                    <taxon idref="T_nevadus_FallonNV_E186"/>
                    <taxon idref="T_nevadus_PyramidLakeNV_E118"/>
                    <taxon idref="T_nevadus_SandMtnNV_E182"/>
                    <taxon idref="T_nevadus_WinnemuccaNV_E183"/>
                </taxonset>
            </distribution>
            <distribution id="tuberculate.prior" spec="beast.math.distributions.MRCAPrior" monophyletic="true" tree="@Tree.t:Subset1">
                <taxonset id="tuberculate" spec="TaxonSet">
                    <taxon id="T_verpus_DubinkyWellUT_E184" spec="Taxon"/>
                    <taxon id="T_verpus_HanksvilleUT_E106" spec="Taxon"/>
                    <taxon id="T_verpus_HanksvilleUT_E107" spec="Taxon"/>
                    <taxon id="T_verpus_KillpeckerWY_E189" spec="Taxon"/>
                    <taxon id="T_verpus_MoabUT_E108" spec="Taxon"/>
                    <taxon id="T_verpus_RockSpringsWY_E188" spec="Taxon"/>
                    <taxon id="T_verpus_SanJuanNM_E91" spec="Taxon"/>
                    <taxon idref="T_warneri_MoenkopiAZ_E109"/>
                    <taxon idref="T_warneri_Moenkopi_E110"/>
                    <taxon idref="T_warneri_VermillionCliffsAZ_E112"/>
                    <taxon id="T_skillmani_CoralPinksUT_E104" spec="Taxon"/>
                    <taxon id="T_skillmani_CoralPinksUT_E105" spec="Taxon"/>
                    <taxon id="T_skillmani_ToquervilleUT_E192" spec="Taxon"/>
                    <taxon id="T_tuberculatus_CaliforniaCityCA_E177" spec="Taxon"/>
                </taxonset>
            </distribution>
        </distribution>
        <distribution id="likelihood" spec="util.CompoundDistribution" useThreads="true">
            <distribution id="treeLikelihood.Subset1" spec="ThreadedTreeLikelihood" data="@Subset1" tree="@Tree.t:Subset1">
                <siteModel id="SiteModel.s:Subset1" spec="SiteModel" gammaCategoryCount="5" mutationRate="@mutationRate.s:Subset1" proportionInvariant="@proportionInvariant.s:Subset1" shape="@gammaShape.s:Subset1">
                    <substModel id="gtr.s:Subset1" spec="GTR" rateAC="@rateAC.s:Subset1" rateAG="@rateAG.s:Subset1" rateAT="@rateAT.s:Subset1" rateCG="@rateCG.s:Subset1" rateGT="@rateGT.s:Subset1">
                        <parameter id="rateCT.s:Subset1" estimate="false" lower="0.0" name="rateCT">1.0</parameter>
                        <frequencies id="estimatedFreqs.s:Subset1" spec="Frequencies" frequencies="@freqParameter.s:Subset1"/>
                    </substModel>
                </siteModel>
                <branchRateModel id="ExponentialRelaxedClock.c:Subset1" spec="beast.evolution.branchratemodel.UCRelaxedClockModel" clock.rate="@ucedMean.c:Subset1" rateCategories="@expRateCategories.c:Subset1" tree="@Tree.t:Subset1">
                    <Exponential id="Exponential.c:Subset1" name="distr">
                        <parameter id="UCExpLambda.c:Subset1" name="mean">1.0</parameter>
                    </Exponential>
                </branchRateModel>
            </distribution>
            <distribution id="treeLikelihood.Subset2" spec="ThreadedTreeLikelihood" tree="@Tree.t:Subset1">
                <data
id="Subset2"
spec="FilteredAlignment"
data="@rev4-2part-NOOG"
filter="1383-2079\3,2083-2872\3"/>
                <siteModel id="SiteModel.s:Subset2" spec="SiteModel" gammaCategoryCount="5" mutationRate="@mutationRate.s:Subset2" proportionInvariant="@proportionInvariant.s:Subset2" shape="@gammaShape.s:Subset2">
                    <substModel id="gtr.s:Subset2" spec="GTR" rateAC="@rateAC.s:Subset2" rateAG="@rateAG.s:Subset2" rateAT="@rateAT.s:Subset2" rateCG="@rateCG.s:Subset2" rateGT="@rateGT.s:Subset2">
                        <parameter id="rateCT.s:Subset2" estimate="false" lower="0.0" name="rateCT">1.0</parameter>
                        <frequencies id="estimatedFreqs.s:Subset2" spec="Frequencies" frequencies="@freqParameter.s:Subset2"/>
                    </substModel>
                </siteModel>
                <branchRateModel id="ExponentialRelaxedClock.c:Subset2" spec="beast.evolution.branchratemodel.UCRelaxedClockModel" clock.rate="@ucedMean.c:Subset2" rateCategories="@expRateCategories.c:Subset2" tree="@Tree.t:Subset1">
                    <Exponential id="Exponential.c:Subset2" name="distr">
                        <parameter id="UCExpLambda.c:Subset2" name="mean">1.0</parameter>
                    </Exponential>
                </branchRateModel>
            </distribution>
        </distribution>
    </distribution>

    <operator id="YuleBirthRateScaler.t:Subset1" spec="ScaleOperator" parameter="@birthRate.t:Subset1" scaleFactor="0.75" weight="3.0"/>

    <operator id="YuleModelTreeScaler.t:Subset1" spec="ScaleOperator" scaleFactor="0.5" tree="@Tree.t:Subset1" weight="3.0"/>

    <operator id="YuleModelTreeRootScaler.t:Subset1" spec="ScaleOperator" rootOnly="true" scaleFactor="0.5" tree="@Tree.t:Subset1" weight="3.0"/>

    <operator id="YuleModelUniformOperator.t:Subset1" spec="Uniform" tree="@Tree.t:Subset1" weight="30.0"/>

    <operator id="YuleModelSubtreeSlide.t:Subset1" spec="SubtreeSlide" tree="@Tree.t:Subset1" weight="15.0"/>

    <operator id="YuleModelNarrow.t:Subset1" spec="Exchange" tree="@Tree.t:Subset1" weight="15.0"/>

    <operator id="YuleModelWide.t:Subset1" spec="Exchange" isNarrow="false" tree="@Tree.t:Subset1" weight="3.0"/>

    <operator id="YuleModelWilsonBalding.t:Subset1" spec="WilsonBalding" tree="@Tree.t:Subset1" weight="3.0"/>

    <operator id="gammaShapeScaler.s:Subset1" spec="ScaleOperator" parameter="@gammaShape.s:Subset1" scaleFactor="0.5" weight="0.1"/>

    <operator id="RateACScaler.s:Subset1" spec="ScaleOperator" parameter="@rateAC.s:Subset1" scaleFactor="0.5" weight="0.1"/>

    <operator id="RateAGScaler.s:Subset1" spec="ScaleOperator" parameter="@rateAG.s:Subset1" scaleFactor="0.5" weight="0.1"/>

    <operator id="RateATScaler.s:Subset1" spec="ScaleOperator" parameter="@rateAT.s:Subset1" scaleFactor="0.5" weight="0.1"/>

    <operator id="RateCGScaler.s:Subset1" spec="ScaleOperator" parameter="@rateCG.s:Subset1" scaleFactor="0.5" weight="0.1"/>

    <operator id="RateGTScaler.s:Subset1" spec="ScaleOperator" parameter="@rateGT.s:Subset1" scaleFactor="0.5" weight="0.1"/>

    <operator id="FixMeanMutationRatesOperator" spec="DeltaExchangeOperator" delta="0.75" weight="2.0">
        <parameter idref="mutationRate.s:Subset1"/>
        <parameter idref="mutationRate.s:Subset2"/>
        <weightvector id="weightparameter" spec="parameter.IntegerParameter" dimension="2" estimate="false" lower="0" upper="0">3210 497</weightvector>
    </operator>

    <operator id="proportionInvariantScaler.s:Subset1" spec="ScaleOperator" parameter="@proportionInvariant.s:Subset1" scaleFactor="0.5" weight="0.1"/>

    <operator id="gammaShapeScaler.s:Subset2" spec="ScaleOperator" parameter="@gammaShape.s:Subset2" scaleFactor="0.5" weight="0.1"/>

    <operator id="proportionInvariantScaler.s:Subset2" spec="ScaleOperator" parameter="@proportionInvariant.s:Subset2" scaleFactor="0.5" weight="0.1"/>

    <operator id="RateACScaler.s:Subset2" spec="ScaleOperator" parameter="@rateAC.s:Subset2" scaleFactor="0.5" weight="0.1"/>

    <operator id="RateAGScaler.s:Subset2" spec="ScaleOperator" parameter="@rateAG.s:Subset2" scaleFactor="0.5" weight="0.1"/>

    <operator id="RateATScaler.s:Subset2" spec="ScaleOperator" parameter="@rateAT.s:Subset2" scaleFactor="0.5" weight="0.1"/>

    <operator id="RateCGScaler.s:Subset2" spec="ScaleOperator" parameter="@rateCG.s:Subset2" scaleFactor="0.5" weight="0.1"/>

    <operator id="RateGTScaler.s:Subset2" spec="ScaleOperator" parameter="@rateGT.s:Subset2" scaleFactor="0.5" weight="0.1"/>

    <operator id="ExpCategoriesRandomWalk.c:Subset1" spec="IntRandomWalkOperator" parameter="@expRateCategories.c:Subset1" weight="10.0" windowSize="1"/>

    <operator id="ExpCategoriesSwapOperator.c:Subset1" spec="SwapOperator" intparameter="@expRateCategories.c:Subset1" weight="10.0"/>

    <operator id="ExpCategoriesUniform.c:Subset1" spec="UniformOperator" parameter="@expRateCategories.c:Subset1" weight="10.0"/>

    <operator id="ucedMeanScaler.c:Subset2" spec="ScaleOperator" parameter="@ucedMean.c:Subset2" scaleFactor="0.5" weight="1.0"/>

    <operator id="ExpCategoriesRandomWalk.c:Subset2" spec="IntRandomWalkOperator" parameter="@expRateCategories.c:Subset2" weight="10.0" windowSize="1"/>

    <operator id="ExpCategoriesSwapOperator.c:Subset2" spec="SwapOperator" intparameter="@expRateCategories.c:Subset2" weight="10.0"/>

    <operator id="ExpCategoriesUniform.c:Subset2" spec="UniformOperator" parameter="@expRateCategories.c:Subset2" weight="10.0"/>

    <operator id="relaxedUpDownOperatorExp.c:Subset2" spec="UpDownOperator" scaleFactor="0.75" weight="3.0">
        <up idref="ucedMean.c:Subset2"/>
        <down idref="Tree.t:Subset1"/>
    </operator>

    <operator id="ucedMeanScaler.c:Subset1" spec="ScaleOperator" parameter="@ucedMean.c:Subset1" scaleFactor="0.5" weight="1.0"/>

    <operator id="relaxedUpDownOperatorExp.c:Subset1" spec="UpDownOperator" scaleFactor="0.75" weight="3.0">
        <up idref="ucedMean.c:Subset1"/>
        <down idref="Tree.t:Subset1"/>
    </operator>

    <operator id="FrequenciesExchanger.s:Subset1" spec="DeltaExchangeOperator" delta="0.01" weight="0.1">
        <parameter idref="freqParameter.s:Subset1"/>
    </operator>

    <operator id="FrequenciesExchanger.s:Subset2" spec="DeltaExchangeOperator" delta="0.01" weight="0.1">
        <parameter idref="freqParameter.s:Subset2"/>
    </operator>

    <logger id="tracelog" fileName="Yule-NOOG-treespec.log" logEvery="50000" model="@posterior" sanitiseHeaders="true" sort="smart">
        <log idref="posterior"/>
        <log idref="likelihood"/>
        <log idref="prior"/>
        <log idref="treeLikelihood.Subset1"/>
        <log id="TreeHeight.t:Subset1" spec="beast.evolution.tree.TreeHeightLogger" tree="@Tree.t:Subset1"/>
        <log idref="YuleModel.t:Subset1"/>
        <log idref="birthRate.t:Subset1"/>
        <log idref="treeLikelihood.Subset2"/>
        <log idref="gammaShape.s:Subset1"/>
        <log idref="rateAC.s:Subset1"/>
        <log idref="rateAG.s:Subset1"/>
        <log idref="rateAT.s:Subset1"/>
        <log idref="rateCG.s:Subset1"/>
        <log idref="rateGT.s:Subset1"/>
        <log idref="mutationRate.s:Subset1"/>
        <log idref="proportionInvariant.s:Subset1"/>
        <log idref="mutationRate.s:Subset2"/>
        <log idref="gammaShape.s:Subset2"/>
        <log idref="proportionInvariant.s:Subset2"/>
        <log idref="rateAC.s:Subset2"/>
        <log idref="rateAG.s:Subset2"/>
        <log idref="rateAT.s:Subset2"/>
        <log idref="rateCG.s:Subset2"/>
        <log idref="rateGT.s:Subset2"/>
        <log id="rateStat.c:Subset1" spec="beast.evolution.branchratemodel.RateStatistic" branchratemodel="@ExponentialRelaxedClock.c:Subset1" tree="@Tree.t:Subset1"/>
        <log idref="ucedMean.c:Subset2"/>
        <log id="rateStat.c:Subset2" spec="beast.evolution.branchratemodel.RateStatistic" branchratemodel="@ExponentialRelaxedClock.c:Subset2" tree="@Tree.t:Subset1"/>
        <log idref="ucedMean.c:Subset1"/>
        <log idref="Inyo.prior"/>
        <log idref="GC.prior"/>
        <log idref="tuberculate.prior"/>
        <log idref="arc-out.prior"/>
        <log idref="costate.prior"/>
        <log idref="nevadus-grp.prior"/>
        <log idref="freqParameter.s:Subset1"/>
        <log idref="freqParameter.s:Subset2"/>
    </logger>

    <logger id="screenlog" logEvery="50000">
        <log idref="posterior"/>
        <log id="ESS.0" spec="util.ESS" arg="@posterior"/>
        <log idref="likelihood"/>
        <log idref="prior"/>
    </logger>

    <logger id="treelog.t:Subset1" fileName="$(tree).trees" logEvery="50000" mode="tree">
        <log id="TreeWithMetaDataLogger.t:Subset1" spec="beast.evolution.tree.TreeWithMetaDataLogger" branchratemodel="@ExponentialRelaxedClock.c:Subset2" tree="@Tree.t:Subset1"/>
    </logger>

</run>

</beast>
