# Supplementary material for: Phylogenetic revision of the psammophilic Trogloderus LeConte (Coleoptera: Tenebrionidae), with biogeographic implications for the Intermountain Region
Source: PeerJ. 2019 Nov 13;7:e8039. doi: 10.7717/peerj.8039 (PMC6858821; doi:10.7717/peerj.8039)
Supplement: Supplemental Information 3 — Alignments and input files are provided for molecular phylogenetic and historical biogeographic analyses presented in this study. [file peerj-07-8039-s003.zip › Trogloderus_Molecular_Data_Analyses/BEAST/Yule_run-c-d/NOOG-c.tre]

#NEXUS

Begin taxa;
	Dimensions ntax=34;
		Taxlabels
			T_arcanus_CrescentNV_E119 
			T_arcanus_TeelsMarshNV_E185 
			T_costatus_WinnemuccaNV_E176 
			T_kandai_OlanchaCA_E115 
			T_kandai_Olancha_E81 
			T_major_AlamoNV_E181 
			T_major_CroneseCA_E180 
			T_major_DumontCA_E113 
			T_major_DumontCA_E114 
			T_major_ElMirageCA_E121 
			T_major_KelsoCA_E191 
			T_nevadus_FallonNV_E186 
			T_nevadus_PyramidLakeNV_E118 
			T_nevadus_SandMtnNV_E182 
			T_nevadus_WinnemuccaNV_E183 
			T_skillmani_CoralPinksUT_E104 
			T_skillmani_CoralPinksUT_E105 
			T_skillmani_ToquervilleUT_E192 
			T_tuberculatus_CaliforniaCityCA_E177 
			T_vandykei_BeaverdamAZ_E111 
			T_vandykei_BouseAZ_E187 
			T_vandykei_CroneseCA_E179 
			T_vandykei_KadizCA_E190 
			T_vandykei_RiceCA_E178 
			T_verpus_DubinkyWellUT_E184 
			T_verpus_HanksvilleUT_E106 
			T_verpus_HanksvilleUT_E107 
			T_verpus_KillpeckerWY_E189 
			T_verpus_MoabUT_E108 
			T_verpus_RockSpringsWY_E188 
			T_verpus_SanJuanNM_E91 
			T_warneri_MoenkopiAZ_E109 
			T_warneri_Moenkopi_E110 
			T_warneri_VermillionCliffsAZ_E112
			;
End;
Begin trees;
	Translate
		   1 T_arcanus_CrescentNV_E119,
		   2 T_arcanus_TeelsMarshNV_E185,
		   3 T_costatus_WinnemuccaNV_E176,
		   4 T_kandai_OlanchaCA_E115,
		   5 T_kandai_Olancha_E81,
		   6 T_major_AlamoNV_E181,
		   7 T_major_CroneseCA_E180,
		   8 T_major_DumontCA_E113,
		   9 T_major_DumontCA_E114,
		  10 T_major_ElMirageCA_E121,
		  11 T_major_KelsoCA_E191,
		  12 T_nevadus_FallonNV_E186,
		  13 T_nevadus_PyramidLakeNV_E118,
		  14 T_nevadus_SandMtnNV_E182,
		  15 T_nevadus_WinnemuccaNV_E183,
		  16 T_skillmani_CoralPinksUT_E104,
		  17 T_skillmani_CoralPinksUT_E105,
		  18 T_skillmani_ToquervilleUT_E192,
		  19 T_tuberculatus_CaliforniaCityCA_E177,
		  20 T_vandykei_BeaverdamAZ_E111,
		  21 T_vandykei_BouseAZ_E187,
		  22 T_vandykei_CroneseCA_E179,
		  23 T_vandykei_KadizCA_E190,
		  24 T_vandykei_RiceCA_E178,
		  25 T_verpus_DubinkyWellUT_E184,
		  26 T_verpus_HanksvilleUT_E106,
		  27 T_verpus_HanksvilleUT_E107,
		  28 T_verpus_KillpeckerWY_E189,
		  29 T_verpus_MoabUT_E108,
		  30 T_verpus_RockSpringsWY_E188,
		  31 T_verpus_SanJuanNM_E91,
		  32 T_warneri_MoenkopiAZ_E109,
		  33 T_warneri_Moenkopi_E110,
		  34 T_warneri_VermillionCliffsAZ_E112
;
tree TREE1 = (((1[&height=1.934549929484155E-15,height_95%_HPD={0.0,3.552713678800501E-15},height_median=1.7763568394002505E-15,height_range={0.0,1.0658141036401503E-14},length=4.8448700065434895,length_95%_HPD={1.4515161836624877,9.23956652593459},length_median=4.47753758741594,length_range={0.8670444703515408,15.783461052474378},rate=288.92822599297,rate_95%_HPD={54.91373487167232,607.3072959236803},rate_median=251.49869803438008,rate_range={16.72469399013779,1393.3216833582565}]:4.844870006543489,2[&height=1.934549929484155E-15,height_95%_HPD={0.0,3.552713678800501E-15},height_median=1.7763568394002505E-15,height_range={0.0,1.0658141036401503E-14},length=4.8448700065434895,length_95%_HPD={1.4515161836624877,9.23956652593459},length_median=4.47753758741594,length_range={0.8670444703515408,15.783461052474378},rate=214.83745167270317,rate_95%_HPD={27.129122871342634,471.3642577741624},rate_median=183.31686215172041,rate_range={12.229298803254597,1156.0931997269204}]:4.844870006543489)[&CAheight_95%_HPD={0.0,8.47676218138441},CAheight_mean=3.6337736145468176,CAheight_median=3.66461703014183,CAheight_range={0.0,15.783461052474381},height=4.84487000654349,height_95%_HPD={1.4515161836624948,9.239566525934594},height_median=4.47753758741594,height_range={0.8670444703515425,15.783461052474381},length=5.36498720464258,length_95%_HPD={0.7821040129337948,9.969782997720108},length_median=5.138488575455575,length_range={0.3758989716222736,17.22519083398942},posterior=1.0,rate=109.13987903438506,rate_95%_HPD={0.9247629989836762,285.6529790861739},rate_median=84.45820785301704,rate_range={0.9247629989836762,1284.332843965108}]:5.364987204642559,((((3[&height=1.9275046533913464E-15,height_95%_HPD={0.0,3.552713678800501E-15},height_median=1.7763568394002505E-15,height_range={0.0,7.105427357601002E-15},length=3.658536995493133,length_95%_HPD={2.289093302993093,5.022531748271451},length_median=3.6328997575076993,length_range={1.3441930501088493,6.761741782464265},rate=210.78578845382364,rate_95%_HPD={40.442230577937934,421.92986352029817},rate_median=193.52945263748103,rate_range={7.979599096487336,911.0369572529116}]:3.658536995493133,((6[&height=1.9441409776104996E-15,height_95%_HPD={0.0,3.552713678800501E-15},height_median=1.7763568394002505E-15,height_range={0.0,1.0658141036401503E-14},length=1.3513105830669536,length_95%_HPD={0.4839816234186589,2.2675247642193597},length_median=1.2920602247858586,length_range={0.2965162568475277,4.428028332929024},rate=435.7953563970196,rate_95%_HPD={105.83870034599688,856.555596193007},rate_median=399.61112344762387,rate_range={26.93126653158832,1595.7618021764945}]:1.360753238207729,10[&height=1.951363865705648E-15,height_95%_HPD={0.0,3.552713678800501E-15},height_median=1.7763568394002505E-15,height_range={0.0,1.0658141036401503E-14},length=1.3276150251400964,length_95%_HPD={0.5255252526480687,2.2070585738393795},length_median=1.2754118533768484,length_range={0.2965162568475277,4.065400115748728},rate=238.65415330785038,rate_95%_HPD={48.69220717515694,465.38031958207154},rate_median=216.69452606414194,rate_range={14.226421199043532,1143.2465158275122}]:1.360753238207729)[&CAheight_95%_HPD={0.0,2.1520091288929457},CAheight_mean=1.0205989440852106,CAheight_median=1.0993906282913386,CAheight_range={0.0,4.428028332929026},height=1.265910848467134,height_95%_HPD={0.5450858324728944,2.1206645961403385},height_median=1.2146963826861672,height_range={0.2965162568475286,3.5186302311744733},length=0.566312808433769,length_95%_HPD={0.011534393517671049,1.237222569494218},length_median=0.5045094498815104,length_range={1.4570525357271435E-4,2.3056988782546437},posterior=0.8486868417544328,rate=282.6707913033817,rate_95%_HPD={0.7197726946681638,718.3402318264649},rate_median=227.60033372580963,rate_range={0.7197726946681638,1654.2536904243227}]:0.48065027162023544,((7[&height=1.9484036656666525E-15,height_95%_HPD={0.0,3.552713678800501E-15},height_median=1.7763568394002505E-15,height_range={0.0,1.0658141036401503E-14},length=0.3451789245890498,length_95%_HPD={0.0598958240640588,0.7226741330802611},length_median=0.3021174145026464,length_range={0.029771340391523182,1.8767058657895461},rate=258.5212069716729,rate_95%_HPD={4.291254721473208,616.257437749792},rate_median=212.51246231902383,rate_range={1.287562317007364,1976.376371287512}]:0.34517892458904964,11[&height=1.9484036656666525E-15,height_95%_HPD={0.0,3.552713678800501E-15},height_median=1.7763568394002505E-15,height_range={0.0,1.0658141036401503E-14},length=0.3451789245890498,length_95%_HPD={0.0598958240640588,0.7226741330802611},length_median=0.3021174145026464,length_range={0.029771340391523182,1.8767058657895461},rate=329.93217658957013,rate_95%_HPD={28.180835849418436,773.9069093156254},rate_median=277.27053851380447,rate_range={1.5621205487956826,1587.4103607842496}]:0.34517892458904964)[&CAheight_95%_HPD={0.0,0.6726459155350035},CAheight_mean=0.2588928220520424,CAheight_median=0.23656658713345458,CAheight_range={0.0,1.8767058657895532},height=0.3451789245890516,height_95%_HPD={0.0598958240640588,0.7226741330802628},height_median=0.30211741450264995,height_range={0.02977134039152496,1.8767058657895532},length=0.5869074596493289,length_95%_HPD={0.12009646356649384,1.1444178438957344},length_median=0.53566785327261,length_range={0.05641502414608368,2.262865635857441},posterior=1.0,rate=345.4792329979849,rate_95%_HPD={53.05429198879288,758.6709811249752},rate_median=298.2263118546132,rate_range={21.67579578251095,1721.4854224302596}]:0.5869355024348306,(8[&height=1.945798689632337E-15,height_95%_HPD={0.0,3.552713678800501E-15},height_median=1.7763568394002505E-15,height_range={0.0,1.0658141036401503E-14},length=0.23809994841958204,length_95%_HPD={0.019395857761909774,0.5711430673618842},length_median=0.1942312563334312,length_range={0.01150405737370086,1.5384356693602061},rate=191.12105030323517,rate_95%_HPD={4.777408525669047,491.95752039683066},rate_median=148.62178585054875,rate_range={1.5433692787743427,1609.9552252386559}]:0.23809994841958215,9[&height=1.945798689632337E-15,height_95%_HPD={0.0,3.552713678800501E-15},height_median=1.7763568394002505E-15,height_range={0.0,1.0658141036401503E-14},length=0.23809994841958204,length_95%_HPD={0.019395857761909774,0.5711430673618842},length_median=0.1942312563334312,length_range={0.01150405737370086,1.5384356693602061},rate=139.33511015228535,rate_95%_HPD={1.1030004804209106,389.38361692151585},rate_median=101.70151313708446,rate_range={0.5988626617693797,1108.9891787026038}]:0.23809994841958215)[&CAheight_95%_HPD={0.0,0.520629929725585},CAheight_mean=0.1785809132182082,CAheight_median=0.14420303535936974,CAheight_range={0.0,1.538435669360208},height=0.2380999484195841,height_95%_HPD={0.019395857761910662,0.5711430673618914},height_median=0.19423125633343474,height_range={0.011504057373702636,1.538435669360208},length=0.6940144786042998,length_95%_HPD={0.15362491678031276,1.298742908235413},length_median=0.6444077996281568,length_range={0.06115936451962867,2.2920642125856148},posterior=1.0,rate=99.33162034924696,rate_95%_HPD={0.7024660092369097,263.84418776463275},rate_median=76.12500491002346,rate_range={0.7024660092369097,977.3696450256434}]:0.6940144786042981)[&CAheight_95%_HPD={0.0,1.4727340970776108},CAheight_mean=0.6991091207985342,CAheight_median=0.7533761624862194,CAheight_range={0.0,2.5728152447120287},height=0.9320029956691683,height_95%_HPD={0.37289666940279176,1.5966198465378731},height_median=0.8894041429829738,height_range={0.22094757972766566,2.5728152447120287},length=0.8668237756909571,length_95%_HPD={0.2308232146748983,1.56868773321432},length_median=0.816128825979713,length_range={0.09784258276670244,2.8979610321382427},posterior=0.9998666844420744,rate=347.52367792088626,rate_95%_HPD={11.357190601613825,780.0555055617956},rate_median=299.0452375257388,rate_range={1.1622994685647856,1511.06056045596}]:0.9092890828040843)[&CAheight_95%_HPD={0.0,2.5931726003269873},CAheight_mean=1.381098662855672,CAheight_median=1.6097902622338012,CAheight_range={0.0,4.428028332929026},height=1.8414035098279664,height_95%_HPD={0.9635958431060239,2.760055403140832},height_median=1.8020132849376171,height_range={0.4757121458342741,4.428028332929026},length=1.8171334856651629,length_95%_HPD={0.8835452780450126,2.8409717218591224},length_median=1.7688597625508562,length_range={0.4628122906901764,4.0848488404600225},posterior=1.0,rate=662.6856676252108,rate_95%_HPD={188.72764433122043,1202.8873017989165},rate_median=634.7934979975831,rate_range={68.18190454774775,1675.9978608612814}]:1.8171334856651684)[&CAheight_95%_HPD={0.0,4.749959338787626},CAheight_mean=2.743994200899311,CAheight_median=3.3331515219035346,CAheight_range={0.0,6.761741782464268},height=3.658536995493135,height_95%_HPD={2.289093302993095,5.022531748271454},height_median=3.632899757507701,height_range={1.3441930501088528,6.761741782464268},length=1.503262094437701,length_95%_HPD={0.5923788602506264,2.488565883412196},length_median=1.4464790513169774,length_range={0.31437592026862937,3.933109457038074},posterior=1.0,rate=701.6292697309603,rate_95%_HPD={194.55050302972023,1241.1097240679283},rate_median=674.8667865044077,rate_range={67.42281588508597,1976.376371287512}]:1.5032620944376998,(4[&height=1.9266757973804276E-15,height_95%_HPD={0.0,3.552713678800501E-15},height_median=1.7763568394002505E-15,height_range={0.0,1.0658141036401503E-14},length=0.4948006568351675,length_95%_HPD={0.05532787671588135,1.188857871668322},length_median=0.3998806285369785,length_range={0.032128099098194696,3.091378562520278},rate=161.71986040756758,rate_95%_HPD={1.0557582673717396,450.8577093733132},rate_median=121.27236467952835,rate_range={1.0557582673717396,1463.1149409307043}]:0.49480065683516783,5[&height=1.9266757973804276E-15,height_95%_HPD={0.0,3.552713678800501E-15},height_median=1.7763568394002505E-15,height_range={0.0,1.0658141036401503E-14},length=0.4948006568351675,length_95%_HPD={0.05532787671588135,1.188857871668322},length_median=0.3998806285369785,length_range={0.032128099098194696,3.091378562520278},rate=100.77933723710633,rate_95%_HPD={0.7197726946681638,313.1499074599622},rate_median=63.81781890380224,rate_range={0.7197726946681638,1491.3715269215961}]:0.49480065683516783)[&CAheight_95%_HPD={0.0,1.0769353765617815},CAheight_mean=0.37111286140592026,CAheight_median=0.29895826181199503,CAheight_range={0.0,3.0913785625202816},height=0.49480065683516977,height_95%_HPD={0.05532787671588224,1.1888578716683238},height_median=0.39988062853698203,height_range={0.03212809909819825,3.0913785625202816},length=4.666998433095652,length_95%_HPD={3.1716259205658988,6.2691079695252725},length_median=4.661126251557457,length_range={1.2510064392562068,7.5626328414931905},posterior=1.0,rate=455.36429595918065,rate_95%_HPD={148.69626029597433,763.6704860835878},rate_median=439.1662043565365,rate_range={70.00981359529625,1783.662007300198}]:4.666998433095665)[&CAheight_95%_HPD={0.0,6.351830870330716},CAheight_mean=3.8714783495221665,CAheight_median=4.8221289417639435,CAheight_range={0.0,8.485125636436887},height=5.161799089930835,height_95%_HPD={3.6696620705587346,6.721076255778851},height_median=5.152014769682278,height_range={2.2713067224073926,8.485125636436887},length=3.0603894254450417,length_95%_HPD={0.41569826144944955,6.273851858886161},length_median=2.7518802474822444,length_range={0.11378897423135825,13.259276278554587},posterior=1.0,rate=213.3980777524717,rate_95%_HPD={18.96244137567654,501.97488064281566},rate_median=176.9763275916108,rate_range={0.8684107875636078,1335.7915556327646}]:3.060389425445061,(((12[&height=1.9637375018686477E-15,height_95%_HPD={0.0,3.552713678800501E-15},height_median=1.7763568394002505E-15,height_range={0.0,1.0658141036401503E-14},length=0.06313667648244127,length_95%_HPD={6.478743422633215E-6,0.217503228252518},length_median=0.03369575713005446,length_range={6.478743422633215E-6,1.566422796213601},rate=138.20901006363022,rate_95%_HPD={0.6699049526967069,449.41816174993363},rate_median=85.25008337088966,rate_range={0.6699049526967069,1373.593142409129}]:0.06313667648244144,15[&height=1.9637375018686477E-15,height_95%_HPD={0.0,3.552713678800501E-15},height_median=1.7763568394002505E-15,height_range={0.0,1.0658141036401503E-14},length=0.06313667648244127,length_95%_HPD={6.478743422633215E-6,0.217503228252518},length_median=0.03369575713005446,length_range={6.478743422633215E-6,1.566422796213601},rate=136.24487834496264,rate_95%_HPD={0.7283388684443833,446.0130781869481},rate_median=82.40555059209164,rate_range={0.7283388684443833,1375.7548897631311}]:0.06313667648244144)[&CAheight_95%_HPD={0.0,0.19025081179163372},CAheight_mean=0.04735408562091871,CAheight_median=0.01841912874905738,CAheight_range={0.0,1.5664227962136081},height=0.06313667648244341,height_95%_HPD={6.478743422633215E-6,0.21750322825251978},height_median=0.033695757130056236,height_range={6.478743422633215E-6,1.5664227962136081},length=0.715761419790452,length_95%_HPD={0.10031730764967683,1.6336990880167974},length_median=0.6041118857289547,length_range={0.012365850429032932,4.522749986396008},posterior=1.0,rate=123.55437875620808,rate_95%_HPD={0.6452236207854194,364.10593798108994},rate_median=88.24999233681838,rate_range={0.6452236207854194,1462.4550487937074}]:0.715761419790455,13[&height=1.9520151097142267E-15,height_95%_HPD={0.0,3.552713678800501E-15},height_median=1.7763568394002505E-15,height_range={0.0,1.0658141036401503E-14},length=0.7788980962728957,length_95%_HPD={0.166044279100797,1.694612235080509},length_median=0.6680515618758758,length_range={0.06498450391327903,4.596854780854649},rate=202.39440014035975,rate_95%_HPD={1.10092888550246,489.4158265789227},rate_median=165.54957736325125,rate_range={1.10092888550246,1374.5038501470308}]:0.7788980962728964)[&CAheight_95%_HPD={0.0,1.545543366337455},CAheight_mean=0.58419304271003,CAheight_median=0.5268062116532661,CAheight_range={0.0,4.5968547808546525},height=0.7788980962728984,height_95%_HPD={0.16604427910079878,1.6946122350805126},height_median=0.6680515618758776,height_range={0.06498450391327903,4.5968547808546525},length=4.232039032341072,length_95%_HPD={1.9356995683827156,6.960106092727306},length_median=4.021721207910593,length_range={1.0149720048092385,12.130573200082717},posterior=1.0,rate=699.0627983183579,rate_95%_HPD={241.4464863639501,1212.9579435439737},rate_median=665.2817315600829,rate_range={99.5161437803692,1783.662007300198}]:4.232039032341072,14[&height=1.941239981572284E-15,height_95%_HPD={0.0,3.552713678800501E-15},height_median=1.7763568394002505E-15,height_range={0.0,1.0658141036401503E-14},length=5.010937128613968,length_95%_HPD={2.4593722286087747,7.986188500653249},length_median=4.8108943083359,length_range={1.5012964861389806,14.168119141260211},rate=539.0531672554856,rate_95%_HPD={170.40435416508586,932.9195006532763},rate_median=511.73358229341966,rate_range={104.00421284351414,1673.9907935204496}]:5.010937128613969)[&CAheight_95%_HPD={0.0,7.365751868926777},CAheight_mean=3.7583281073626025,CAheight_median=4.252794471795189,CAheight_range={0.0,14.168119141260215},height=5.01093712861397,height_95%_HPD={2.4593722286087756,7.9861885006532525},height_median=4.810894308335902,height_range={1.5012964861389815,14.168119141260215},length=3.2112513867619015,length_95%_HPD={1.0165458112589727,5.670582001344142},length_median=3.0120390900825544,length_range={0.6230205318049062,10.90378846215808},posterior=1.0,rate=504.86201593233335,rate_95%_HPD={107.9718994415396,989.2006233066553},rate_median=460.47825720093044,rate_range={51.92365346710666,1909.7512347304012}]:3.2112513867619255)[&CAheight_95%_HPD={0.0,11.45495425386756},CAheight_mean=6.16684692069139,CAheight_median=7.248943211227349,CAheight_range={0.0,19.519533464270403},height=8.222188515375896,height_95%_HPD={4.716721074055488,12.183023985666257},height_median=7.973429968370247,height_range={3.106903743600901,19.519533464270403},length=1.0421305966764662,length_95%_HPD={0.001064928482746197,2.7846949633153164},length_median=0.7834264089990075,length_range={0.001064928482746197,8.782942023006315},posterior=1.0,rate=138.8825877513832,rate_95%_HPD={0.8499719015726837,446.6586393294532},rate_median=89.7370773175351,rate_range={0.70658766281622,1467.1830502785895}]:1.0421305966764276,(20[&height=1.9434305296011405E-15,height_95%_HPD={0.0,3.552713678800501E-15},height_median=1.7763568394002505E-15,height_range={0.0,1.0658141036401503E-14},length=2.879790881696179,length_95%_HPD={0.9675696410980414,5.081065869295241},length_median=2.726760013520332,length_range={0.4276773193197734,9.573920393234673},rate=226.08609591328255,rate_95%_HPD={30.822824424563127,484.73295993541564},rate_median=199.82017119844076,rate_range={4.730684929969727,1225.187229596631}]:3.0533373953348675,(21[&height=1.9291623654131836E-15,height_95%_HPD={0.0,3.552713678800501E-15},height_median=1.7763568394002505E-15,height_range={0.0,1.0658141036401503E-14},length=2.338655686014073,length_95%_HPD={0.8177426120806377,4.055372228566824},length_median=2.1926827780880043,length_range={0.4276773193197734,8.108650876548118},rate=363.1401785267074,rate_95%_HPD={99.84237413200232,675.5727591999533},rate_median=334.0327266765074,rate_range={53.563945951446605,1450.0975212995575}]:2.4712003455124023,(22[&height=1.9436673456042603E-15,height_95%_HPD={0.0,3.552713678800501E-15},height_median=1.7763568394002505E-15,height_range={0.0,1.0658141036401503E-14},length=0.7803522752451756,length_95%_HPD={0.17662530236726237,1.5792849350361138},length_median=0.6864185493168105,length_range={0.09822649878176826,3.570565474069035},rate=314.5169067092702,rate_95%_HPD={38.789406518210136,696.8522125739177},rate_median=267.7945595844795,rate_range={22.91544831881241,1554.943284927542}]:0.8347647089561363,(23[&height=1.9377469455262698E-15,height_95%_HPD={0.0,3.552713678800501E-15},height_median=1.7763568394002505E-15,height_range={0.0,1.4210854715202004E-14},length=0.5279067319259764,length_95%_HPD={0.05283536932697075,1.1980409638434537},length_median=0.4478667107782677,length_range={0.03701128464103043,3.2115750486855763},rate=178.7216921722856,rate_95%_HPD={7.47031630988738,451.2682882221544},rate_median=141.6132963473711,rate_range={1.7459017924585736,1354.4087890838148}]:0.5572361064947711,24[&height=1.937983761529389E-15,height_95%_HPD={0.0,3.552713678800501E-15},height_median=1.7763568394002505E-15,height_range={0.0,1.4210854715202004E-14},length=0.5321530473526032,length_95%_HPD={0.05711719339103283,1.1998681367050104},length_median=0.4559098544580884,length_range={0.03701128464103043,2.8476427744205033},rate=179.1919432597198,rate_95%_HPD={4.200672823825217,461.4600389298811},rate_median=140.6778697459274,rate_range={0.9694950900155046,1310.0440195235192}]:0.5572361064947711)[&CAheight_95%_HPD={0.0,1.173390121493707},CAheight_mean=0.41794100938079115,CAheight_median=0.3481547611456186,CAheight_range={0.0,3.2115750486855763},height=0.45406698817364943,height_95%_HPD={0.04914714801170739,1.0116093442187264},height_median=0.38295173707341945,height_range={0.03701128464103398,2.802004102872278},length=0.38737291534475543,length_95%_HPD={3.266390533269714E-4,1.0794788945843905},length_median=0.2899774928270036,length_range={3.266390533269714E-4,3.265304040644761},posterior=0.7164378082922277,rate=162.9397423776758,rate_95%_HPD={0.8571904598134414,482.905553597888},rate_median=114.11731990613487,rate_range={0.8571904598134414,1393.1233069275233}]:0.27752860246136535)[&CAheight_95%_HPD={0.0,1.5273586156854932},CAheight_mean=0.6260943987481246,CAheight_median=0.6046998454155492,CAheight_range={0.0,3.5705654740690385},height=0.8347647089561383,height_95%_HPD={0.21222384943261297,1.666979168439413},height_median=0.7463612984027641,height_range={0.1266511220094646,3.5705654740690385},length=1.5954337824159095,length_95%_HPD={0.41667575004523805,3.159637872546316},length_median=1.4480516701498383,length_range={0.2183836628147109,7.2425212399452725},posterior=1.0,rate=192.14136458556513,rate_95%_HPD={17.80630086002506,440.0646414945107},rate_median=162.58394870532106,rate_range={4.645286203369022,1145.302183662077}]:1.6364356365562658)[&CAheight_95%_HPD={0.0,3.971958200264808},CAheight_mean=1.8534620329655578,CAheight_median=1.992228444532497,CAheight_range={0.0,8.108650876548122},height=2.334404846470055,height_95%_HPD={0.9303955450305113,4.057687434852934},height_median=2.2014699383541823,height_range={0.4835128331854941,8.108650876548122},length=0.7950855809756656,length_95%_HPD={5.724487884446461E-4,2.0062033074971417},length_median=0.6333086448991949,length_range={5.724487884446461E-4,5.960802189753382},posterior=0.7321690441274497,rate=244.0954546454717,rate_95%_HPD={0.8361789731397126,648.2243315165315},rate_median=191.0477881559196,rate_range={0.8361789731397126,1579.2779277155337}]:0.5821370498224652)[&CAheight_95%_HPD={0.0,4.84327479028361},CAheight_mean=2.290079372303455,CAheight_median=2.493515110838535,CAheight_range={0.0,9.573920393234676},height=3.0533373953348693,height_95%_HPD={1.1925589518429316,5.193010463892497},height_median=2.88837068593868,height_range={0.692592843118736,9.573920393234676},length=6.210981716717472,length_95%_HPD={3.064624405235488,9.98955382422004},length_median=5.990929929379758,length_range={1.9304022983696631,17.02780169359686},posterior=1.0,rate=670.6469244281392,rate_95%_HPD={252.43998931943145,1178.8739313298283},rate_median=637.2847260970583,rate_range={131.6531092654396,1654.2536904243227}]:6.210981716717454)[&CAheight_95%_HPD={0.0,12.84714794484389},CAheight_mean=6.948470918858562,CAheight_median=8.153524587929144,CAheight_range={0.0,20.643589576983945},height=9.264319112052323,height_95%_HPD={5.300082138405507,13.783170120061945},height_median=9.026638065179226,height_range={3.1536951181623762,20.643589576983945},length=0.9455380991337116,length_95%_HPD={3.400458879623258E-4,2.5659623227434896},length_median=0.7205590339830525,length_range={3.400458879623258E-4,9.869487473653152},posterior=1.0,rate=136.5998159414331,rate_95%_HPD={0.8512691987253991,423.7977451159288},rate_median=88.38163156942613,rate_range={0.8512691987253991,1693.6583618590307}]:0.9455380991337261)[&CAheight_95%_HPD={0.0,14.223526967691765},CAheight_mean=7.657648129297726,CAheight_median=8.952034676047392,CAheight_range={0.0,22.432611444215222},height=10.20985721118605,height_95%_HPD={5.4412473040714175,15.0066542559784},height_median=9.954226604161516,height_range={3.2120749129883115,22.432611444215222},length=3.95116670093284,length_95%_HPD={0.017453199217326798,8.701148631679803},length_median=3.555972518830197,length_range={0.002172012545230473,25.94128260158246},posterior=1.0,rate=338.88340489008226,rate_95%_HPD={0.702016493455682,949.9304291486221},rate_median=254.7150118454461,rate_range={0.702016493455682,1693.6583618590307}]:3.9511667009329106,(((((16[&height=1.920281765296198E-15,height_95%_HPD={0.0,3.552713678800501E-15},height_median=1.7763568394002505E-15,height_range={0.0,1.0658141036401503E-14},length=0.1104510185531266,length_95%_HPD={2.199994038498687E-5,0.3580320124933998},length_median=0.06922203678190275,length_range={2.199994038498687E-5,1.5534339307339806},rate=144.6549457047378,rate_95%_HPD={0.6452236207854194,464.9651596660142},rate_median=91.70503999720434,rate_range={0.6452236207854194,1559.4709836635511}]:0.11045101855312656,17[&height=1.920281765296198E-15,height_95%_HPD={0.0,3.552713678800501E-15},height_median=1.7763568394002505E-15,height_range={0.0,1.0658141036401503E-14},length=0.1104480390281772,length_95%_HPD={2.199994038498687E-5,0.3580320124933998},length_median=0.06922203678190275,length_range={2.199994038498687E-5,1.5534339307339806},rate=143.70597518951115,rate_95%_HPD={0.8361789731397126,451.95236430284484},rate_median=92.0521097239426,rate_range={0.7149830734123509,1390.1483076446018}]:0.11045101855312656)[&CAheight_95%_HPD={0.0,0.31798342990155426},CAheight_mean=0.08284102491421025,CAheight_median=0.03851037601222629,CAheight_range={0.0,1.5534339307339806},height=0.11039681331790893,height_95%_HPD={4.449597506273051E-5,0.35803201249340155},height_median=0.06919231460294695,height_range={2.1999940386763228E-5,1.5534339307339806},length=0.549288109324618,length_95%_HPD={0.04949632632374623,1.3811391405990925},length_median=0.4454397516650195,length_range={0.015791261971470405,3.6522596433772208},posterior=0.9998666844420744,rate=123.12989591972008,rate_95%_HPD={0.8028109629737676,365.63538345196093},rate_median=87.63602876338244,rate_range={0.7197726946681638,1061.3784722191413}]:0.5492148806738593,18[&height=1.948818093672112E-15,height_95%_HPD={0.0,3.552713678800501E-15},height_median=1.7763568394002505E-15,height_range={0.0,1.0658141036401503E-14},length=0.6596629197020365,length_95%_HPD={0.1065740932835979,1.5254107928967073},length_median=0.5561668116586542,length_range={0.0438383052676663,3.697261601598221},rate=87.30816490190436,rate_95%_HPD={0.6606418033404599,260.3121060870804},rate_median=59.12133947898913,rate_range={0.6606418033404599,1125.9187037629724}]:0.6596658992269857)[&CAheight_95%_HPD={0.0,1.3920570382428306},CAheight_mean=0.49476591441872164,CAheight_median=0.42987820759500117,CAheight_range={0.0,3.6972616015982247},height=0.6596658992269877,height_95%_HPD={0.1065740932835979,1.5254107928967091},height_median=0.5561668116586542,height_range={0.043838305267668076,3.6972616015982247},length=1.9012153399855367,length_95%_HPD={0.3953601560577269,3.798998721159151},length_median=1.7361766381396428,length_range={0.08279886442163864,9.046664650909198},posterior=1.0,rate=307.6231356252684,rate_95%_HPD={38.32278239337198,674.7053658971012},rate_median=265.67838570762086,rate_range={1.6465398859289384,1554.943284927542}]:1.9625964318137912,19[&height=1.936266845506772E-15,height_95%_HPD={0.0,3.552713678800501E-15},height_median=1.7763568394002505E-15,height_range={0.0,1.0658141036401503E-14},length=2.61746470665815,length_95%_HPD={0.7958950849819715,4.725198422373467},length_median=2.406699004361112,length_range={0.4606169825106221,10.0090556444463},rate=368.08242644882887,rate_95%_HPD={90.41480888673078,744.3032926202222},rate_median=331.5736197002942,rate_range={46.044218357722706,1976.376371287512}]:2.622262331040777)[&CAheight_95%_HPD={0.0,4.454150959762323},CAheight_mean=1.96676229828386,CAheight_median=2.0358211544876372,CAheight_range={0.0,10.009055644446304},height=2.488965173556358,height_95%_HPD={0.8432483197088345,4.368752597482388},height_median=2.3264337293027424,height_range={0.4606169825106221,9.458299873237221},length=1.5833634065908748,length_95%_HPD={0.11432592339351899,3.4649916803867065},length_median=1.3940898822829855,length_range={0.0015747696307535364,8.30816932970651},posterior=0.9258765497933609,rate=321.67898080697466,rate_95%_HPD={0.9127478476424373,767.8343832005531},rate_median=273.23541889617434,rate_range={0.9127478476424373,1654.2536904243227}]:1.465999047963435,((32[&height=1.9347867454872745E-15,height_95%_HPD={0.0,3.552713678800501E-15},height_median=1.7763568394002505E-15,height_range={0.0,1.4210854715202004E-14},length=0.32952567487780715,length_95%_HPD={0.08368815617029135,0.6527829263757674},length_median=0.2981511533191572,length_range={0.035307544086483844,1.2336743700202941},rate=286.63021061371154,rate_95%_HPD={36.61128106788348,649.1698769016701},rate_median=244.8527365305236,rate_range={4.231829199010865,1612.833791730349}]:0.3295256748778074,33[&height=1.9347867454872745E-15,height_95%_HPD={0.0,3.552713678800501E-15},height_median=1.7763568394002505E-15,height_range={0.0,1.4210854715202004E-14},length=0.32952567487780715,length_95%_HPD={0.08368815617029135,0.6527829263757674},length_median=0.2981511533191572,length_range={0.035307544086483844,1.2336743700202941},rate=55.468084797992795,rate_95%_HPD={0.6096197297291207,182.741468203263},rate_median=34.18310470424515,rate_range={0.6096197297291207,682.3651465886005}]:0.3295256748778074)[&CAheight_95%_HPD={0.0,0.5943063083558435},CAheight_mean=0.24715249347649712,CAheight_median=0.23879643552074015,CAheight_range={0.0,1.233674370020296},height=0.3295256748778093,height_95%_HPD={0.08368815617029313,0.6527829263757674},height_median=0.29815115331916076,height_range={0.03530754408648562,1.233674370020296},length=0.7880400950630209,length_95%_HPD={0.3527724989213201,1.2453159354661842},length_median=0.7648839440361748,length_range={0.24681081181836362,1.9198403071895562},posterior=1.0,rate=656.4849025048421,rate_95%_HPD={180.70560204553408,1184.314642577114},rate_median=623.9653205722815,rate_range={84.96494090608691,1819.3213794863605}]:0.78804009506302,34[&height=1.9523703337189062E-15,height_95%_HPD={0.0,3.552713678800501E-15},height_median=1.7763568394002505E-15,height_range={0.0,1.0658141036401503E-14},length=1.1175657699408275,length_95%_HPD={0.6351248256863906,1.615029764572494},length_median=1.1007405381107649,length_range={0.39809589801164336,2.210937533039541},rate=175.59148712172546,rate_95%_HPD={1.321794883052584,395.31992886371864},rate_median=153.54770240292143,rate_range={1.0003535594529538,869.255979758135}]:1.1175657699408272)[&CAheight_95%_HPD={0.0,1.5137360134011448},CAheight_mean=0.8382022638062354,CAheight_median=0.9954159951736248,CAheight_range={0.0,2.2109375330395427},height=1.1175657699408292,height_95%_HPD={0.6351248256863906,1.6150297645724976},height_median=1.1007405381107649,height_range={0.39809589801164513,2.2109375330395427},length=2.904420330432874,length_95%_HPD={0.8211864965806699,5.349398327186346},length_median=2.724479852990041,length_range={0.4574604183427917,12.670730326001399},posterior=1.0,rate=380.3423446403625,rate_95%_HPD={85.26586904749375,772.5339424452897},rate_median=337.35438492323914,rate_range={40.671480563077914,1783.662007300198}]:2.9706956090633847)[&CAheight_95%_HPD={0.0,6.240095328777294},CAheight_mean=3.066298230568004,CAheight_median=3.3905776082059376,CAheight_range={0.0,13.901893565221092},height=4.087463561938955,height_95%_HPD={1.9163803841290266,6.791821166018531},height_median=3.9058460298429303,height_range={1.1455269901679275,13.901893565221092},length=2.621843456142819,length_95%_HPD={0.4612916742863744,5.456958636770219},length_median=2.3113610964364524,length_range={0.17092364907457203,22.1087685944014},posterior=0.9997333688841488,rate=397.4864205010469,rate_95%_HPD={41.69026734557496,879.3908844949428},rate_median=347.9908291587072,rate_range={1.0527581099098755,1630.84556808367}]:2.6211443910965047,(((25[&height=1.9285703254053846E-15,height_95%_HPD={0.0,3.552713678800501E-15},height_median=1.7763568394002505E-15,height_range={0.0,1.4210854715202004E-14},length=1.5657209133024519,length_95%_HPD={0.45865243367246133,2.912543812192528},length_median=1.4356931388252647,length_range={0.30463656081870516,6.0503287952678715},rate=236.49365953483945,rate_95%_HPD={42.29963834115114,507.5169573477502},rate_median=209.93483140038393,rate_range={12.608685449008117,1630.84556808367}]:1.6137804300377008,31[&height=1.930228037427222E-15,height_95%_HPD={0.0,3.552713678800501E-15},height_median=1.7763568394002505E-15,height_range={0.0,1.4210854715202004E-14},length=1.5389161550488466,length_95%_HPD={0.4342932487299631,2.912543812192528},length_median=1.3987397150662577,length_range={0.27412703078860545,6.0503287952678715},rate=206.4146822690004,rate_95%_HPD={28.30135225076908,440.7986804337681},rate_median=180.67378887088,rate_range={5.48865609862891,1420.7265688365553}]:1.6137804300377008)[&CAheight_95%_HPD={0.0,2.7974424460679117},CAheight_mean=1.2103756630049802,CAheight_median=1.2194370096258318,CAheight_range={0.0,6.665804640085941},height=1.4774602618344177,height_95%_HPD={0.470884263882807,2.75606555737782},height_median=1.354316106276734,height_range={0.3046365608187056,6.050328795267875},length=0.6492397001684942,length_95%_HPD={1.249097938682553E-5,1.6851105841191352},length_median=0.5126452554875147,length_range={1.249097938682553E-5,5.637143116403561},posterior=0.7436341821090521,rate=155.8196947232714,rate_95%_HPD={0.6869670511418977,469.65017290642174},rate_median=106.01455177621534,rate_range={0.6869670511418977,1450.0975212995575}]:0.5159477681309717,((26[&height=1.9366220695114517E-15,height_95%_HPD={0.0,3.552713678800501E-15},height_median=1.7763568394002505E-15,height_range={0.0,1.4210854715202004E-14},length=0.054942057491428456,length_95%_HPD={6.214833828011024E-6,0.19343678831005384},length_median=0.02948494748075703,length_range={6.214833828011024E-6,1.104608953242149},rate=140.87524088880076,rate_95%_HPD={0.7480544919411497,455.7072499528875},rate_median=89.53384467536249,rate_range={0.7480544919411497,1487.2925073219412}]:0.05494205749142843,27[&height=1.9366220695114517E-15,height_95%_HPD={0.0,3.552713678800501E-15},height_median=1.7763568394002505E-15,height_range={0.0,1.4210854715202004E-14},length=0.054942057491428456,length_95%_HPD={6.214833828011024E-6,0.19343678831005384},length_median=0.02948494748075703,length_range={6.214833828011024E-6,1.104608953242149},rate=139.06876493128274,rate_95%_HPD={0.6757586575408815,450.25909007488866},rate_median=85.71642970084885,rate_range={0.6757586575408815,1451.800690685536}]:0.05494205749142843)[&CAheight_95%_HPD={0.0,0.16644041341622184},CAheight_mean=0.04120791653266865,CAheight_median=0.016525135393163026,CAheight_range={0.0,1.1046089532421526},height=0.054942057491430364,height_95%_HPD={6.2148338315637375E-6,0.19343678831005562},height_median=0.02948494748076058,height_range={6.2148338315637375E-6,1.1046089532421526},length=0.5296260748765672,length_95%_HPD={0.03890108304245743,1.2668459860505372},length_median=0.42896565483505356,length_range={0.020788481490681576,3.943484088031333},posterior=1.0,rate=71.82674640557096,rate_95%_HPD={0.48106656750805876,223.24023664536665},rate_median=46.305631132555135,rate_range={0.48106656750805876,1299.0623329004793}]:0.5296260748765664,29[&height=1.959711629815614E-15,height_95%_HPD={0.0,3.552713678800501E-15},height_median=1.7763568394002505E-15,height_range={0.0,1.4210854715202004E-14},length=0.5845681323679945,length_95%_HPD={0.08651542694646785,1.3535741188038148},length_median=0.48351428514698824,length_range={0.044896129197137924,4.163748237361666},rate=154.76869248579413,rate_95%_HPD={1.1602139884138793,401.1893134276373},rate_median=122.10565025010088,rate_range={1.1602139884138793,1402.3907823381226}]:0.5845681323679948)[&CAheight_95%_HPD={0.0,1.2135541980383486},CAheight_mean=0.4384407120180326,CAheight_median=0.3688843083300011,CAheight_range={0.0,4.163748237361666},height=0.5845681323679968,height_95%_HPD={0.08651542694646785,1.3535741188038184},height_median=0.48351428514698824,height_range={0.0448961291971397,4.163748237361666},length=1.296475359600753,length_95%_HPD={0.18336396017636858,2.741373128807311},length_median=1.148673241051826,length_range={0.058249235269325794,7.052594474249933},posterior=1.0,rate=226.7873924411169,rate_95%_HPD={33.54779844580201,549.4010356239594},rate_median=184.55674869047616,rate_range={18.023421523985967,1558.066505441106}]:1.5451600658006777)[&CAheight_95%_HPD={0.0,3.5240147380445332},CAheight_mean=1.597349386507672,CAheight_median=1.680634653777398,CAheight_range={0.0,7.8877037598781605},height=1.9572530029087474,height_95%_HPD={0.7223655519548657,3.4896862478516972},height_median=1.8351103563803477,height_range={0.42260595046714755,7.8877037598781605},length=0.5585091151197293,length_95%_HPD={2.929910547031511E-4,1.6854378035561552},length_median=0.3869772368487929,length_range={2.929910547031511E-4,4.672153132532665},posterior=0.61858418877483,rate=122.44320816902368,rate_95%_HPD={0.48106656750805876,397.3226033574751},rate_median=78.62126086529956,rate_range={0.48106656750805876,1413.9378414660944}]:0.34548490789967845,(28[&height=1.9423056535863224E-15,height_95%_HPD={0.0,3.552713678800501E-15},height_median=1.7763568394002505E-15,height_range={0.0,1.4210854715202004E-14},length=0.10122784725877125,length_95%_HPD={3.5758548371234156E-6,0.35737836702025305},length_median=0.053057659249757805,length_range={3.5758548371234156E-6,1.8868638038018481},rate=139.11129083711577,rate_95%_HPD={0.6101270805785219,432.1030247284475},rate_median=89.51193024651525,rate_range={0.6101270805785219,1595.7618021764945}]:0.10122784725877128,30[&height=1.9423056535863224E-15,height_95%_HPD={0.0,3.552713678800501E-15},height_median=1.7763568394002505E-15,height_range={0.0,1.4210854715202004E-14},length=0.10122784725877125,length_95%_HPD={3.5758548371234156E-6,0.35737836702025305},length_median=0.053057659249757805,length_range={3.5758548371234156E-6,1.8868638038018481},rate=147.49543688969462,rate_95%_HPD={0.7607555544719042,475.22611678833795},rate_median=92.05496867408996,rate_range={0.7607555544719042,1601.8914797546072}]:0.10122784725877128)[&CAheight_95%_HPD={0.0,0.30360315991734055},CAheight_mean=0.07592341588721707,CAheight_median=0.02855823206168573,CAheight_range={0.0,1.8868638038018517},height=0.10122784725877322,height_95%_HPD={3.5758548371234156E-6,0.35737836702025305},height_median=0.053057659249757805,height_range={3.5758548371234156E-6,1.8868638038018517},length=2.1548436966858153,length_95%_HPD={0.5267935312235625,4.033546608673918},length_median=1.992602697197153,length_range={0.3406861797820131,7.925063075241207},posterior=1.0,rate=174.11314088219922,rate_95%_HPD={29.713325014185983,377.36451926782854},rate_median=151.1962871974687,rate_range={16.815498584138957,1143.6217511058635}]:2.37398525880958)[&CAheight_95%_HPD={0.0,4.041808290096945},CAheight_mean=1.8564717036915024,CAheight_median=1.9686153304864344,CAheight_range={0.0,7.974393639613469},height=2.475213106068353,height_95%_HPD={0.9017133790034428,4.3898841369863},height_median=2.3144723482850544,height_range={0.5358634248072462,7.974393639613469},length=4.233994265955082,length_95%_HPD={1.2718504935856556,8.062288395732375},length_median=3.8923521036540993,length_range={0.5301592505522938,23.424240408186403},posterior=1.0,rate=294.19137461789614,rate_95%_HPD={46.31775936692508,630.9722232213026},rate_median=257.0580162202665,rate_range={19.64621954167151,1781.540012813718}]:4.234192664032365)[&CAheight_95%_HPD={0.0,10.09260444102374},CAheight_mean=5.032222045947954,CAheight_median=5.641491721882533,CAheight_range={0.0,25.50443160136649},height=6.709405770100719,height_95%_HPD={3.070849127690158,10.879764144940577},height_median=6.411516625793224,height_range={2.057198308962671,25.50443160136649},length=7.4516181420181615,length_95%_HPD={2.71781008360211,13.08329121844386},length_median=6.997282352156514,length_range={0.19400940741928352,27.85655844612071},posterior=1.0,rate=566.9800546670259,rate_95%_HPD={1.2220144186392055,1132.7598321447279},rate_median=536.3913337434367,rate_range={1.1892172102469167,1976.376371287512}]:7.4516181420182415)[&CAheight_95%_HPD={0.0,20.330790419330704},CAheight_mean=10.621121924288003,CAheight_median=12.291901961082392,CAheight_range={0.0,38.609725960038496},height=14.16102391211896,height_95%_HPD={7.564838605471913,21.984707382635403},height_median=13.713775531901893,height_range={3.520340116926249,38.609725960038496},length=0.0,posterior=1.0,rate=1.0]:0.0;
End;
