# Supplementary material for: Phylogenetic revision of the psammophilic Trogloderus LeConte (Coleoptera: Tenebrionidae), with biogeographic implications for the Intermountain Region
Source: PeerJ. 2019 Nov 13;7:e8039. doi: 10.7717/peerj.8039 (PMC6858821; doi:10.7717/peerj.8039)
Supplement: Supplemental Information 3 — Alignments and input files are provided for molecular phylogenetic and historical biogeographic analyses presented in this study. [file peerj-07-8039-s003.zip › Trogloderus_Molecular_Data_Analyses/BEAST/Yule_run-a/NOOG-a.tre]

#NEXUS

Begin taxa;
	Dimensions ntax=34;
		Taxlabels
			T_arcanus_CrescentNV_E119 
			T_arcanus_TeelsMarshNV_E185 
			T_costatus_WinnemuccaNV_E176 
			T_kandai_OlanchaCA_E115 
			T_kandai_Olancha_E81 
			T_major_AlamoNV_E181 
			T_major_CroneseCA_E180 
			T_major_DumontCA_E113 
			T_major_DumontCA_E114 
			T_major_ElMirageCA_E121 
			T_major_KelsoCA_E191 
			T_nevadus_FallonNV_E186 
			T_nevadus_PyramidLakeNV_E118 
			T_nevadus_SandMtnNV_E182 
			T_nevadus_WinnemuccaNV_E183 
			T_skillmani_CoralPinksUT_E104 
			T_skillmani_CoralPinksUT_E105 
			T_skillmani_ToquervilleUT_E192 
			T_tuberculatus_CaliforniaCityCA_E177 
			T_vandykei_BeaverdamAZ_E111 
			T_vandykei_BouseAZ_E187 
			T_vandykei_CroneseCA_E179 
			T_vandykei_KadizCA_E190 
			T_vandykei_RiceCA_E178 
			T_verpus_DubinkyWellUT_E184 
			T_verpus_HanksvilleUT_E106 
			T_verpus_HanksvilleUT_E107 
			T_verpus_KillpeckerWY_E189 
			T_verpus_MoabUT_E108 
			T_verpus_RockSpringsWY_E188 
			T_verpus_SanJuanNM_E91 
			T_warneri_MoenkopiAZ_E109 
			T_warneri_Moenkopi_E110 
			T_warneri_VermillionCliffsAZ_E112
			;
End;
Begin trees;
	Translate
		   1 T_arcanus_CrescentNV_E119,
		   2 T_arcanus_TeelsMarshNV_E185,
		   3 T_costatus_WinnemuccaNV_E176,
		   4 T_kandai_OlanchaCA_E115,
		   5 T_kandai_Olancha_E81,
		   6 T_major_AlamoNV_E181,
		   7 T_major_CroneseCA_E180,
		   8 T_major_DumontCA_E113,
		   9 T_major_DumontCA_E114,
		  10 T_major_ElMirageCA_E121,
		  11 T_major_KelsoCA_E191,
		  12 T_nevadus_FallonNV_E186,
		  13 T_nevadus_PyramidLakeNV_E118,
		  14 T_nevadus_SandMtnNV_E182,
		  15 T_nevadus_WinnemuccaNV_E183,
		  16 T_skillmani_CoralPinksUT_E104,
		  17 T_skillmani_CoralPinksUT_E105,
		  18 T_skillmani_ToquervilleUT_E192,
		  19 T_tuberculatus_CaliforniaCityCA_E177,
		  20 T_vandykei_BeaverdamAZ_E111,
		  21 T_vandykei_BouseAZ_E187,
		  22 T_vandykei_CroneseCA_E179,
		  23 T_vandykei_KadizCA_E190,
		  24 T_vandykei_RiceCA_E178,
		  25 T_verpus_DubinkyWellUT_E184,
		  26 T_verpus_HanksvilleUT_E106,
		  27 T_verpus_HanksvilleUT_E107,
		  28 T_verpus_KillpeckerWY_E189,
		  29 T_verpus_MoabUT_E108,
		  30 T_verpus_RockSpringsWY_E188,
		  31 T_verpus_SanJuanNM_E91,
		  32 T_warneri_MoenkopiAZ_E109,
		  33 T_warneri_Moenkopi_E110,
		  34 T_warneri_VermillionCliffsAZ_E112
;
tree TREE1 = (((1[&height=1.5634592525957144E-15,height_95%_HPD={0.0,3.552713678800501E-15},height_median=1.7763568394002505E-15,height_range={0.0,7.105427357601002E-15},length=3.874914241439802,length_95%_HPD={1.1424936944678477,7.208067500904279},length_median=3.6092822854960174,length_range={0.517288864204053,14.983874711443224},rate=202.8549465436545,rate_95%_HPD={40.36652477575246,435.13517126295096},rate_median=176.79925146290515,rate_range={19.449872179784165,1085.3597454666751}]:3.874914241439801,2[&height=1.5634592525957144E-15,height_95%_HPD={0.0,3.552713678800501E-15},height_median=1.7763568394002505E-15,height_range={0.0,7.105427357601002E-15},length=3.874914241439802,length_95%_HPD={1.1424936944678477,7.208067500904279},length_median=3.6092822854960174,length_range={0.517288864204053,14.983874711443224},rate=149.1641290122743,rate_95%_HPD={24.42651210259492,329.31552546473443},rate_median=128.15992404832312,rate_range={13.485254470786073,950.1253999740582}]:3.874914241439801)[&CAheight_95%_HPD={0.0,6.709673841593605},CAheight_mean=2.906282544249571,CAheight_median=2.939522913950892,CAheight_range={0.0,14.983874711443228},height=3.874914241439803,height_95%_HPD={1.1424936944678477,7.2080675009042805},height_median=3.609282285496019,height_range={0.5172888642040547,14.983874711443228},length=4.368293717552694,length_95%_HPD={0.7628407054571511,7.8952808165215576},length_median=4.252053109957468,length_range={0.21185080627574226,15.31535906136017},posterior=1.0,rate=73.60649727850176,rate_95%_HPD={0.7591486337388145,190.03593596130565},rate_median=58.69182291296179,rate_range={0.5992459880037736,724.129024364511}]:4.368293717552745,((((3[&height=1.5588413405348819E-15,height_95%_HPD={0.0,3.552713678800501E-15},height_median=1.7763568394002505E-15,height_range={0.0,7.105427357601002E-15},length=3.1860859945094475,length_95%_HPD={1.9706129777343842,4.451314277014383},length_median=3.1432588630667766,length_range={1.1536121611470307,5.620254316249962},rate=136.72200867958395,rate_95%_HPD={24.19296347540926,270.1435056146644},rate_median=124.36515308719292,rate_range={6.611081190411337,640.7662460328952}]:3.1860859945094475,((6[&height=1.566774676639389E-15,height_95%_HPD={0.0,3.552713678800501E-15},height_median=1.7763568394002505E-15,height_range={0.0,7.105427357601002E-15},length=1.1437252880932915,length_95%_HPD={0.4105205668157774,1.9806894139767515},length_median=1.0833385617222273,length_range={0.21810455425666397,3.344884622291735},rate=288.61103342150363,rate_95%_HPD={67.16025925845578,556.7001595420453},rate_median=262.298004668332,rate_range={26.74589270077044,1276.062380225432}]:1.150776001521315,10[&height=1.5712741806986618E-15,height_95%_HPD={0.0,3.552713678800501E-15},height_median=1.7763568394002505E-15,height_range={0.0,7.105427357601002E-15},length=1.1186716934821175,length_95%_HPD={0.4112851977394545,1.896092118106444},length_median=1.0677987449392567,length_range={0.21810455425666397,2.9065531916620024},rate=157.93157928215797,rate_95%_HPD={43.49165435220991,318.4465782935341},rate_median=142.09764164095495,rate_range={15.60702712716197,887.8077219268082}]:1.150776001521315)[&CAheight_95%_HPD={0.0,1.8645381561257324},CAheight_mean=0.8631107676643731,CAheight_median=0.9167441524240552,CAheight_range={0.0,3.3448846222917368},height=1.069187269697271,height_95%_HPD={0.38703618698346887,1.799896322404809},height_median=1.0181613080872403,height_range={0.21810455425666397,2.81139073312025},length=0.4888352966145306,length_95%_HPD={0.023052581309425335,1.089040386236933},length_median=0.4320936895026568,length_range={3.768759486870721E-4,2.523841954610221},posterior=0.8481535795227303,rate=189.82954991759968,rate_95%_HPD={0.7400496420175393,481.21714006662245},rate_median=152.5640273875992,rate_range={0.7400496420175393,1090.9743069655394}]:0.4146074066206711,((7[&height=1.57849706879381E-15,height_95%_HPD={0.0,3.552713678800501E-15},height_median=1.7763568394002505E-15,height_range={0.0,1.0658141036401503E-14},length=0.2794718773651061,length_95%_HPD={0.049318085435706926,0.597510708212674},length_median=0.2415687573040639,length_range={0.02941610096870484,1.6748344113939435},rate=179.67823701043142,rate_95%_HPD={3.3662018606146957,434.71343897506904},rate_median=146.56819575139613,rate_range={0.695192979086534,1147.3397636553234}]:0.2794718773651063,11[&height=1.57849706879381E-15,height_95%_HPD={0.0,3.552713678800501E-15},height_median=1.7763568394002505E-15,height_range={0.0,1.0658141036401503E-14},length=0.2794718773651061,length_95%_HPD={0.049318085435706926,0.597510708212674},length_median=0.2415687573040639,length_range={0.02941610096870484,1.6748344113939435},rate=236.00378790804996,rate_95%_HPD={14.033129359394774,546.0924255569776},rate_median=197.97634158193307,rate_range={1.0816681710228186,1219.5494536593694}]:0.2794718773651063)[&CAheight_95%_HPD={0.0,0.552408315666268},CAheight_mean=0.20961089412215522,CAheight_median=0.18796142182561937,CAheight_range={0.0,1.6748344113939453},height=0.27947187736510787,height_95%_HPD={0.049318085435707815,0.5975107082126776},height_median=0.2415687573040639,height_range={0.029416100968706616,1.6748344113939453},length=0.49912869613484584,length_95%_HPD={0.09178635027520166,1.0010380561888876},length_median=0.4519947420626238,length_range={0.03938813608927383,1.9354673998225778},posterior=1.0,rate=233.2162407544456,rate_95%_HPD={38.930709148381816,521.6211691219868},rate_median=198.69213192595205,rate_range={18.192261695485808,1012.8998557647747}]:0.49912869613484573,(8[&height=1.5818124928374847E-15,height_95%_HPD={0.0,3.552713678800501E-15},height_median=1.7763568394002505E-15,height_range={0.0,7.105427357601002E-15},length=0.19154088124839452,length_95%_HPD={0.017718068689553945,0.4672161647140598},length_median=0.15692369318916377,length_range={0.010872777105565667,1.2331861542299585},rate=134.95836943301927,rate_95%_HPD={4.105625144385271,359.9808235029615},rate_median=104.49945331708817,rate_range={1.3173052161155452,958.1711720934063}]:0.19154088124839477,9[&height=1.5818124928374847E-15,height_95%_HPD={0.0,3.552713678800501E-15},height_median=1.7763568394002505E-15,height_range={0.0,7.105427357601002E-15},length=0.19154088124839452,length_95%_HPD={0.017718068689553945,0.4672161647140598},length_median=0.15692369318916377,length_range={0.010872777105565667,1.2331861542299585},rate=97.14278324825428,rate_95%_HPD={0.6847523919807366,271.2895543090321},rate_median=70.2652919232325,rate_range={0.6847523919807366,879.6623865299081}]:0.19154088124839477)[&CAheight_95%_HPD={0.0,0.4190396118884667},CAheight_mean=0.14366044897952415,CAheight_median=0.11511448797510049,CAheight_range={0.0,1.2331861542299603},height=0.19154088124839636,height_95%_HPD={0.01771806868955572,0.4672161647140616},height_median=0.15692369318916377,height_range={0.010872777105565667,1.2331861542299603},length=0.5870596922515569,length_95%_HPD={0.14012893062826404,1.1558466456709269},length_median=0.5394923956517541,length_range={0.06366332193954527,2.4077703360951723},posterior=1.0,rate=65.92693633443157,rate_95%_HPD={0.6735040423492964,174.72330285727048},rate_median=51.31217081315028,rate_range={0.6445727406699774,947.0525848160931}]:0.5870596922515572)[&CAheight_95%_HPD={0.0,1.2730738603006007},CAheight_mean=0.583969893192996,CAheight_median=0.6210723493542663,CAheight_range={0.0,2.495645348768326},height=0.7786005734999536,height_95%_HPD={0.3061132459264986,1.3921180215608118},height_median=0.7304641145798243,height_range={0.19560947555814057,2.495645348768326},length=0.7476278131748081,length_95%_HPD={0.2020488390508497,1.38531077551856},length_median=0.6976082881027761,length_range={0.074435959933151,2.7257659293882863},posterior=1.0,rate=227.9603718181551,rate_95%_HPD={20.50671450914309,510.21792203581765},rate_median=196.02959049695323,rate_range={0.8666269404695904,1170.6417397214736}]:0.7867828346420341)[&CAheight_95%_HPD={0.0,2.234002709517627},CAheight_mean=1.1740766867786272,CAheight_median=1.3579307660514637,CAheight_range={0.0,3.485571974428673},height=1.5653834081419877,height_95%_HPD={0.8281895485538326,2.4016414427999013},height_median=1.5206329478828113,height_range={0.5386602948185679,3.485571974428673},length=1.620702586367482,length_95%_HPD={0.7488978221471285,2.582950743981206},length_median=1.5541357912609026,length_range={0.45159014396799435,4.0437851356794425},posterior=1.0,rate=420.42483714769105,rate_95%_HPD={130.46279536104066,791.3032545736964},rate_median=391.76790322552216,rate_range={17.331040117732407,1289.620479467509}]:1.6207025863674616)[&CAheight_95%_HPD={0.0,4.212956293780088},CAheight_mean=2.389644140067531,CAheight_median=2.8657137509025024,CAheight_range={0.0,5.620254316249962},height=3.1860859945094493,height_95%_HPD={1.970612977734386,4.4513142770143865},height_median=3.1432588630667784,height_range={1.1536121611470307,5.620254316249962},length=1.383093851218951,length_95%_HPD={0.5059482923166749,2.3207902876498503},length_median=1.3271603187362677,length_range={0.19653881017493013,3.9751076888856787},posterior=1.0,rate=460.5598906101539,rate_95%_HPD={121.38579377011453,841.108239358097},rate_median=430.051390102144,rate_range={58.51097262457392,1486.4974980572008}]:1.3830938512189537,(4[&height=1.5520920844459727E-15,height_95%_HPD={0.0,3.552713678800501E-15},height_median=1.7763568394002505E-15,height_range={0.0,7.105427357601002E-15},length=0.4053325892285498,length_95%_HPD={0.029437583951303026,0.9732928329338559},length_median=0.32334029250218244,length_range={0.029437583951303026,3.3155175453100902},rate=111.44117982556733,rate_95%_HPD={0.6711895131687692,308.0996514035887},rate_median=82.07370503291344,rate_range={0.6711895131687692,1152.0410846430332}]:0.4053325892285498,5[&height=1.5520920844459727E-15,height_95%_HPD={0.0,3.552713678800501E-15},height_median=1.7763568394002505E-15,height_range={0.0,7.105427357601002E-15},length=0.4053325892285498,length_95%_HPD={0.029437583951303026,0.9732928329338559},length_median=0.32334029250218244,length_range={0.029437583951303026,3.3155175453100902},rate=70.36196477114312,rate_95%_HPD={0.6037359450034149,220.95586515613516},rate_median=44.616644857637866,rate_range={0.6037359450034149,984.3532465294967}]:0.4053325892285498)[&CAheight_95%_HPD={0.0,0.8784148920035335},CAheight_mean=0.3040095742229141,CAheight_median=0.2438033411436038,CAheight_range={0.0,3.315517545310094},height=0.40533258922855137,height_95%_HPD={0.029437583951304802,0.9732928329338595},height_median=0.3233402925021842,height_range={0.029437583951304802,3.315517545310094},length=4.163847256499862,length_95%_HPD={2.852284819708559,5.702305689761326},length_median=4.14153116120571,length_range={1.7139873184530265,6.9993302662388945},posterior=1.0,rate=283.36171866779625,rate_95%_HPD={121.88249311725832,468.8831271751154},rate_median=269.48330457385725,rate_range={79.4999257615126,902.394773238064}]:4.163847256499851)[&CAheight_95%_HPD={0.0,5.6972604002790925},CAheight_mean=3.426999102370638,CAheight_median=4.2274338742487645,CAheight_range={0.0,7.537898474766485},height=4.569179845728403,height_95%_HPD={3.205881958987776,6.012471181619484},height_median=4.539212283453907,height_range={2.2621869970485413,7.537898474766485},length=2.1131818243420644,length_95%_HPD={0.30713200886211744,4.433238454774134},length_median=1.8761874268566245,length_range={0.12969214435881504,9.813174216344084},posterior=1.0,rate=167.99144725250176,rate_95%_HPD={11.377680293689238,396.31300309082854},rate_median=139.89944978697855,rate_range={1.1473236724146885,1224.7216643778283}]:2.113181824342081,(((12[&height=1.5539866124709297E-15,height_95%_HPD={0.0,3.552713678800501E-15},height_median=1.7763568394002505E-15,height_range={0.0,1.0658141036401503E-14},length=0.05161578795688428,length_95%_HPD={1.3593732006711434E-6,0.18030064956760583},length_median=0.02721384495101553,length_range={1.3593732006711434E-6,1.0192135766380908},rate=101.19114932669417,rate_95%_HPD={0.6684496990081288,325.64398861210077},rate_median=63.77367475322583,rate_range={0.6684496990081288,1252.3864306041312}]:0.0516217038110398,15[&height=1.5539866124709297E-15,height_95%_HPD={0.0,3.552713678800501E-15},height_median=1.7763568394002505E-15,height_range={0.0,1.0658141036401503E-14},length=0.05161860592874352,length_95%_HPD={1.3593732006711434E-6,0.18030064956760583},length_median=0.02721384495101553,length_range={1.3593732006711434E-6,1.0192135766380908},rate=98.3551472715409,rate_95%_HPD={0.6618137237780958,323.93142929871317},rate_median=61.448303471812665,rate_range={0.6618137237780958,1012.8998557647747}]:0.0516217038110398)[&CAheight_95%_HPD={0.0,0.1579748737205371},CAheight_mean=0.03871756827183494,CAheight_median=0.0150798483506982,CAheight_range={0.0,1.0192135766380908},height=0.051544051348149336,height_95%_HPD={1.3593732006711434E-6,0.17987686411392723},height_median=0.02720691612634063,height_range={1.3593732006711434E-6,1.0192135766380908},length=0.5737495446853199,length_95%_HPD={0.06622313344734376,1.2915552317778527},length_median=0.48599717352813965,length_range={0.027862720521859785,4.987050303018581},posterior=0.9997333688841488,rate=87.68694179761854,rate_95%_HPD={0.677070111738726,250.80394332253329},rate_median=62.938148644144704,rate_range={0.677070111738726,977.2823689818074}]:0.5735965652040038,13[&height=1.5520920844459727E-15,height_95%_HPD={0.0,3.552713678800501E-15},height_median=1.7763568394002505E-15,height_range={0.0,7.105427357601002E-15},length=0.625209255278592,length_95%_HPD={0.1308591427156891,1.3503023006560753},length_median=0.5363630626101497,length_range={0.08329239706218594,5.016697893944865},rate=138.191257431423,rate_95%_HPD={0.9256270362390663,337.0229382590287},rate_median=113.16567717712107,rate_range={0.587150764411419,857.9934081417182}]:0.6252182690150436)[&CAheight_95%_HPD={0.0,1.2371282759091429},CAheight_mean=0.4689293306551198,CAheight_median=0.4266349709767461,CAheight_range={0.0,5.016697893944869},height=0.6252182690150452,height_95%_HPD={0.13085914271569,1.350302300656077},height_median=0.5363630626101514,height_range={0.08329239706218683,5.016697893944869},length=3.4201775741880915,length_95%_HPD={1.530454124688334,5.497898691791573},length_median=3.2863124670949633,length_range={1.0873354607360497,9.936217291275328},posterior=1.0,rate=485.6215644493738,rate_95%_HPD={195.44674759533885,850.2893823839408},rate_median=457.1217998317684,rate_range={115.03379531924375,1526.5183904867474}]:3.420177574188094,14[&height=1.547000540378901E-15,height_95%_HPD={0.0,3.552713678800501E-15},height_median=1.7763568394002505E-15,height_range={0.0,7.105427357601002E-15},length=4.045395843203138,length_95%_HPD={2.017021167631693,6.273097411432935},length_median=3.9019638023887318,length_range={1.242430668353836,11.121472721983142},rate=370.84897666066155,rate_95%_HPD={156.40741436226762,653.4216514678922},rate_median=347.38666865521424,rate_range={81.8562706780707,1108.71606441577}]:4.045395843203138)[&CAheight_95%_HPD={0.0,5.889455546965156},CAheight_mean=3.034148007185956,CAheight_median=3.4641563026685613,CAheight_range={0.0,11.121472721983144},height=4.045395843203139,height_95%_HPD={2.017021167631694,6.2730974114329365},height_median=3.9019638023887335,height_range={1.2424306683538369,11.121472721983144},length=2.636965826867342,length_95%_HPD={0.9021475088693771,4.627753245756738},length_median=2.49278856900475,length_range={0.5842634177479216,9.286596933002938},posterior=1.0,rate=349.34440429542315,rate_95%_HPD={81.26617008806306,690.6778391651828},rate_median=315.5313093115296,rate_range={38.47570510554616,1240.4232352365273}]:2.6369658268673444)[&CAheight_95%_HPD={0.0,9.123942520762403},CAheight_mean=5.011938294890381,CAheight_median=5.9335740017351455,CAheight_range={0.0,15.85035790714317},height=6.682361670070484,height_95%_HPD={4.003715847827093,9.581923284726116},height_median=6.49448710393427,height_range={3.154220890072485,15.85035790714317},length=0.8037042377208095,length_95%_HPD={0.0012310880286410253,2.1558287931938533},length_median=0.6148141705490611,length_range={1.6080002847118635E-4,5.978131762317769},posterior=1.0,rate=101.14292629906267,rate_95%_HPD={0.6196514224006061,318.8528230910939},rate_median=66.98258760366657,rate_range={0.6196514224006061,1002.3089010131504}]:0.8037042377207966,(20[&height=1.558722932533322E-15,height_95%_HPD={0.0,3.552713678800501E-15},height_median=1.7763568394002505E-15,height_range={0.0,7.105427357601002E-15},length=2.2659251611224556,length_95%_HPD={0.7463326986455527,4.015338229504611},length_median=2.1370437422506647,length_range={0.4170447487945905,8.220670632843671},rate=161.30587403590792,rate_95%_HPD={24.82877770983656,351.04084341642516},rate_median=139.83555701111592,rate_range={0.9112083093551356,994.6414053850777}]:2.407004168507119,(21[&height=1.5533945724631306E-15,height_95%_HPD={0.0,3.552713678800501E-15},height_median=1.7763568394002505E-15,height_range={0.0,7.105427357601002E-15},length=1.83419442925334,length_95%_HPD={0.6738458780505754,3.188812276836199},length_median=1.7276610393425802,length_range={0.4170447487945905,7.460673983228565},rate=256.1116354867004,rate_95%_HPD={74.32532401254959,473.0898316388413},rate_median=235.30300067130807,rate_range={41.47632061642233,1002.0825411731006}]:1.9409541525298095,(22[&height=1.5613279085676379E-15,height_95%_HPD={0.0,3.552713678800501E-15},height_median=1.7763568394002505E-15,height_range={0.0,7.105427357601002E-15},length=0.6173214318902251,length_95%_HPD={0.1397840826441774,1.2548843080043586},length_median=0.5472685403809479,length_range={0.07220339212875082,3.399873068644478},rate=222.7384800028905,rate_95%_HPD={29.367751512476232,495.09044533213125},rate_median=189.15977699389111,rate_range={16.080862483538123,1210.8666323609034}]:0.6596785661535101,(23[&height=1.5506711884272551E-15,height_95%_HPD={0.0,3.552713678800501E-15},height_median=1.7763568394002505E-15,height_range={0.0,1.0658141036401503E-14},length=0.4182038663206476,length_95%_HPD={0.05661398267578299,0.9400488038670289},length_median=0.35766819146316386,length_range={0.026007641719516528,3.399873068644478},rate=125.62572961454754,rate_95%_HPD={6.603561360061484,315.86469432815016},rate_median=100.09738827901145,rate_range={2.9933100382275137,917.8490703505132}]:0.4403930044250465,24[&height=1.5479478043913795E-15,height_95%_HPD={0.0,3.552713678800501E-15},height_median=1.7763568394002505E-15,height_range={0.0,1.0658141036401503E-14},length=0.4202250082661602,length_95%_HPD={0.04909527355609988,0.9328616808126995},length_median=0.3582619966779177,length_range={0.026007641719516528,4.0470958517475175},rate=128.81814243408434,rate_95%_HPD={0.9567007028593577,331.9607362359195},rate_median=100.70124308545755,rate_range={0.7007075136590236,959.3428649044789}]:0.4403930044250465)[&CAheight_95%_HPD={0.0,0.9212842071772993},CAheight_mean=0.3303057620430242,CAheight_median=0.27805247464090677,CAheight_range={0.0,4.0470958517475175},height=0.3565720954745001,height_95%_HPD={0.04813337753492419,0.7971572996691556},height_median=0.3033861237385507,height_range={0.026007641719516528,1.9579155877067365},length=0.30630558631754146,length_95%_HPD={3.0145751322763203E-5,0.8621291849608639},length_median=0.22240680669910784,length_range={3.0145751322763203E-5,2.9590005416777885},posterior=0.7159045460605252,rate=115.52359166117708,rate_95%_HPD={0.7408626880516794,346.39230638613225},rate_median=79.9003246236557,rate_range={0.7408626880516794,1123.9619681980141}]:0.21928556172846358)[&CAheight_95%_HPD={0.0,1.2098861359129671},CAheight_mean=0.49477541493025606,CAheight_median=0.479609408140524,CAheight_range={0.0,4.0470958517475175},height=0.6596785661535116,height_95%_HPD={0.1631532244459084,1.3203114718910545},height_median=0.5905567971754593,height_range={0.11295768202685164,4.0470958517475175},length=1.246956302268103,length_95%_HPD={0.31278940175993153,2.467860695509044},length_median=1.136393171415346,length_range={0.16086949246413873,6.995087977504268},posterior=1.0,rate=137.2596573348521,rate_95%_HPD={13.528108327421151,311.76942215706185},rate_median=115.40383436647207,rate_range={1.5089949016384543,1002.0825411731006}]:1.2812755863762995)[&CAheight_95%_HPD={0.0,3.127598959474742},CAheight_mean=1.4557641333992712,CAheight_median=1.5694528019482386,CAheight_range={0.0,7.460673983228569},height=1.8406878572890293,height_95%_HPD={0.7177181313423073,3.163803763512977},height_median=1.7302407624561615,height_range={0.43104081302851505,7.460673983228569},length=0.642381692364157,length_95%_HPD={8.790536847147479E-5,1.6205605207552},length_median=0.5118579621377952,length_range={8.790536847147479E-5,4.308621086889123},posterior=0.7255032662311692,rate=175.20411710660983,rate_95%_HPD={0.626356604623105,464.9015118259811},rate_median=137.38407814178353,rate_range={0.626356604623105,1205.0817276060575}]:0.4660500159773098)[&CAheight_95%_HPD={0.0,3.8194858444956257},CAheight_mean=1.8053132954676445,CAheight_median=1.9523532275973405,CAheight_range={0.0,8.220670632843674},height=2.407004168507121,height_95%_HPD={1.0159260267915782,4.1172672411661235},height_median=2.278593937938231,height_range={0.7033998982839291,8.220670632843674},length=5.079061739284163,length_95%_HPD={2.6097835361731434,7.9405850951351855},length_median=4.897298280496653,length_range={1.8209590780632414,13.292840302983723},posterior=1.0,rate=458.25204248322217,rate_95%_HPD={187.71965373926218,770.9536923597989},rate_median=431.7682452905148,rate_range={114.50053435312708,1364.4512680830824}]:5.0790617392841595)[&CAheight_95%_HPD={0.0,10.192700274288278},CAheight_mean=5.6147365637778615,CAheight_median=6.651811732389825,CAheight_range={0.0,16.277578112325852},height=7.48606590779128,height_95%_HPD={4.641078240112244,10.94452411389753},height_median=7.3080537551071805,height_range={3.1817420415741853,16.277578112325852},length=0.7571420512012148,length_95%_HPD={0.0018339671331935037,2.0125572238561737},length_median=0.5744442088479182,length_range={2.705527793835927E-4,8.164072911786997},posterior=1.0,rate=96.74317777327616,rate_95%_HPD={0.657262853126465,309.28010957840297},rate_median=63.118868028513496,rate_range={0.657262853126465,990.3422791015529}]:0.7571420512012672)[&CAheight_95%_HPD={0.0,11.27206587409245},CAheight_mean=6.182612028837426,CAheight_median=7.295230530857423,CAheight_range={0.0,18.069553974460895},height=8.243207958992548,height_95%_HPD={4.872353545670075,11.991010838518408},height_median=8.04457819252151,height_range={3.410334818872141,18.069553974460895},length=3.056302987116417,length_95%_HPD={5.613520292113705E-4,6.8945499332939315},length_median=2.7389232885324235,length_range={1.0845855292807016E-4,14.955510405101062},posterior=1.0,rate=239.7538229215959,rate_95%_HPD={0.6733270669867655,672.1547569532617},rate_median=179.03386283343355,rate_range={0.6733270669867655,1279.0938352351554}]:3.0563029871163856,(((((16[&height=1.549487108411657E-15,height_95%_HPD={0.0,3.552713678800501E-15},height_median=1.7763568394002505E-15,height_range={0.0,1.0658141036401503E-14},length=0.08737898330144162,length_95%_HPD={4.594003399915891E-6,0.2841296980600756},length_median=0.05459383557577979,length_range={4.594003399915891E-6,1.3561308108310683},rate=104.23608479300398,rate_95%_HPD={0.6316414460495545,334.63361300740615},rate_median=65.7214492813922,rate_range={0.6316414460495545,1157.6146882895464}]:0.08737898330144156,17[&height=1.549487108411657E-15,height_95%_HPD={0.0,3.552713678800501E-15},height_median=1.7763568394002505E-15,height_range={0.0,1.0658141036401503E-14},length=0.08737898330144162,length_95%_HPD={4.594003399915891E-6,0.2841296980600756},length_median=0.05459383557577979,length_range={4.594003399915891E-6,1.3561308108310683},rate=104.2220520273915,rate_95%_HPD={0.55583518503228,338.1036854928706},rate_median=64.41476802169123,rate_range={0.55583518503228,1102.5605002697314}]:0.08737898330144156)[&CAheight_95%_HPD={0.0,0.2528916173757807},CAheight_mean=0.06553642173223925,CAheight_median=0.030736423107978084,CAheight_range={0.0,1.356130810831072},height=0.08737898330144311,height_95%_HPD={4.594003401692248E-6,0.2841296980600774},height_median=0.05459383557577979,height_range={4.594003401692248E-6,1.356130810831072},length=0.44472256512263364,length_95%_HPD={0.0475036855020754,1.0823729808659408},length_median=0.3621650611720568,length_range={0.007077657533333337,3.420950258677385},posterior=1.0,rate=85.63300479035699,rate_95%_HPD={0.7294928216089649,246.3080962072027},rate_median=61.41908991133884,rate_range={0.6623264536678068,801.3827199632983}]:0.4447225651226341,18[&height=1.5582493005270829E-15,height_95%_HPD={0.0,3.552713678800501E-15},height_median=1.7763568394002505E-15,height_range={0.0,7.105427357601002E-15},length=0.5320638565324387,length_95%_HPD={0.0943450059205464,1.1735530929559737},length_median=0.45024816503344134,length_range={0.05667537382509913,3.523187770153246},rate=60.06800295839176,rate_95%_HPD={0.6179755291392867,180.16505143293574},rate_median=41.61720720730253,rate_range={0.6179755291392867,705.158332925912}]:0.5321015484240756)[&CAheight_95%_HPD={0.0,1.080762775577087},CAheight_mean=0.3990894625266476,CAheight_median=0.3496647623811242,CAheight_range={0.0,3.5231877701532515},height=0.5320217586030521,height_95%_HPD={0.09434500592054818,1.1735530929559754},height_median=0.45023559178357075,height_range={0.05667537382510002,3.5231877701532515},length=1.5113198006618778,length_95%_HPD={0.2953047553981314,2.996705902641219},length_median=1.3766042482789738,length_range={0.06177366501202819,6.987065237069686},posterior=0.9997333688841488,rate=212.3407916877005,rate_95%_HPD={23.700203769314825,453.3239977397991},rate_median=185.21390386118364,rate_range={1.4859502820541517,1232.2532975193922}]:1.5508621191979928,19[&height=1.5601438285520397E-15,height_95%_HPD={0.0,3.552713678800501E-15},height_median=1.7763568394002505E-15,height_range={0.0,7.105427357601002E-15},length=2.0795455679625716,length_95%_HPD={0.776048220756735,3.8540749026394305},length_median=1.9085242013681967,length_range={0.3812522842350763,8.651839611238213},rate=257.6732997188894,rate_95%_HPD={66.75467486250933,510.6929244541518},rate_median=232.17400090980175,rate_range={27.917421020619848,1090.8374253540374}]:2.082963667622068)[&CAheight_95%_HPD={0.0,3.5209175170442215},CAheight_mean=1.5622748196013547,CAheight_median=1.617033977287706,CAheight_range={0.0,8.651839611238216},height=1.9887143392784596,height_95%_HPD={0.7729927713745965,3.5455787853078284},height_median=1.8559919208652431,height_range={0.3812522842350772,8.120451457052848},length=1.2656265208334123,length_95%_HPD={0.06566719934332887,2.7400849302365415},length_median=1.117518874196743,length_range={0.005821987145286478,6.048588779378083},posterior=0.9329422743634183,rate=227.6308784151728,rate_95%_HPD={0.9482065000637658,530.4452063655822},rate_median=193.10362373192527,rate_range={0.9482065000637658,1171.497279924727}]:1.180756484840979,((32[&height=1.5516184524397334E-15,height_95%_HPD={0.0,3.552713678800501E-15},height_median=1.7763568394002505E-15,height_range={0.0,7.105427357601002E-15},length=0.2939136796182026,length_95%_HPD={0.061664276657152683,0.60091387519196},length_median=0.2634946068603181,length_range={0.04311691246729765,1.1722139579241073},rate=185.2114035217456,rate_95%_HPD={24.9523239879996,417.6524719872568},rate_median=157.25293921870795,rate_range={11.367345554992108,978.1365494073939}]:0.2939136796182026,33[&height=1.5516184524397334E-15,height_95%_HPD={0.0,3.552713678800501E-15},height_median=1.7763568394002505E-15,height_range={0.0,7.105427357601002E-15},length=0.2939136796182026,length_95%_HPD={0.061664276657152683,0.60091387519196},length_median=0.2634946068603181,length_range={0.04311691246729765,1.1722139579241073},rate=35.16610307308406,rate_95%_HPD={0.5992459880037736,116.28162517514095},rate_median=21.30260645141282,rate_range={0.5992459880037736,516.2923757144102}]:0.2939136796182026)[&CAheight_95%_HPD={0.0,0.5549360801163559},CAheight_mean=0.22044260682093283,CAheight_median=0.21153727972914105,CAheight_range={0.0,1.172213957924109},height=0.29391367961820414,height_95%_HPD={0.06166427665715446,0.6009138751919618},height_median=0.2634946068603199,height_range={0.04311691246729765,1.172213957924109},length=0.7205394905309431,length_95%_HPD={0.3106493362808802,1.2036715918591838},length_median=0.6960003991412123,length_range={0.14088785235056278,1.8018289859475587},posterior=1.0,rate=417.00149662342477,rate_95%_HPD={130.9788325802838,784.821238808643},rate_median=383.2254791640913,rate_range={60.9600998756512,1283.4021115029486}]:0.720539490530944,34[&height=1.5639328846019536E-15,height_95%_HPD={0.0,3.552713678800501E-15},height_median=1.7763568394002505E-15,height_range={0.0,7.105427357601002E-15},length=1.0144531701491464,length_95%_HPD={0.5439793001215678,1.5162182448927854},length_median=0.9986614441654069,length_range={0.2690280136641565,2.0462414153793542},rate=107.01228234430732,rate_95%_HPD={0.6837531641075751,239.16985506019594},rate_median=94.23693076560231,rate_range={0.6837531641075751,538.0974256373029}]:1.0144531701491466)[&CAheight_95%_HPD={0.0,1.4154226546845674},CAheight_mean=0.7608652364052355,CAheight_median=0.8922773299507885,CAheight_range={0.0,2.046241415379356},height=1.0144531701491482,height_95%_HPD={0.5439793001215696,1.5162182448927872},height_median=0.9986614441654087,height_range={0.2690280136641574,2.046241415379356},length=2.2059412911250678,length_95%_HPD={0.6455285746736603,4.139909264161414},length_median=2.0292854894209507,length_range={0.39747110764489335,8.0331015427748},posterior=1.0,rate=279.3239233629693,rate_95%_HPD={72.26159194926291,575.4444450462138},rate_median=248.47596374180395,rate_range={41.73435115937994,1197.4487928549922}]:2.249266982313901)[&CAheight_95%_HPD={0.0,4.941255425496878},CAheight_mean=2.4478716991926137,CAheight_median=2.718167495473235,CAheight_range={0.0,9.251241119090022},height=3.263720152463049,height_95%_HPD={1.6372930549208435,5.299240859292148},height_median=3.089880561473736,height_range={0.8216753548876126,9.251241119090022},length=2.0761208300140215,length_95%_HPD={0.40048540481251305,4.479329349806553},length_median=1.8109933121351434,length_range={0.0687595653232922,11.20287445312297},posterior=1.0,rate=284.6462263086285,rate_95%_HPD={18.77840156408007,620.3908462328519},rate_median=251.1187294035717,rate_range={3.4320852376628124,1407.5254131048416}]:2.076120830014029,(((25[&height=1.5595517885442408E-15,height_95%_HPD={0.0,3.552713678800501E-15},height_median=1.7763568394002505E-15,height_range={0.0,7.105427357601002E-15},length=1.2295303569107543,length_95%_HPD={0.3630509970315412,2.3015519645603995},length_median=1.1303574441874478,length_range={0.21001094913247798,5.139805460767896},rate=165.5062780407528,rate_95%_HPD={35.7632412966491,343.1141135726377},rate_median=147.3560334706998,rate_range={3.2401270885067253,948.9587444579562}]:1.2672942128756826,31[&height=1.5570652205114847E-15,height_95%_HPD={0.0,3.552713678800501E-15},height_median=1.7763568394002505E-15,height_range={0.0,7.105427357601002E-15},length=1.2116273876152268,length_95%_HPD={0.35752588776274763,2.32166414424925},length_median=1.0965395998666292,length_range={0.21001094913247798,5.324117079785685},rate=144.87743616229363,rate_95%_HPD={19.43131075105361,310.72166040136517},rate_median=125.607704680728,rate_range={1.065809300421413,742.8705124910026}]:1.2672942128756826)[&CAheight_95%_HPD={0.0,2.2298099965489886},CAheight_mean=0.9505023388441661,CAheight_median=0.9462367880048976,CAheight_range={0.0,5.324117079785687},height=1.1576573402838723,height_95%_HPD={0.3712894059586027,2.1693613531920874},height_median=1.0549668267624384,height_range={0.21001094913248153,5.139805460767903},length=0.5213940334046104,length_95%_HPD={3.1057487232821757E-4,1.3815981371741106},length_median=0.40842226517317926,length_range={3.1057487232821757E-4,4.148716374718628},posterior=0.7496333822157045,rate=109.66582384030401,rate_95%_HPD={0.6874578046620894,325.1301372948734},rate_median=75.57200827190862,rate_range={0.6874578046620894,1085.3597454666751}]:0.41676284431779487,((26[&height=1.5655905966237908E-15,height_95%_HPD={0.0,3.552713678800501E-15},height_median=1.7763568394002505E-15,height_range={0.0,1.0658141036401503E-14},length=0.04241791522455855,length_95%_HPD={4.386442936876733E-6,0.14445803346627173},length_median=0.023538834028501654,length_range={4.386442936876733E-6,0.8740228395043967},rate=103.32661131748297,rate_95%_HPD={0.5384264247958724,335.9771841873084},rate_median=65.26256956295516,rate_range={0.5384264247958724,1105.735117571106}]:0.04241791522455854,27[&height=1.5655905966237908E-15,height_95%_HPD={0.0,3.552713678800501E-15},height_median=1.7763568394002505E-15,height_range={0.0,1.0658141036401503E-14},length=0.04241791522455855,length_95%_HPD={4.386442936876733E-6,0.14445803346627173},length_median=0.023538834028501654,length_range={4.386442936876733E-6,0.8740228395043967},rate=99.42681109990521,rate_95%_HPD={0.6490678611410133,327.70018477245594},rate_median=61.50887992069794,rate_range={0.6490678611410133,1078.6811921109588}]:0.04241791522455854)[&CAheight_95%_HPD={0.0,0.12512838303143603},CAheight_mean=0.03181449676026651,CAheight_median=0.013116578024433778,CAheight_range={0.0,0.8740228395043967},height=0.04241791522456011,height_95%_HPD={4.38644293865309E-6,0.1444580334662735},height_median=0.02353883402850343,height_range={4.38644293865309E-6,0.8740228395043967},length=0.42541159344994806,length_95%_HPD={0.04684927751510237,1.0168983533357334},length_median=0.34508542719069624,length_range={0.021465946261924884,3.5858007341062432},posterior=1.0,rate=52.12817565180098,rate_95%_HPD={0.5147351623232297,162.58764672863998},rate_median=33.8730502352953,rate_range={0.5147351623232297,607.7216343576212}]:0.42541159344994867,29[&height=1.557538852517724E-15,height_95%_HPD={0.0,3.552713678800501E-15},height_median=1.7763568394002505E-15,height_range={0.0,1.0658141036401503E-14},length=0.4678295086745071,length_95%_HPD={0.08247659187164125,1.0757098541768713},length_median=0.38766887607712874,length_range={0.04368012523598175,3.610044232591001},rate=105.34338167832686,rate_95%_HPD={0.791120856914156,269.44427274210983},rate_median=81.94296442782306,rate_range={0.791120856914156,913.7670919211795}]:0.46782950867450723)[&CAheight_95%_HPD={0.0,0.9791827575563232},CAheight_mean=0.35088382607414165,CAheight_median=0.29613804712679226,CAheight_range={0.0,3.6100442325910027},height=0.4678295086745088,height_95%_HPD={0.0824765918716448,1.075709854176873},height_median=0.3876688760771305,height_range={0.043680125235982636,3.6100442325910027},length=1.0259709431209498,length_95%_HPD={0.1519562232217222,2.1898230124747347},length_median=0.9069912292104068,length_range={0.07398365435564713,5.23991758970098},posterior=1.0,rate=160.01322525311198,rate_95%_HPD={22.72124472223437,383.67218968320464},rate_median=131.68328943533035,rate_range={8.696089604932213,1071.7056617633434}]:1.2162275485189702)[&CAheight_95%_HPD={0.0,2.783554353537392},CAheight_mean=1.2630848901118175,CAheight_median=1.3190560268152502,CAheight_range={0.0,6.212409611498991},height=1.5498159690265934,height_95%_HPD={0.5728308932873709,2.714452191505858},height_median=1.4411984772109196,height_range={0.3757537969061362,6.212409611498991},length=0.449328243752856,length_95%_HPD={7.771858416791844E-4,1.3240195852331471},length_median=0.30927388801119093,length_range={7.771858416791844E-4,7.616327688000817},posterior=0.6205839221437142,rate=85.48936370911407,rate_95%_HPD={0.6232718137161588,274.25970499360574},rate_median=53.077420113368554,rate_range={0.6232718137161588,895.9100539515312}]:0.27884588383809716,(28[&height=1.5671299006440685E-15,height_95%_HPD={0.0,3.552713678800501E-15},height_median=1.7763568394002505E-15,height_range={0.0,1.0658141036401503E-14},length=0.07783649047817434,length_95%_HPD={2.2242320234511226E-6,0.27147751682043975},length_median=0.04131674684057174,length_range={2.2242320234511226E-6,2.7949731536924975},rate=100.78832151291424,rate_95%_HPD={0.6307685402784291,329.51461678224314},rate_median=63.59226803440991,rate_range={0.6307685402784291,963.9950687654216}]:0.07783649047817424,30[&height=1.5671299006440685E-15,height_95%_HPD={0.0,3.552713678800501E-15},height_median=1.7763568394002505E-15,height_range={0.0,1.0658141036401503E-14},length=0.07783649047817434,length_95%_HPD={2.2242320234511226E-6,0.27147751682043975},length_median=0.04131674684057174,length_range={2.2242320234511226E-6,2.7949731536924975},rate=106.96735891638622,rate_95%_HPD={0.5992459880037736,338.2844043405707},rate_median=67.79813733745928,rate_range={0.5992459880037736,1063.2785367503375}]:0.07783649047817424)[&CAheight_95%_HPD={0.0,0.23686511969477486},CAheight_mean=0.05837931357632205,CAheight_median=0.022318023739924087,CAheight_range={0.0,2.7949731536924993},height=0.07783649047817581,height_95%_HPD={2.2242320252274794E-6,0.27147751682043975},height_median=0.04131674684057174,height_range={2.2242320252274794E-6,2.7949731536924993},length=1.7150327617005394,length_95%_HPD={0.4387896168201255,3.143389853753483},length_median=1.5814269658568065,length_range={0.24118157805353846,9.544708731731282},posterior=1.0,rate=119.26625664824992,rate_95%_HPD={21.07018211301575,255.61728751668758},rate_median=103.89417278347454,rate_range={3.4929921639462505,766.7371411880156}]:1.8850664505534003)[&CAheight_95%_HPD={0.0,3.1773010069755543},CAheight_mean=1.4722262734404412,CAheight_median=1.5579833338092586,CAheight_range={0.0,9.565827339835504},height=1.9629029410315761,height_95%_HPD={0.7421465133751175,3.4459866289660965},height_median=1.8401582105238568,height_range={0.48826673301879264,9.565827339835504},length=3.3769380414455044,length_95%_HPD={0.9559088450677029,6.345550572207912},length_median=3.1238302283447688,length_range={0.3962261925866919,12.929224678968767},posterior=1.0,rate=204.67923323347705,rate_95%_HPD={25.638662456262324,429.23308700604707},rate_median=179.52089082537557,rate_range={10.574751933453749,1407.5254131048416}]:3.376938041445502)[&CAheight_95%_HPD={0.0,8.03585533176708},CAheight_mean=4.005014219534103,CAheight_median=4.465987503265086,CAheight_range={0.0,16.150404919355907},height=5.339840982477078,height_95%_HPD={2.6134917656474905,8.632999279752728},height_median=5.076803241805996,height_range={1.9086631099659241,16.150404919355907},length=5.959669963631842,length_95%_HPD={2.3548528371338473,10.416571319851549},length_median=5.618198292424186,length_range={0.4477556334755626,24.895827933834518},posterior=1.0,rate=400.78907316074526,rate_95%_HPD={4.151439790761686,796.367199748576},rate_median=378.73870120021087,rate_range={0.8752782469582695,1232.2532975193922}]:5.959669963631855)[&CAheight_95%_HPD={0.0,15.941807153995219},CAheight_mean=8.4749156691094,CAheight_median=9.842916514183708,CAheight_range={0.0,31.422350468605238},height=11.299510946108933,height_95%_HPD={6.029162941400649,16.882200005161273},height_median=10.93651720157561,height_range={4.53883801286115,31.422350468605238},length=0.0,posterior=1.0,rate=1.0]:0.0;
End;
