# Supplementary material for: Phylogenetic revision of the psammophilic Trogloderus LeConte (Coleoptera: Tenebrionidae), with biogeographic implications for the Intermountain Region
Source: PeerJ. 2019 Nov 13;7:e8039. doi: 10.7717/peerj.8039 (PMC6858821; doi:10.7717/peerj.8039)
Supplement: Supplemental Information 3 — Alignments and input files are provided for molecular phylogenetic and historical biogeographic analyses presented in this study. [file peerj-07-8039-s003.zip › Trogloderus_Molecular_Data_Analyses/BEAST/Yule_run-b/NOOG-b.tre]

#NEXUS

Begin taxa;
	Dimensions ntax=34;
		Taxlabels
			T_arcanus_CrescentNV_E119 
			T_arcanus_TeelsMarshNV_E185 
			T_costatus_WinnemuccaNV_E176 
			T_kandai_OlanchaCA_E115 
			T_kandai_Olancha_E81 
			T_major_AlamoNV_E181 
			T_major_CroneseCA_E180 
			T_major_DumontCA_E113 
			T_major_DumontCA_E114 
			T_major_ElMirageCA_E121 
			T_major_KelsoCA_E191 
			T_nevadus_FallonNV_E186 
			T_nevadus_PyramidLakeNV_E118 
			T_nevadus_SandMtnNV_E182 
			T_nevadus_WinnemuccaNV_E183 
			T_skillmani_CoralPinksUT_E104 
			T_skillmani_CoralPinksUT_E105 
			T_skillmani_ToquervilleUT_E192 
			T_tuberculatus_CaliforniaCityCA_E177 
			T_vandykei_BeaverdamAZ_E111 
			T_vandykei_BouseAZ_E187 
			T_vandykei_CroneseCA_E179 
			T_vandykei_KadizCA_E190 
			T_vandykei_RiceCA_E178 
			T_verpus_DubinkyWellUT_E184 
			T_verpus_HanksvilleUT_E106 
			T_verpus_HanksvilleUT_E107 
			T_verpus_KillpeckerWY_E189 
			T_verpus_MoabUT_E108 
			T_verpus_RockSpringsWY_E188 
			T_verpus_SanJuanNM_E91 
			T_warneri_MoenkopiAZ_E109 
			T_warneri_Moenkopi_E110 
			T_warneri_VermillionCliffsAZ_E112
			;
End;
Begin trees;
	Translate
		   1 T_arcanus_CrescentNV_E119,
		   2 T_arcanus_TeelsMarshNV_E185,
		   3 T_costatus_WinnemuccaNV_E176,
		   4 T_kandai_OlanchaCA_E115,
		   5 T_kandai_Olancha_E81,
		   6 T_major_AlamoNV_E181,
		   7 T_major_CroneseCA_E180,
		   8 T_major_DumontCA_E113,
		   9 T_major_DumontCA_E114,
		  10 T_major_ElMirageCA_E121,
		  11 T_major_KelsoCA_E191,
		  12 T_nevadus_FallonNV_E186,
		  13 T_nevadus_PyramidLakeNV_E118,
		  14 T_nevadus_SandMtnNV_E182,
		  15 T_nevadus_WinnemuccaNV_E183,
		  16 T_skillmani_CoralPinksUT_E104,
		  17 T_skillmani_CoralPinksUT_E105,
		  18 T_skillmani_ToquervilleUT_E192,
		  19 T_tuberculatus_CaliforniaCityCA_E177,
		  20 T_vandykei_BeaverdamAZ_E111,
		  21 T_vandykei_BouseAZ_E187,
		  22 T_vandykei_CroneseCA_E179,
		  23 T_vandykei_KadizCA_E190,
		  24 T_vandykei_RiceCA_E178,
		  25 T_verpus_DubinkyWellUT_E184,
		  26 T_verpus_HanksvilleUT_E106,
		  27 T_verpus_HanksvilleUT_E107,
		  28 T_verpus_KillpeckerWY_E189,
		  29 T_verpus_MoabUT_E108,
		  30 T_verpus_RockSpringsWY_E188,
		  31 T_verpus_SanJuanNM_E91,
		  32 T_warneri_MoenkopiAZ_E109,
		  33 T_warneri_Moenkopi_E110,
		  34 T_warneri_VermillionCliffsAZ_E112
;
tree TREE1 = (((1[&height=1.925669329367169E-15,height_95%_HPD={0.0,3.552713678800501E-15},height_median=1.7763568394002505E-15,height_range={0.0,1.0658141036401503E-14},length=4.824888894372224,length_95%_HPD={1.4389197168107835,8.859060874330886},length_median=4.490698097233906,length_range={0.6022497894098011,16.210104793074642},rate=293.65509686926686,rate_95%_HPD={67.09991811880353,591.8095776753954},rate_median=258.1580091315651,rate_range={23.598365904702437,1532.6435116339287}]:4.824888894372224,2[&height=1.925669329367169E-15,height_95%_HPD={0.0,3.552713678800501E-15},height_median=1.7763568394002505E-15,height_range={0.0,1.0658141036401503E-14},length=4.824888894372224,length_95%_HPD={1.4389197168107835,8.859060874330886},length_median=4.490698097233906,length_range={0.6022497894098011,16.210104793074642},rate=213.19252154863005,rate_95%_HPD={37.215672572167925,457.01291341746196},rate_median=184.78791214349548,rate_range={10.317990658508858,1081.400937191387}]:4.824888894372224)[&CAheight_95%_HPD={0.0,8.248436565744678},CAheight_mean=3.6187872809405124,CAheight_median=3.672391892201146,CAheight_range={0.0,16.210104793074645},height=4.824888894372226,height_95%_HPD={1.4389197168107852,8.85906087433089},height_median=4.490698097233906,height_range={0.6022497894098029,16.210104793074645},length=5.415189569217119,length_95%_HPD={1.110198406426047,10.285858237890901},length_median=5.186218429124496,length_range={0.3235460157622416,17.520223869514716},posterior=1.0,rate=108.2651490767558,rate_95%_HPD={1.0820535385297347,279.2473111122787},rate_median=84.5676632750163,rate_range={1.0820535385297347,1460.3738728852893}]:5.415189569217183,((((3[&height=1.916551913247064E-15,height_95%_HPD={0.0,3.552713678800501E-15},height_median=1.7763568394002505E-15,height_range={0.0,1.0658141036401503E-14},length=3.6802624313789423,length_95%_HPD={2.43154092129698,4.969424842181105},length_median=3.658290124578375,length_range={1.5941570164601817,6.663359058311556},rate=212.66509504046647,rate_95%_HPD={39.50037483006059,413.29464867733736},rate_median=196.6213234522328,rate_range={1.4200247613567958,799.9543540480705}]:3.680262431378942,((6[&height=1.9125260411940304E-15,height_95%_HPD={0.0,3.552713678800501E-15},height_median=1.7763568394002505E-15,height_range={0.0,1.0658141036401503E-14},length=1.361143928156541,length_95%_HPD={0.5132115225728704,2.267820132057226},length_median=1.3047109031387691,length_range={0.32715775666669344,3.894299631186822},rate=435.2101252398522,rate_95%_HPD={110.71411760823007,817.656989937481},rate_median=400.83270827849856,rate_range={40.94238598398152,1645.3323540153}]:1.370338940674046,10[&height=1.9132364892033895E-15,height_95%_HPD={0.0,3.552713678800501E-15},height_median=1.7763568394002505E-15,height_range={0.0,1.0658141036401503E-14},length=1.3330518638273443,length_95%_HPD={0.5101914067798337,2.1553528072928714},length_median=1.2864634398973074,length_range={0.32715775666669344,3.416164429401533},rate=237.0723488732225,rate_95%_HPD={62.28589517833996,450.01769586648095},rate_median=217.22525237263034,rate_range={28.841668997455475,1194.3221491666666}]:1.370338940674046)[&CAheight_95%_HPD={0.0,2.1476088937620634},CAheight_mean=1.0277884605535481,CAheight_median=1.1234698674096286,CAheight_range={0.0,3.8942996311868256},height=1.275495459682149,height_95%_HPD={0.5294611472627775,2.089332785619151},height_median=1.2310740827376137,height_range={0.32715775666669344,3.4161644294015368},length=0.5678720721276667,length_95%_HPD={0.017337715840270107,1.2504184822660172},length_median=0.5091208838484871,length_range={0.0020883340877677625,2.510618521520886},posterior=0.8482868950806559,rate=286.13443879696894,rate_95%_HPD={1.1928841867745776,705.6907794375204},rate_median=236.5229470435127,rate_range={1.1928841867745776,1539.2960827297838}]:0.4817895918692898,((7[&height=1.912289225190911E-15,height_95%_HPD={0.0,3.552713678800501E-15},height_median=1.7763568394002505E-15,height_range={0.0,1.4210854715202004E-14},length=0.34716642124580444,length_95%_HPD={0.05997817182773879,0.7135740938284592},length_median=0.30999654099888474,length_range={0.03887039439731055,1.7537072765512995},rate=254.2678328898863,rate_95%_HPD={10.047027076235919,603.512825309233},rate_median=211.83120734977652,rate_range={1.370710048764245,1380.500459596474}]:0.3471664212458042,11[&height=1.912289225190911E-15,height_95%_HPD={0.0,3.552713678800501E-15},height_median=1.7763568394002505E-15,height_range={0.0,1.4210854715202004E-14},length=0.34716642124580444,length_95%_HPD={0.05997817182773879,0.7135740938284592},length_median=0.30999654099888474,length_range={0.03887039439731055,1.7537072765512995},rate=333.96634842615896,rate_95%_HPD={25.691215210336924,749.2764686121092},rate_median=284.3828751137268,rate_range={1.221137049899969,1576.8342462483233}]:0.3471664212458042)[&CAheight_95%_HPD={0.0,0.661095030798494},CAheight_mean=0.2603834942270565,CAheight_median=0.24394156764621577,CAheight_range={0.0,1.753707276551303},height=0.3471664212458061,height_95%_HPD={0.05997817182774057,0.7135740938284627},height_median=0.30999654099888474,height_range={0.038870394397312324,1.753707276551303},length=0.5924933034570286,length_95%_HPD={0.14989426656570437,1.1584498637703824},length_median=0.5432624614651864,length_range={0.053557805032586,2.3338694540913476},posterior=1.0,rate=343.436841494357,rate_95%_HPD={51.801684705441545,730.1574390525411},rate_median=297.72635232747996,rate_range={35.43245247026679,1545.619739375971}]:0.5925308812426865,(8[&height=1.9025797690630067E-15,height_95%_HPD={0.0,3.552713678800501E-15},height_median=1.7763568394002505E-15,height_range={0.0,1.4210854715202004E-14},length=0.2384954098598995,length_95%_HPD={0.02493416962482442,0.557869694613828},length_median=0.19617313512019763,length_range={0.014493523924233642,1.3126013539820125},rate=193.8540652978092,rate_95%_HPD={4.769085369893069,509.4344077113818},rate_median=151.4918538527981,rate_range={1.1912225171948163,1317.036585252019}]:0.23849540985989942,9[&height=1.9025797690630067E-15,height_95%_HPD={0.0,3.552713678800501E-15},height_median=1.7763568394002505E-15,height_range={0.0,1.4210854715202004E-14},length=0.2384954098598995,length_95%_HPD={0.02493416962482442,0.557869694613828},length_median=0.19617313512019763,length_range={0.014493523924233642,1.3126013539820125},rate=139.13805899551835,rate_95%_HPD={0.9840650274667267,388.5606109789326},rate_median=102.5685295399815,rate_range={0.9840650274667267,1328.7442953287466}]:0.23849540985989942)[&CAheight_95%_HPD={0.0,0.5136366711590377},CAheight_mean=0.1788775191839936,CAheight_median=0.14568996036066117,CAheight_range={0.0,1.3126013539820125},height=0.23849540985990134,height_95%_HPD={0.02493416962482442,0.5578696946138315},height_median=0.19617313512019763,height_range={0.014493523924233642,1.3126013539820125},length=0.7011683154131466,length_95%_HPD={0.16779307349844075,1.294898255709409},length_median=0.6591488555818419,length_range={0.0910675822215321,2.545088889417409},posterior=1.0,rate=99.13092635007447,rate_95%_HPD={1.2581826664727962,256.1797239188283},rate_median=79.48658604780978,rate_range={0.9277090396253496,649.7442684617574}]:0.7012018926285912)[&CAheight_95%_HPD={0.0,1.453988582598864},CAheight_mean=0.7047964669499233,CAheight_median=0.772384181446018,CAheight_range={0.0,2.7471469610248125},height=0.9392914133320103,height_95%_HPD={0.3921110019285621,1.566969706803464},height_median=0.899155192900535,height_range={0.282750509924659,2.7471469610248125},length=0.8661800912549041,length_95%_HPD={0.2692269864311223,1.5934966920740994},length_median=0.814526632539943,length_range={0.1001217639117069,2.7107430147586706},posterior=0.9997333688841488,rate=345.749851681494,rate_95%_HPD={29.497392338515176,756.1031075478712},rate_median=303.20542934777563,rate_range={1.1776999445046339,1456.4276376370512}]:0.9124312300548453)[&CAheight_95%_HPD={0.0,2.563904685830229},CAheight_mean=1.3891426979909587,CAheight_median=1.6276415763984975,CAheight_range={0.0,3.8942996311868256},height=1.8521285325433379,height_95%_HPD={1.0480238307311343,2.7422167680604446},height_median=1.8059692868855475,height_range={0.7257726930379231,3.8942996311868256},length=1.8281338988355949,length_95%_HPD={0.9150942063345067,2.8515579954112162},length_median=1.7746260680526307,length_range={0.4679587798879794,4.053990419228052},posterior=1.0,rate=662.2698875649468,rate_95%_HPD={246.49079024721703,1140.6993760679138},rate_median=635.5534493683955,rate_range={47.93914341057252,1849.6987754068643}]:1.8281338988356057)[&CAheight_95%_HPD={0.0,4.702517466444233},CAheight_mean=2.760288820895256,CAheight_median=3.3803890398169596,CAheight_range={0.0,6.663359058311563},height=3.6802624313789436,height_95%_HPD={2.431540921296982,4.969424842181105},height_median=3.658290124578377,height_range={1.5941570164601817,6.663359058311563},length=1.5124579323497063,length_95%_HPD={0.5962470768083499,2.4859799254722867},length_median=1.4705960611188287,length_range={0.27121193572330693,3.979131737485279},posterior=1.0,rate=706.6946485264137,rate_95%_HPD={251.33726525942814,1198.087370771099},rate_median=681.0251216146828,rate_range={85.03415048988232,1797.0433114973762}]:1.5124579323496854,(4[&height=1.916433505245504E-15,height_95%_HPD={0.0,3.552713678800501E-15},height_median=1.7763568394002505E-15,height_range={0.0,1.0658141036401503E-14},length=0.4912731029416231,length_95%_HPD={0.05915540871593272,1.1698600276064361},length_median=0.40137641988723516,length_range={0.010250870634026299,3.374295219112337},rate=161.68340287664319,rate_95%_HPD={1.1128628807992713,435.24846787457346},rate_median=124.66551769423545,rate_range={1.1128628807992713,1373.5457600710909}]:0.49127310294162296,5[&height=1.916433505245504E-15,height_95%_HPD={0.0,3.552713678800501E-15},height_median=1.7763568394002505E-15,height_range={0.0,1.0658141036401503E-14},length=0.4912731029416231,length_95%_HPD={0.05915540871593272,1.1698600276064361},length_median=0.40137641988723516,length_range={0.010250870634026299,3.374295219112337},rate=103.34374701681784,rate_95%_HPD={1.042172000134784,321.67491301316824},rate_median=67.666123999233,rate_range={0.8866407489496548,1255.614963174322}]:0.49127310294162296)[&CAheight_95%_HPD={0.0,1.0559365155818572},CAheight_mean=0.3684671078057323,CAheight_median=0.29997630520371565,CAheight_range={0.0,3.374295219112339},height=0.4912731029416249,height_95%_HPD={0.0591554087159345,1.169860027606438},height_median=0.40137641988723693,height_range={0.010250870634029852,3.374295219112339},length=4.701447260787018,length_95%_HPD={3.2163403773017025,6.155642869410683},length_median=4.690763467705903,length_range={1.6233405003304435,7.398344546713982},posterior=1.0,rate=453.8459752469278,rate_95%_HPD={231.37124330279144,726.5470217226298},rate_median=439.300731231195,rate_range={123.15836317522223,1448.4597571799297}]:4.701447260787004)[&CAheight_95%_HPD={0.0,6.314850094956387},CAheight_mean=3.894670077825062,CAheight_median=4.873483324979266,CAheight_range={0.0,7.738147161571707},height=5.192720363728629,height_95%_HPD={3.7658967744194083,6.634509292549049},height_median=5.167340014554039,height_range={2.8056202902287453,7.738147161571707},length=3.071848153916893,length_95%_HPD={0.47620569417578373,6.204110532906851},length_median=2.7856059238499,length_range={0.23038776114293302,12.858894538945858},posterior=1.0,rate=216.63200881281045,rate_95%_HPD={20.99707086504342,517.7126878677216},rate_median=179.38913225129969,rate_range={0.9531218893164036,1435.887809772614}]:3.0718481539169016,(((12[&height=1.9161966892423848E-15,height_95%_HPD={0.0,3.552713678800501E-15},height_median=1.7763568394002505E-15,height_range={0.0,1.0658141036401503E-14},length=0.0644706600404838,length_95%_HPD={1.7710544037541354E-5,0.22268056067147235},length_median=0.03471014344146184,length_range={1.7710544037541354E-5,1.2284828991185286},rate=141.4844021122591,rate_95%_HPD={0.8158322307567585,455.95900967459886},rate_median=87.13501409518612,rate_range={0.8158322307567585,1303.8224665526816}]:0.06448931084136174,15[&height=1.9161966892423848E-15,height_95%_HPD={0.0,3.552713678800501E-15},height_median=1.7763568394002505E-15,height_range={0.0,1.0658141036401503E-14},length=0.06448931084136195,length_95%_HPD={1.7710544037541354E-5,0.22268056067147235},length_median=0.03471014344146184,length_range={1.7710544037541354E-5,1.2284828991185286},rate=138.0932060593449,rate_95%_HPD={0.8840544385639741,444.54063754642624},rate_median=86.08629121852924,rate_range={0.8840544385639741,1466.3811524444147}]:0.06448931084136174)[&CAheight_95%_HPD={0.0,0.19687432013011552},CAheight_mean=0.04836859520258662,CAheight_median=0.019092404834507803,CAheight_range={0.0,1.2284828991185304},height=0.06433579819179414,height_95%_HPD={1.771054403931771E-5,0.22248404656787457},height_median=0.03470963857159148,height_range={1.771054403931771E-5,1.2284828991185304},length=0.7146603327083956,length_95%_HPD={0.10367367241797609,1.6161942078676717},length_median=0.6059949721718318,length_range={0.021410312766773743,4.249945648767042},posterior=0.9997333688841488,rate=125.58074358270328,rate_95%_HPD={1.019176419170116,371.95971900035397},rate_median=87.24046915763186,rate_range={1.019176419170116,1294.308719064377}]:0.7144697820264357,13[&height=1.90033001703337E-15,height_95%_HPD={0.0,3.552713678800501E-15},height_median=1.7763568394002505E-15,height_range={0.0,1.0658141036401503E-14},length=0.7789404420669187,length_95%_HPD={0.17324213399745148,1.685279403076656},length_median=0.6691310884897117,length_range={0.12131402855879792,4.316893400660081},rate=205.58643011960464,rate_95%_HPD={1.3027687812920001,496.46914408469627},rate_median=168.6693602672546,rate_range={1.3027687812920001,1256.536460553381}]:0.7789590928677975)[&CAheight_95%_HPD={0.0,1.5252429702688843},CAheight_mean=0.5842387916809683,CAheight_median=0.5321284519596148,CAheight_range={0.0,4.316893400660085},height=0.7789590928677994,height_95%_HPD={0.17324213399745325,1.685279403076656},height_median=0.6691310884897135,height_range={0.12131402855879969,4.316893400660085},length=4.246102839683041,length_95%_HPD={2.043716115414357,6.851625058782178},length_median=4.0616867774669565,length_range={1.1654263024260185,11.633099118178281},posterior=1.0,rate=703.3265431644543,rate_95%_HPD={308.35522761424227,1177.4632177403676},rate_median=671.3989256980703,rate_range={128.68721736995968,1627.0903827189227}]:4.24610283968306,14[&height=1.9260245533718487E-15,height_95%_HPD={0.0,3.552713678800501E-15},height_median=1.7763568394002505E-15,height_range={0.0,1.0658141036401503E-14},length=5.025061932550857,length_95%_HPD={2.6299993673427533,7.717689813076107},length_median=4.836118247372706,length_range={1.6849638201849109,12.40427955192783},rate=541.0885541424899,rate_95%_HPD={238.43283019050108,933.7804000739175},rate_median=513.354713258705,rate_range={149.51808854657196,1645.2974452449016}]:5.025061932550857)[&CAheight_95%_HPD={0.0,7.258078891873249},CAheight_mean=3.7689220634000593,CAheight_median=4.3157535138172225,CAheight_range={0.0,12.404279551927834},height=5.025061932550859,height_95%_HPD={2.629999367342755,7.717689813076107},height_median=4.836118247372706,height_range={1.6849638201849118,12.404279551927834},length=3.239506585094685,length_95%_HPD={1.1572911308705187,5.624005526322177},length_median=3.0476338757155332,length_range={0.7426824903397202,11.042676958979097},posterior=1.0,rate=505.55111063624025,rate_95%_HPD={148.4915075523862,962.7849246469802},rate_median=465.5951414837109,rate_range={43.92588731246096,1628.1336453025397}]:3.239506585094672)[&CAheight_95%_HPD={0.0,11.288031887388184},CAheight_mean=6.198632981787734,CAheight_median=7.322005575837446,CAheight_range={0.0,18.542855613488427},height=8.26456851764553,height_95%_HPD={4.996760750104373,11.957179746510253},height_median=8.0054856202093,height_range={4.0350151500929945,18.542855613488427},length=1.029685459097651,length_95%_HPD={7.790932355220548E-4,2.7355357266430165},length_median=0.7783419476256812,length_range={1.1605836710515405E-4,7.584970874875745},posterior=1.0,rate=140.46644046379814,rate_95%_HPD={0.9820256072950199,431.4478683641893},rate_median=91.92089521389451,rate_range={0.9820256072950199,1360.2773801193423}]:1.0296854590976565,(20[&height=1.93135291344204E-15,height_95%_HPD={0.0,3.552713678800501E-15},height_median=1.7763568394002505E-15,height_range={0.0,1.0658141036401503E-14},length=2.8534923347604937,length_95%_HPD={0.9510780463160131,4.854307817043413},length_median=2.701327530369184,length_range={0.6072568740814486,9.42053372124873},rate=230.9613549021432,rate_95%_HPD={35.60512765675995,490.0984726119547},rate_median=202.38105574040296,rate_range={7.594860135909581,1143.6501706205804}]:3.0363013711099858,(21[&height=1.947693217657294E-15,height_95%_HPD={0.0,3.552713678800501E-15},height_median=1.7763568394002505E-15,height_range={0.0,7.105427357601002E-15},length=2.318746461185601,length_95%_HPD={0.91003371430822,3.976791645079267},length_median=2.186862746417786,length_range={0.5772017264833735,8.832941501749161},rate=368.3251000496972,rate_95%_HPD={105.5233694709288,665.4783052782388},rate_median=340.7552347821837,rate_range={65.4495523145803,1532.388936809726}]:2.460060796110211,(22[&height=1.9333658494685567E-15,height_95%_HPD={0.0,3.552713678800501E-15},height_median=1.7763568394002505E-15,height_range={0.0,1.0658141036401503E-14},length=0.7833151406088601,length_95%_HPD={0.233253046152873,1.5745556255162576},length_median=0.7035061059989829,length_range={0.13121852021596148,3.866932005714512},rate=312.8164068273663,rate_95%_HPD={47.27618230886249,671.6509170776685},rate_median=270.0797458733622,rate_range={30.366959234520817,1468.778602533949}]:0.8351628600408778,(23[&height=1.9321817694529587E-15,height_95%_HPD={0.0,3.552713678800501E-15},height_median=1.7763568394002505E-15,height_range={0.0,1.0658141036401503E-14},length=0.5295642617062191,length_95%_HPD={0.07205988831795906,1.1773054561014256},length_median=0.4491275267856576,length_range={0.042803249513870156,3.289621922844148},rate=178.46232305924883,rate_95%_HPD={11.231541985193642,457.45810387709855},rate_median=142.72522928890274,rate_range={1.2230000436180342,1373.5457600710909}]:0.5577937629112362,24[&height=1.9372733135200305E-15,height_95%_HPD={0.0,3.552713678800501E-15},height_median=1.7763568394002505E-15,height_range={0.0,1.0658141036401503E-14},length=0.5341755446842322,length_95%_HPD={0.06291853270105285,1.1776137687347514},length_median=0.45588957709182587,length_range={0.042803249513870156,3.5243897874353536},rate=183.85709913738282,rate_95%_HPD={4.122329007455275,458.33397727906436},rate_median=148.85310987572595,rate_range={1.4313506051852531,1311.513132872845}]:0.5577937629112362)[&CAheight_95%_HPD={0.0,1.1457051852655837},CAheight_mean=0.4183592656331564,CAheight_median=0.3507275495078197,CAheight_range={0.0,3.5243897874353536},height=0.45425258993552187,height_95%_HPD={0.08016675121630001,1.040894694708145},height_median=0.387507207719743,height_range={0.04280324951387193,2.407340830174956},length=0.38056440416488785,length_95%_HPD={3.106805607764329E-4,1.033619721841717},length_median=0.2920619615662243,length_range={3.106805607764329E-4,3.5951924287572385},posterior=0.7288361551793094,rate=161.5560006027727,rate_95%_HPD={0.9552182737376194,478.31251646384607},rate_median=114.79210378434854,rate_range={0.9056949212980313,1416.3146684632825}]:0.27736909712964164)[&CAheight_95%_HPD={0.0,1.4916196727801285},CAheight_mean=0.6263930220144623,CAheight_median=0.6189259382547565,CAheight_range={0.0,3.8669320057145153},height=0.8351628600408797,height_95%_HPD={0.2332530461528748,1.596230923518231},height_median=0.7604840710759113,height_range={0.13121852021596325,3.8669320057145153},length=1.5834032346444453,length_95%_HPD={0.38450134917060375,3.098767404320812},length_median=1.434268653895579,length_range={0.245802184678662,6.7804862972373225},posterior=1.0,rate=193.6807988929252,rate_95%_HPD={26.199161340752894,432.796723829392},rate_median=166.37299162801438,rate_range={6.5762097219788,1114.8371108275376}]:1.624897936069333)[&CAheight_95%_HPD={0.0,3.901734618358053},CAheight_mean=1.8451070924530253,CAheight_median=1.9982329065261357,CAheight_range={0.0,8.832941501749165},height=2.319077522580673,height_95%_HPD={1.0175624520015543,3.9427622093910095},height_median=2.1879807138196377,height_range={0.5772017264833753,8.832941501749165},length=0.7941173163831354,length_95%_HPD={0.00399845719762304,1.9890984076938452},length_median=0.6406246431451095,length_range={0.0019094969961486186,5.756844386214704},posterior=0.7256365817890947,rate=242.90511213061146,rate_95%_HPD={1.1770131275381777,632.8709240166882},rate_median=193.0523702002974,rate_range={1.1770131275381777,1523.8133914907698}]:0.5762405749997748)[&CAheight_95%_HPD={0.0,4.689703146418497},CAheight_mean=2.277301928276774,CAheight_median=2.5080986211851197,CAheight_range={0.0,9.420533721248734},height=3.0363013711099875,height_95%_HPD={1.3470667085782573,5.057883800565575},height_median=2.888591315650457,height_range={0.6877690171990523,9.420533721248734},length=6.2579526056331645,length_95%_HPD={3.046208427255946,9.823707934659797},length_median=6.0140639049766484,length_range={2.2540498470570878,15.329305047877526},posterior=1.0,rate=673.0142798072177,rate_95%_HPD={295.61467952382753,1100.9402488989983},rate_median=643.5201318136667,rate_range={200.5310108367788,1523.8133914907698}]:6.2579526056332)[&CAheight_95%_HPD={0.0,12.726694136429131},CAheight_mean=6.970922815673497,CAheight_median=8.21712118146222,CAheight_range={0.0,20.418618049223248},height=9.294253976743187,height_95%_HPD={5.722742351799685,13.612856718885178},height_median=9.003898322809585,height_range={4.2802546587521535,20.418618049223248},length=0.9458244868461776,length_95%_HPD={0.0014742890842178724,2.5574623594334582},length_median=0.7143406389200262,length_range={0.0014742890842178724,8.433502015275907},posterior=1.0,rate=134.7024747418751,rate_95%_HPD={0.9083868957267834,419.9498308663299},rate_median=88.25839372860268,rate_range={0.9083868957267834,1376.6168835804424}]:0.945824486846222)[&CAheight_95%_HPD={0.0,14.060349008973638},CAheight_mean=7.68031482405601,CAheight_median=9.044259622070951,CAheight_range={0.0,22.18477996823968},height=10.240078463589409,height_95%_HPD={6.032279754550014,14.87560864562706},height_median=9.927956516781157,height_range={4.786306834202079,22.18477996823968},length=3.9784836034605493,length_95%_HPD={0.009151366584839948,8.531435164480726},length_median=3.6633546189472384,length_range={0.0026080513984396703,18.346795019217655},posterior=1.0,rate=338.8170202738461,rate_95%_HPD={1.0593065899977914,941.6815018727655},rate_median=260.34209560212673,rate_range={1.024480384618819,1570.03754848278}]:3.9784836034604876,(((((16[&height=1.9360892335044325E-15,height_95%_HPD={0.0,3.552713678800501E-15},height_median=1.7763568394002505E-15,height_range={0.0,1.0658141036401503E-14},length=0.11010495421561778,length_95%_HPD={3.254940306618437E-6,0.36392425940937123},length_median=0.06774892909739272,length_range={3.254940306618437E-6,1.894331647648393},rate=148.250173827633,rate_95%_HPD={1.0612435190595635,471.8046927152576},rate_median=95.37277591547665,rate_range={0.9073637383374589,1390.8479163004706}]:0.11010495421561776,17[&height=1.9360892335044325E-15,height_95%_HPD={0.0,3.552713678800501E-15},height_median=1.7763568394002505E-15,height_range={0.0,1.0658141036401503E-14},length=0.10993599750420796,length_95%_HPD={3.254940306618437E-6,0.36392425940937123},length_median=0.06774892909739272,length_range={3.254940306618437E-6,1.4128061094933209},rate=151.53158885640497,rate_95%_HPD={0.8161160161863791,482.2630264239594},rate_median=97.35273760548064,rate_range={0.8161160161863791,1392.112673031223}]:0.11010495421561776)[&CAheight_95%_HPD={0.0,0.31733920417723027},CAheight_mean=0.08258146801033531,CAheight_median=0.03796265123146192,CAheight_range={0.0,1.8943316476483965},height=0.109867057323162,height_95%_HPD={3.2549403101711505E-6,0.3617851932845131},height_median=0.06773089996714532,height_range={3.2549403101711505E-6,1.4128061094933244},length=0.5478433736433665,length_95%_HPD={0.05064079665435273,1.310279010945509},length_median=0.4512012107744745,length_range={0.0063081210868247695,4.812207856589058},posterior=0.9998666844420744,rate=123.84390623749313,rate_95%_HPD={0.9847891426378629,353.29078524563846},rate_median=90.0948621735634,rate_range={0.9847891426378629,1435.718045880955}]:0.5477703375983493,18[&height=1.916433505245504E-15,height_95%_HPD={0.0,3.552713678800501E-15},height_median=1.7763568394002505E-15,height_range={0.0,1.0658141036401503E-14},length=0.6577063351025573,length_95%_HPD={0.11161941077373427,1.4341599982946356},length_median=0.5647001853568074,length_range={0.05702328146383806,5.1353092220530705},rate=87.20659523235942,rate_95%_HPD={0.7867890084897037,257.8725268956873},rate_median=61.87761078430001,rate_range={0.7867890084897037,888.0237790663194}]:0.6578752918139671)[&CAheight_95%_HPD={0.0,1.3253278350562798},CAheight_mean=0.4934229140982483,CAheight_median=0.4397099632319357,CAheight_range={0.0,5.135309222053074},height=0.657875291813969,height_95%_HPD={0.11161941077373605,1.4344053683754385},height_median=0.564700185356811,height_range={0.05702328146384161,5.135309222053074},length=1.9274357944749767,length_95%_HPD={0.40612378530975235,3.7756034539110743},length_median=1.7704799918391103,length_range={0.16704075844531197,7.897621763208349},posterior=1.0,rate=304.1369302125486,rate_95%_HPD={41.079874031314304,650.8705519863333},rate_median=267.25133510489906,rate_range={1.340429271822716,1619.7510426733056}]:1.9817668747223307,19[&height=1.9174991772595424E-15,height_95%_HPD={0.0,3.552713678800501E-15},height_median=1.7763568394002505E-15,height_range={0.0,1.0658141036401503E-14},length=2.6350277893597362,length_95%_HPD={0.9459021033394812,4.735746173617551},length_median=2.44489716932166,length_range={0.5311731399958415,10.639095844898636},rate=368.84233662340904,rate_95%_HPD={86.43068620948588,711.5134923114206},rate_median=333.5357047574213,rate_range={45.136318021825566,1432.8805602976754}]:2.639642166536298)[&CAheight_95%_HPD={0.0,4.392691860148174},CAheight_mean=1.9797976093579426,CAheight_median=2.0676764373538585,CAheight_range={0.0,10.639095844898636},height=2.512253231331202,height_95%_HPD={0.9401399045139787,4.383681142021331},height_median=2.358725956578983,height_range={0.5311731399958433,8.950867244896344},length=1.5956133018456355,length_95%_HPD={0.10594638905891429,3.429230440190092},length_median=1.4091732533694064,length_range={0.016674870285157795,11.18412411413438},posterior=0.9237435008665511,rate=324.1514982371869,rate_95%_HPD={1.221137049899969,749.7308239298359},rate_median=276.67263894096664,rate_range={1.221137049899969,1576.8342462483233}]:1.4739374174761153,((32[&height=1.909210617150356E-15,height_95%_HPD={0.0,3.552713678800501E-15},height_median=1.7763568394002505E-15,height_range={0.0,1.0658141036401503E-14},length=0.33468181687725107,length_95%_HPD={0.08369451838177433,0.6497704716186377},length_median=0.3028548832755398,length_range={0.0387454004633252,1.3083572912509354},rate=283.61355763786275,rate_95%_HPD={44.53304444282406,617.2708181008377},rate_median=245.10036328147365,rate_range={17.253101104730863,1370.0056129694358}]:0.3346818168772508,33[&height=1.909210617150356E-15,height_95%_HPD={0.0,3.552713678800501E-15},height_median=1.7763568394002505E-15,height_range={0.0,1.0658141036401503E-14},length=0.33468181687725107,length_95%_HPD={0.08369451838177433,0.6497704716186377},length_median=0.3028548832755398,length_range={0.0387454004633252,1.3083572912509354},rate=53.139544797159495,rate_95%_HPD={0.876126456376841,169.8878871889494},rate_median=33.63128555682712,rate_range={0.876126456376841,691.0427042313249}]:0.3346818168772508)[&CAheight_95%_HPD={0.0,0.5974108844145221},CAheight_mean=0.25101972886674057,CAheight_median=0.24704244398949982,CAheight_range={0.0,1.3083572912509354},height=0.3346818168772527,height_95%_HPD={0.0836945183817761,0.6497704716186377},height_median=0.30285488327554333,height_range={0.03874540046332697,1.3083572912509354},length=0.7899901446869774,length_95%_HPD={0.34463450340737545,1.2330745607992117},length_median=0.7670401536681215,length_range={0.1760604243778543,1.800222694470456},posterior=1.0,rate=660.0361388876496,rate_95%_HPD={237.8898016448305,1132.320559876317},rate_median=625.0617702569346,rate_range={151.92947175646137,1648.8667941820474}]:0.7899901446869828,34[&height=1.9099210651597146E-15,height_95%_HPD={0.0,3.552713678800501E-15},height_median=1.7763568394002505E-15,height_range={0.0,1.0658141036401503E-14},length=1.1246719615642344,length_95%_HPD={0.6485768609993467,1.6127410290963624},length_median=1.112269228074208,length_range={0.37575496546466347,2.204394247840469},rate=174.76905434816277,rate_95%_HPD={1.0820535385297347,377.39516059706045},rate_median=156.98837655078054,rate_range={1.0820535385297347,932.1580475679907}]:1.1246719615642335)[&CAheight_95%_HPD={0.0,1.511223780470102},CAheight_mean=0.843532085160817,CAheight_median=1.0055957017581285,CAheight_range={0.0,2.204394247840469},height=1.1246719615642355,height_95%_HPD={0.6485768609993485,1.6127410290963642},height_median=1.1122692280742097,height_range={0.37575496546466347,2.204394247840469},length=2.9297521174659753,length_95%_HPD={0.9627605959972385,5.271443935849447},length_median=2.7308969241727254,length_range={0.6226059904044581,13.007385985184373},posterior=1.0,rate=380.9703629941044,rate_95%_HPD={105.07094419575165,749.2937059056695},rate_median=343.1687389629361,rate_range={50.027425011107255,1574.108030049164}]:2.9889076224481794)[&CAheight_95%_HPD={0.0,6.110712663378717},CAheight_mean=3.085287517215991,CAheight_median=3.4581141260104795,CAheight_range={0.0,14.393989150400126},height=4.1135058665626545,height_95%_HPD={1.973259134716434,6.5643337366394725},height_median=3.9107101546261553,height_range={1.3440858729249836,14.393989150400126},length=2.6642281094545393,length_95%_HPD={0.4888014994989476,5.531569098307881},length_median=2.344617161789376,length_range={0.20355582863921384,14.340115106552432},posterior=0.9997333688841488,rate=402.3322005863939,rate_95%_HPD={44.33268283815642,865.7923627118299},rate_median=353.8846989436663,rate_range={7.510742488051756,1562.7509878576248}]:2.66351774334084,(((25[&height=1.9346683374857148E-15,height_95%_HPD={0.0,3.552713678800501E-15},height_median=1.7763568394002505E-15,height_range={0.0,1.0658141036401503E-14},length=1.5490116410151342,length_95%_HPD={0.4889192881580424,2.8390317276706813},length_median=1.4341416981525672,length_range={0.3122362484569443,6.3814115789625845},rate=238.2329350075779,rate_95%_HPD={48.774201769951006,474.806007167773},rate_median=215.7426665857999,rate_range={5.413797014367584,1307.6302977718885}]:1.5978894158992598,31[&height=1.928984753410844E-15,height_95%_HPD={0.0,3.552713678800501E-15},height_median=1.7763568394002505E-15,height_range={0.0,1.0658141036401503E-14},length=1.5265810611958277,length_95%_HPD={0.4990695106075531,2.845259306030261},length_median=1.405645991271692,length_range={0.3122362484569443,8.07135787184555},rate=206.03873370213748,rate_95%_HPD={32.114938295328166,430.9929238102127},rate_median=180.93790612268637,rate_range={8.426924564587072,1213.272388081345}]:1.5978894158992598)[&CAheight_95%_HPD={0.0,2.735676506380587},CAheight_mean=1.1984570051655197,CAheight_median=1.216187348511471,CAheight_range={0.0,8.071357871845553},height=1.4591328230728886,height_95%_HPD={0.4287761309658116,2.5975061447681433},height_median=1.3543678987599819,height_range={0.3122362484569461,5.284881228375658},length=0.6648426657556243,length_95%_HPD={4.704438867086935E-4,1.733088456170762},length_median=0.5309024429584213,length_range={4.704438867086935E-4,7.776318841521455},posterior=0.7448340221303826,rate=152.3834305469253,rate_95%_HPD={1.003645738039186,445.5297742961627},rate_median=110.4879012980665,rate_range={1.003645738039186,1115.5532360758168}]:0.52609826255602,((26[&height=1.9402335135590258E-15,height_95%_HPD={0.0,3.552713678800501E-15},height_median=1.7763568394002505E-15,height_range={0.0,1.0658141036401503E-14},length=0.054830250115800026,length_95%_HPD={8.493823653310528E-7,0.18344377807765433},length_median=0.03074595376164524,length_range={8.493823653310528E-7,1.0712693604420984},rate=145.88603862918046,rate_95%_HPD={0.8426446445968467,483.8293817174875},rate_median=91.40331300803042,rate_range={0.8426446445968467,1435.887809772614}]:0.054830250115800006,27[&height=1.9402335135590258E-15,height_95%_HPD={0.0,3.552713678800501E-15},height_median=1.7763568394002505E-15,height_range={0.0,1.0658141036401503E-14},length=0.054830250115800026,length_95%_HPD={8.493823653310528E-7,0.18344377807765433},length_median=0.03074595376164524,length_range={8.493823653310528E-7,1.0712693604420984},rate=139.74653408268873,rate_95%_HPD={0.9847891426378629,443.291886844821},rate_median=89.63536568331423,rate_range={0.9056949212980313,1466.3811524444147}]:0.054830250115800006)[&CAheight_95%_HPD={0.0,0.1608804324567501},CAheight_mean=0.04112405820604244,CAheight_median=0.017074102221055654,CAheight_range={0.0,1.0712693604421055},height=0.05483025011580195,height_95%_HPD={8.493823653310528E-7,0.1834437780776561},height_median=0.030745953761647016,height_range={8.493823653310528E-7,1.0712693604421055},length=0.5250360402566941,length_95%_HPD={0.0510103194497713,1.2660189166725715},length_median=0.42738378543178257,length_range={0.02368668728905554,3.059091569819021},posterior=1.0,rate=72.4315807541835,rate_95%_HPD={0.7867890084897037,222.74729083966085},rate_median=48.25823554679921,rate_range={0.7867890084897037,1159.1115160258275}]:0.5251922579618753,29[&height=1.9267350013812074E-15,height_95%_HPD={0.0,3.552713678800501E-15},height_median=1.7763568394002505E-15,height_range={0.0,1.0658141036401503E-14},length=0.580022508077675,length_95%_HPD={0.0900127583065764,1.3396299195539694},length_median=0.4812087897195987,length_range={0.03271136816690223,3.8176497654862143},rate=155.00264842939126,rate_95%_HPD={3.762490555613844,378.64578792418274},rate_median=125.14441142915682,rate_range={1.2433431914333526,983.041984024338}]:0.5800225080776753)[&CAheight_95%_HPD={0.0,1.215360671951732},CAheight_mean=0.43503138017104853,CAheight_median=0.37142114479458677,CAheight_range={0.0,3.817649765486216},height=0.5795908244433561,height_95%_HPD={0.09001275830657818,1.338706572471608},height_median=0.4812044699642488,height_range={0.03271136816690223,3.4156084693126587},length=1.3001701657615639,length_95%_HPD={0.1721756086684021,2.6928898007549122},length_median=1.155851352803544,length_range={0.053237742424729007,6.554490940985296},posterior=0.9998666844420744,rate=228.07333244098083,rate_95%_HPD={33.90021635559408,537.3762824228781},rate_median=186.53873129184012,rate_range={16.589740855706292,1388.2197591080817}]:1.5439651703776045)[&CAheight_95%_HPD={0.0,3.466958882984736},CAheight_mean=1.5930438532239843,CAheight_median=1.6816417846974083,CAheight_range={0.0,9.749812038175492},height=1.9513232007520833,height_95%_HPD={0.7892527941698777,3.447036722768919},height_median=1.8168692357021907,height_range={0.5410207359161614,6.3814115789625845},length=0.5776693790694469,length_95%_HPD={0.0020792602354973155,1.6904726047497913},length_median=0.400253388378907,length_range={2.728393915951699E-4,6.312240369060023},posterior=0.6259165444607385,rate=116.30240401969243,rate_95%_HPD={0.8976210544908858,378.57302037334006},rate_median=74.55236006574759,rate_range={0.8976210544908858,1535.5274638672631}]:0.36157282158793036,(28[&height=1.9275638573921262E-15,height_95%_HPD={0.0,3.552713678800501E-15},height_median=1.7763568394002505E-15,height_range={0.0,1.0658141036401503E-14},length=0.10249653261420323,length_95%_HPD={2.0504757454631317E-5,0.35985468547701416},length_median=0.05442745681473937,length_range={2.0504757454631317E-5,1.757713964560077},rate=142.54294953884374,rate_95%_HPD={1.0361774628542708,459.255712524762},rate_median=90.35845973964962,rate_range={0.9152027068137476,1327.4138931550167}]:0.10249653261420316,30[&height=1.9275638573921262E-15,height_95%_HPD={0.0,3.552713678800501E-15},height_median=1.7763568394002505E-15,height_range={0.0,1.0658141036401503E-14},length=0.10249653261420323,length_95%_HPD={2.0504757454631317E-5,0.35985468547701416},length_median=0.05442745681473937,length_range={2.0504757454631317E-5,1.757713964560077},rate=145.68433738548413,rate_95%_HPD={1.048223296684489,472.11069857806734},rate_median=93.19480537877374,rate_range={0.9601053398257605,1436.1641621656258}]:0.10249653261420316)[&CAheight_95%_HPD={0.0,0.30686120250273596},CAheight_mean=0.07687496161775347,CAheight_median=0.03079287432997546,CAheight_range={0.0,1.757713964560077},height=0.10249653261420509,height_95%_HPD={2.050475745818403E-5,0.35985468547701593},height_median=0.054427456814742925,height_range={2.050475745818403E-5,1.757713964560077},length=2.168832517069851,length_95%_HPD={0.6444625838510927,3.993419426148586},length_median=2.0286562589150723,length_range={0.29963503162577787,8.680722511263562},posterior=1.0,rate=171.60889220225243,rate_95%_HPD={32.40841297064485,364.116441955346},rate_median=150.83110124534835,rate_range={15.402069414272606,931.7128881193893}]:2.383063967429007)[&CAheight_95%_HPD={0.0,4.002285756399317},CAheight_mean=1.8642325078316304,CAheight_median=1.9954613052898456,CAheight_range={0.0,9.749812038175492},height=2.485560500043212,height_95%_HPD={0.9362484379203657,4.313383995902745},height_median=2.3356907657041788,height_range={0.7345406022963434,9.749812038175492},length=4.29132677975175,length_95%_HPD={1.3067640081437473,7.895441388600398},length_median=3.971468002298245,length_range={0.5584404793818907,17.142113761604893},posterior=1.0,rate=292.5984355072696,rate_95%_HPD={46.93426375496202,598.4853178096407},rate_median=259.84008242664567,rate_range={14.849649380722365,1705.9437202373895}]:4.291536827310043)[&CAheight_95%_HPD={0.0,9.99631811495056},CAheight_mean=5.082992406007076,CAheight_median=5.744591700137069,CAheight_range={0.0,21.21753935589901},height=6.777097327353255,height_95%_HPD={3.4359959653108536,10.712637144356002},height_median=6.461410288074595,height_range={2.024170069666935,21.21753935589901},length=7.441464739696677,length_95%_HPD={2.9884237723018074,12.96313757846795},length_median=7.027449942691469,length_range={0.4571129686298381,23.892037112264497},posterior=1.0,rate=566.6398925240504,rate_95%_HPD={4.0556447003993235,1087.196320957678},rate_median=547.298234798359,rate_range={1.3209773655428123,1773.7033232796618}]:7.441464739696642)[&CAheight_95%_HPD={0.0,19.79728156901431},CAheight_mean=10.664276978796249,CAheight_median=12.463975006376955,CAheight_range={0.0,33.93697282064718},height=14.218562067049897,height_95%_HPD={8.426475346421704,21.269780451746538},height_median=13.792854216855828,height_range={5.908624020773611,33.93697282064718},length=0.0,posterior=1.0,rate=1.0]:0.0;
End;
