# Supplementary material for: Phylogenetic revision of the psammophilic Trogloderus LeConte (Coleoptera: Tenebrionidae), with biogeographic implications for the Intermountain Region
Source: PeerJ. 2019 Nov 13;7:e8039. doi: 10.7717/peerj.8039 (PMC6858821; doi:10.7717/peerj.8039)
Supplement: Supplemental Information 3 — Alignments and input files are provided for molecular phylogenetic and historical biogeographic analyses presented in this study. [file peerj-07-8039-s003.zip › Trogloderus_Molecular_Data_Analyses/MrBayes_dataset/Trogloderus_2partition_MrBayes.nex]

#NEXUS
BEGIN DATA;
	DIMENSIONS NTAX=42 NCHAR=3707;
	FORMAT DATATYPE = DNA GAP = - MISSING = ?;
	MATRIX
	E_Blapylis_tenebrosa_E47 TCCCTCAGTAGCGGCGAGCGAACAGGGATAAGCCCAGCACCGAATCCCGCGGCCGAAACCGGACGCCGGGAAATGTGGTGTTAGGGAGGGTCCGTCATCCCGAGATCGTGCGGCGCGTCCAAGTCCATCTTGAACGGGGCCACAGCCCATAGAGGGTGCCAGGCCCGTAGCGACC-GCTGCCGATAACGGGAGGATCTCTCCTCAGAGTCGGGTTGCTTGAGAGTGCAGCCCTAAGTGGGTGGTAAACTCCATCTAAGGCTAAATATGACCACGAGACCGATAGCGAACAAGTACCGTGAGGGAAAGTTGAAAAGAACTTTGAAGAGAGAGTTCAATAGTACGTGAAACCGTTCAGGGGTAAACCTGAGAAGCC…
	E_Discogenia_scabricula_E67 --CCTCAGTAGCGGCGAGCGAACAGGGATAAGCCCAGCACCGAATCCCGCGGCCGAAACCGGACGCCGGGAAATGTGGTGTTAGGGAGGGTCCGTCATCCCGAGATCGTGCGGCGCGTCCAAGTCCATCTTGAACGGGGCCACAGCCCATAGAGGGTGCCAGGCCCGTAGCGACC-GCTGCCGATAACGGGAGGATCTCTCCTCAGAGTCGGGTTGCTTGAGAGTGCAGCCCTAAGTGGGTGGTAAACTCCATCTAAGGCTAAATATGACCACGAGACCGATAGCGAACAAGTACCGTGAGGGAAAGTTGAAAAGAACTTTGAAGAGAGAGTTCAATAGTACGTGAAACCGTTCAGGGGTAAACCTGAGAA…
	E_Eleodes_acuticaudua_E34 --CCTCAGTAGCGGCGAGCGAACAGGGATAAGCCCAGCACCGAATCCCGCGGCCGAAACCGGACGCCGGGAAATGTGGTGTTAGGGAGGGTCCGTCATCCCGAGATCGTGCGGCGCGTCCAAGTCCATCTTGAACGGGGCCACAGCCCATAGAGGGTGCCAGGCCCGTAGCGACC-GCTGCCGATAACGGGAGGATCTCTCCTCAGAGTCGGGTTGCTTGAGAGTGCAGCCCTAAGTGGGTGGTAAACTCCATCTAAGGCTAAATATGACCACGAGACCGATAGCGAACAAGTACCGTGAGGGAAAGTTGAAAAGAACTTTGAAGAGAGAGTTCAATAGTACGTGAAACCGTTCAGGGGTAAACCTGAGAAGC…
	Embaphion_muricatum_E51 --CCTCAGTAGCGGCGAGCGAACAGGGATAAGCCCAGCACTGAATCCCGCGGCCGAAACCGGACGCCGGGAAATGTGGTGTTAGGGAGGGTCCGTCATCCCGAGATCGTGCGGCGCGTCCAAGTCCATCTTGAACGGGGCCACAGCCCATAGAGGGTGCCAGGCCCGTAGCGACC-GCTGCCGATAACGGGAGGATCTCTCCTCAGAGTCGGGTTGCTTGAGAGTGCAGCCCTAAGTGGGTGGTAAACTCCATCTAAGGCTAAATATGACCACGAGACCGATAGCGAACAAGTACCGTGAGGGAAAGTTGAAAAGAACTTTGAAGAGAGAGTTCAATAGTACGTGAAACCGTTCAGGGGTAAACCTGAGAAACCC…
	Lariversius_sp_TB15302 ---------agcggcgagcgaacagggataagcccagcaccgaatCccGcggccgaaaccggacgccgggaAATGTGGTGTTAGGGAGGGTCCGTCATCCCGAGATCGTGCGGCGCGTCCAAGTCCATCTTGAACGGGGCCACAGCCCATAGAGGGTGCCAGGCCCGTAGCGACC-GCTGCCGATAACGGGAGGATCTCTCCTAAGAGTCGGGTTGCTTGAGAGTGCAGCCCTAAGTGGGTGGTAAACTCCATCTAAGGCTAAATACGACCACGAGACCGATAGCGAACAAGTACCGTGAGGGAAAGTTGAAAAGAACTTTGAAGAGAGAGTTCAATAGTACGTGAAACCGTTCAGGGGTAAACCTGAGAAGCCCG…
	E_Metablapylis_nigrina_E38 --CCTCAGTAGCGGCGAGCGAACAGGGATAAGCCCAGCACCGAATCCCGCGGCCGAAACCGGACGCCGGGAAATGTGGTGTTAGGGAGGGTCCGTCATCCCGAGATCGTGCGGCGCGTCCAAGTCCATCTTGAACGGGGCCACAGCCCATAGAGGGTGCCAGGCCCGTAGCGACC-GCTGCCGATAACGGGAGGATCTCTCCTCAGAGTCGGGTTGCTTGAGAGTGCAGCCCTAAGTGGGTGGTAAACTCCATCTAAGGCTAAATATGACCACGAGACCGATAGCGAACAAGTACCGTGAGGGAAAGTTGAAAAGAACTTTGAAGAGAGAGTTCAATAGTACGTGAAACCGTTCAGGGGTAAACCTGAGAAA…
	Neobaphion_planipenne_E43 --CCTCAGTAGCGGCGAGCGAACAGGGATAAGCCCAGCACCGAATCCCGCGGCCGAAACCGGACGCCGGGAAATGTGGTGTTAGGGAGGGTCCGTCATCCCGAGATCGTGCGGCGCGTCCAAGTCCATCTTGAACGGGGCCACAGCCCATAGAGGGTGCCAGGCCCGTAGCGACC-GCTGCCGATAACGGGAGGATCTCTCCTCAGAGTCGGGTTGCTTGAGAGTGCAGCCCTAAGTGGGTGGTAAACTCCATCTAAGGCTAAATATGACCACGAGACCGATAGCGAACAAGTACCGTGAGGGAAAGTTGAAAAGAACTTTGAAGAGAGAGTTCAATAGTACGTGAAACCGTTCAGGGGTAAACCTGAGAAAC…
	E_Steneleodes_gigantea_E20 TCCCTCAGTAGCGGCGAGCGAACAGGGATAAGCCCAGCACCGAATCCCGCGGCCGAAACCGGACGCCGGGAAATGTGGTGTTAGGGAGGGTCCGTCATCCCGAGATCGTGCGGCGCGTCCAAGTCCATCTTGAACGGGGCCACAGCCCATAGAGGGTGCCAGGCCCGTAGCGACC-GCTGCCGATAACGGGAGGATCTCTCCTCAGAGTCGGGTTGCTTGAGAGTGCAGCCCTAAGTGGGTGGTAAACTCCATCTAAGGCTAAATATGACCACGAGACCGATAGCGAACAAGTACCGTGAGGGAAAGTTGAAAAGAACTTTGAAGAGAGAGTTCAATAGTACGTGAAACCGTTCAGGGGTAAACCTGAGAAA…
	T_tuberculatus_CaliforniaCityCA_E177 --------------------------------------------------------------------------------------------------------------------------------------------------------------------------------------------------------------------------------------------------------------------------------------------------------------------------------------------------------------------------…
	T_costatus_WinnemuccaNV_E176 ----------------------------------------------------------------------------------------------------------------------------------------------------------------------------------------------------------------------------------------------------------------------------------------------------------------------------------------------------------------------------------…
	T_verpus_SanJuanNM_E91 ----------------------------------------------------------------------------------------------------------------------------------------------------------------------------------------------------------------------------------------------------------------------------------------------------------------------------------------------------------------------------------------…
	T_kandai_Olancha_E81 TCCCTCAGTAGCGGCGAGCGAACAGGGATAAGCCCAGCACCGAATCCCGCGGCCGAAACCGGACGCCGGGAAATGTGGTGTTAGGGAGGGTCCGTCATCCCGAGATCGTGCGGCGCGTCCAAGTCCATCTTGAACGGGGCCACAGCCCATAGAGGGTGCCAGGCCCGTAGCGACC-GCTGCCGATAACGGGAGGATCTCTCCTCAGAGTCGGGTTGCTTGAGAGTGCAGCCCTAAGTGGGTGGTAAACTCCATCTAAGGCTAAATATGACCACGAGACCGATAGCGAACAAGTACCGTGAGGGAAAGTTGAAAAGAACTTTGAAGAGAGAGTTCAATAGTACGTGAAACCGTTCAGGGGTAAACCTGAGAAGCCCGAA…
	T_vandykei_RiceCA_E178 --CCTCAGTAGCGGCGAGCGAACAGGGATAAGCCCAGCACCGAATCCCGCGGCCGAAACCGGACGCCGGGAAATGTGGTGTTAGGGAGGGTCCGTCATCCCGAGATCGTGCGGCGCGTCCAAGTCCATCTTGAACGGGGCCACAGCCCATAGAGGGTGCCAGGCCCGTAGCGACC-GCTGCCGATAACGGGAGGATCTCTCCTCAGAGTCGGGTTGCTTGAGAGTGCAGCCCTAAGTGGGTGGTAAACTCCATCTAAGGCTAAATATGACCACGAGACCGATAGCGAACAAGTACCGTGAGGGAAAGTTGAAAAGAACTTTGAAGAGAGAGTTCAATAGTACGTGAAACCGTTCAGGGGTAAACCTGAGAAGCCCG…
	T_vandykei_CroneseCA_E179 -------------------------------------------------------------------------------------------------------------------------------------------------------------------------------------------------------------------------------------------------------------------------------------------------------------------------------------------------------------------------------------…
	T_major_CroneseCA_E180 ---------------------------ATTAGCCCAGCACCGAATCCCGCGGCCGAAACCGGACGCCGGGAAATGTGGTGTTAGGGAGGGTCCGTCATCCCGAGATCGTGCGGCGCGTCCAAGTCCATCTTGAACGGGGCCACAGCCCATAGAGGGTGCCAGGCCCGTAGCGACC-GCTGCCGATAACGGGAGGATCTCTCCTCAGAGTCGGGTTGCTTGAGAGTGCAGCCCTAAGTGGGTGGTAAACTCCATCTAAGGCTAAATATGACCACGAGACCGATAGCGAACAAGTACCGTGAGGGAAAGTTGAAAAGAACTTTGAAGAGAGAGTTCAATAGTACGTGAAACCGTTCAGGGGTAAACCTGAGAAGCCCG…
	T_major_AlamoNV_E181 -TCCTCAGTAGCGGCGAGCGAACAGGGATTAGCCCAGCACCGAATCCCGCGGCCGAAACCGGACGCCGGGAAATGTGGTGTTAGGGAGGGTCCGTCATCCCGAGATCGTGCGGCGCGTCCAAGTCCATCTTGAACGGGGCCACAGCCCATAGAGGGTGCCAGGCCCGTAGCGACC-GCTGCCGATAACGGGAGGATCTCTCCTCAGAGTCGGGTTGCTTGAGAGTGCAGCCCTAAGTGGGTGGTAAACTCCATCTAAGGCTAAATATGACCACGAGACCGATAGCGAACAAGTACCGTGAGGGAAAGTTGAAAAGAACTTTGAAGAGAGAGTTCAATAGTACGTGAAACCGTTCAGGGGTAAACCTGAGAAGCCCGAA…
	T_nevadus_SandMtnNV_E182 -TCCTCAGTAGCGGCGAGCGAACAGGGATAAGCCCAGCACCGAATCCCGCGGCCGAAACCGGACGCCGGGAAATGTGGTGTTAGGGAGGGTCCGTCATCCCGAGATCGTGCGGCGCGTCCAAGTCCATCTTGAACGGGGCCACAGCCCATAGAGGGTGCCAGGCCCGTAGCGACC-GCTGCCGATAACGGGAGGATCTCTCCTCAGAGTCGGGTTGCTTGAGAGTGCAGCCCTAAGTGGGTGGTAAACTCCATCTAAGGCTAAATATGACCACGAGACCGATAGCGAACAAGTACCGTGAGGGAAAGTTGAAAAGAACTTTGAAGAGAGAGTTCAATAGTACGTGAAACCGTTCAGGGGTAAACCTGAGAAGCC…
	T_nevadus_WinnemuccaNV_E183 ---------------------------ATAAGCCCAGCACCGAATCCCGCGGCCGAAACCGGACGCCGGGAAATGTGGTGTTAGGGAGGGTCCGTCATCCCGAGATCGTGCGGCGCGTCCAAGTCCATCTTGAACGGGGCCACAGCCCATAGAGGGTGCCAGGCCCGTAGCGACC-GCTGCCGATAACGGGAGGATCTCTCCTCAGAGTCGGGTTGCTTGAGAGTGCAGCCCTAAGTGGGTGGTAAACTCCATCTAAGGCTAAATATGACCACGAGACCGATAGCGAACAAGTACCGTGAGGGAAAGTTGAAAAGAACTTTGAAGAGAGAGTTCAATAGTACGTGAAACCGTTCAGGGGTAAACCTGAGAA…
	T_verpus_DubinkyWellUT_E184 -TCCTCAGTAGCGGCGAGCGAACAGGGATAAGCCCAGCACCGAATCCCGCGGCCGAAACCGGACGCCGGGAAATGTGGTGTTAGGGAGGGTCCGTCATCCCGAGATCGTGCGGCGCGTCCAAGTCCATCTTGAACGGGGCCACAGCCCATAGAGGGTGCCAGGCCCGTAGCGACC-GCTGCCGATAACGGGAGGATCTCTCCTCAGAGTCGGGTTGCTTGAGAGTGCAGCCCTAAGTGGGTGGTAAACTCCATCTAAGGCTAAATATGACCACGAGACCGATAGCGAACAAGTACCGTGAGGGAAAGTTGAAAAGAACTTTGAAGAGAGAGTTCAATAGTACGTGAAACCGTTCAGGGGTAAACCTGAGAA…
	T_arcanus_TeelsMarshNV_E185 -----------------------------------------------------------------------------------------------------------------------------------------------------------------------------------------------------------------------------------------------------------------------------------------------------------------------------------------------------------------------------------…
	T_nevadus_FallonNV_E186 ---------------------------------------------------------------------------------------------------------------------------------------------------------------------------------------------------------------------------------------------------------------------------------------------------------------------------------------------------------------------------------------…
	T_vandykei_BouseAZ_E187 -TCCTCAGTAGCGGCGAGCGAACAGGGATAAGCCCAGCACCGAATCCCGCGGCCGAAACCGGACGCCGGGAAATGTGGTGTTAGGGAGGGTCCGTCATCCCGAGATCGTGCGGCGCGTCCAAGTCCATCTTGAACGGGGCCACAGCCCATAGAGGGTGCCAGGCCCGTAGCGACC-GCTGCCGATAACGGGAGGATCTCTCCTCAGAGTCGGGTTGCTTGAGAGTGCAGCCCTAAGTGGGTGGTAAACTCCATCTAAGGCTAAATATGACCACGAGACCGATAGCGAACAAGTACCGTGAGGGAAAGTTGAAAAGAACTTTGAAGAGAGAGTTCAATAGTACGTGAAACCGTTCAGGGGTAAACCTGAGAAGCCC…
	T_verpus_RockSpringsWY_E188 -----------------------------------------------------------------------------------------------------------------------------------------------------------------------------------------------------------------------------------------------------------------------------------------------------------------------------------------------------------------------------------…
	T_verpus_KillpeckerWY_E189 --CCTCAGTAGCGGCGAGCGAACAGGGATAAGCCCAGCACCGAATCCCGCGGCCGAAACCGGACGCCGGGAAATGTGGTGTTAGGGAGGGTCCGTCATCCCGAGATCGTGCGGCGCGTCCAAGTCCATCTTGAACGGGGCCACAGCCCATAGAGGGTGCCAGGCCCGTAGCGACC-GCTGCCGATAACGGGAGGATCTCTCCTCAGAGTCGGGTTGCTTGAGAGTGCAGCCCTAAGTGGGTGGTAAACTCCATCTAAGGCTAAATATGACCACGAGACCGATAGCGAACAAGTACCGTGAGGGAAAGTTGAAAAGAACTTTGAAGAGAGAGTTCAATAGTACGTGAAACCGTTCAGGGGTAAACCTGAGAAG…
	T_vandykei_KadizCA_E190 -TCCTCAGTAGCGGCGAGCGAACAGGGATAAGCCCAGCACCGAATCCCGCGGCCGAAACCGGACGCCGGGAAATGTGGTGTTAGGGAGGGTCCGTCATCCCGAGATCGTGCGGCGCGTCCAAGTCCATCTTGAACGGGGCCACAGCCCATAGAGGGTGCCAGGCCCGTAGCGACC-GCTGCCGATAACGGGAGGATCTCTCCTCAGAGTCGGGTTGCTTGAGAGTGCAGCCCTAAGTGGGTGGTAAACTCCATCTAAGGCTAAATATGACCACGAGACCGATAGCGAACAAGTACCGTGAGGGAAAGTTGAAAAGAACTTTGAAGAGAGAGTTCAATAGTACGTGAAACCGTTCAGGGGTAAACCTGAGAAGCCC…
	T_major_KelsoCA_E191 -TCCTCAGTAGCGGCGAGCGAACAGGGATTAGCCCAGCACCGAATCCCGCGGCCGAAACCGGACGCCGGGAAATGTGGTGTTAGGGAGGGTCCGTCATCCCGAGATCGTGCGGCGCGTCCAAGTCCATCTTGAACGGGGCCACAGCCCATAGAGGGTGCCAGGCCCGTAGCGACC-GCTGCCGATAACGGGAGGATCTCTCCTCAGAGTCGGGTTGCTTGAGAGTGCAGCCCTAAGTGGGTGGTAAACTCCATCTAAGGCTAAATATGACCACGAGACCGATAGCGAACAAGTACCGTGAGGGAAAGTTGAAAAGAACTTTGAAGAGAGAGTTCAATAGTACGTGAAACCGTTCAGGGGTAAACCTGAGAAGCCCGAA…
	T_skillmani_ToquervilleUT_E192 --CCTCAGTAGCGGCGAGCGAACAGGGATAAGCCCAGCACCGAATCCCGCGGCCGAAACCGGACGCCGGGAAATGTGGTGTTAGGGAGGGTCCGTCATCCCGAGATCGTGCGGCGCGTCCAAGTCCATCTTGAACGGGGCCACAGCCCATAGAGGGTGCCAGGCCCGTAGCGACC-GCTGCCGATAACGGGAGGATCTCTCCTCAGAGTCGGGTTGCTTGAGAGTGCAGCCCTAAGTGGGTGGTAAACTCCATCTAAGGCTAAATATGACCACGAGACCGATAGCGAACAAGTACCGTGAGGGAAAGTTGAAAAGAACTTTGAAGAGAGAGTTCAATAGTACGTGAAACCGTTCAGGGGTAAACCTGA…
	T_skillmani_CoralPinksUT_E104 -------GTAGCGGCGAGCGAACAGGGATAAGCCCAGCACCGAATCCCGCGGCCGAAACCGGACGCCGGGAAATGTGGTGTTAGGGAGGGTCCGTCATCCCGAGATCGTGCGGCGCGTCCAAGTCCATCTTGAACGGGGCCACAGCCCATAGAGGGTGCCAGGCCCGTAGCGACC-GCTGCCGATAACGGGAGGATCTCTCCTCAGAGTCGGGTTGCTTGAGAGTGCAGCCCTAAGTGGGTGGTAAACTCCATCTAAGGCTAAATATGACCACGAGACCGATAGCGAACAAGTACCGTGAGGGAAAGTTGAAAAGAACTTTGAAGAGAGAGTTCAATAGTACGTGAAACCGTTCAGGGGTAAACCTGAG…
	T_skillmani_CoralPinksUT_E105 ------------------------------------------------------------------------------------------------------------------------------------------------------------------------------------------ACGGGAGGATCTCTCCTCA?AGTCGGGTTGCTTGAGAGTGCAGCCCTAAGTGGGTGGTAAACTCCATCTAAGGCTAAATATGACCACGAGACCGATAGCGAACAAGTACCGTGAGGGAAAGTTGAAAAGAACTTTGAAGAGAGAGTTCAATAGTACGTGAAACCGTTCAGGGGTAAACCTGAG…
	T_verpus_HanksvilleUT_E106 -TCCTCAGTAGCGGCGAGCGAACAGGGATAAGCCCAGCACCGAATCCCGCGGCCGAAACCGGACGCCGGGAAATGTGGTGTTAGGGAGGGTCCGTCATCCCGAGATCGTGCGGCGCGTCCAAGTCCATCTTGAACGGGGCCACAGCCCATAGAGGGTGCCAGGCCCGTAGCGACC-GCTGCCGATAACGGGAGGATCTCTCCTCAGAGTCGGGTTGCTTGAGAGTGCAGCCCTAAGTGGGTGGTAAACTCCATCTAAGGCTAAATATGACCACGAGACCGATAGCGAACAAGTACCGTGAGGGAAAGTTGAAAAGAACTTTGAAGAGAGAGTTCAATAGTACGTGAAACCGTTCAGGGGTAAACCTGAGAAG…
	T_verpus_HanksvilleUT_E107 ------------------------------------------------------------------------------------------------------------------------------------------------------------------------------------------------------------------------------------------------------------------------------------------------------------------------------------------------------------------------------------…
	T_verpus_MoabUT_E108 -TCCTCAGTAGCGGCGAGCGAACAGGGATAAGCCCAGCACCGAATCCCGCGGCCGAAACCGGACGCCGGGAAATGTGGTGTTAGGGAGGGTCCGTCATCCCGAGATCGTGCGGCGCGTCCAAGTCCATCTTGAACGGGGCCACAGCCCATAGAGGGTGCCAGGCCCGTAGCGACC-GCTGCCGATAACGGGAGGATCTCTCCTCAGAGTCGGGTTGCTTGAGAGTGCAGCCCTAAGTGGGTGGTAAACTCCATCTAAGGCTAAATATGACCACGAGACCGATAGCGAACAAGTACCGTGAGGGAAAGTTGAAAAGAACTTTGAAGAGAGAGTTCAATAGTACGTGAAACCGTTCAGGGGTAAACCTGAGAAGCCCGAA…
	T_warneri_MoenkopiAZ_E109 ---CTCAGTAGCGGCGAGCGAACAGGGATAAGCCCAGCACCGAATCCCGCGGCCGAAACCGGACGCCGGGAAATGTGGTGTTAGGGAGGGTCCGTCATCCCGAGATCGTGCGGCGCGTCCAAGTCCATCTTGAACGGGGCCACAGCCCATAGAGGGTGCCAGGCCCGTAGCGACC-GCTGCCGATAACGGGAGGATCTCTCCTCAGAGTCGGGTTGCTTGAGAGTGCAGCCCTAAGTGGGTGGTAAACTCCATCTAAGGCTAAATATGACCACGAGACCGATAGCGAACAAGTACCGTGAGGGAAAGTTGAAAAGAACTTTGAAGAGAGAGTTCAATAGTACGTGAAACCGTTCAGGGGTAAACCTGAGAAGC…
	T_warneri_Moenkopi_E110 -TCCTCAGTAGCGGCGAGCGAACAGGGATAAGCCCAGCACCGAATCCCGCGGCCGAAACCGGACGCCGGGAAATGTGGTGTTAGGGAGGGTCCGTCATCCCGAGATCGTGCGGCGCGTCCAAGTCCATCTTGAACGGGGCCACAGCCCATAGAGGGTGCCAGGCCCGTAGCGACC-GCTGCCGATAACGGGAGGATCTCTCCTCAGAGTCGGGTTGCTTGAGAGTGCAGCCCTAAGTGGGTGGTAAACTCCATCTAAGGCTAAATATGACCACGAGACCGATAGCGAACAAGTACCGTGAGGGAAAGTTGAAAAGAACTTTGAAGAGAGAGTTCAATAGTACGTGAAACCGTTCAGGGGTAAACCTGAGAAGCCC…
	T_vandykei_BeaverdamAZ_E111 ---CTCAGTAGCGGCGAGCGAACAGGGATAAGCCCAGCACCGAATCCCGCGGCCGAAACCGGACGCCGGGAAATGTGGTGTTAGGGAGGGTCCGTCATCCCGAGATCGTGCGGCGCGTCCAAGTCCATCTTGAACGGGGCCACAGCCCATAGAGGGTGCCAGGCCCGTAGCGACC?GCTGCCGATAACGGGAGGATCTCTCCTCAGAGTCGGGTTGCTTGAGAGTGCAGCCCTAAGTGGGTGGTAAACTCCATCTAAGGCTAAATATGACCACGAGACCGATAGCGAACAAGTACCGTGAGGGAAAGTTGAAAAGAACTTTGAAGAGAGAGTTCAATAGTACGTGAAACCGTTCAGGGGTAAACCTGAGAA…
	T_warneri_VermillionCliffsAZ_E112 ---CTCAGTAGCGGCGAGCGAACAGGGATAAGCCCAGCACCGAATCCCGCGGCCGAAACCGGACGCCGGGAAATGTGGTGTTAGGGAGGGTCCGTCATCCCGAGATCGTGCGGCGCGTCCAAGTCCATCTTGAACGGGGCCACAGCCCATAGAGGGTGCCAGGCCCGTAGCGACC-GCTGCCGATAACGGGAGGATCTCTCCTCAGAGTCGGGTTGCTTGAGAGTGCAGCCCTAAGTGGGTGGTAAACTCCATCTAAGGCTAAATATGACCACGAGACCGATAGCGAACAAGTACCGTGAGGGAAAGTTGAAAAGAACTTTGAAGAGAGAGTTCAATAGTACGTGAAACCGTTCAGGGGTAAACC…
	T_major_DumontCA_E113 -----CAGTAGCGGCGAGCGAACAGGGATTAGCCCAGCACCGAATCCCGCGGCCGAAACCGGACGCCGGGAAATGTGGTGTTAGGGAGGGTCCGTCATCCCGAGATCGTGCGGCGCGTCCAAGTCCATCTTGAACGGGGCCACAGCCCATAGAGGGTGCCAGGCCCGTAGCGACC-GCTGCCGATAACGGGAGGATCTCTCCTCAGAGTCGGGTTGCTTGAGAGTGCAGCCCTAAGTGGGTGGTAAACTCCATCTAAGGCTAAATATGACCACGAGACCGATAGCGAACAAGTACCGTGAGGGAAAGTTGAAAAGAACTTTGAAGAGAGAGTTCAATAGTACGTGAAACCGTTCAGGGGTAAACCTGAGAAGCCCGA…
	T_major_DumontCA_E114 ---CTCAGTAGCGGCGAGCGAACAGGGATTAGCCCAGCACCGAATCCCGCGGCCGAAACCGGACGCCGGGAAATGTGGTGTTAGGGAGGGTCCGTCATCCCGAGATCGTGCGGCGCGTCCAAGTCCATCTTGAACGGGGCCACAGCCCATAGAGGGTGCCAGGCCCGTAGCGACC-GCTGCCGATAACGGGAGGATCTCTCCTCAGAGTCGGGTTGCTTGAGAGTGCAGCCCTAAGTGGGTGGTAAACTCCATCTAAGGCTAAATATGACCACGAGACCGATAGCGAACAAGTACCGTGAGGGAAAGTTGAAAAGAACTTTGAAGAGAGAGTTCAATAGTACGTGAAACCGTTCAGGGGTAAACCTGAGAAGCCCGA…
	T_kandai_OlanchaCA_E115 ---CTCAGTAGCGGCGAGCGAACAGGGATAAGCCCAGCACCGAATCCCGCGGCCGAAACCGGACGCCGGGAAATGTGGTGTTAGGGAGGGTCCGTCATCCCGAGATCGTGCGGCGCGTCCAAGTCCATCTTGAACGGGGCCACAGCCCATAGAGGGTGCCAGGCCCGTAGCGACC-GCTGCCGATAACGGGAGGATCTCTCCTCAGAGTCGGGTTGCTTGAGAGTGCAGCCCTAAGTGGGTGGTAAACTCCATCTAAGGCTAAATATGACCACGAGACCGATAGCGAACAAGTACCGTGAGGGAAAGTTGAAAAGAACTTTGAAGAGAGAGTTCAATAGTACGTGAAACCGTTCAGGGGTAAACCTGAGAAGCCC…
	T_nevadus_PyramidLakeNV_E118 ----------------------------------------------------------------------------------------------------------------------------------------------------------------------------------------------------------------------------------------------------------------------------------------------------------------------------------------------------------------------------------…
	T_arcanus_CrescentNV_E119 ---CTCAGTAGCGGCGAGCGAACAGGGATAAGCCCAGCACCGAATCCCGCGGCCGAAACCGGACGCCGGGAAATGTGGTGTTAGGGAGGGTCCGTCATCCCGAGATCGTGCGGCGCGTCCAAGTCCATCTTGAACGGGGCCACAGCCCATAGAGGGTGCCAGGCCCGTAGCGACC-GCTGCCGATAACGGGAGGATCTCTCCTCAGAGTCGGGTTGCTTGAGAGTGCAGCCCTAAGTGGGTGGTAAACTCCATCTAAGGCTAAATATGACCACGAGACCGATAGCGAACAAGTACCGTGAGGGAAAGTTGAAAAGAACTTTGAAGAGAGAGTTCAATAGTACGTGAAACCGTTCAGGGGTAAACCTGAGAAGC…
	T_major_ElMirageCA_E121 ---CTCAGTAGCGGCGAGCGAACAGGGATTAGCCCAGCACCGAATCCCGCGGCCGAAACCGGACGCCGGGAAATGTGGTGTTAGGGAGGGTCCGTCATCCCGAGATCGTGCGGCGCGTCCAAGTCCATCTTGAACGGGGCCACAGCCCATAGAGGGTGCCAGGCCCGTAGCGACC-GCTGCCGATAACGGGAGGATCTCTCCTCAGAGTCGGGTTGCTTGAGAGTGCAGCCCTAAGTGGGTGGTAAACTCCATCTAAGGCTAAATATGACCACGAGACCGATAGCGAACAAGTACCGTGAGGGAAAGTTGAAAAGAACTTTGAAGAGAGAGTTCAATAGTACGTGAAACCGTTCAGGGGTAAACCTGAGAAGCCC…
;
END;
begin mrbayes;
	set autoclose=yes nowarn=yes;
	charset Subset1 = 1031-1380 2081-2870\3 1381-2080\3 3236-3707\3 2873-3233\3 2082-2871\3 1382-2078\3 1-1030 2874-3231\3 3234-3705\3 2875-3232\3 3235-3706\3;
	charset Subset2 = 1383-2079\3 2083-2872\3;
	partition PartitionFinder = 2:Subset1, Subset2;
	set partition = PartitionFinder;
	lset applyto=(1) nst=6 rates=invgamma;
	prset applyto=(1) statefreqpr=fixed(equal);
	lset applyto=(2) nst=6 rates=gamma;
	prset applyto=(all) ratepr=variable;
	unlink statefreq=(all) revmat=(all) shape=(all) pinvar=(all) tratio=(all);
	unlink brlens=(all);
	mcmcp ngen= 10000000 relburnin=yes burninfrac=0.25 printfreq=1000 samplefreq=1000 nchains=4 savebrlens=yes;
	mcmc;
	sumt;
end;
