# Supplementary material for: Phylogenetic revision of the psammophilic Trogloderus LeConte (Coleoptera: Tenebrionidae), with biogeographic implications for the Intermountain Region
Source: PeerJ. 2019 Nov 13;7:e8039. doi: 10.7717/peerj.8039 (PMC6858821; doi:10.7717/peerj.8039)
Supplement: Supplemental Information 3 — Alignments and input files are provided for molecular phylogenetic and historical biogeographic analyses presented in this study. [file peerj-07-8039-s003.zip › Trogloderus_Molecular_Data_Analyses/Trogloderus_MrBayes-consensusTree.tre]

#NEXUS
[ID: 7688726879]
begin taxa;
	dimensions ntax=42;
	taxlabels
		E_Blapylis_tenebrosa_E47
		E_Discogenia_scabricula_E67
		E_Eleodes_acuticaudua_E34
		Embaphion_muricatum_E51
		Lariversius_sp_TB15302
		E_Metablapylis_nigrina_E38
		Neobaphion_planipenne_E43
		E_Steneleodes_gigantea_E20
		T_tuberculatus_CaliforniaCityCA_E177
		T_costatus_WinnemuccaNV_E176
		T_verpus_SanJuanNM_E91
		T_kandai_Olancha_E81
		T_vandykei_RiceCA_E178
		T_vandykei_CroneseCA_E179
		T_major_CroneseCA_E180
		T_major_AlamoNV_E181
		T_nevadus_SandMtnNV_E182
		T_nevadus_WinnemuccaNV_E183
		T_verpus_DubinkyWellUT_E184
		T_arcanus_TeelsMarshNV_E185
		T_nevadus_FallonNV_E186
		T_vandykei_BouseAZ_E187
		T_verpus_RockSpringsWY_E188
		T_verpus_KillpeckerWY_E189
		T_vandykei_KadizCA_E190
		T_major_KelsoCA_E191
		T_skillmani_ToquervilleUT_E192
		T_skillmani_CoralPinksUT_E104
		T_skillmani_CoralPinksUT_E105
		T_verpus_HanksvilleUT_E106
		T_verpus_HanksvilleUT_E107
		T_verpus_MoabUT_E108
		T_warneri_MoenkopiAZ_E109
		T_warneri_Moenkopi_E110
		T_vandykei_BeaverdamAZ_E111
		T_warneri_VermillionCliffsAZ_E112
		T_major_DumontCA_E113
		T_major_DumontCA_E114
		T_kandai_OlanchaCA_E115
		T_nevadus_PyramidLakeNV_E118
		T_arcanus_CrescentNV_E119
		T_major_ElMirageCA_E121
		;
end;
begin trees;
	translate
		1	E_Blapylis_tenebrosa_E47,
		2	E_Discogenia_scabricula_E67,
		3	E_Eleodes_acuticaudua_E34,
		4	Embaphion_muricatum_E51,
		5	Lariversius_sp_TB15302,
		6	E_Metablapylis_nigrina_E38,
		7	Neobaphion_planipenne_E43,
		8	E_Steneleodes_gigantea_E20,
		9	T_tuberculatus_CaliforniaCityCA_E177,
		10	T_costatus_WinnemuccaNV_E176,
		11	T_verpus_SanJuanNM_E91,
		12	T_kandai_Olancha_E81,
		13	T_vandykei_RiceCA_E178,
		14	T_vandykei_CroneseCA_E179,
		15	T_major_CroneseCA_E180,
		16	T_major_AlamoNV_E181,
		17	T_nevadus_SandMtnNV_E182,
		18	T_nevadus_WinnemuccaNV_E183,
		19	T_verpus_DubinkyWellUT_E184,
		20	T_arcanus_TeelsMarshNV_E185,
		21	T_nevadus_FallonNV_E186,
		22	T_vandykei_BouseAZ_E187,
		23	T_verpus_RockSpringsWY_E188,
		24	T_verpus_KillpeckerWY_E189,
		25	T_vandykei_KadizCA_E190,
		26	T_major_KelsoCA_E191,
		27	T_skillmani_ToquervilleUT_E192,
		28	T_skillmani_CoralPinksUT_E104,
		29	T_skillmani_CoralPinksUT_E105,
		30	T_verpus_HanksvilleUT_E106,
		31	T_verpus_HanksvilleUT_E107,
		32	T_verpus_MoabUT_E108,
		33	T_warneri_MoenkopiAZ_E109,
		34	T_warneri_Moenkopi_E110,
		35	T_vandykei_BeaverdamAZ_E111,
		36	T_warneri_VermillionCliffsAZ_E112,
		37	T_major_DumontCA_E113,
		38	T_major_DumontCA_E114,
		39	T_kandai_OlanchaCA_E115,
		40	T_nevadus_PyramidLakeNV_E118,
		41	T_arcanus_CrescentNV_E119,
		42	T_major_ElMirageCA_E121
		;
   tree con_50_majrule = [&U] (1[&prob=1.00000000e+00,prob_stddev=0.00000000e+00,prob_range={1.00000000e+00,1.00000000e+00},prob(percent)="100",prob+-sd="100+-0"]:3.029782e-02[&length_mean=5.54707646e-02,length_median=3.02978200e-02,length_95%HPD={9.96300100e-03,2.00281300e-01}],5[&prob=1.00000000e+00,prob_stddev=0.00000000e+00,prob_range={1.00000000e+00,1.00000000e+00},prob(percent)="100",prob+-sd="100+-0"]:3.648495e-02[&length_mean=6.67949759e-02,length_median=3.64849500e-02,length_95%HPD={1.06160700e-02,2.38628900e-01}],((2[&prob=1.00000000e+00,prob_stddev=0.00000000e+00,prob_range={1.00000000e+00,1.00000000e+00},prob(percent)="100",prob+-sd="100+-0"]:3.206894e-02[&length_mean=5.91825315e-02,length_median=3.20689400e-02,length_95%HPD={1.10028300e-02,2.12198100e-01}],(((3[&prob=1.00000000e+00,prob_stddev=0.00000000e+00,prob_range={1.00000000e+00,1.00000000e+00},prob(percent)="100",prob+-sd="100+-0"]:5.009553e-02[&length_mean=9.22122020e-02,length_median=5.00955300e-02,length_95%HPD={1.84084400e-02,3.32758900e-01}],8[&prob=1.00000000e+00,prob_stddev=0.00000000e+00,prob_range={1.00000000e+00,1.00000000e+00},prob(percent)="100",prob+-sd="100+-0"]:3.048289e-02[&length_mean=5.60876656e-02,length_median=3.04828900e-02,length_95%HPD={9.30064100e-03,2.03743100e-01}])[&prob=5.41327823e-01,prob_stddev=3.67646507e-03,prob_range={5.38728170e-01,5.43927476e-01},prob(percent)="54",prob+-sd="54+-0"]:5.981144e-03[&length_mean=1.10554161e-02,length_median=5.98114400e-03,length_95%HPD={1.59885900e-05,3.85530000e-02}],6[&prob=1.00000000e+00,prob_stddev=0.00000000e+00,prob_range={1.00000000e+00,1.00000000e+00},prob(percent)="100",prob+-sd="100+-0"]:2.804909e-02[&length_mean=5.15721044e-02,length_median=2.80490900e-02,length_95%HPD={9.22816000e-03,1.86775600e-01}])[&prob=9.84602053e-01,prob_stddev=1.60256170e-03,prob_range={9.83468871e-01,9.85735235e-01},prob(percent)="98",prob+-sd="98+-0"]:6.970684e-03[&length_mean=1.26554234e-02,length_median=6.97068400e-03,length_95%HPD={6.86082200e-04,4.47506000e-02}],(4[&prob=1.00000000e+00,prob_stddev=0.00000000e+00,prob_range={1.00000000e+00,1.00000000e+00},prob(percent)="100",prob+-sd="100+-0"]:2.947482e-02[&length_mean=5.39729331e-02,length_median=2.94748200e-02,length_95%HPD={8.80082700e-03,1.92388800e-01}],7[&prob=1.00000000e+00,prob_stddev=0.00000000e+00,prob_range={1.00000000e+00,1.00000000e+00},prob(percent)="100",prob+-sd="100+-0"]:8.662046e-03[&length_mean=1.57375053e-02,length_median=8.66204600e-03,length_95%HPD={6.67726900e-04,5.58223000e-02}])[&prob=1.00000000e+00,prob_stddev=0.00000000e+00,prob_range={1.00000000e+00,1.00000000e+00},prob(percent)="100",prob+-sd="100+-0"]:1.949962e-02[&length_mean=3.52300300e-02,length_median=1.94996200e-02,length_95%HPD={5.73284200e-03,1.26447100e-01}])[&prob=9.73536862e-01,prob_stddev=3.29939173e-03,prob_range={9.71203839e-01,9.75869884e-01},prob(percent)="97",prob+-sd="97+-0"]:5.375137e-03[&length_mean=9.91390462e-03,length_median=5.37513700e-03,length_95%HPD={1.23516300e-04,3.47872400e-02}])[&prob=9.98800160e-01,prob_stddev=3.77073340e-04,prob_range={9.98533529e-01,9.99066791e-01},prob(percent)="100",prob+-sd="100+-0"]:8.577454e-03[&length_mean=1.58118831e-02,length_median=8.57745400e-03,length_95%HPD={6.81374800e-04,5.54824000e-02}],((((9[&prob=1.00000000e+00,prob_stddev=0.00000000e+00,prob_range={1.00000000e+00,1.00000000e+00},prob(percent)="100",prob+-sd="100+-0"]:9.303396e-03[&length_mean=1.69650403e-02,length_median=9.30339600e-03,length_95%HPD={4.98071300e-04,6.04462500e-02}],(27[&prob=1.00000000e+00,prob_stddev=0.00000000e+00,prob_range={1.00000000e+00,1.00000000e+00},prob(percent)="100",prob+-sd="100+-0"]:7.187068e-04[&length_mean=1.63153900e-03,length_median=7.18706800e-04,length_95%HPD={3.05817800e-08,5.89246700e-03}],(28[&prob=1.00000000e+00,prob_stddev=0.00000000e+00,prob_range={1.00000000e+00,1.00000000e+00},prob(percent)="100",prob+-sd="100+-0"]:1.419716e-03[&length_mean=3.35509397e-03,length_median=1.41971600e-03,length_95%HPD={1.79189800e-07,1.23113000e-02}],29[&prob=1.00000000e+00,prob_stddev=0.00000000e+00,prob_range={1.00000000e+00,1.00000000e+00},prob(percent)="100",prob+-sd="100+-0"]:1.936231e-03[&length_mean=3.83062712e-03,length_median=1.93623100e-03,length_95%HPD={2.91317000e-07,1.38250800e-02}])[&prob=7.36101853e-01,prob_stddev=5.37329510e-03,prob_range={7.32302360e-01,7.39901346e-01},prob(percent)="74",prob+-sd="74+-1"]:1.562564e-03[&length_mean=3.33396225e-03,length_median=1.56256400e-03,length_95%HPD={2.89298900e-07,1.20753200e-02}])[&prob=9.99533396e-01,prob_stddev=2.82805005e-04,prob_range={9.99333422e-01,9.99733369e-01},prob(percent)="100",prob+-sd="100+-0"]:2.519454e-03[&length_mean=4.92881955e-03,length_median=2.51945400e-03,length_95%HPD={1.16514800e-06,1.74550600e-02}])[&prob=9.82469004e-01,prob_stddev=2.16817171e-03,prob_range={9.80935875e-01,9.84002133e-01},prob(percent)="98",prob+-sd="98+-0"]:3.060930e-03[&length_mean=5.83478012e-03,length_median=3.06093000e-03,length_95%HPD={9.77513900e-07,2.07507900e-02}],((33[&prob=1.00000000e+00,prob_stddev=0.00000000e+00,prob_range={1.00000000e+00,1.00000000e+00},prob(percent)="100",prob+-sd="100+-0"]:2.647663e-03[&length_mean=4.93604543e-03,length_median=2.64766300e-03,length_95%HPD={1.00668500e-04,1.70363700e-02}],34[&prob=1.00000000e+00,prob_stddev=0.00000000e+00,prob_range={1.00000000e+00,1.00000000e+00},prob(percent)="100",prob+-sd="100+-0"]:1.053129e-03[&length_mean=2.29198685e-03,length_median=1.05312900e-03,length_95%HPD={3.28548300e-07,8.21427300e-03}])[&prob=1.00000000e+00,prob_stddev=0.00000000e+00,prob_range={1.00000000e+00,1.00000000e+00},prob(percent)="100",prob+-sd="100+-0"]:2.105283e-03[&length_mean=4.04118890e-03,length_median=2.10528300e-03,length_95%HPD={3.27551800e-05,1.43121400e-02}],36[&prob=1.00000000e+00,prob_stddev=0.00000000e+00,prob_range={1.00000000e+00,1.00000000e+00},prob(percent)="100",prob+-sd="100+-0"]:4.212850e-03[&length_mean=7.77295635e-03,length_median=4.21285000e-03,length_95%HPD={3.25747600e-04,2.76238500e-02}])[&prob=1.00000000e+00,prob_stddev=0.00000000e+00,prob_range={1.00000000e+00,1.00000000e+00},prob(percent)="100",prob+-sd="100+-0"]:6.069384e-03[&length_mean=1.11886969e-02,length_median=6.06938400e-03,length_95%HPD={7.46072300e-04,3.99759800e-02}])[&prob=9.99933342e-01,prob_stddev=9.42683350e-05,prob_range={9.99866684e-01,1.00000000e+00},prob(percent)="100",prob+-sd="100+-0"]:1.984459e-03[&length_mean=3.92251016e-03,length_median=1.98445900e-03,length_95%HPD={1.43640100e-07,1.41065800e-02}],(((11[&prob=1.00000000e+00,prob_stddev=0.00000000e+00,prob_range={1.00000000e+00,1.00000000e+00},prob(percent)="100",prob+-sd="100+-0"]:4.923225e-03[&length_mean=9.22663778e-03,length_median=4.92322500e-03,length_95%HPD={7.72201300e-05,3.23560600e-02}],19[&prob=1.00000000e+00,prob_stddev=0.00000000e+00,prob_range={1.00000000e+00,1.00000000e+00},prob(percent)="100",prob+-sd="100+-0"]:1.016194e-02[&length_mean=1.84075909e-02,length_median=1.01619400e-02,length_95%HPD={1.22814300e-03,6.38722900e-02}])[&prob=8.94614051e-01,prob_stddev=2.35670838e-03,prob_range={8.92947607e-01,8.96280496e-01},prob(percent)="89",prob+-sd="89+-0"]:3.010672e-03[&length_mean=5.95532873e-03,length_median=3.01067200e-03,length_95%HPD={6.54482000e-08,2.09603500e-02}],((30[&prob=1.00000000e+00,prob_stddev=0.00000000e+00,prob_range={1.00000000e+00,1.00000000e+00},prob(percent)="100",prob+-sd="100+-0"]:6.008236e-04[&length_mean=1.37494240e-03,length_median=6.00823600e-04,length_95%HPD={1.35382700e-07,5.06648500e-03}],31[&prob=1.00000000e+00,prob_stddev=0.00000000e+00,prob_range={1.00000000e+00,1.00000000e+00},prob(percent)="100",prob+-sd="100+-0"]:9.818057e-04[&length_mean=2.32971042e-03,length_median=9.81805700e-04,length_95%HPD={1.88696800e-08,8.59344900e-03}])[&prob=9.99866684e-01,prob_stddev=1.88536670e-04,prob_range={9.99733369e-01,1.00000000e+00},prob(percent)="100",prob+-sd="100+-0"]:2.797442e-03[&length_mean=5.24724261e-03,length_median=2.79744200e-03,length_95%HPD={8.98767200e-05,1.83127200e-02}],32[&prob=1.00000000e+00,prob_stddev=0.00000000e+00,prob_range={1.00000000e+00,1.00000000e+00},prob(percent)="100",prob+-sd="100+-0"]:1.641987e-03[&length_mean=3.21390727e-03,length_median=1.64198700e-03,length_95%HPD={7.30775500e-06,1.12701200e-02}])[&prob=9.99933342e-01,prob_stddev=9.42683350e-05,prob_range={9.99866684e-01,1.00000000e+00},prob(percent)="100",prob+-sd="100+-0"]:1.189962e-03[&length_mean=2.44504307e-03,length_median=1.18996200e-03,length_95%HPD={3.80009600e-08,8.68373400e-03}])[&prob=8.61018531e-01,prob_stddev=6.69305179e-03,prob_range={8.56285829e-01,8.65751233e-01},prob(percent)="86",prob+-sd="86+-1"]:1.646468e-03[&length_mean=3.24900582e-03,length_median=1.64646800e-03,length_95%HPD={7.65512200e-08,1.14351200e-02}],(23[&prob=1.00000000e+00,prob_stddev=0.00000000e+00,prob_range={1.00000000e+00,1.00000000e+00},prob(percent)="100",prob+-sd="100+-0"]:1.084691e-03[&length_mean=2.57875063e-03,length_median=1.08469100e-03,length_95%HPD={1.00259100e-07,9.30047700e-03}],24[&prob=1.00000000e+00,prob_stddev=0.00000000e+00,prob_range={1.00000000e+00,1.00000000e+00},prob(percent)="100",prob+-sd="100+-0"]:6.079396e-04[&length_mean=1.42379275e-03,length_median=6.07939600e-04,length_95%HPD={1.38023200e-07,5.19456900e-03}])[&prob=1.00000000e+00,prob_stddev=0.00000000e+00,prob_range={1.00000000e+00,1.00000000e+00},prob(percent)="100",prob+-sd="100+-0"]:3.087734e-03[&length_mean=5.82205243e-03,length_median=3.08773400e-03,length_95%HPD={9.75663900e-05,2.03446700e-02}])[&prob=1.00000000e+00,prob_stddev=0.00000000e+00,prob_range={1.00000000e+00,1.00000000e+00},prob(percent)="100",prob+-sd="100+-0"]:9.303481e-03[&length_mean=1.69419945e-02,length_median=9.30348100e-03,length_95%HPD={1.98483600e-03,6.00194000e-02}])[&prob=1.00000000e+00,prob_stddev=0.00000000e+00,prob_range={1.00000000e+00,1.00000000e+00},prob(percent)="100",prob+-sd="100+-0"]:1.667044e-02[&length_mean=3.03708930e-02,length_median=1.66704400e-02,length_95%HPD={4.37985200e-03,1.07743000e-01}],(((((10[&prob=1.00000000e+00,prob_stddev=0.00000000e+00,prob_range={1.00000000e+00,1.00000000e+00},prob(percent)="100",prob+-sd="100+-0"]:1.133099e-02[&length_mean=2.07918950e-02,length_median=1.13309900e-02,length_95%HPD={1.41136900e-03,7.37655600e-02}],(((15[&prob=1.00000000e+00,prob_stddev=0.00000000e+00,prob_range={1.00000000e+00,1.00000000e+00},prob(percent)="100",prob+-sd="100+-0"]:7.302428e-04[&length_mean=1.72008568e-03,length_median=7.30242800e-04,length_95%HPD={4.52406800e-08,6.29567000e-03}],26[&prob=1.00000000e+00,prob_stddev=0.00000000e+00,prob_range={1.00000000e+00,1.00000000e+00},prob(percent)="100",prob+-sd="100+-0"]:8.606796e-04[&length_mean=1.97390268e-03,length_median=8.60679600e-04,length_95%HPD={1.24233200e-07,7.14378900e-03}])[&prob=1.00000000e+00,prob_stddev=0.00000000e+00,prob_range={1.00000000e+00,1.00000000e+00},prob(percent)="100",prob+-sd="100+-0"]:1.935803e-03[&length_mean=3.85626155e-03,length_median=1.93580300e-03,length_95%HPD={9.24365900e-08,1.37266200e-02}],(37[&prob=1.00000000e+00,prob_stddev=0.00000000e+00,prob_range={1.00000000e+00,1.00000000e+00},prob(percent)="100",prob+-sd="100+-0"]:8.379960e-04[&length_mean=1.97674932e-03,length_median=8.37996000e-04,length_95%HPD={8.35612200e-08,7.42303300e-03}],38[&prob=1.00000000e+00,prob_stddev=0.00000000e+00,prob_range={1.00000000e+00,1.00000000e+00},prob(percent)="100",prob+-sd="100+-0"]:1.663282e-03[&length_mean=3.33650931e-03,length_median=1.66328200e-03,length_95%HPD={1.25084200e-05,1.17859800e-02}])[&prob=1.00000000e+00,prob_stddev=0.00000000e+00,prob_range={1.00000000e+00,1.00000000e+00},prob(percent)="100",prob+-sd="100+-0"]:4.604912e-03[&length_mean=8.55773461e-03,length_median=4.60491200e-03,length_95%HPD={3.71773800e-04,2.93923300e-02}])[&prob=9.99733369e-01,prob_stddev=3.77073340e-04,prob_range={9.99466738e-01,1.00000000e+00},prob(percent)="100",prob+-sd="100+-0"]:5.172059e-03[&length_mean=9.55699359e-03,length_median=5.17205900e-03,length_95%HPD={1.61951200e-04,3.39586400e-02}],(16[&prob=1.00000000e+00,prob_stddev=0.00000000e+00,prob_range={1.00000000e+00,1.00000000e+00},prob(percent)="100",prob+-sd="100+-0"]:6.003930e-03[&length_mean=1.11435071e-02,length_median=6.00393000e-03,length_95%HPD={5.62691600e-04,4.10240400e-02}],42[&prob=1.00000000e+00,prob_stddev=0.00000000e+00,prob_range={1.00000000e+00,1.00000000e+00},prob(percent)="100",prob+-sd="100+-0"]:1.226507e-03[&length_mean=2.69437734e-03,length_median=1.22650700e-03,length_95%HPD={2.43280200e-07,1.00940000e-02}])[&prob=7.81562458e-01,prob_stddev=1.04637852e-02,prob_range={7.74163445e-01,7.88961472e-01},prob(percent)="78",prob+-sd="78+-1"]:1.519530e-03[&length_mean=3.16750838e-03,length_median=1.51953000e-03,length_95%HPD={5.96778400e-08,1.17683500e-02}])[&prob=1.00000000e+00,prob_stddev=0.00000000e+00,prob_range={1.00000000e+00,1.00000000e+00},prob(percent)="100",prob+-sd="100+-0"]:1.744619e-02[&length_mean=3.16770805e-02,length_median=1.74461900e-02,length_95%HPD={3.98726100e-03,1.13132800e-01}])[&prob=1.00000000e+00,prob_stddev=0.00000000e+00,prob_range={1.00000000e+00,1.00000000e+00},prob(percent)="100",prob+-sd="100+-0"]:7.904300e-03[&length_mean=1.46205951e-02,length_median=7.90430000e-03,length_95%HPD={1.58763400e-04,5.11647600e-02}],(12[&prob=1.00000000e+00,prob_stddev=0.00000000e+00,prob_range={1.00000000e+00,1.00000000e+00},prob(percent)="100",prob+-sd="100+-0"]:2.483994e-03[&length_mean=4.77493494e-03,length_median=2.48399400e-03,length_95%HPD={8.13935100e-08,1.68026000e-02}],39[&prob=1.00000000e+00,prob_stddev=0.00000000e+00,prob_range={1.00000000e+00,1.00000000e+00},prob(percent)="100",prob+-sd="100+-0"]:1.000797e-03[&length_mean=2.18439641e-03,length_median=1.00079700e-03,length_95%HPD={1.59799900e-07,8.19009400e-03}])[&prob=1.00000000e+00,prob_stddev=0.00000000e+00,prob_range={1.00000000e+00,1.00000000e+00},prob(percent)="100",prob+-sd="100+-0"]:2.894249e-02[&length_mean=5.31570964e-02,length_median=2.89424900e-02,length_95%HPD={9.51470600e-03,1.86650700e-01}])[&prob=9.99733369e-01,prob_stddev=0.00000000e+00,prob_range={9.99733369e-01,9.99733369e-01},prob(percent)="100",prob+-sd="100+-0"]:7.608897e-03[&length_mean=1.38902859e-02,length_median=7.60889700e-03,length_95%HPD={8.70583400e-04,5.11802200e-02}],(17[&prob=1.00000000e+00,prob_stddev=0.00000000e+00,prob_range={1.00000000e+00,1.00000000e+00},prob(percent)="100",prob+-sd="100+-0"]:1.976263e-02[&length_mean=3.60524137e-02,length_median=1.97626300e-02,length_95%HPD={5.20086300e-03,1.29119600e-01}],((18[&prob=1.00000000e+00,prob_stddev=0.00000000e+00,prob_range={1.00000000e+00,1.00000000e+00},prob(percent)="100",prob+-sd="100+-0"]:5.975099e-04[&length_mean=1.38440946e-03,length_median=5.97509900e-04,length_95%HPD={5.40152300e-08,5.14963000e-03}],21[&prob=1.00000000e+00,prob_stddev=0.00000000e+00,prob_range={1.00000000e+00,1.00000000e+00},prob(percent)="100",prob+-sd="100+-0"]:8.628561e-04[&length_mean=1.97906279e-03,length_median=8.62856100e-04,length_95%HPD={3.21489800e-08,7.35030500e-03}])[&prob=9.98733502e-01,prob_stddev=9.42683350e-05,prob_range={9.98666844e-01,9.98800160e-01},prob(percent)="100",prob+-sd="100+-0"]:2.037548e-03[&length_mean=3.87755395e-03,length_median=2.03754800e-03,length_95%HPD={3.84448600e-06,1.33829700e-02}],40[&prob=1.00000000e+00,prob_stddev=0.00000000e+00,prob_range={1.00000000e+00,1.00000000e+00},prob(percent)="100",prob+-sd="100+-0"]:5.401565e-03[&length_mean=1.01122611e-02,length_median=5.40156500e-03,length_95%HPD={2.58211400e-04,3.55635400e-02}])[&prob=1.00000000e+00,prob_stddev=0.00000000e+00,prob_range={1.00000000e+00,1.00000000e+00},prob(percent)="100",prob+-sd="100+-0"]:1.323103e-02[&length_mean=2.40784490e-02,length_median=1.32310300e-02,length_95%HPD={2.01102800e-03,8.57584500e-02}])[&prob=1.00000000e+00,prob_stddev=0.00000000e+00,prob_range={1.00000000e+00,1.00000000e+00},prob(percent)="100",prob+-sd="100+-0"]:1.044788e-02[&length_mean=1.90551128e-02,length_median=1.04478800e-02,length_95%HPD={1.31259700e-03,6.76947800e-02}])[&prob=8.33155579e-01,prob_stddev=4.24207508e-03,prob_range={8.30155979e-01,8.36155179e-01},prob(percent)="83",prob+-sd="83+-0"]:4.111412e-03[&length_mean=7.50470894e-03,length_median=4.11141200e-03,length_95%HPD={4.20383100e-06,2.66269600e-02}],((((13[&prob=1.00000000e+00,prob_stddev=0.00000000e+00,prob_range={1.00000000e+00,1.00000000e+00},prob(percent)="100",prob+-sd="100+-0"]:1.890336e-03[&length_mean=3.74315639e-03,length_median=1.89033600e-03,length_95%HPD={5.42876200e-06,1.34300400e-02}],25[&prob=1.00000000e+00,prob_stddev=0.00000000e+00,prob_range={1.00000000e+00,1.00000000e+00},prob(percent)="100",prob+-sd="100+-0"]:7.168269e-04[&length_mean=1.71222264e-03,length_median=7.16826900e-04,length_95%HPD={1.74879700e-07,6.32970700e-03}])[&prob=5.92787628e-01,prob_stddev=1.10293952e-02,prob_range={5.84988668e-01,6.00586588e-01},prob(percent)="59",prob+-sd="59+-1"]:6.693986e-04[&length_mean=1.55708830e-03,length_median=6.69398600e-04,length_95%HPD={8.69093800e-08,5.95354700e-03}],14[&prob=1.00000000e+00,prob_stddev=0.00000000e+00,prob_range={1.00000000e+00,1.00000000e+00},prob(percent)="100",prob+-sd="100+-0"]:5.196610e-03[&length_mean=9.64411204e-03,length_median=5.19661000e-03,length_95%HPD={2.48611100e-05,3.39742400e-02}])[&prob=1.00000000e+00,prob_stddev=0.00000000e+00,prob_range={1.00000000e+00,1.00000000e+00},prob(percent)="100",prob+-sd="100+-0"]:8.120382e-03[&length_mean=1.49551216e-02,length_median=8.12038200e-03,length_95%HPD={1.11873700e-03,5.25656400e-02}],22[&prob=1.00000000e+00,prob_stddev=0.00000000e+00,prob_range={1.00000000e+00,1.00000000e+00},prob(percent)="100",prob+-sd="100+-0"]:4.147537e-03[&length_mean=7.61788992e-03,length_median=4.14753700e-03,length_95%HPD={2.24986900e-04,2.69984800e-02}])[&prob=9.63471537e-01,prob_stddev=1.50829336e-03,prob_range={9.62405013e-01,9.64538062e-01},prob(percent)="96",prob+-sd="96+-0"]:2.134302e-03[&length_mean=4.26242245e-03,length_median=2.13430200e-03,length_95%HPD={9.33142300e-08,1.52577800e-02}],35[&prob=1.00000000e+00,prob_stddev=0.00000000e+00,prob_range={1.00000000e+00,1.00000000e+00},prob(percent)="100",prob+-sd="100+-0"]:2.829258e-03[&length_mean=5.37251469e-03,length_median=2.82925800e-03,length_95%HPD={7.53572000e-06,1.89398900e-02}])[&prob=1.00000000e+00,prob_stddev=0.00000000e+00,prob_range={1.00000000e+00,1.00000000e+00},prob(percent)="100",prob+-sd="100+-0"]:2.279759e-02[&length_mean=4.18058840e-02,length_median=2.27975900e-02,length_95%HPD={7.12522700e-03,1.49873000e-01}])[&prob=9.33875483e-01,prob_stddev=3.95927007e-03,prob_range={9.31075857e-01,9.36675110e-01},prob(percent)="93",prob+-sd="93+-0"]:3.604107e-03[&length_mean=6.81851166e-03,length_median=3.60410700e-03,length_95%HPD={8.48256500e-05,2.45125400e-02}],(20[&prob=1.00000000e+00,prob_stddev=0.00000000e+00,prob_range={1.00000000e+00,1.00000000e+00},prob(percent)="100",prob+-sd="100+-0"]:1.663638e-02[&length_mean=3.04273568e-02,length_median=1.66363800e-02,length_95%HPD={3.28198200e-03,1.10017000e-01}],41[&prob=1.00000000e+00,prob_stddev=0.00000000e+00,prob_range={1.00000000e+00,1.00000000e+00},prob(percent)="100",prob+-sd="100+-0"]:4.133668e-03[&length_mean=7.59698030e-03,length_median=4.13366800e-03,length_95%HPD={2.43872800e-05,2.70158600e-02}])[&prob=1.00000000e+00,prob_stddev=0.00000000e+00,prob_range={1.00000000e+00,1.00000000e+00},prob(percent)="100",prob+-sd="100+-0"]:7.878969e-03[&length_mean=1.45545191e-02,length_median=7.87896900e-03,length_95%HPD={1.07173500e-03,5.20596700e-02}])[&prob=1.00000000e+00,prob_stddev=0.00000000e+00,prob_range={1.00000000e+00,1.00000000e+00},prob(percent)="100",prob+-sd="100+-0"]:1.167184e-02[&length_mean=2.13417208e-02,length_median=1.16718400e-02,length_95%HPD={2.50102900e-03,7.63093700e-02}])[&prob=1.00000000e+00,prob_stddev=0.00000000e+00,prob_range={1.00000000e+00,1.00000000e+00},prob(percent)="100",prob+-sd="100+-0"]:1.343884e-02[&length_mean=2.45945603e-02,length_median=1.34388400e-02,length_95%HPD={2.64643500e-03,8.77875800e-02}])[&prob=9.99866684e-01,prob_stddev=1.88536670e-04,prob_range={9.99733369e-01,1.00000000e+00},prob(percent)="100",prob+-sd="100+-0"]:1.220404e-02[&length_mean=2.19982662e-02,length_median=1.22040400e-02,length_95%HPD={9.48931700e-04,7.92296400e-02}]);
end;
