# Supplementary material for: Phylogenetic revision of the psammophilic Trogloderus LeConte (Coleoptera: Tenebrionidae), with biogeographic implications for the Intermountain Region
Source: PeerJ. 2019 Nov 13;7:e8039. doi: 10.7717/peerj.8039 (PMC6858821; doi:10.7717/peerj.8039)
Supplement: Supplemental Information 3 — Alignments and input files are provided for molecular phylogenetic and historical biogeographic analyses presented in this study. [file peerj-07-8039-s003.zip › Trogloderus_Molecular_Data_Analyses/BioGeoBears/Trog_Biogeography_pruned.data]

18	6 (GB MO LT CP OV WD)
E_Blapylis_tenebrosa_E47	000001
E_Discogenia_scabricula_E67	000001
E_Eleodes_acuticaudua_E34	000001
Embaphion_muricatum_E51	000001
Lariversius_sp_TB15302	100000
E_Metablapylis_nigrina_E38	000001
Neobaphion_planipenne_E43	000001
E_Steneleodes_gigantea_E20	000001
T_tuberculatus_CaliforniaCityCA_E177	010000
T_costatus_WinnemuccaNV_E176	100000
T_kandai_Olancha_E81	000010
T_vandykei_RiceCA_E178	010000
T_verpus_DubinkyWellUT_E184	000100
T_major_KelsoCA_E191	010000
T_skillmani_CoralPinksUT_E104	000100
T_warneri_MoenkopiAZ_E109	000100
T_nevadus_PyramidLakeNV_E118	100000
T_arcanus_CrescentNV_E119	001000
