# Supplementary material for: Phylogenetic revision of the psammophilic Trogloderus LeConte (Coleoptera: Tenebrionidae), with biogeographic implications for the Intermountain Region
Source: PeerJ. 2019 Nov 13;7:e8039. doi: 10.7717/peerj.8039 (PMC6858821; doi:10.7717/peerj.8039)
Supplement: Supplemental Information 3 — Alignments and input files are provided for molecular phylogenetic and historical biogeographic analyses presented in this study. [file peerj-07-8039-s003.zip › Trogloderus_Molecular_Data_Analyses/BioGeoBears/Trog_reltime_pruned.newick]

((E_Metablapylis_nigrina_E38:0.001,(E_Eleodes_acuticaudua_E34:0.001,E_Steneleodes_gigantea_E20:0.001):0.002):7.972911254,((Embaphion_muricatum_E51:4.320841174,Neobaphion_planipenne_E43:4.320841174):3.65407008,(E_Discogenia_scabricula_E67:7.439727125,((E_Blapylis_tenebrosa_E47:5.416286187,Lariversius_sp_TB15302:5.416286187):1.118307177,(((T_warneri_MoenkopiAZ_E109:1.594814169,(T_tuberculatus_CaliforniaCityCA_E177:1.033065469,T_skillmani_CoralPinksUT_E104:1.033065469):0.5617487001):0.9451054103,T_verpus_DubinkyWellUT_E184:2.539919579):2.655945151,(T_arcanus_CrescentNV_E119:3.276217765,(T_vandykei_RiceCA_E178:3.11242195,(T_nevadus_PyramidLakeNV_E118:2.971341915,(T_kandai_Olancha_E81:2.5,(T_costatus_WinnemuccaNV_E176:1.428281692,T_major_KelsoCA_E191:1.428281692):1.071718308):0.471341915):0.1410800349):0.1637958151):1.919646966):1.338728634):0.9051337604):0.5351841296):0.001);
