# Supplementary material for: Phylogenetic revision of the psammophilic Trogloderus LeConte (Coleoptera: Tenebrionidae), with biogeographic implications for the Intermountain Region
Source: PeerJ. 2019 Nov 13;7:e8039. doi: 10.7717/peerj.8039 (PMC6858821; doi:10.7717/peerj.8039)
Supplement: Supplemental Information 3 — Alignments and input files are provided for molecular phylogenetic and historical biogeographic analyses presented in this study. [file peerj-07-8039-s003.zip › Trogloderus_Molecular_Data_Analyses/BioGeoBears/biogeobears_Trog-RelTime.R]

#Trogloderus - M. Andrew Johnston, September 2018
#BioGeoBears R Commands:
#Modified from http://phylo.wikidot.com/biogeobears#toc3 example script
#Further updated from http://phylo.wikidot.com/biogeobears#script following manuscript reviews

#IF BIOGEOBEARS IS NOT ALREADY INSTALLED, UNCOMMENT FOLLOWING LINES:
#
# # Install BioGeoBEARS from CRAN 0-cloud:
# install.packages("BioGeoBEARS", dependencies=TRUE, repos="http://cran.rstudio.com")

#This next part is the initialization of dependencies, source fixes, and biogeobears, straight from the example script

library(ape)
library(rexpokit)
library(cladoRcpp)
library(BioGeoBEARS)


############## IMPORTANT ############
#####################################
##### Set this to the correct working directory #####
#####################################


setwd("/Users/andrew/Research/Eleodes_Molecular_Sequencing/Trogloderus/post_review_analyses/BioGeoBears")

#Set these to the correct file names !!!!!!!
trfn = "Trog_reltime_pruned.newick"
geogfn = "Trog_Biogeography_pruned.data"
 
#Test the tree file - don't need this if the tree is known to work
tr = read.tree(trfn)
tr
#plot(tr)
#title("Eleodes from Arizona Plant Communities")
#axisPhylo() # plots timescale

#Test the Geography file
tipranges = getranges_from_LagrangePHYLIP(lgdata_fn=geogfn)
tipranges
max_range_size = 2

#numstates_from_numareas(numareas=6, maxareas=4, include_null_range=TRUE)


#############################
#Run DEC
#############################

# Intitialize a default model (DEC model)
BioGeoBEARS_run_object = define_BioGeoBEARS_run()


# Give BioGeoBEARS the location of the phylogeny Newick file
BioGeoBEARS_run_object$trfn = trfn

# Give BioGeoBEARS the location of the geography text file
BioGeoBEARS_run_object$geogfn = geogfn

# Input the maximum range size
BioGeoBEARS_run_object$max_range_size = max_range_size

BioGeoBEARS_run_object$min_branchlength = 0.000001    # Min to treat tip as a direct ancestor (no speciation event)
BioGeoBEARS_run_object$include_null_range = TRUE    # set to FALSE for e.g. DEC* model, DEC*+J, etc.

# Speed options and multicore processing if desired
BioGeoBEARS_run_object$speedup = TRUE          # shorcuts to speed ML search; use FALSE if worried (e.g. >3 params)
BioGeoBEARS_run_object$use_optimx = "GenSA"     # if FALSE, use optim() instead of optimx()
BioGeoBEARS_run_object$num_cores_to_use = 1

# This function loads the dispersal multiplier matrix etc. from the text files into the model object. Required for these to work!
BioGeoBEARS_run_object = readfiles_BioGeoBEARS_run(BioGeoBEARS_run_object)

# Good default settings to get ancestral states
BioGeoBEARS_run_object$return_condlikes_table = TRUE
BioGeoBEARS_run_object$calc_TTL_loglike_from_condlikes_table = TRUE
BioGeoBEARS_run_object$calc_ancprobs = TRUE    # get ancestral states from optim run

# Run this to check inputs. Read the error messages if you get them!
check_BioGeoBEARS_run(BioGeoBEARS_run_object)

#runslow = TRUE
resfn = "Eleodes_DEC.Rdata"
#if (runslow)
#    {
#    res = bears_optim_run(BioGeoBEARS_run_object)
#    res    
#
#    save(res, file=resfn)
#    resDEC = res
#    } else {
#    # Loads to "res"
#    load(resfn)
#    resDEC = res
#    }

res = bears_optim_run(BioGeoBEARS_run_object)
res  
resDEC = res


#######################################################
# Run DEC+J
#######################################################
BioGeoBEARS_run_object = define_BioGeoBEARS_run()

#Following suggestion from optimx not working in late 2018
BioGeoBEARS_run_object$use_optimx = 'GenSA'

BioGeoBEARS_run_object$trfn = trfn
BioGeoBEARS_run_object$geogfn = geogfn
BioGeoBEARS_run_object$max_range_size = max_range_size
BioGeoBEARS_run_object$min_branchlength = 0.000001    # Min to treat tip as a direct ancestor (no speciation event)
BioGeoBEARS_run_object$include_null_range = TRUE    

BioGeoBEARS_run_object$speedup = TRUE          # shorcuts to speed ML search; use FALSE if worried (e.g. >3 params)
BioGeoBEARS_run_object$use_optimx = "GenSA"     # if FALSE, use optim() instead of optimx()
BioGeoBEARS_run_object$num_cores_to_use = 1
BioGeoBEARS_run_object$force_sparse = FALSE    # force_sparse=TRUE causes pathology & isn't much faster at this scale

# This function loads the dispersal multiplier matrix etc. from the text files into the model object. Required for these to work!
# (It also runs some checks on these inputs for certain errors.)
BioGeoBEARS_run_object = readfiles_BioGeoBEARS_run(BioGeoBEARS_run_object)

# Good default settings to get ancestral states
BioGeoBEARS_run_object$return_condlikes_table = TRUE
BioGeoBEARS_run_object$calc_TTL_loglike_from_condlikes_table = TRUE
BioGeoBEARS_run_object$calc_ancprobs = TRUE    # get ancestral states from optim run

# Set up DEC+J model
# Get the ML parameter values from the 2-parameter nested model
# (this will ensure that the 3-parameter model always does at least as good)
dstart = resDEC$outputs@params_table["d","est"]
estart = resDEC$outputs@params_table["e","est"]
jstart = 0.0001

# Input starting values for d, e
BioGeoBEARS_run_object$BioGeoBEARS_model_object@params_table["d","init"] = dstart
BioGeoBEARS_run_object$BioGeoBEARS_model_object@params_table["d","est"] = dstart
BioGeoBEARS_run_object$BioGeoBEARS_model_object@params_table["e","init"] = estart
BioGeoBEARS_run_object$BioGeoBEARS_model_object@params_table["e","est"] = estart

# Add j as a free parameter
BioGeoBEARS_run_object$BioGeoBEARS_model_object@params_table["j","type"] = "free"
BioGeoBEARS_run_object$BioGeoBEARS_model_object@params_table["j","init"] = jstart
BioGeoBEARS_run_object$BioGeoBEARS_model_object@params_table["j","est"] = jstart

check_BioGeoBEARS_run(BioGeoBEARS_run_object)

res = bears_optim_run(BioGeoBEARS_run_object)
res
resDECj = res


###############################
#Print PDFs
###############################


pdffn = "Trogloderus_DEC_auto.pdf"
pdf(pdffn, width=9, height=10)

analysis_titletxt ="Trogloderus, BioGeoBEARS DEC"

# Setup
results_object = resDEC
scriptdir = np(system.file("extdata/a_scripts", package="BioGeoBEARS"))

# States
res2 = plot_BioGeoBEARS_results(results_object, analysis_titletxt, addl_params=list("j"), plotwhat="text", label.offset=0.45, tipcex=0.5, statecex=0.4, splitcex=0.8, titlecex=0.7, plotsplits=TRUE, cornercoords_loc=scriptdir, include_null_range=TRUE, tr=tr, tipranges=tipranges)

# Pie chart
plot_BioGeoBEARS_results(results_object, analysis_titletxt, addl_params=list("j"), plotwhat="pie", label.offset=0.7, tipcex=0.5, statecex=0.8, splitcex=0.6, titlecex=0.8, plotsplits=TRUE, cornercoords_loc=scriptdir, include_null_range=TRUE, tr=tr, tipranges=tipranges)


#DEC+J below this line

analysis_titletxt ="Trogloderus, BioGeoBEARS DEC+J"

# Setup
results_object = resDECj
scriptdir = np(system.file("extdata/a_scripts", package="BioGeoBEARS"))

# States
res1 = plot_BioGeoBEARS_results(results_object, analysis_titletxt, addl_params=list("j"), plotwhat="text", label.offset=0.1, tipcex=0.5, statecex=0.4, splitcex=0.4, titlecex=0.8, plotsplits=TRUE, cornercoords_loc=scriptdir, include_null_range=TRUE, tr=tr, tipranges=tipranges)

# Pie chart
plot_BioGeoBEARS_results(results_object, analysis_titletxt, addl_params=list("j"), plotwhat="pie", label.offset=0.45, tipcex=0.5, statecex=0.7, splitcex=0.6, titlecex=0.8, plotsplits=TRUE, cornercoords_loc=scriptdir, include_null_range=TRUE, tr=tr, tipranges=tipranges)

dev.off() 
