# Supplementary material for: Phylogenetic revision of the psammophilic Trogloderus LeConte (Coleoptera: Tenebrionidae), with biogeographic implications for the Intermountain Region
Source: PeerJ. 2019 Nov 13;7:e8039. doi: 10.7717/peerj.8039 (PMC6858821; doi:10.7717/peerj.8039)
Supplement: Supplemental Information 3 — Alignments and input files are provided for molecular phylogenetic and historical biogeographic analyses presented in this study. [file peerj-07-8039-s003.zip › Trogloderus_Molecular_Data_Analyses/raxml_dataset/Trogloderus_alignment.phy]

42 3707
E_Blapylis_tenebrosa_E47              TCCCTCAGTAGCGGCGAGCGAACAGGGATAAGCCCAGCACCGAATCCCGCGGCCGAAACCGGACGCCGGGAAATGTGGTGTTAGGGAGGGTCCGTCATCCCGAGATCGTGCGGCGCGTCCAAGTCCATCTTGAACGGGGCCACAGCCCATAGAGGGTGCCAGGCCCGTAGCGACC-GCTGCCGATAACGGGAGGATCTCTCCTCAGAGTCGGGTTGCTTGAGAGTGCAGCCCTAAGTGGGTGGTAAACTCCATCTAAGGCTAAATATGACCACGAGACCGATAGCGAACAAGTACCGTGAGGGAAAGTTGAAAAGAACTTTGAAGAGAGAGTTCAATAGTACGTGAAACCGTTCAGGGGTAAACCTGAGAAGCCCGAAAGGTCGAAAGGGGAGATTCAGCGTG-TCTCGATG-TAGGCGCTGGACGGTCGCGTGACGGTCGGCGTACGCGTCTTCCGCACCTTCCGTTCTCCGAACCTGCGTCGAACGCGTGCACTTCTCCCCCTGTAGGACGTCGCGATCTGTTGGGTGTCGGTCTAAGGCCCGCGGTGGAGCCCGTTCGG-ACGGTTCGC--CGTACCGGACGAACCCGCGGTGTTTCCCGATCGGCTCGCTCGACGGTATACAGATGGCGCGAGGCCGCTATT---TTAA-TTRGCGTCCGACCTTCGGCAAGCGCGCCCGTCGTTGATGGTGATCGGACCTGGTGCCGGTCCCGTCCACGGGCGGCTGTTCGCTGAGGTGCTCTCGGACAG-ACCTCG--TTGAAACGCCGATCTGCGACGCTATAGCTTTGGGTACTTTCAGGACCCGTCTTGAAACACGGACCAAGGAGTCTAGCATGTGCGCGAGTCATTGGGACATGACTAAACCTAAAGGCGCAATGAAAGTGAAAGTCAGCCTCGCGCTGACTCAGGGAGGATGGGCGGTC-GTTACGGCTGCCGCCTCGCACTCCCGGGGCGTCTCGTTCTCATTGCGAGATGAGGCGCACCAAGAGCGTACACGCTGGGACCCGAAAGA---------GCATATTTTAGAG?TAAATCAATCCTTAAAAAT-AAAGAACTTACTATCAAATCCATTTTAAAATTAATTTTCAAT-AAAAAACTACAT-ATAAATATAATGTAACCCATTTTAACTTTAACATAAACTACACCTTGATCTGAATTAAATTATAATTAAAAATCCTAAAAATTAAAATTTTCCAAAAATTTTTATTAACGACGATATATAAATTTAAAGTTAAAGTAAAATTTATCGTGGACTATCGATCAAAAAACAGGTTCCTCTGAATAGACTAAAATACCGCCAAATTTTTTAATTTTAAAGATCATAACTTATAATAATCATAGCT------AAAAACACTTTTA------------ATAGCTACG?GAAAACTGCTGCTTCTTCAAGATAGCGCCTCTCCTCTAATAGAACAATTATCATTTTTCCATGATCATACTCTCCTAATTTTAGTAATTATTACAATTTTAGTAAGACAAATAATAATAGGACTATTTTTTAACAAACTAACCCATCGATTTTTACTTGAAGGACAAATAATTGAAGTAGTTTGAACTATTTTACCTGCAATCACATTAATTTTTATTGCTCTCCCTTCCCTACGATTAATTTATATCTTAGATGAAACCAATAACCCTCTGATTACAGTAAAAACAATAGGCCATCAATGATACTGGTCATATGAATATTCAGACTTCAAAAACATCGAATTTGATTCTTATATAATCCCTTCCAATGAATTAATAAAATTTAACTTCCGGCTATTAGATGTAGATAACCGTATAGTAGTCCCATTCTTATCACAAATTCGAATATTGATTTCAGCTGCTGATGTTATTCATTCTTGAACAATTCCATCCTTAGGGGTAAAAATTGATGCTACCCCAGGACGATTAAATCAAATCAGATTTATTGCAACACGCTCAAGACTTTTATACGGACAGTGTTCTGAAATTTGTGGAGCAAATCATAGATTTATACCTATTGTAGTAGAAAGAATCTCACCCTCGTACTTTATTAAATGAATTTCTAAAATAATCGAA--------------TAATTTCCCATATTATTAGACAAGAAAGAGGAAAAAAAGAAGCCTTTGGAACCTTAGGAATAATCTATGCTATAATAGCAATTGGATTACTAGGATTTGTCGTATGAGCCCATCATATATTTACTGTAGGAATAGATGTAGATACTCGAGCTTATTTTACTTCTGCAACTATAATTATTGCTGTTCCTACTGGAATTAAAATTTTTAGATGACTAGCAACCCTTCATGGAACTCAAATAAATTATAGACCCTCTATATTGTGAGCACTAGGATTTGTATTCTTATTTACTGTGGGAGGTCTTACAGGAGTAATTCTCGCTAATTCCTCAATTGATATTATATTACATGATACTTATTATGTAGTAGCCCATTTCCATTACGTTCTCTCAATAGGAGCTGTATTTGCCATTATAGGAGGATTAATTCATTGATTCCCTTTATTTACAGGACTCACCTTAAGGCCTAAACTATGCAAAACTCAATTCATAATTATATTTTTAGGTGTAAATTTAACATTTTTTCCACAACACTTTTTAGGCTTAAGAGGTATACCGCGACGGTATTCTGATTATCCAGATGCTTACACGTTATGAAACATCATTTCATCAATTGGATCAATTATCTCACTTATTGGAGTATTATTATTAATTTTTATCGTATGAGAAAGATTTTCATCATCACGAAAAACTTTAATCCCTCTAAATATAACTTCTTCAATTGAATGATTACAAAATATGCCCCCAGCAGAACATAGATAT------------------------CAAGCAGACGGCTCGTAAATCTACGGGCGGCAAGGCTCCCAGGAAGCAGTTGGCCACCAAAGCCGCGAGGAAGAGCGCTCCAGCCACCGGTGGCGTCAAGAAGCCTCACAGATACAGGCCCGGCACCGTCGCCCTCCGCGAGATCCGTCGTTACCAGAAGAGCACCGAACTTTTGATCCGCAAGCTCCCCTTCCAACGTTTGGTCCGCGAAATCGCTCAAGACTTCAAGACCGACTTGCGTTTCCAAAGCTCGGCCGTCATGGCGTTGCAGGAAGCCAGCGAGGCTTACTTGGTCGGTCTTTTCGAAGACACCAACTTGTGCGCCATCCACGCCAAACGCGTCACCATCAT----------ATGTCTGGTTCCTGCACCATCAAGACGTGCTGGATGCGACTTCCTCCATTCCGCCTCATCGGCGATATTTTAAAAGATCGCTTTGATGGTGCTTCCCACGTAGCTGCTTCTAACTCCGGTTACCACCGGAGCAGCAATAACGCACATCGGAATCGACCTCCAAAGAACCCGAAAATCAATTCCGTTAGCGGAAACAGTATTCACACTAAAAGAGAAAGTAGACGCAAACACAAGTACGGCTTTCAGTTAAAGCCCTTCAACGCTGAACACAAACCTCCTGGAATCAAAGATCTCGTCTATTACGAGATGTCTCCAGGATTTTGCGAGAAAAACCCGAAGCTGGGTATTCAAGGTACTCATGGGCGATTATGTAATGATACGTCCATGGGTGTTGATGGATGTGATATTATGTGTTGTGGACGAGGATACCGTACCCAGGAGGTAGTAGTGTTTGAGAGATGTAACTGTACGTTC
E_Discogenia_scabricula_E67           --CCTCAGTAGCGGCGAGCGAACAGGGATAAGCCCAGCACCGAATCCCGCGGCCGAAACCGGACGCCGGGAAATGTGGTGTTAGGGAGGGTCCGTCATCCCGAGATCGTGCGGCGCGTCCAAGTCCATCTTGAACGGGGCCACAGCCCATAGAGGGTGCCAGGCCCGTAGCGACC-GCTGCCGATAACGGGAGGATCTCTCCTCAGAGTCGGGTTGCTTGAGAGTGCAGCCCTAAGTGGGTGGTAAACTCCATCTAAGGCTAAATATGACCACGAGACCGATAGCGAACAAGTACCGTGAGGGAAAGTTGAAAAGAACTTTGAAGAGAGAGTTCAATAGTACGTGAAACCGTTCAGGGGTAAACCTGAGAAGCCCGAAAGGTCGAAAGGGGAGATTCAGCGTG-TCTCGATG-TAGGCGCTGGACGGTCGCGTGACGGTCGGCGTACGCGTCTTCCGCACCTTCCGTTCTCCGAACCTGCGTCGAACGCGTGCACTTCTCCCCCTGTAGGACGTCGCGATCTGTTGGGTGTCGGTCTAAGGCCCGCGGTGGAGCCCGTTCGG-ACGGTTCGC--CGTACCGGACGAACCCGCGGTGTTTCCCGATCGGCTCGCTCGACGGTATACAGATGGCGCGAGGCCGCTATT---TTAA-TTAGCGTCCGACCTTCGGCAAGCGCGCCCGTCGTTGATGGTGATCGGACCTGGTGCCGGTCCCGTCCACGGGCGGCTGTTCGCTGAGGTGTTCTCGGACAG-ACCTCG--TTGAAACGCCGATCTGCGACGCTATAGCTTTGGGTACTTTCAGGACCCGTCTTGAAACACGGACCAAGGAGTCTAGCATGTGCGCGAGTCATTGGGACATGATTAAACCTAAAGGCGCAATGAAAGTGAAAGTCAGCCTCGCGCTGACTCAGGGAGGATGGGCGGTC-GTTACGGCTGCCGCCTCGCACTCCCGGGGCGTCTCGTTCTCATTGCGAGATGAGGCGCACCAAGAGCGTACACGCTGG--------------------GCATATTTTAGAGCTAAATCAATTCTCAAAAAT-AAAGAATTTACTATCAAATCCATTTTAAATTTAATTTTAAA-TAAAAAACTACAT-ATAAATATAATGTAACCCATTCTAACTTTAACATAAACTACACCTTGATCTGAATTATATTATAATAAAAAATCCCAAAAATTAAAATTCTCCAAAAATTTTTATTAACGACGATATATAAATTTAAAGTTAAAGTAAAAATTATCGTGGACTATCGATTAAAAAACAGGTTCCTCTGAATAGACTAAAATACCGCCAAATTTTTTAATTTTAAAGAACATAACTTATAATAATTTTAGATCAA------AACACTTAAA------------ATATCTACATGAAAACTACTCCTTCTTCAAGATAGAGCATCCCCCTTAATAGAACAATTATCATTCTTTCATGATCATACCCTCCTAATTTTAGTAATTATCACAATTTTAGTCAGACAAATAATAGCAAGATTATTCTTCAATAAATTTACACATCGGTTCCTTCTAGAAGGTCAAATAATTGAAGTAATTTGAACAATCCTACCCACAATCACTCTAATTTTTATTGCCCTACCATCATTACGACTAATTTATATCCTAGATGAAACTAATAACCCATTAATTACAGTTAAAACAGTAGGACATCAATGATATTGATCTTATGAATATTCAGACTTTAAAAATATCGAATTTGATTCCTATATAATTCCCACTAATGAATTAATAAAATTCAATTTCCGTCTATTAGATGTTGATAACCGAATAGTAGTACCATTCCTTTCACAAATCCGAATACTAGTATCAGCCGCTGATGTAATCCATTCATGAACAGTACCATCACTAGGTGTTAAAATCGATGCAACCCCAGGACGACTAAATCAAGTAAGATTTATTTCTACACGCTCAAGACTATTATATGGACAATGTTCAGAAATTTGTGGAGCAAATCATAGATTTATACCTATTGTAGTAGAAAGAATTTCACCCTCATTCTTCATTAAATGAATTTCTAAAATAATTGAAGTAT---------------TCCCATATTATTAGTCAAGAAAGAGGGAAAAAAGAAGCCTTTGGAACCTTAGGTATAATTTATGCTATAATAGCAATTGGATTATTGGGATTTGTAGTATGAGCACACCATATATTCATAGTAGGTATAGATGTTGATACTCGAGCTTATTTTACTTCAGCAACTATAATTATTGCTGTTCCCACCGGAATTAAAATCTTTAGATGACTTGCAACTCTTCATGGAACACAATTAAATTATAGCCCTTCCATGTTATGAGCTCTTGGATTTGTATTTCTATTTACAGTAGGAGGATTAACAGGAGTAATTCTCGCTAATTCATCAATTGATATTATATTACATGATACTTATTATGTAGTTGCCCATTTCCACTATGTTCTTTCTATAGGAGCCGTATTTGCTATTATAGGAGGTTTAATCCACTGATTTCCATTATTTACAGGATTAACTCTAAGACCAAAACTATGTAAATCACAATTTATAATTATATTCCTAGGAGTAAATTTAACATTCTTTCCTCAACACTTTTTAGGATTAAGAGGAATGCCACGACGATATTCAGATTATCCGGATGCTTATACACTATGAAACATTATCTCGTCAATTGGATCAATCATCTCTCTCGTTGGAGTACTTCTATTAATCTTTATTGTTTGAGAAAGATTCTCATCATCGCGAAAAACTTTAATCCCTCTTAATATAACTGCTTCAATTGAATGACTTCAAAATACCCCTCCTGCTGAACATAGATATTCTGAACTTCCAATACTATCTTC-CAAGCAGACGGCTCGTAAATCTACGGGCGGCAAGGCTCCCAGGAAGCAGTTGGCCACCAAAGCCGCGAGGAAGAGCGCTCCAGCCACCGGTGGCGTCAAGAAGCCTCACAGATACAGGCCCGGCACCGTCGCCCTCCGCGAGATCCGCCGTTACCAGAAGAGCACCGAACTTTTGATCCGCAAGCTCCCATTCCAACGCTTGGTCCGCGAAATCGCCCAAGACTTCAAGACCGATTTGCGTTTCCAAAGTTCGGCCGTCATGGCATTGCAAGAAGCCAGCGAGGCTTACTTGGTCGGTCTTTTCGAAGACACCAACTTGTGCGCCATCCACGCCAAACGCGTCACCATCAT----------ATGTCTGGTTCCTGCACCATCAAGACGTGCTGGATGCGACTTCCTCCATTCCGCCTCATCGGCGATATTTTAAAAGATCGCTTTGATGGTGCTTCCCACGTAGCTGCTTCTAACTCCGGTTATCACCGGAGCAGCAATAACGCACATCGGAATCGACCTCCAAAGAATCCGAAAATCAATTCCGTTAGCGGAAACAGTATTCACACTAAAAGAGAAAGTAGGCGCAAACACAAGTACGGCTTTCAGTTAAAGCCCTTCAATGCTGAACACAAACCTCCTGGAGTCAAAGATCTCGTCTATTACGAGATGTCTCCAGGATTTTGCGAGAAAAACCCGAAACTGGGTATTCAAGGTACCCATGGGCGATTATGTAATGATACGTCCATGGGTGTTGATGGATGTGATATTATGTGTTGTGGACGAGGATACCGTACCCAGGAGGTAGTAGTGTTTGAGAGATGTAACTGTACGTTC
E_Eleodes_acuticaudua_E34             --CCTCAGTAGCGGCGAGCGAACAGGGATAAGCCCAGCACCGAATCCCGCGGCCGAAACCGGACGCCGGGAAATGTGGTGTTAGGGAGGGTCCGTCATCCCGAGATCGTGCGGCGCGTCCAAGTCCATCTTGAACGGGGCCACAGCCCATAGAGGGTGCCAGGCCCGTAGCGACC-GCTGCCGATAACGGGAGGATCTCTCCTCAGAGTCGGGTTGCTTGAGAGTGCAGCCCTAAGTGGGTGGTAAACTCCATCTAAGGCTAAATATGACCACGAGACCGATAGCGAACAAGTACCGTGAGGGAAAGTTGAAAAGAACTTTGAAGAGAGAGTTCAATAGTACGTGAAACCGTTCAGGGGTAAACCTGAGAAGCCCGAAAGGTCGAAAGGGGAGATTCAGCGTG-TCTCGATG-CGGGCGCTGAACGGTCGCGTGACGGTCGGCGTACGCGTCTTCCGCACCTTCCGTTCTCCGAACTCGCGTCGAACGCGTGCACTTCTCCCCCTGTAGGACGTCGCGATCTGTTGGGTGTCGGTCTAAGGCCCGCGGTGGAGCCCGTCCGG-ACGTTTCGG--CGTACCGGACGAACCCGCGGTGTTTCCCGATCGGCTCGCTCGACGGTATACAGATGGCGCGAGGCCGCTATT---TCAA-TTAGCGTCCGACCTTCGGCAAGCGCGCCCGTCGTTGACGGTGATCGGACCTGGTGCCGGTCCCGTCCCCGGGCGGCTGTTCGCTGAGGTGTTCTCGGACAG-ACCTCG--TTGAAACGCCGATCTGCGACGCTATAGCTTTGGGTACTTTCAGGACCCGTCTTGAAACACGGACCAAGGAGTCTAGCATGTGCGCGAGTCATTGGGACATGACTAAACCTAAAGGCGCAATGAAAGTGAAAGTCAGCCTCGCGCTGACTCAGGGAGGATGGGCGGTC-GTTACGGCTGCCGCCTCGCACTCCCGGGGCGTCTCGTTCTCATTGCGAGATGAGGCGCACCAAGAGCGTACACGCTGGGACCCGAAAGATGG------GCATATTTTAGAGCTTAATCAATTCTAAAAAAT-AAAGAATTTACTGTCAAATCCATTTTAAATTCAATTTTAAA-TAAAAATCTACAT-ATAAATATAATGTAACCCATTTAAACTTTAACATAAACTACACCTTGATCTGAATTTTATTCTAATAAAAAATCTTAAAAATTACAATTCTCCTAAAATTTTTACTAACGACGATATATAAATTTAAAGTTAAAGTATAAATTATCGTGGACTATCGATTAATAAACAGGTTCCTCTGAATAGACTAAAATACCGCCAAATTTTTTAATTTTAAAGACCATAACTCATAATAATTCTAGTTAAA------AACACTTAAACTTTTTTTAGAAATAGCTACATGAAAACTACTTCTTCTTCAGGACAGAGCATCTCCCTTAATGGAACAATTATCATTTTTCCACGATCACACTCTGCTTATTCTAGTAATTATTACAATTTTAGTAGGTCAAATAATGATAGGATTATTTTTCAATAAATTAACTCATCGTTTCTTACTTGAAGGTCAAATAATCGAAGTAATTTGAACAGTTTTACCCGCAATTACATTAATTTTCATTGCCTTGCCATCATTACGACTGATTTATATTCTAGATGAAACTAATAATCCCCTAATCACTGTAAAAACAGTTGGGCATCAGTGATATTGATCATACGAATATTCAGATTTTAAAAACATCGAATTCGATTCATATATAATCCCTAGAAATGAATTAATAAAATTTAACTTTCGATTATTAGATGTAGATAATCGTATAGTAGTACCATTCTTATCACAAATTCGAATACTAATCTCTGCAGCTGACGTTATTCATTCCTGAACAGTCCCCTCATTAGGAGTTAAAATCGATGCAACACCAGGACGATTAAATCAAGTTAGATTCATTTCTACCCGATCAAGATTATTATATGGTCAGTGTTCAGAAATCTGTGGAGCAAATCATAGATTTATACCTATTGTAGTAGAAAGAATTTCCCCTTCATTCTTCATCAAATGAATTTCTAAAATAATTGAAGTATGGATTTGGAATAATTTCCCATATTATTAGCCAAGAAAGAGGGAAAAAAGAAGCTTTCGGAACACTAGGAATAATTTATGCTATAATGGCAATTGGATTATTAGGATTTGTCGTATGAGCCCATCACATATTTACAGTAGGAATAGATGTAGATACGCGAGCTTACTTTACTTCCGCAACTATAATTATTGCTGTCCCTACTGGAATTAAGATTTTTAGATGATTAGCTACCCTTCATGGAACTCAATTAAATTATAGACCTTCTATGTTGTGAGCACTAGGTTTTGTATTCTTATTTACTGTGGGAGGATTAACAGGTGTAATTCTAGCTAATTCATCAATTGATATTATACTACACGACACATACTACGTTGTAGCTCATTTCCATTACGTTCTATCCATAGGGGCCGTATTCGCTATTATAGGAGGATTAATTCATTGATTCCCTCTTTTTACAGGATTAACTCTTAATCCCAAATTATGTAAGGCCCAATTTTTAATCATATTCTTAGGAGTAAATTTAACATTCTTCCCCCAACATTTTTTGGGATTAAGAGGAATACCACGACGATATTCTGATTACCCTGATGCATATACACTATGAAACATTATTTCTTCAATTGGATCAATCATTTCACTTATTGGAGTATTATTCTTAATTTTCATCGTCTGAGAAAGATTAACATCTTCACGAAAAACTCTAATTCCTCTAAATATAAATTCTTCCATCGAATGACTCCAAAATACACCTCCTGCTGAACATAGATACTCTGAACTGCCAATAT--------------------tcgtaaatccacgggcggcaaagctcccAGGAagcagTTGGCCACCAAAGCCGCGAGGAAGAGCGCTCCGGCCACCGGTGGCGTCAAGAAGCCTCACAGATACAGGCCCGGCACCGTCGCCCTCCGCGAGATCCGTCGTTATCAGAAGAGCACTGAACTTTTGATCCGCAAGCTGCCCTTCCAACGTTTGGTCCGAGAAATCGCCCAAGACTTCAAGACCGACTTGCGTTTCCAAAGCTCGGCCGTCATGGCGTTGCAAGAAGCCAGCGAGGCTTACTTGGTCGGTCTTTTcgaagacaCCAACttgtgCGCCATCCACGCCAAacgt---------------------ATGTCTGGATCCTGCACCATCAAGACGTGTTGGATGCGACTTCCTCCATTCCGCCTCATCGGCGATATTTTAAAAGATCGCTTTGATGGTGCTTCCCATGTAGCTGCTTCTAACTCCGGTTACCACCGGAGCAGCAATAACGCACATCGGAATCGACCTCCAAAGAATCCGAAAATCAATTCCATTAGCGGAAACAGTATTCACACTAAGAGAGAAAGTCGGCGCAAACACAAGTACGGCTTTCAGTTAAAACCGTTCAATGCTGAACACAAACCTCCTGGAGTCAAAGATCTCGTCTATTACGAGATGTCTCCAGGATTTTGCGAGAAAAACCCGAAACTGGGTATTCAAGGTACTCATGGTAGATTATGTAATGATACGTCCATGGGTGTTGATGGATGTGATATTATGTGTTGTGGACGAGGATACCGTACCCAGGAGGTAGTAGTGTTTGAGAGATGTAACTGTACGTTC
Embaphion_muricatum_E51               --CCTCAGTAGCGGCGAGCGAACAGGGATAAGCCCAGCACTGAATCCCGCGGCCGAAACCGGACGCCGGGAAATGTGGTGTTAGGGAGGGTCCGTCATCCCGAGATCGTGCGGCGCGTCCAAGTCCATCTTGAACGGGGCCACAGCCCATAGAGGGTGCCAGGCCCGTAGCGACC-GCTGCCGATAACGGGAGGATCTCTCCTCAGAGTCGGGTTGCTTGAGAGTGCAGCCCTAAGTGGGTGGTAAACTCCATCTAAGGCTAAATATGACCACGAGACCGATAGCGAACAAGTACCGTGAGGGAAAGTTGAAAAGAACTTTGAAGAGAGAGTTCAATAGTACGTGAAACCGTTCAGGGGTAAACCTGAGAAACCCGAAAGGTCGAAAGGGGAGATTCAGCGTG-TCTCGATG-TAGGCGCTGGACGGTCGCGTGACGGCAGGCGTACGCGTCTTCCGCGCCTTCCGTTCTCCGAACCTGCGTCGAACGCGTGCACTTCTCCCCCTGTAGGACGTCGCGATCTGTTGGGCGTCGGTCTAAGGCCCGCGGTGGAGCCCGTCCGG-ACGATTTACT-CGTACCGGACGAACCCGCGGTGTTTCCCGATCGGCTCGCTCGACGGTATACAGATGGCGCGAGGCCGCTATTT--TTAA-TTAGCGTCCGACCTTCGGCAAGCGCGCCCGTCGTTGACGGTGATCGGACCCGGTGCCGGTCCCGTCCACGGGCGGCTGTTCGCTGAGGTGTTCTCGGACAG-ACCTCG--TTGAAACGCCGATCTGCGACGCTATAGCTTTGGGTACTTTCAGGACCCGTCTTGAAACACGGACCAAGGAGTCTAGCATGTGCGCGAGTCATTGGGACATGATTAAACCTAAAGGCGCAATGAAAGTGAAAGTCAGCCTCGCGCTGACTCAGGGAGGATGGGCGGTC-GTTACGGCTGCCGCCTCGCACTCCCGGGGCGTCTCGTTCTCATTGCGAGATGAGGCGCACCAAGAGCGTACACGCTGG--------------------GCATATTTTAGAGCTAAATCAATTCTAAAAAAT-AAAGAATTTACTTTCAAATCCATTTTAATCTTAATTTTAAAT-AAAAAACTACAT-ATAAATATAATGTAACCCATTTTATCTTTAACATAAACTACACCTTGATCTGAATTAAATTCTAATAAAAAATCCTAAAAATTATAATTTTCCAAAAATTTTTATTAACGACGATATATAAATTTAAAGTTAAAGTAAAAATTATCGTGGACTATCGATCAAAAAACAGGTTCCTCTGAATAGACTAAAATACCGCCAAATTTTTTAATTTTAAAGATCATAACTTATAATAATTTTAGCAAA------TAACACTAAAA------------ATAGCAACATGAAAACTACTTATTCTTCAAGATAGAGCATCACCTTTAATAGAACAATTATCATTTTTCCATGACCATACTCTTCTAATTTTAGTAATCATTACAATTTTAGTAGGACAAATAATAATGGGACTGTTCTTCAATAAATTAACACACCGATTTCTACTTGAAGGACAAATAATTGAAATAATTTGAACAATTCTACCAGCAATCACTCTAATCTTCATTGCTCTGCCATCTTTACGATTAATTTATATTTTAGATGAAACTAATAACCCACTAATTACAATTAAAACTATTGGACACCAATGATACTGATCATATGAATATTCAGATTTTAAAAATATTGAATTTGACTCCTATATAATTCCAAACAATGAAATGATAAAATTCAACTTTCGTTTACTAGATGTAGATAACCGTATAGTAGTACCATTTATATCTCAAATTCGAATATTAGTATCAGCAGCTGATGTTATTCATTCATGAACAGTACCTTCTCTAGGAGTTAAAATCGATGCAACTCCAGGACGACTAAACCAAGTTAGATTTATTTCAACTCGATCAAGACTTTTATATGGGCAATGCTCAGAAATTTGTGGAGCAAACCATAGTTTTATACCAATTGTAGTAGAAAGAATTTCTCCCTCATTCTTCATTAAATGAATTTCCAAAATAATCGAAGTAT------------ATTTCCCATATTATTAGACAAGAAAGAGGAAAAAAAGAAGCTTTTGGAACCCTAGGAATAATTTATGCTATAATAGCAATTGGATTATTAGGTTTCGTAGTATGAGCACACCATATATTTACAGTAGGAATAGATGTAGATACACGAGCCTACTTCACATCAGCAACAATAATTATTGCCGTTCCTACAGGAATCAAAATTTTTAGTTGATTAGCAACCCTTCATGGAACACAAATAAATTATAGACCCTCAATATTATGAGCTTTAGGATTTGTATTCCTTTTTACTGTAGGAGGACTAACCGGAGTAATTCTTGCCAATTCATCAATTGATATTATACTTCATGATACTTACTATGTAGTAGCTCATTTCCATTACGTTCTATCAATAGGAGCAGTATTCGCTATTATAGGAGGCCTAGTACATTGATTCCCTCTATTCACAGGATTATCATTAAGACCAAAATTATGTAAGGCACAATTCATAATCATATTTTTAGGAGTAAATTTAACATTCTTCCCTCAACATTTTCTAGGATTAAGTGGAATACCACGACGATATTCTGATTATCCAGACGCTTATACTCTATGAAATATTATTTCATCCATCGGATCAATTATTTCACTAATCGGAGTTTTATTATTAATTTTTATTGTATGAGAAAGATTTTGCTCATCACGAAAAACTCTTATTCCTCTTAACATAACATCATCAATTGAATGATTACAAAATACACCTCCTGCCGAACATAGATATTCTGAACTTCCAATATTATCTTCC-AAGCAGACGGCTCGTAAATCGACGGGCGGCAAGGCTCCCAGGAAGCAGTTGGCCACCAAAGCCGCGAGGAAGAGCGCTCCAGCCACCGGTGGCGTCAAGAAGCCTCACAGATACAGGCCCGGCACCGTCGCCCTCCGCGAGATCCGTCGTTACCAGAAGAGCACCGAACTTTTGATCCGCAAGCTCCCTTTCCAACGTTTGGTCCGCGAAATCGCCCAAGACTTCAAGACCGACTTGCGTTTCCAAAGCTCGGCCGTCATGGCGTTGCAAGAAGCCAGCGAGGCTTATTTGGTCGGTCTTTTCGAAGACACCAACTTGTGCGCCATCCACGCCAAACGCGTCACCATCAT----------ATGTCTGGTTCCTGCACCATCAAGACGTGCTGGATGCGACTTCCTCCATTCCGCCTCATCGGCGATATTCTAAAAGATCGCTTTGATGGTGCTTCCCACGTAGCTGCTTCTAACTCCGGTTATCACCGGAACAGCAATAACGCACATCGGAATCGACCTCCAAAGAATCCGAAAATCAATTCCATTAGCGGAAACAGTATTCACACCAAGAGAGAAAGTCGGCGCAAACACAAGTACGGCTTTCAGTTAAAGCCCTTCAATGCCGAACACAAACCTCCTGGAGTCAAAGATCTCGTCTATTACGAGATGTCTCCAGGATTTTGTGAGAAAAACCCGAAACTGGGAATTCAGGGTACTCATGGGAGATTATGTAACGATACGTCCATGGGTGTTGATGGATGTGATATTATGTGTTGTGGACGAGGATACCGTACCCAGGAGGTAGTGGTGTTTGAGAGATGTAACTGTACGTTC
Lariversius_sp_TB15302                ---------agcggcgagcgaacagggataagcccagcaccgaatCccGcggccgaaaccggacgccgggaAATGTGGTGTTAGGGAGGGTCCGTCATCCCGAGATCGTGCGGCGCGTCCAAGTCCATCTTGAACGGGGCCACAGCCCATAGAGGGTGCCAGGCCCGTAGCGACC-GCTGCCGATAACGGGAGGATCTCTCCTAAGAGTCGGGTTGCTTGAGAGTGCAGCCCTAAGTGGGTGGTAAACTCCATCTAAGGCTAAATACGACCACGAGACCGATAGCGAACAAGTACCGTGAGGGAAAGTTGAAAAGAACTTTGAAGAGAGAGTTCAATAGTACGTGAAACCGTTCAGGGGTAAACCTGAGAAGCCCGAAAGGTCGAAAGGGGAGATTCAGCGTG-TCTCGATG-CGGGCGCTGGACGGTCGCGTGACGGTCGGCGTACGCGTCTTCCGCACCTTCCGTCCTCCGAACCCGCGTCGAACGCGTGCACTTCTCCCCCTGTAGGACGTCGCGATCTGTTGGGTGTCGGTCTAAGGCCCGCGGTGGAGTCCGTTCGG-ACGGTTCGC--CGTACCGGACGAACCCGCGGTGTTTCCCGATCGGCTCGCTCGACGGTATACAGATGGCGCGAGGCCGCTATT---TCAA-TTAGCGTCCGACCTTCGGCAAGCGCGCCCGTCGTCGACGGTGATCGGACCCGGTGCCGGTCCCGTCCGCGGGCGGCTGTTCGCTGAGGTGCTCTCGGACAG-ACCTCG--TTGAAACGCCgatctgcGACGCTatagcTTTGGGTACTTTCAGGACCCGTcttGaaacacggaccaaggagtctagcatgTGCGCGagtcattgggacatgactaaacctaaaGGCGCAATGaaagtgaaagtcagcctcgCGctgactcagggaggatgGGCggtc-gttacggCtgcCgcctcgcactcccGGGgcgtctcgttctcattGcgagatgaggcgcaccaagagcgtacacgctgg--------------------ACATATTTTAGAgctaaatcaATCctTAAAAAT-AAAGAATTTACTATCAAATCCATTTTAAATTTAATTTTAAAATAAAAAACCACAT-ATAAATATAATGTAACCCATTTTAACTTTAATATAAACTACACCTTGATCTGAATTCAATTTTAATTAAAAATCCCAAAAATTAAAATTTTCTAAAAATTTTTATTAACGACGATATATAAATTTAAAATTAAAGTAACAATTATCGTGGACTATCGATTAAAAAACAGGTTCCTCTGAATAGACTAAAATACCGCCAAATTTTTTAATTttAAAGATCATaACTCaTAATAatttYagcttatc--caatacatttaaactTTTTttagaaatAGCTACATGAAAATTATtRcTtCTTCAAGATAGTGCATCACCTCTAATAGAACAATTATCATTCTTCCATGACCATACCCTTCTTATTCTARTAATTATTACAATTCTTGTTAGACAAATAATAATAGGTTTATTTTTTAATAAATTAACCCATCGATTCTTACTTGAAGGTCAAATRATTGAAGTAATTTGAACTATTTTACCTGCAATYACTTTAATTTTTATTGCATTACCYTCTCTTCGACTAATTTATATTCTAGATGAAACCAATAATCCTTTAATTACAGTTAAAACAATTGGTCATCAATGATACTGATCATATGAATATTCAGATTTTAAAAACATYGAATTTGACTCCTATATAATTCCTAATAATGAAATAATAAAATTCAATTTTCGTCTATTAGATGTTGATAATCGAATAGTAGTRCCCTTCTTGTCACAAATCCGAATACTAATTTCAGCAGCTGATGTTATTCACTCCTGAACAGTACCCTCtYtAGGAGTAAAAATTGATGCAaccccaggacgactaaatcAAGTCAGATTTATTTCAACACGTTCAAGACTTCTATACGGACAATGTTCTGAAATTTGTGGAGCAAATCATAGATTTATACCcattgTAgTAGAAAgaatttctccttcatttttcattaaatgaatttctAaaataatcgaattatggattcggaataatttctcatatcattaGACAAGAAAGAGGGAAAAAAGAAGCATTTGGAACCTTAGGAATAATTTACGCTATAATAGCAATTGGACTTCTTGGATTTGTCGTTTGAGCACATCATATATTTACAGTAGGAATAGATGTAGATACTCGAGCATACTTTACTTCYGCTACAATAATCATTGCTGTTCCTACAGGAATTAAAATTTTTAGATGATTAGCCACCCTTCATGGAACACAACTAAATTATAGACCTTCAATATTATGAGCTTTAGGATTTGTATTTTTATTCACTGTAGGAGGTTTAACAGGAGTAATTCTTGCTAATTCTTCAATTGATATTATACTTCATGACACCTATTATGTAGTAGCTCACTTTCATTATGTCCTMtCAATAGGAGCTGTATTTGCAATTATAGGAGGATTAGTACATTGATTTCCTTTATTTACAGGTTTATCTTTAAGACCAAAATTATGTAAAATTCAATTTTTAATCATATTCTTTGGAGTTAACCTAACATTTTTTCCTCAACATTTTTTAGGATTAAGAGgYaTACCACGACGATATTCAGATTAYCCTGATGCTTACACCCTATGAAATATTATTTCATCAATTGGTTCAATTATCTCTCTTATTGGAGTTCTATTTTTAATTTTCATTGTATGAGAAAGATTTTCAAcYtCACGAAAAACTTTAATTCCTCTCAATATAACTTCTTCGATTGAATGATTACAAAATACtcctccagctgaacatagatattcWgaactccctatattatcttcc------------tcgtaaatctacgggcggcaaggctcccaggaagcagttggcCACCAAAGCCGCGAGGAAGAGCGCTCCAGCCACCGGTGGCGTCAAGAAGCCTCACAGATACAGGCCCGGCACCGTCGCCCTCCGCGAGATCCGTCGTTACCAGAAGAGCACCGAACTTTTGATCCGGAAGCTCCCCTTCCAACGCTTGGTCCGCGAAATCGCTCAAGACTTCAAGACCGACTTGCGTTTCCAAAGTTCGGCCGTCATGGCGtTGCAAGAAGCCAGCGAGGCTTATTTGGTCggtctTttcgaagacacCAActtgtgcgccatccacgccaaacgc---------------------------------------------------------cgacttcctccattccgcctcatcggcgatattttaAAAgatcgCTTTGAtggtgcttcccacgTAGCTGCTTCTAACTCCGGTTACCACcGGAGCAGCAATAACGCACATCGGAATCGACCTCCAAAGAATCCAAAAATCAATTCCGTTAGCGGAAACAGTATTCATACTAAAAGAGAAAGTAGACGCAAACaCAAGTACGGCTTTCAATTAAAGCCCTTCAACGCTGAACACAAACCTCCTGGAGTTaAAGATCTCGTCTATTACGAGATGTCTCCAGGATTTTGCGAGAAAAATCCGAAACTGGGTATTCAAGGtACACATGGGCGATTATGTaATGATACGTCCATGGGTGTTGATGGATGTGATATTATGTGTtgtggacgagGATAccgtacc---------------------------------------
E_Metablapylis_nigrina_E38            --CCTCAGTAGCGGCGAGCGAACAGGGATAAGCCCAGCACCGAATCCCGCGGCCGAAACCGGACGCCGGGAAATGTGGTGTTAGGGAGGGTCCGTCATCCCGAGATCGTGCGGCGCGTCCAAGTCCATCTTGAACGGGGCCACAGCCCATAGAGGGTGCCAGGCCCGTAGCGACC-GCTGCCGATAACGGGAGGATCTCTCCTCAGAGTCGGGTTGCTTGAGAGTGCAGCCCTAAGTGGGTGGTAAACTCCATCTAAGGCTAAATATGACCACGAGACCGATAGCGAACAAGTACCGTGAGGGAAAGTTGAAAAGAACTTTGAAGAGAGAGTTCAATAGTACGTGAAACCGTTCAGGGGTAAACCTGAGAAACCCGAAAGGTCGAAAGGGGAGATTCAGCGTG-TCTCGATG-CGGGCGCTGGACGGTCGCGTGACGGTCGGCGTACGCGTCTTCCGCACCTTCCGTTCTCCGAACCCGCGTCGAACGCGTGCACTTCTCCCCCTGTAGGACGTCGCGATCTGTTGGGTGTCGGTCTAAGGCCCTCGGTGGAGCCCGTTCGG-ACGGTTCGC--CGTACCGGACGAACCCGAGGTGTTTCCCGATCGGCTCGCTCGACGGTATACAGATGGCGCGAGGCCGCTATT---TCAA-TTAGCGTCCGACCTTCGGCAAGCGCGCCCGTCGTTGATGGTGATCGGACCTGGTGCCGGTCCCGTCCCCGGGCGGCTGTTCGCTGAGGTGTTCTCGGACAG-ACCTCG--TTGAAACGCCGATCTGCGACGCTATAGCTTTGGGTACTTTCAGGACCCGTCTTGAAACACGGACCAAGGAGTCTAGCATGTGCGCGAGTCATTGGGACATGACTAAACCTAAAGGCGCAATGAAAGTGAAAGTCAGCCTCGCGCTGACTCAGGGAGGATGGGCGGTC-GTTACGGCTGCCGCCTCGCACTCCCGGGGCGTCTCGTTCTCATTGCGAGATGAGGCGCACCAAGAGCGTACACGCTGGGACCCGAAAGATGG------GCATATTTTAGAGCTAAATCAATTCTCAAAAAT-AAAGAATTTACTATCAAATCCATTTTAAATTCAATTTTAAAC-AAAAAACTACAT-ATAAATATAATGTAACCCATTTTAACTTCAACATAAACTACACCTTGATCTGAATTCAATTCTAATAAAAAATCCTAAAAATTATAATTTTCCGAAAATTTTTATTAACGACGATATATAAATTTAAAGTTAAAGTAAAATTTATCGTGGACTATCGATTAAAAAACAGGTTCCTCTGAATAGACTAAAATACCGCCAAATTTTTTAATTTTAAAGACCATAACTTAAAATAATTTTAGTTCCA------AACACTTTTACTTTTTTTAGAAATAGCCACGTGAAAACTACTCCTTCTTCAAGATAGAGCATCTCCTTTAATAGAACAACTTTCATTTTTTCATGATCACACTCTTCTAATTTTAGTAATTATCACAATTTTAGTAGGACAAATAATGATAGGACTATTTTTCAATAAGTTAACCCATCGATACCTACTTGAAGGACAAATAATTGAAGTAATCTGGACAGTACTCCCTGCAATCACCTTAATTTTTATTGCTCTACCATCCTTACGATTAATTTATATTCTTGATGAAACTAATAATCCATTAATTACCGTAAAAACTGTGGGACATCAGTGATATTGGTCCTATGAATACTCAGATTTTAAAAACATTGAATTCGACTCCTATATAATTCCAAGAAATGAATTAATGAAATTCAATTTTCGTTTATTAGACGTTGATAATCGAATGGTAGTACCTTTCCTATCACAAATTCGAATACTTGTTTCAGCTGCCGACGTAATTCACTCATGAACAGTACCATCCCTAGGAGTTAAAATTGATGCAACGCCAGGACGATTAAACCAAGTCAGATTTATCTCAACCCGGTCAAGACTATTATACGGCCAATGTTCAGAAATCTGTGGAGCAAATCACAGTTTTATACCTATTGTAGTAGAAAGAATTTCTCCATCATTTTTCATTAAATGAATCTCAAAAATAATTGAAGTAT-----------AATTTCACATATTATTAGACAAGAAAGAGGGAAAAAGGAAGCTTTTGGAACCTTAGGAATAATTTATGCTATAATAGCAATTGGTCTGTTAGGTTTTGTTGTTTGAGCACACCATATATTTACAGTAGGAATGGACGTAGATACCCGAGCCTATTTTACCTCAGCAACTATAATCATTGCTGTACCTACTGGAATTAAAATTTTTAGATGATTAGCGACTCTCCATGGAACACAAATAAATTATAGGCCTTCAATACTTTGAGCTCTGGGATTCGTATTCCTATTTACAGTAGGAGGATTAACAGGGGTAATCCTAGCCAATTCATCTATTGACATTATACTACATGATACTTATTATGTAGTAGCACACTTCCATTATGTCCTTTCAATAGGTGCCGTGTTTGCTATTATAGGGGGCCTAGTCCACTGATTCCCCTTATTCACTGGAATAACATTAAGACCAAATATATGTAAGGCACAATTTCTAATTATATTTTTAGGTGTTAACTTAACATTCTTTCCACAACACTTTCTGGGATTAAGAGGAATACCACGACGATATTCTGATTACCCAGACGCTTATACAATATGAAATATTATTTCATCAATTGGATCAATCATTTCTCTAATTGGAGTTCTATTCCTTATTTTTATTGTCTGAGAAAGATTCTCATCATCACGGAAAACCCTTACCCCCCTTAATATAACCTCGTCAATTGAATGATTGCAAGATACTCCGCCAGCTGAACATAGATACTCTGAACTACCAATGCTATCTTCACAAGCAGACGGCTCGTAAATCTACGGGGGGCAAGGCTCCCAGGAAGCAGTTGGCCACCAAAGCCGCGAGGAAGAGCGCTCCCGCCACCGGTGGCGTCAAGAAGCCACACAGATACAGGCCCGGCACCGTCGCCCTCCGCGAGATCCGTCGTTACCAGAAGAGCACCGAACTCTTGATCCGCAAGCTGCCCTTCCAACGTTTGGTCCGCGAAATCGCCCAAGACTTCAAGACCGACTTGCGTTTCCAAAGCTCGGCCGTCATGGCGTTGCAAGAAGCCAGCGAGGCCTACTTGGTCGGTCTTTTCGAAGACACCAATTTGTGCGCCATCCACGCCAAACGCGTCACCATCAT----------ATGTCTGGTTCCTGCACCATCAAGACGTGCTGGATGCGACTTCCTCCATTCCGCCTCATCGGCGATATTTTAAAAGATCGCTTTGATGGTGCTTCCCACGTAGCTGCGTCTAACTCCGGTTACCACCGGAGCAGCAATAACGCACATCGGAATCGACCTCCAAAGAATCCGAAAATCAGTTCCGTTAGCGGAAACAGTATTCACACCAAAAGAGAAAGTAGGCGCAAACACAAGTACGGCTTTCARTTAAAGCCCTTCAATGCTGAACACAAACCTCCTGGAGTCAAAGATCTCGTCTATTACGAGATGTCTCCAGGATTTTGCGAGAAAAACCCGAAACTGGGTATTCAAGGTACTCATGGGCGATTATGTAATGATACGTCCATGGGTGTTGATGGATGTGATATTATGTGTTGTGGACGAGGATACCGTACCCAGGAGGTAGTAGTGTTTGAGAGATGTAACTGTACGTTC
Neobaphion_planipenne_E43             --CCTCAGTAGCGGCGAGCGAACAGGGATAAGCCCAGCACCGAATCCCGCGGCCGAAACCGGACGCCGGGAAATGTGGTGTTAGGGAGGGTCCGTCATCCCGAGATCGTGCGGCGCGTCCAAGTCCATCTTGAACGGGGCCACAGCCCATAGAGGGTGCCAGGCCCGTAGCGACC-GCTGCCGATAACGGGAGGATCTCTCCTCAGAGTCGGGTTGCTTGAGAGTGCAGCCCTAAGTGGGTGGTAAACTCCATCTAAGGCTAAATATGACCACGAGACCGATAGCGAACAAGTACCGTGAGGGAAAGTTGAAAAGAACTTTGAAGAGAGAGTTCAATAGTACGTGAAACCGTTCAGGGGTAAACCTGAGAAACCCGAAAGGTCGAAAGGGGAGATTCAGCGTG-TCTCGATG-TAGGCGCTGGACGGTCGCGTGACGGCAGGCGTACGCGTCTTCCGCACCTTCCGTTCTCCGAACCTGCGTCGAACGCGTGCACTTCTCCCCCTGTAGGACGTCGCGATCTGTTGGGTGTCGGTCTAAGGCCCGCGGTGGAGCCCGTCCGG-ACGGTCTACT-CGTACCGGACGAACCCGCGGTGTTTCCCGATCGGCTCGCTCGACGGTATACAGATGGCGCGAGGCCGCTATT---TCAA-TTAGCGTCCGACCTTCGGCAAGCGCGCCCGTCGTTGATGGTGATCGGACCTGGCGCCGGTCCCGTCCACGGGCGGCTGTTCGCTGAGGTGTTCTCGGACAG-ACCTCG--TTGAAACGCCGATCTGCGACGCTATAGCTTTGGGTACTTTCAGGACCCGTCTTGAAACACGGACCAAGGAGTCTAGCATGTGCGCGAGTCATTGGGACATGACTAAACCTAAAGGCGCAATGAAAGTGAAAGTCAGCCTCGCGCTGACTCAGGGAGGATGGGCGGTC-GTTACGGCTGCCGCCTCGCACTCCCGGGGCGTCTCGTTCTCATTGCGAGATGAGGCGCACCAAGAGCGTACACGCTG---------------------GCATATTTTAGAGCTAAATCAATTCTAAAAAAT-AAAGAATTTACTATCAAATCCATTTTAATTTTAATTTTAAAT-AAAAAACTACAT-ATAAATATAATGTAACCCATTTTAACTTTAACATAAACTACACCTTGATCTGAATTCAATTCTAATAAAAAATCCTAAAAATTATAATTTTCCAAAAATTTTTATTAACAACGATATATAAATTTAAAGTTAAAGTAAAATTTATCGTGGACTATCGATTAAAAAACAGGTTCCTCTGAATAGACTAAAATACCGCCAAATTTTTTAATTTTAAAGATCATAACTTATAATAATTCTAGCCAA------AAACACTAAAA------------ATAGCAACATGAAAATTACTACTTTTGCAAGATAGAGCTTCACCTTTAATAGAACAACTTTCATTCTTCCATGACCATACCCTACTAATTTTAGTCATCATTACAATTTTAGTAGGACAAATAATAATAGGGCTTTTTTTTAATAAATTAACACATCGATTCCTACTTGAAGGACAAATAATTGAAGTAATTTGAACCATTCTCCCTGCAATTACTCTAATTTTCATTGCTCTCCCATCTTTACGACTAATTTACATTCTAGATGAAACTAACAACCCTTTAATTACAATTAAAACTGTAGGTCACCAATGATATTGATCATACGAATACTCAGACTTTAAAAATATCGAATTCGACTCCTACATAATTCCTAGTAATGAATTAATAAAATTCAATTTTCGTTTATTAGATGTAGATAATCGAATAGTAGTACCATTTATATCGCAAATTCGAATATTAGTATCAGCAGCTGATGTTATCCATTCATGGACAGTTCCATCACTAGGAGTAAAAATTGATGCAACTCCAGGTCGATTAAATCAAGTTAGATTCATTTCAACCCGATCAAGACTACTATATGGTCAATGCTCAGAAATTTGTGGAGCAAACCACAGTTTTATGCCAATTGTAGTAGAAAGAATTTCTCCCTCATTCTTCATTAAATGAATTTCTAAAATAATTGAAGTATGGATTCGGAATAATTTCCCATATTATTAGACAAGAAAGAGGGAAAAAAGAAGCTTTCGGAACCCTTGGAATAATTTACGCTATAATAGCAATTGGATTATTAGGTTTCGTAGTTTGAGCACATCACATATTTACAGTAGGAATAGACGTAGATACACGAGCCTACTTTACTTCCGCAACTATAATTATTGCCGTTCCTACTGGAATTAAAATTTTTAGTTGATTAGCAACACTTCATGGAACACAAATAAATTATAGACCTTCAATACTATGAGCTCTAGGATTCGTGTTCCTTTTTACTGTGGGCGGATTAACCGGAGTAATTCTTGCCAATTCATCAATTGATATTATACTTCATGATACTTACTATGTAGTAGCCCACTTCCATTATGTTCTTTCAATAGGAGCAGTATTTGCTATCATAGGAGGACTAGTCCATTGATTCCCCTTATTTACAGGATTATCTTTAAGGCCAAAATTATGCAAGGCCCAATTCATAATCATATTCTTAGGAGTAAATTTAACATTCTTCCCCCAACATTTCCTAGGATTAAGAGGAATGCCACGACGATATTCTGATTACCCAGATGCTTACACTTTATGAAACATCATTTCATCTATCGGATCAATCATTTCACTAATTGGAGTACTCCTCTTAATCTTCATTGTTTGAGAAAGATTCTCATCATCACGAAAAACTCTAATTCCTCTTAACATAACATCATCAATCGAATGATTACAAAATACTCCGCCTGCCGAACATAGATATTCTGA-------------------CAAGCAGACGGCTCGTAAGTCAACGGGCGGCAAGGCTCCCAGGAAGCAGTTGGCCACCAAAGCCGCGAGGAAGAGCGCTCCAGCCACCGGTGGCGTCAAGAAGCCTCACAGATACAGGCCCGGCACCGTCGCCCTCCGCGAGATCCGTCGTTACCAGAAGAGCACCGAACTTTTGATCCGCAAGCTCCCTTTCCAACGTTTGGTCCGCGAAATCGCCCAAGACTTCAAGACCGACTTGCGTTTCCAAAGCTCGGCCGTCATGGCGTTGCAAGAAGCCAGCGAGGCTTACTTGGTCGGTCTTTTCGAAGACACCAACTTGTGCGCCATCCACGCCAAACGCGTCACCATCATG---------ATGTCTGGTTCCTGCACCATCAAGACGTGCTGGATGCGACTTCCTCCATTCCGCCTCATCGGCGATATTCTAAAAGATCGCTTTGATGGTGCTTCCCACGTAGCTGCTTCTAACTCCGGTTATCACCGGAGCAGCAATAACGCACATCGGAATCGACCTCCAAAGAATCCGAAAATCAATTCCATTAGCGGAAACAGTATTCACACTAAGAGAGAAAGTCGGCGCAAACACAAGTACGGCTTTCAGTTAAAGCCCTTCAATGCTGAACACAAACCTCCTGGAGTCAAAGATCTCGTCTATTACGAGATGTCTCCAGGATTTTGCGAGAAAAACCCGAAACTGGGTATTCAGGGTACTCATGGGAGATTATGTAATGATACGTCCATGGGTGTTGATGGATGTGATATTATGTGTTGTGGACGAGGATACCGTACCCAGGAGGTAGTAGTGTTTGAGAGATGTAACTGTACGTTC
E_Steneleodes_gigantea_E20            TCCCTCAGTAGCGGCGAGCGAACAGGGATAAGCCCAGCACCGAATCCCGCGGCCGAAACCGGACGCCGGGAAATGTGGTGTTAGGGAGGGTCCGTCATCCCGAGATCGTGCGGCGCGTCCAAGTCCATCTTGAACGGGGCCACAGCCCATAGAGGGTGCCAGGCCCGTAGCGACC-GCTGCCGATAACGGGAGGATCTCTCCTCAGAGTCGGGTTGCTTGAGAGTGCAGCCCTAAGTGGGTGGTAAACTCCATCTAAGGCTAAATATGACCACGAGACCGATAGCGAACAAGTACCGTGAGGGAAAGTTGAAAAGAACTTTGAAGAGAGAGTTCAATAGTACGTGAAACCGTTCAGGGGTAAACCTGAGAAACCCGAAAGGTCGAAAGGGGAGATTCAGCGTG-TCTCGACG-TAGGCGCTGGACGGTCGCGTGACGGTCGGCGTACGCGTCTTCCGCACCTTCCGTTCTCCGAACCTGCGTCGAACGCGTGCACTTCTCCCCCTGTAGGACGTCGCGATCTGTTGGGTGTCGGTCTAAGGCCCGCGGTGGAGCCCGTCCGG-ACGGTTCGC--CGTACCGGACGAACCCGCGGTGTTTCCCGATCGGCTCGCTCGACGGTATACAGATGGCGCGAGGCCGCTATT---TCAA-TTAGCGTCCGACCTTCGGCAAGCGCGCCCGTCGTTGACGGTGATCGGACCCGGTGCCGGTCCCGTCCGCGGGCGGCTGTTCGCTGAGGTGCTCTCGGACAG-ACCTCG--TTGAAACGCCGATCTGCGACGCTATAGCTTTGGGTACTTTCAGGACCCGTCTTGAAACACGGACCAAGGAGTCTAGCATGTGCGCGAGTCATTGGGACATGACTAAACCTAAAGGCGCAATGAAAGTGAAAGTCAGCCTCGCGCTGACTCAGGGAGGATGGGCGGTC-GTTACGGCTGCCGCCTCGCACTCCCGGGGCGTCTCGTTCTCATTGCGAGATGAGGCGCACCAAGAGCGTACACGCTGGGACCCGAAAGA---------GCATATTTTAGAGCTCAATCAAATCTCAAAAAT-AAAGAATTTACTATCAAATCCATTTTAAATTCAATTTCAAAT-AAAAATCTACAT-ATAAATATAATGTAACCCATTTTAACTTCAACATAAACTACACCTTGATCTGAATTCAATTCTAATAAAAAATCCTAAAAATTATAATTCTCCAAAAATTTTTATTAACGACGATATATAAATTTAAAGTTAAAGTAAAATTTATCGTGGACTATCGATTAAAAAACAGGTTCCTCTGAATAGACTAAAATACCGCCAAATTTTTTAATTTTAAAGATCATAACTTATAATAATTATAGATAAAA------ACACTTAAA------------ATAGCTACATGAAAATTACTTCTTCTTCAAGATAGAGCATCTCCCTTAATAGAACAATTATCATTTTTTCATGATCATACTCTTCTTATTTTAGTAATCATTACAATTTTAGTGGGACAAATAATAATAGGATTATTTTTCAACAAATTAACCCACCGATTTCTCCTAGAAGGTCAAATAATTGAAGTAGTTTGAACTGTACTTCCTGCAATTACCCTTATTTTTATTGCTTTGCCTTCTTTACGACTAATTTATATTCTAGACGAAACTAATAATCCATTAATTACAATTAAAACAGTAGGCCATCAATGATATTGATCATATGAATATTCAGACTTTAAAAACATCGAATTTGATTCATATATAATTCCCAGAAACGAATTAATAAAATTTAATTTTCGTCTACTAGATGTTGATAATCGAATAGTAGTACCATTTCTATCCCAAATTCGAATACTAGTTTCAGCAGCTGACGTTATTCATTCCTGAACAGTGCCTTCCCTAGGAGTTAAAATTGATGCAACTCCAGGACGACTAAATCAAGTTAGATTTATTTCTACTCGATCAAGACTCCTATATGGACAATGCTCTGAAATTTGTGGAGCAAACCATAGATTTATACCTATTGTAGTAGAAAGAATTTCCCCATCATTCTTCATTAAATGAATTTCTAAAATAATTGAAGTATGGATTTGGAATAATTTCTCATATTATTAGACAAGGAAGAGGAAAAAAAGAAGCCTTCGGAACCCTAGGAATAATTTATGCTATAATAGCAATTGGTTTATTAGGATTCGTTGTTTGAGCACATCATATATTTACAGTTGGAATAGATGTAGATACCCGGGCCTATTTTACCTCCGCAACTATAATTATTGCTGTGCCTACTGGAATCAAAATTTTTAGATGATTAGCAACTCTTCACGGAACTCAACTAAATTATAGACCTTCCATACTATGAGCCCTCGGATTCGTATTTTTATTTACAGTTGGTGGTTTAACAGGAGTAATTTTAGCTAATTCATCAATTGATATTATATTACATGACACCTATTATGTAGTAGCTCATTTCCATTATGTACTTTCAATAGGTGCAGTATTTGCTATTATAGGAAGATTAATTCACTGATTCCCCTTATTTACAGGATTAACCTTAAGGCCAAAATTATGTAAGGCTCAATTTTTAATTATATTCTTAGGAGTAAATCTAACGTTCTTCCCTCAACACTTCTTAGGACTTAGAGGTATACCACGACGATATTCTGATTATCCAGATGCTTACACATTATGAAATATTATTTCATCAATTGGATCAATCATTTCACTCATTGGAGTCTTATTCCTAATTTTTATCGTATGAGAAAGATTTTCATCCTCACGAAAAACTCTTATTCCTCTTAATATAACTTCATCAATTGAATGATTACAAAATACTCCTCCGGCAGAGCATAGATATTCTGAACTT---------------CAAGCAGACGGCTCGTAAATCTACGGGCGGCAAGGCTCCCAGGAAGCAGTTGGCCACCAAAGCCGCGAGGAAGAGCGCTCCCGCCACCGGTGGCGTCAAGAAACCTCACAGATACAGGCCCGGCACCGTCGCCCTCCGCGAGATCCGTCGTTACCAGAAGAGCACCGAACTTTTGATCCGCAAGCTGCCCTTCCAACGTTTGGTGCGCGAAATAGCCCAAGACTTCAAGACCGACTTGCGTTTCCAGAGCTCCGCCGTCATGGCGTTGCAAGAAGCCAGCGAGGCTTACTTGGTCGGTCTTTTCGAAGACACCAACTTGTGCGCCATCCACGCCAAACGCGTCACCATCAT----------A?GTCTGGTTCCTGCACCATCAAGACGTGCTGGATGCGACTTCCTCCATTCCGCCTCATCGGTGATATTTTAAAAGATCGCTTTGATGGTGCTTCCCACGTAGCTGCGTCTAACTCCGGTTACCACCGGAGCAGCAATAACGCACATCGGAATCGACCTCCAAAGAATCCGAAAATCAATTCCGTTAGCGGAAACAGTATTCACACTAAACGAGAAAGTAGGCGCAAACACAAGTACGGCTTTCAGTTAAAGCCCTTCAATGCTGAACACAAACCCCCAGGAGTCAAAGATCTCGTCTATTACGAGATGTCTCCAGGATTTTGCGAGAAAAACCCGAAACTGGGTATTCAAGGTACTCATGGGCGATTATGTAATGATACGTCCATGGGCGTTGATGGATGTGATATTATGTGTTGCGGACGAGGATACCGTACCCAGGAGGTAGTGGTGTTTGAGAGATGTAACTGTACGTTC
T_tuberculatus_CaliforniaCityCA_E177  ----------------------------------------------------------------------------------------------------------------------------------------------------------------------------------------------------------------------------------------------------------------------------------------------------------------------------------------------------------------------------------------------------------------------------------------------------------------------------------------------------------------------------------------------------------------------------------------------------------------------------------------------------------------------------------------------------------------------------------------------------------------------------------------------------------------------------------------------------------------------------------------------------------------------------------------------------------------------------------------------------------------------------------------------------------------------GCATATTTTAGAGCTAAATCAATTCTTAAAAAC-AAAGAATTTACTATCAAATCCATTTTAAAATTAATTTTAAATTAATAAACTACAC-ATAAAAATATTGTAACCCATTTTAACTTTAACATAAACTACACCTTGATCTGAATTCAATTCTAATAAAAAATCCTAAAAATTATAATTTTACAAAAATTTTTAATAACGACGATATATAAATTCAAAGTTAAAGTAAAACTTATCGTGGACTATCGATTAAAAAACAGGTTCCTCTGAATAGACTAAAATACCGCCAAACTTTTTAATTTTAAAGATCATAACTCATAATAATTCTAGTCAATT-TAATAACACTTCAACTTTTTTTAGAAATAGCCACATGAAACTTACTCCTTCTTCAAGATAGAGCATCCCCTTTRATAGAACAACTATCATTCTTCCATGATCATACCCTTTTGATCCTAGTAATTATCACCATCTTAGTRGGACAAATAATAATAGGTCTATTTTTCAATAAATTAACCCACCGATTTTTACTTGAAGGTCAAATAATTGAAGTAATCTGAACCATTTTACCCGCAATTACCCTAATTTTYATTGCTCTCCCATCTCTACGATTAATCTATATCTTAGATGAGACCAACAACCCTTTAATTACAATCAAAACTGTCGGCCATCAGTGATACTGATCATATGAATATTCAGACTTTAAAAACATTGAATTTGATTCTTATATAATCCCTACTAATGAATTAACAAAATTTAATTTTCGACTATTAGACGTTGACAACCGAATAGTAGTACCATTCATATCACAAATTCGAATACTAATTTCAGCAGCTGATGTCATTCACTCCTGAACAGTCCCATCCCTYGGAGTAAAGATTGATGCAACTCCTGGACGWCTTAATCAAGTCAGATTTATTCCTACACGTTCAAGAATCTTATATGGTCAATGCTCTGAAATTTGTGGAGCAAACCATAGATTTATACCTATTGTAGTAGAAAGAATTTCTCCRTCATTCTTTATTAAATGAATCTCTAAAATAATTGAAATTT------------------------------------------------------------------------------------------------------------------------------------------------------------------------------------------------------------------------------------------------------------------------------------------------------------------------------------------------------------------------------------------------------------------------------------------------------------------------------------------------------------------------------------------------------------------------------------------------------------------------------------------------------------------------------------------------------------------------------------------------------------------------------------------------------------------------CAAGCAGACGGCTCGTAAATCTACGGGCGGCAAGGCTCCCAGGAAGCAGTTGGCCACCAAAGCCGCGAGGAAGAGCGCTCCAGCCACCGGTGGCGTCAAGAAGCCTCACAGATACAGGCCCGGCACCGTCGCCCTCCGCGAGATCCGTCGTTACCAGAAGAGCACCGAACTTTTGATCCGCAAGCTCCCCTTCCAACGCTTGGTCCGCGAAATCGCCCAAGACTTCAAGACCGACTTGCGTTTCCAAAGCTCGGCCGTCATGGCGTTGCAAGAAGCCAGCGAGGCTTATTTGGTCGGTCTTTTCGAAGACACCAACTTGTGCGCCATCCACGCCAAACGCGTCACCATCATG---------------------------------------------------------------------------------------------------------------------------------------------------------------------------------------------------------------------------------------------------------------------------------------------------------------------------------------------------------------------------------------------------------------------------------------------------------------------------------------------------
T_costatus_WinnemuccaNV_E176          ----------------------------------------------------------------------------------------------------------------------------------------------------------------------------------------------------------------------------------------------------------------------------------------------------------------------------------------------------------------------------------------------------------------------------------------------------------------------------------------------------------------------------------------------------------------------------------------------------------------------------------------------------------------------------------------------------------------------------------------------------------------------------------------------------------------------------------------------------------------------------------------------------------------------------------------------------------------------------------------------------------------------------------------------------------------------GCATATTTTAGAGCTAAATCAACACTTAAAAAT-AAAGAATTTACTATCAAATCCATTTTAAAATTAATTTTAAATTAAAAAACCACAT-ATAAAAATAATGTAACCCATTTTAACTTCAACATAAACTACACCTTGATCTGAACTCAATTCTAATAAAAAATATTAAAAATTATAATTTTAAAAAAATTTTTATTAACAACGATATATAAATTTAAAGTTAAAGTAAAACTTATCGTGGACTATCGATTAAAAAACAGGTTCCTCTGAATAGACTAAAATACCGCCAAATTTTTTAATTTTAAAGAACATAACTCATAATAATTTTAGCTAACT-CAATAACACTTTCACTTTTTTTAGAAATAGCTACATGAAAATTACTACTTCTACAAGATAGAGCATCCCCTTTAATAGAACAATTATCATTCTTCCATGATCATACTCTACTAATTCTAGTAATTATTACTATTCTAGTTGGACAAATAATAATAGGCTTGTTTTTCAATAAATTAACCCATCGATTTTTACTTGAAGGACAAATAATTGAAGTAATTTGAACCATTCTACCCGCAATTACCCTAATCTTCATTGCCCTTCCATCATTACGATTAATTTATATTCTAGATGAAACCAACAGCCCTTTAATCACAATCAAAACTATAGGACATCAATGATATTGATCATATGAATATTCGGACTTCAAAAATATTGAATTTGACTCTTATATAATTCCAGGCAATGAAATAACAAAATTCAACTTTCGTTTATTAGACGTAGATAACCGAATAGTAGTCCCATTCATATCCCAAATCCGAATATTAATCTCAGCTGCTGACGTAATTCACTCGTGAACAGTACCTTCTCTAGGAGTAAAAATCGACGCAACCCCAGGACGATTAAACCAAGTAAGATTCATCTCCACCCGATCAAGACTACTATATGGACAATGCTCTGAAATTTGTGGAGCAAATCATAGATTTATACCTATTGTAGTTGAAAGAATTTCCCCTACATTCTTCATCAAATGAATCTCTAAAATAATTGAAATAT-------------------------------------------------------------------------------------------------------------------------------------------------------------------------------------------------------------------------------------------------------------------------------------------------------------------------------------------------------------------------------------------------------------------------------------------------------------------------------------------------------------------------------------------------------------------------------------------------------------------------------------------------------------------------------------------------------------------------------------------------------------------------------------------------------------------------AAGCAGACGGCTCGTAAATCTACGGGCGGCAAGGCTCCCAGAAAGCAGTTGGCCACCAAAGCCGCGAGGAAGAGCGCTCCAGCCACCGGTGGCGTCAAGAAGCCTCACAGATACAGGCCCGGCACCGTCGCCCTCCGCGAGATCCGTCGTTACCAGAAGAGCACCGAACTTTTGATCCGCAAGCTCCCCTTCCAACGCTTGGTCCGCGAAATCGCCCAAGACTTCAAGACCGACTTGCGTTTCCAAAGCTCGGCCGTCATGGCATTGCAAGAAGCCAGCGAGGCTTATTTGGTCGGTCTTTTCGAAGACACCAACTTGTGCGCCATCCACGCCAAACGCGTCACCATCAT----------------------------------------------cgactacctccattccgcctcatcgGCGATATTTTAAAAgatcgcTTTGAtggtgcttcccaCGTAGCTGCTTCTAACTCCGGTTACCACCGGAGCAGCAATAACGCACATCGGAATCGACCTCCAAAGAATCCGAAAATCAATTCCGTTAGCGGAAACAGTATTCACACTAAAAGAGAAAGTAGACGCAAACACAAGTACGGCTTTCAGTTAAAGCCCTTCAATGCTGAACACAAACCTCCTGGAGTCAAAGATCTTGTCTATTACGAGATGTCTCCAGGATTTTGCGAGAAAAACCCGAAACTGGGTATTCAAGGTACTCATGGGCGATTATGTAATGATACGTCCATGGGCGTTGATGGATGTGATATTATGTGTTGTGGaCGAGGATaccggacccaggaggtAGTagtgtttgagagatgtaactgtacg---
T_verpus_SanJuanNM_E91                ------------------------------------------------------------------------------------------------------------------------------------------------------------------------------------------------------------------------------------------------------------------------------------------------------------------------------------------------------------------------------------------------------------------------------------------------------------------------------------------------------------------------------------------------------------------------------------------------------------------------------------------------------------------------------------------------------------------------------------------------------------------------------------------------------------------------------------------------------------------------------------------------------------------------------------------------------------------------------------------------------------------------------------------------------------------------------------------------------------------------------------------------------------------------------------------------------------------------------------------------------------------------------------------------------------------------------------------------------------------------------------------------------------------------------------------------ATAGCTACATGAAATTTACTTCTTCTTCAAGATAGAGCATCCCCTTTAATAGAACAACTATCATTTTTCCATGACCATACCCTTCTAATCCTGGTAATTATTACTATCCTTGTAGGACAAATAATAATAGGTCTATTTTTCAATAAATTAACCCACCGATTCTTATTGGAAGGTCAAATAATTGAAGTAATCTGAACCATTTTACCCGCAATTACTTTAATTTTTATTGCCCTCCCATCTCTACGACTAATTTATATTTTAGATGAAACAAATAATCCGCTAATTACAATCAAAACTGTTGGCCATCAATGATATTGATCCTATGAATACTCAGACTTCAAAAATATTGAATTTGATTCTTATATGATTCCCACTAATGAATTGACAAAATTCAATTTTCGACTATTAGATGTTGATAACCGAATAGTAGTGCCATTCATATCACAAATTCGAATACTAATTTCAGCAGCTGATGTCATTCACTCATGAACAGTTCCATCCCTTGGAGTAAAAATTGATGCAACTCCTGGACGACTAAATCAAGTTAGATTTATCTCTACACGTTCAAGAATCTTATATGGTCAGTGCTCCGAAATTTGCGGAGCAAATCATAGATTTATACCTATTGTAGTAGAAAGAATTTCCCCCTCATTCTTCATTAAATGAATCTCTAAAATAATTGAAATTT------------------------------------------------------------------------------------------------------------------------------------------------------------------------------------------------------------------------------------------------------------------------------------------------------------------------------------------------------------------------------------------------------------------------------------------------------------------------------------------------------------------------------------------------------------------------------------------------------------------------------------------------------------------------------------------------------------------------------------------------------------------------------------------------------------------------------------tcgtaaatctacgggcggcaaggctcccaggaAGCAGTTGGCCaccaAAGCCGCGAGGAAGAGCGCTCCAGCCACCGGTGGCGTCAAGAAGCCTCACAGATACAGGCCCGGCACCGTCGCCCTCCGCGAGATCCGTCGTTACCAGAAGAGCACCGAACTTTTGATCCGCAAGCTCCCCTTCCAACGCTTGGTCCGCGAAATCGCCCAAGACTTCAAGACCGACTTGCGTTTCCAAAGCTCGGCCGTCATGGCgttgCAAGAAGCCAGCGAGGCTTATTtggtcggtcttttcgaagacaccaacttgtgcgccatccacgccaaacgc---------------------------------------------------------cgactacctccattccgcctcatcgGCGATATTTTAAAAgATCGCTTTGATGGTGcttcccACGTAGCTGCTTCTAACTCCGGTTACCACCGGAGCAGCAATAACGCACATCGGAATCGACCTCCAAAGAATCCGAAAATCAGTTCCGTTAGCGGAAACAGTATTCACACTAAAAGAGAAAGTAGACGCAAACACAAGTACGGGTTTCAGTTAAAGCCCTTCAATGCTGAACACAAACCTCCTGGAGTCAAAGATCTTGTCTATTACGAGATGTCTCCAGGATTTTGCGAGAAAAACCCGAAACTGGGTATTCAAGGTACTCATGGGCGATTATGTAATGATACGTCCATGGGTGTTGATGGATGTGATATTATGTGTTGTgGACGAGGATaccgtacCCaggaggtAGTagtgtttgagagatgtaactgtacg---
T_kandai_Olancha_E81                  TCCCTCAGTAGCGGCGAGCGAACAGGGATAAGCCCAGCACCGAATCCCGCGGCCGAAACCGGACGCCGGGAAATGTGGTGTTAGGGAGGGTCCGTCATCCCGAGATCGTGCGGCGCGTCCAAGTCCATCTTGAACGGGGCCACAGCCCATAGAGGGTGCCAGGCCCGTAGCGACC-GCTGCCGATAACGGGAGGATCTCTCCTCAGAGTCGGGTTGCTTGAGAGTGCAGCCCTAAGTGGGTGGTAAACTCCATCTAAGGCTAAATATGACCACGAGACCGATAGCGAACAAGTACCGTGAGGGAAAGTTGAAAAGAACTTTGAAGAGAGAGTTCAATAGTACGTGAAACCGTTCAGGGGTAAACCTGAGAAGCCCGAAAGGTCGAAAGGGGAGATTCAGCGTG-TCTCGATG-CAGGCGCTGGACGGTCGCGTGACGGCAGGCGTACGCGTCTACCGCACCTTCCGTTCTCCGAACCTGCGTCGAACGCGTGCACTTCTCCTCCTGTAGGACGTCGCGATCTGTTGGGTGTCGGTCTAAGGCCCGCGGTGGAGCCCGTTCGG-ACGGTTCGC--CGTACCGGACGAACCCGCGGTGTTTCCCGATCGGCTCGCTCGACGGTATACAGATGGCGCGAGGCCGCTATT---TTAA-TTAGCGTCCGACCTTCGGCAAGCGCGCCCGTCG-TGACGGTGATCGGACCTGGTGCCGGTCCCGTCCACGGGCGGCTGTTCGCTGAGGTGTTCTCGGACAG-ACCTCG--TTGAAACGCCGATCTGCGACGCTATAGCTTTGGGTACTTTCAGGACCCGTCTTGAAACACGGACCAAGGAGTCTAGCATGTGCGCGAGTCATTGGGACATGACTAAACCTAAAGGCGCAATGAAAGTGAAAGTCAGCCTCGCGCTGACTCAGGGAGGATGGGCGGTC-GTTACGGCTGCCGCCTCGCACTCCCGGGGCGTCTCGTTCTCATTGCGAGATGAGGCGCACCAAGAGCGTACACGCTGGGACCCGAAAGA---------GCATATTTTAGAGCTAAATCAACACTTAAAAAT-AAAGAATTTACTATCAAATCCATTTTAAAATTAATTTTAAATTAAAAAACCACAT-ATATTAATAATGTAACCCATTTTAACTTTAACATAAACTACACCTTGATCTGAATTCAATTCTAATAAAAAATATTAAAAATTAAAGTTTTAAAAAAATTTTTATTAACAACGATATATAAATTTAAAATTAAAGTAACAATTATCGTGGACTATCGATTAAAAAACAGGTTCCTCTGAATAGACTAAAATACCGCCAAATTTTTTAATTTTAAAGAACATAACTCATAATAATTATAGCCAATT-TAATAACACTTTTA------------ATAGCCACATGAAAACTACTACTTCTTCAAGATAGAGCATCCCCTTTAATAGAACAATTATCATTCTTTCATGACCACACTCTCCTAATTTTAGTGATCATTACCATTCTAGTTGGACAGATAATGATAGGTTTATTCTTTAATAAATTGACCCATCGATTCCTACTTGAAGGACAAATAATTGAAGTAATTTGAACTATTTTACCCGCAATTACCCTAATCTTCATTGCCCTACCATCTTTACGATTAATTTATATTCTAGATGAAACCAATAACCCCTTAATCACAATCAAAACAATAGGACACCAATGATATTGGTCATATGAATACTCAGACTTCAAAAATATTGAATTCGACTCTTACATAATTCCTAATAACGAAATAATAAAATTTAACTTTCGCTTATTAGACGTAGACAACCGAATAGTAGTACCATTTATATCCCAAATTCGAATATTAATTTCGGCAGCTGATGTAATTCACTCGTGAACAGTCCCCTCCTTAGGAGTAAAAATTGATGCAACCCCAGGACGATTAAACCAAGTAAGATTCATCTCCACACGATCAAGATTACTATATGGACAATGCTCTGAAATTTGTGGAGCAAATCATAGATTTATACCCATTGTAGTTGAAAGAATTCCCCCTC---------------------------------------------------------------------------------------------------------------------------------------------------------------------------------------------------------------------------------------------------------------------------------------------------------------------------------------------------------------------------------------------------------------------------------------------------------------------------------------------------------------------------------------------------------------------------------------------------------------------------------------------------------------------------------------------------------------------------------------------------------------------------------------------------------------------------------------------------------------CAAGCAGACGGCTCGTAAATCCACGGGCGGCAAGGCTCCCAGGAAGCAGTTGGCTACCAAAGCCGCGAGGAAGAGCGCTCCAGCCACCGGTGGCGTGAAGAAGCCTCACAGATACAGGCCCGGCACCGTCGCCCTCCGCGAGATCCGTCGTTACCAGAAGAGCACCGAACTTTTGATCCGCAAGCTCCCCTTCCAACGCTTGGTCCGCGAAATCGCCCAAGACTTCAAGACCGACTTGCGTTTCCAAAGCTCGGCCGTCATGGCATTGCAAGAAGCCAGCGAGGCTTATTTGGTCGGTCTTTTCGAAGACACCAACTTGTGTGCCATCCACGCCAAACGTGTCACCATCATGC--------ATGTCTGGTTCCTGCACCATCAAGACGTGCTGGATGCGACTACCTCCATTCCGCCTCATCGGCGACATTTTAAAAGATCGCTTTGATGGTGCTTCCCACGTAGCTGCTTCTAACTCCGGTTACCACCGGAGCAGCAATAACGCACATCGGAATCGACCTCCAAAGAATCCGAAAATCAATTCCGTCAGCGGAAACAGTATTCACACTAAAAGAGAAAGTAGACGCAAACACAAGTACGGCTTTCAGTTAAAGCCCTTCAATGCTGAACACAAACCTCCTGGAGTCAAAGATCTTGTCTATTACGAGATGTCTCCAGGATTTTGCGAGAAAAACCCGAAACTGGGTATTCAAGGTACTCATGGGCGATTATGTAATGATACGTCCATGGGTGTTGATGGATGTGATATTATGTGTTGTGGACGAGGATACCGTACCCAGGAGGTAGTAGTGTTTGAGAGATGTAACTGTACGTTC
T_vandykei_RiceCA_E178                --CCTCAGTAGCGGCGAGCGAACAGGGATAAGCCCAGCACCGAATCCCGCGGCCGAAACCGGACGCCGGGAAATGTGGTGTTAGGGAGGGTCCGTCATCCCGAGATCGTGCGGCGCGTCCAAGTCCATCTTGAACGGGGCCACAGCCCATAGAGGGTGCCAGGCCCGTAGCGACC-GCTGCCGATAACGGGAGGATCTCTCCTCAGAGTCGGGTTGCTTGAGAGTGCAGCCCTAAGTGGGTGGTAAACTCCATCTAAGGCTAAATATGACCACGAGACCGATAGCGAACAAGTACCGTGAGGGAAAGTTGAAAAGAACTTTGAAGAGAGAGTTCAATAGTACGTGAAACCGTTCAGGGGTAAACCTGAGAAGCCCGAAAGGTCGAAAGGGGAGATTCAGCGTG-TCTCGATG-TAGGCGCTGGACGGTCGCGTGACGGCAGGCGTACGCGTCTACCGCACCTTCCGTTCTCCGAACCTGCGTCGAACGCGTGCACTTCTCCCCCTGTAGGACGTCGCGATCTGTTGGGTGTCGGTCTAAGGCCCACGGTGGAGCCCGTTCGG-ACGGTTCGC--CGTACCGGACGAACCCGTGGTGTTTCCCGATCGGCTCGCTCGACGGTATACAGATGGCGCGAGGCCGCTATTG--TTAA-TTAGCGTCCGACCTTCGGCAAGCGCGCCCGTCGTTGACGGTGATCGGACCTGGTCTCGGTCCCGTCCGCGGGCGGCTGTTCGCTGAGGTGTTCTCGGACAG-ACCTCG--TTGAAACGCCGATCTGCGACGCTATAGCTTTGGGTACTTTCAGGACCCGTCTTGAAACACGGACCAAGGAGTCTAGCATGTGCGCGAGTCATTGGGACATGACGAAACCTAAAGGCGCAATGAAAGTGAAAGTCAGCCTCGCGCTGACTCAGGGAGGATGGGCGGTC-GTTACGGCTGCCGCCTCGCACTCCCGGGGCGTCTCGTTCTCATTGCGAGATGAGGCGCACCAAGAGCGTACACGCTG---------------------GCATATTTTAGAGCTAAATCAATACTTAAAAAT-AAAGAATTTACTATCAAATCCATTTTAAAATTAATTTTAAATTAAAAAACTACAT-ATAAAAATAATGTAACCCATTTTATCTTTAACATAAACTACACCTTGATCTGAATTCAATTCTAATAAAAAATATTAAAAATTATAATTCTAAAAAAATTTTTATTAACGACGATATATAAATTTAAAATTAAAGTAAAAATTATCGTGGACTATCGATTAAAAAACAGGTTCCTCTGAATAGACTAAAATACCGCCAAATTTTTTAATTTTAAAGAACATAACTCATAATAATTTTAGTTAATT--AATAACACTTAAACTTTTTTTAGAAATAGCTACATGAAAACTACTTCTTCTTCAAGATAGAGCATCCCCTTTAATAGAACAATTATCATTCTTTCATGACCATACCCTTTTAATTCTAGTAATTATTACTATTTTAGTAGGACAAATAATAATAAGACTGTTTTTCAATAAATTAACCCATCGATTCCTTCTTGAAGGACAAATAATTGAAGTAATTTGAACCATTTTACCTGCAATTACCCTAATCTTCATTGCCCTTCCTTCATTACGATTAATCTATATCCTAGATGAAACAAATAACCCCTTAATTACAATCAAAACAGTAGGCCATCAATGATATTGATCATATGAATATTCAGATTTCAAAAACATTGAATTTGACTCCTATATAATTCCTAGTAATGAAATAATAAAATTCAACTTTCGTCTCCTAGATGTTGACAACCGTATAGTAATTCCATTTATATCCCAAATCCGAATACTAGTCTCAGCAGCTGACGTAATTCACTCATGGACCGTACCCTCGCTAGGAGTTAAAATTGATGCAACTCCAGGACGACTAAATCAAGTAAGATTCATTTCCACTCGATCAAGACTCTTATATGGACAATGTTCTGAAATCTGCGGAGCAAATCATAGATTTATACCTATTGTAGTCGAAAGAATTTCTCCATCCTTCTTCATCAAATGAATTTCTAAAATAATTGAAGTAT-------------------------------------------------------------------------------------------------------------------------------------------------------------------------------------------------------------------------------------------------------------------------------------------------------------------------------------------------------------------------------------------------------------------------------------------------------------------------------------------------------------------------------------------------------------------------------------------------------------------------------------------------------------------------------------------------------------------------------------------------------------------------------------------------------------------------AAGCAGACGGCGCGTAAATCTACGGGCGGCAAGGCTCCCAGGAAGCAGTTGGCCACCAAAGCCGCGAGGAAGAGCGCTCCGGCCACCGGTGGCGTCAAGAAGCCTCACAGATACAGGCCCGGCACCGTCGCCCTCCGCGAGATCCGTCGTTACCAGAAGAGCACCGAACTTTTGATCCGCAAGCTACCCTTCCAACGCTTGGTCCGCGAAATCGCCCAAGACTTCAAGACCGACTTGCGTTTCCAAAGCTCGGCCGTCATGGCATTGCAAGAAGCCAGCGAGGCTTATTTGGTCGGTCTTTTCGAAGACACCAACTTGTGCGCCATCCACGCCAAACGCGTCACCATCA----------------TGGTTCCTGCACCATCAAGACGTGCTGGATGCGACTACCTCCATTCCGCCTCATCGGCGATATTTTAAAAGATCGCTTTGATGGTGCTTCCCACGTAGCTGCTTCTAACTCCGGTTACCACCGGAGCAGCAATAACGCACATCGGAATCGACCTCCAAAGAATCCGAAAATCAATTCCGTTAACGGAAACAGTATTCACACCAAAAGAGAAAGTAGGCGCAAACACAAGTACGGTTTTCAGCTGAAGCCCTTCAATGCTGAACACAAACCTCCTGGAGTCAAAGATCTTGTCTATTACGAGATGTCTCCAGGATTTTGCGAGAAAAACCCGAAACTGGGTATTCAAGGTACTCATGGGCGATTATGTAATGATACGTCCATGGGCGTTGATGGATGTGATATTATGTGTTGTGGACGAGGATACCGTACCCAGGAGGTAGTAGTGTTTGAAAGATGTAACTGTACGTTC
T_vandykei_CroneseCA_E179             ----------------------------------------------------------------------------------------------------------------------------------------------------------------------------------------------------------------------------------------------------------------------------------------------------------------------------------------------------------------------------------------------------------------------------------------------------------------------------------------------------------------------------------------------------------------------------------------------------------------------------------------------------------------------------------------------------------------------------------------------------------------------------------------------------------------------------------------------------------------------------------------------------------------------------------------------------------------------------------------------------------------------------------------------------------------------GCATATTTTAGAGCTAAATCAATACTTAAAAAT-AAAGAATTTACTATCAAATCCATTTTAAAATTAATTTTAAATTAAAAAACTACAT-ATAAAAATAATGTAACCCATTTTACCTTTAACATAAACTACACCTTGATCTGAATTCAATTCTAATAAAAAATATTAAAAATTATAATTCTAAAAAAATTTTTATTAACGACGATATATAAATTTAAAATTAAAGTAAAAATTATCGTGGACTATCGATTAAAAAACAGGTTCCTCTGAATAGACTAAAATACCGCCAAATTTTTTAATTTTAAAGAACATAACTCATAATAATTTTAGTTAATT--AATAACACTTAAA--TTTTTTAGAAATAGCTACATGAAAACTACTTCTTCTTCAAGATAGAGCATCCCCTTTAATAGAACAATTATCATTCTTTCACGACCATACCCTTTTAATTCTAGTAATTATTACTATTTTAGTAGGACAAATAATAATAGGACTATTTTTCAATAAATTAACCCATCGATTCCTTCTTGAAGGACAAATAATTGAAGTAATTTGAACCATTTTACCTGCAATTACCCTAATCTTCATTGCCCTACCTTCATTACGATTAATCTATATCCTAGATGAAACAAATAACCCCCTAATTACAATCAAAACAGTAGGCCATCAATGATATTGATCATATGAATATTCAGATTTCAAAAACATTGAATTTGACTCCTATATAATTCCTAGTAATGAAATAATAAAATTCAACTTCCGTCTCCTAGATGTCGATAACCGTATAGTAATTCCATTTATATCCCAAATCCGAATACTAGTCTCAGCAGCTGACGTAATTCACTCATGAACTGTACCCTCGCTAGGAGTTAAAATTGATGCAACTCCAGGACGACTAAATCAAGTAAGATTCATTTCCACTCGATCAAGACTCTTATATGGACAGTGTTCTGAAATCTGCGGAGCAAATCATAGATTTATACCTATTGTAGTCGAAAGAATTTCTCCATCCTTCTTCATCAAATGAATTTCTAAAATAATTGAAGTATGGATTCGGTATAATTTCACATATTATTAGACAAGAAAGAGGAAAAAAAGAAGCATTTGGAACCCTTGGAATAATTTATGCCATAATAGCAATTGGATTACTAGGATTTGTTGTATGAGCACATCATATATTCACAGTAGGAATAGACGTAGATACCCGTGCTTACTTCACATCAGCAACTATAATCATTGCTGTACCTACAGGAATCAAAATTTTTAGATGGCTAGCCACTCTTCATGGAACACAATTAAATTACAGCCCCTCAATACTCTGGGCATTAGGATTCGTATTCCTATTTACCGTAGGAGGATTAACAGGAGTTATCTTAGCTAATTCCTCAATTGACATCATATTACATGATACATACTACGTAGTAGCCCATTTCCATTATGTCCTATCAATAGGAGCCGTATTCGCCATTATAGGAGGATTAGTTCATTGATTCCCCCTATTCACAGGATTAACTTTAAGACAAAAATTATGCAAAGCCCAATTCATAATTATATTTCTAGGAGTAAATATAACCTTCTTCCCCCAGCACTTTTTAGGCCTAAGAGGTATACCACGACGTTACTCAGACTACCCAGATGCATATACATTATGAAATATCATTTCATCAATTGGATCAATCATCTCCCTTATCGGAGTTATACTAATAATCTTTATTGTATGAGAAAGATTCACATCATCACGAAAAACCTTAATTCCCTTAAATATAACTTCATCAATCGAATGACTACAAAATACACCTCCTGCTGAACATAGCTATTCTGAACTTCCCTATACTTTCATCCAAGCAGACGGCGCGTAAATCTACGGGCGGCAAGGCTCCCAGGAAGCAGTTGGCCACCAAAGCCGCGAGGAAGAGCGCTCCGGCCACCGGTGGCGTCAAGAAGCCTCACAGATACAGGCCCGGCACCGTCGCCCTCCGCGAGATCCGTCGTTACCAGAAGAGCACCGAACTTTTGATCCGCAAGCTACCCTTCCAACGCTTGGTCCGCGAAATCGCCCAAGACTTCAAGACCGACTTGCGTTTCCAAAGCTCGGCCGTCATGGCATTGCAAGAAGCCAGCGAGGCTTATTTGGTCGGTCTTTTCGAAGACACCAACTTGTGCGCCATCCACGCCAAACGCGTCACCATCATGCCCAAGGAT------------------------------------------------------------------------------------------------------------------------------------------------------------------------------------------------------------------------------------------------------------------------------------------------------------------------------------------------------------------------------------------------------------------------------------------------------------------------------------------
T_major_CroneseCA_E180                ---------------------------ATTAGCCCAGCACCGAATCCCGCGGCCGAAACCGGACGCCGGGAAATGTGGTGTTAGGGAGGGTCCGTCATCCCGAGATCGTGCGGCGCGTCCAAGTCCATCTTGAACGGGGCCACAGCCCATAGAGGGTGCCAGGCCCGTAGCGACC-GCTGCCGATAACGGGAGGATCTCTCCTCAGAGTCGGGTTGCTTGAGAGTGCAGCCCTAAGTGGGTGGTAAACTCCATCTAAGGCTAAATATGACCACGAGACCGATAGCGAACAAGTACCGTGAGGGAAAGTTGAAAAGAACTTTGAAGAGAGAGTTCAATAGTACGTGAAACCGTTCAGGGGTAAACCTGAGAAGCCCGAAAGGTCGAAAGGGGAGATTCAGCGTG-TCTCGATG-CAGGCGCTGGACGGTCGCGTGACGGCAGACGTACGCGTCTACCGCACCTTCCGTCCTCCGAACCTGCGTCGAACGCGTGCACTTCTCCCCCTGTAGGACGTCGCGATCTGTTGGGTGTCGGTCTAAGGCCCGCGGTGGAGCCCGTTCGG-ACGGTTCGC--CGTACCGGACGAACCCGCGGTGTTTCCCGATCGGCTCGCTCGACGGTATACAGATGGCGCGAGGCCGCTATT---TTAA-TTAGCGTCCGACCTTCGGCAAGCGCGCCCGTCGTTGACGGTGATCGGACCTGGTGCCGGCCCCGTCCACGGGCGGCTGTTCGCTGAGGTGTTCTCGGACAG-ACCTCG--TTGAAACGCCGATCTGCGACGCTATAGCTTTGGGTACTTTCAGGACCCGTCTTGAAACACGGACCAAGGAGTCTAGCATGTGCGCGAGTCATTGGGACATGACTAAACCTAAAGGCGCAATGAAAGTGAAAGTCAGCCTCGCGCTGACTCAGGGAGGATGGGCGGTC-GTTACGGCTGCCGCCTCGCACTCCCGGGGCGTCTCGTTCTCATTGCGAGATGAGGCGCACCAAGAGCGTACACGCTGGGACCCGAAAGAT----------------------------------------------------------------------------------------------------------------------------------------------------------------------------------------------------------------------------------------------------------------------------------------------------------------------------------------------------------------------CTTTTTTTAGAAATAGCCACATGAAAATTACTACTTTTGCAAGATAGAGCATCTCCTTTAATAGAACAATTATCATTCTTTCATGATCATACTCTACTAATTCTAGTAATTATCACTATTTTAGTTGGACAAATAATAATAGGATTATTCTTCAATAAATTAACCCATCGATTTTTACTTGAAGGACAAATAATTGAAGTCATTTGAACCATTCTACCCGCAATCACCCTAATCTTCATTGCTCTTCCATCATTACGATTAATTTATATTCTAGATGAAACTAATAACCCTTTAATCACAATTAAAACAATAGGACATCAATGATATTGATCATATGAATATTCAGACTTCAAAAATATTGAATTCGACTCTTACATAATCCCCGGCAATGAAATAACCAAATTCAACTTTCGTTTATTAGACGTAGATAACCGAATAGTAGTCCCATTTATATCTCAAGTACGAATATTAATCTCAGCAGCCGACGTAATCCACTCATGAACAGTACCTTCTCTAGGAGTAAAAATCGACGCAACTCCAGGACGATTAAATCAAGCAAGATTCATCTCCACCCGATCAAGACTACTATATGGACAGTGCTCTGAAATTTGCGGAGCAAATCATAGATTTATACCTATTGTAGTCGAAAGAATTTCCCCTTCATTCTTCATCAAATGAATCTCTAAAATAATCGAAATAT----------------------------------------------------------------------------------------------------------------------------------------------TAGACGTTGATACACGAGCCTACTTCACCTCTGCAACTATAATCATTGCCGTTCCCACTGGAATTAAAATTTTCAGATGATTAGCAACTCTACATGGAACTCAAATAAACTATAGACCCTCAATACTATGGGCATTGGGATTCGTATTTTTATTTACCGTAGGAGGATTAACAGGAGTAATCCTTGCTAATTCTTCAATCGACATCATATTACACGATACATACTATGTAGTAGCTCACTTTCATTATGTTCTCTCAATAGGAGCAGTATTTGCCATTATAGGAGGATTAGTCCATTGATTTCCCTTATTTACAGGATTATCCCTTAACCCTAAATTATGTAAAACTCAATTCATAATCATATTCCTGGGAGTAAATTTAACCTTCTTCCCCCAGCACTTTCTAGGCCTAAGAGGAATACCACGACGATATTCAGACTACCCAGATGCCTACACAATATGAAACATTATTTCATCTATTGGATCAATCATCTCCCTTGTTGGAGTCTTACTCTTAATTTTCATTGTATGAGAAAGATTTACAGCTTCTCGAAAAACCTTAATTCCTTTAAATATATCATCCTCAATCGAATGATTACAAAACACACCTCCTGCCGAACATAGTT------------------------------CAGACGGCTCGTAAATCTACGGGCGGCAAGGCTCCCAGGAAGCAGTTGGCCACCAAAGCCGCGAGGAAGAGCGCTCCAGCCACCGGTGGCGTCAAGAAGCCTCACAGATACAGGCCCGGCACCGTCGCCCTCCGCGAGATCCGTCGTTACCAGAAGAGCACCGAACTTTTGATCCGCAAGCTCCCCTTCCAACGGTTGGTCCGCGAAATCGCCCAAGACTTCAAGACCGACTTGCGTTTCCAAAGCTCGGCCGTCATGGCATTGCAAGAAGCCAGCGAGGCTTATTTGGTCGGTCTTTTCGAAGACACCAACTTGTGCGCCATCCACGCCAAACGCGTCACCATCAT----------ATGTCTGGTTCCTGCACCATCAAGACGTGCTGGATGCGACTACCTCCATTCCGCCTCATCGGCGATATTTTAAAAGATCGCTTTGATGGTGCTTCCCACGTAGCTGCTTCTAACTCCGGTTACCACCGGAGCAGCAATAACGCACATCGGAATCGGCCTCCAAAGAATCCGAAAATCAATTCCGTTAGCGGAAACAGTATTCACACTAAAAGAGAAAGTAGACGCAAACACAAGTACGGCTTTCAGTTAAAGCCCTTCAATGCTGAACACAAACCTCCTGGAGTCAAAGATCTTGTCTATTACGAGATGTCTCCAGGATTTTGCGAGAAAAACCCGAAACTGGGTATTCAAGGTACTCATGGGCGATTATGTAATGATACGTCCATGGGTGTTGATGGATGTGATATTATGTGTTGTGGACGAGGATACCGTACCCAGGAGGTAGTAGTGTTTGAGAGATGTAACTGTACGTTC
T_major_AlamoNV_E181                  -TCCTCAGTAGCGGCGAGCGAACAGGGATTAGCCCAGCACCGAATCCCGCGGCCGAAACCGGACGCCGGGAAATGTGGTGTTAGGGAGGGTCCGTCATCCCGAGATCGTGCGGCGCGTCCAAGTCCATCTTGAACGGGGCCACAGCCCATAGAGGGTGCCAGGCCCGTAGCGACC-GCTGCCGATAACGGGAGGATCTCTCCTCAGAGTCGGGTTGCTTGAGAGTGCAGCCCTAAGTGGGTGGTAAACTCCATCTAAGGCTAAATATGACCACGAGACCGATAGCGAACAAGTACCGTGAGGGAAAGTTGAAAAGAACTTTGAAGAGAGAGTTCAATAGTACGTGAAACCGTTCAGGGGTAAACCTGAGAAGCCCGAAAGGTCGAAAGGGGAGATTCAGCGTG-TCTCGATG-CAGGCGCTGGACGGTCGCGTGACGGCAGACGTACGCGTCTACCGCACCTTCCGTCCTCCGAACCTGCGTCGAACGCGTGCACTTCTCCCCCTGTAGGACGTCGCGATCTGTTGGGTGTCGGTCTAAGGCCCGCGGTGGAGCCCGTTCGG-ACGGTTCGC--CGTACCGGACGAACCCGCGGTGTTTCCCGATCGGCTCGCTCGACGGTATACAGATGGCGCGAGGCCGCTATT---TTAA-TTAGCGTCCGACCTTCGGCAAGCGCGCCCGTCGTTGACGGTGATCGGACCTGGTGCCGGCCCCGTCCACGGGCGGCTGTTCGCTGAGGTGTTCTCGGACAG-ACCTCG--TTGAAACGCCGATCTGCGACGCTATAGCTTTGGGTACTTTCAGGACCCGTCTTGAAACACGGACCAAGGAGTCTAGCATGTGCGCGAGTCATTGGGACATGACTAAACCTAAAGGCGCAATGAAAGTGAAAGTCAGCCTCGCGCTGACTCAGGGAGGATGGGCGGTC-GTTACGGCTGCCGCCTCGCACTCCCGGGGCGTCTCGTTCTCATTGCGAGATGAGGCGCACCAAGAGCGTACACGCTGGGACCCGAAAGATGG--------------------------------------------------------------------------------------------------------------------------------------------------------------------------------------------------------------------------------------------------------------------------------------------------------------------------------------------------------------------CTTTTTTTAGAAATAGCCACATGAAAATTACTACTTTTACAGGATAGAGCATCTCCTTTAATAGAACAATTATCATTCTTCCATGATCATACTCTACTAATTCTAGTAATTATCACTATTTTAGTTGGACAAATAATAATAGGATTATTCTTCAATAAATTAACCCATCGATTCTTACTTGAAGGACAAATAATTGAAGTAATTTGAACAATCCTACCCGCAATTACCCTAATCTTCATTGCCCTTCCATCATTACGACTAATTTATATTTTAGATGAAACTAACAACCCTTTAATCACAATTAAAACAATAGGACATCAATGATATTGATCATATGAATATTCAGACTTCAAAAATATTGAATTCGACTCTTATATAATCCCCGGCAATGAAATAACCAAATTCAACTTTCGTTTATTAGACGTAGATAACCGAATAGTAATCCCATTTATATCTCAAGTACGAATACTAATCTCAGCAGCCGATGTAATCCACTCATGAACAGTACCTTCCCTAGGAGTAAAAATCGATGCAACTCCAGGACGACTAAATCAAGCAAGATTCATCTCCACCCGATCAAGACTACTATATGGACAGTGCTCTGAAATTTGCGGAGCAAATCATAGGTTTATACCTATTGTAGTCGAAAGAATTTCCCCTTCATTCTTCATCAAATGAATCTCTAA-------------------------------------------------------AAAAAAGGAAGCATTTGGAACCCTTGGAATAATTTATGCTATAATAGCAATTGGATTACTAGGATTCGTTGTATGAGCACACCATATATTTACAGTAGGAATAGACGTAGATACACGAGCCTACTTCACCTCTGCAACTATAATCATTGCCGTTCCTACTGGAATTAAAATTTTCAGATGATTAGCAACTCTACACGGAACTCAAATAAATTATAGGCCTTCAATACTATGAGCATTAGGATTCGTATTCTTATTCACCGTAGGAGGATTAACCGGAGTTATCCTTGCTAATTCTTCAATCGACATTATATTACACGATACATACTATGTAGTAGCCCACTTCCATTATGTTCTTTCAATAGGAGCAGTATTTGCCATCATAGGAGGATTAGTACATTGATTTCCCTTATTTACAGGATTATCTCTTAACCCCAAACTATGTAAAACTCAATTCATAATCATATTCCTAGGAGTAAATTTAACCTTCTTCCCTCAGCATTTTTTAGGTTTAAGAGGTATACCACGACGATATTCAGACTACCCAGATGCCTATACAATATGAAACATTATTTCATCTATTGGATCAATCATTTCCCTTGTTGGAGTCTTACTCTTAATCTTCATTGTATGAGAAAGATTTACATCCTCCCGAAAAACCTTAATTACTTTAAATATATCATCCTCAATCGAATGATTACAAAACACACCTCCTGCCGAACATAGTTACTCTG--------------------CAAGCAGACGGCTCGTAAATCTACGGGCGGCAAGGCTCCCAGGAAGCAGTTGGCCACCAAAGCCGCGAGGAAGAGCGCTCCAGCCACCGGTGGCGTCAAGAAGCCTCACAGATACAGGCCCGGCACCGTCGCCCTCCGCGAGATCCGTCGTTACCAGAAGAGCACCGAACTTTTGATCCGCAAGCTCCCCTTCCAACGGTTGGTCCGCGAAATCGCCCAAGACTTCAAGACCGACTTGCGTTTCCAAAGCTCGGCCGTCATGGCATTGCAAGAAGCCAGCGAGGCTTATTTGGTCGGTCTTTTCGAAGACACCAACTTGTGCGCCATCCACGCCAAACGCGTCACCATCATG---------ATGTCTGGTTCCTGCACCATCAAGACGTGCTGGATGCGACTACCTCCATTCCGCCTCATCGGCGATATTTTAAAAGATCGCTTTGATGGTGCTTCCCACGTAGCTGCTTCTAACTCCGGTTACCACCGGAGCAGCAATAACGCACATCGGAATCGGCCTCCAAAGAATCCGAAAATCAATTCCGTTAGCGGAAACAGTATTCACACTAAAAGAGAAAGTAGACGCAAACACAAGTACGGCTTTCAGTTAAAGCCCTTCAATGCTGAACACAAACCTCCTGGAGTCAAAGATCTTGTCTATTACGAGATGTCTCCAGGATTTTGCGAGAAAAACCCGAAACTGGGTATTCAAGGTACTCATGGGCGATTATGTAATGATACGTCCATGGGTGTTGATGGATGTGATATTATGTGTTGTGGACGAGGATACCGTACCCAGGAGGTAGTAGTATTTGAGAGATGTAACTGTACGTTC
T_nevadus_SandMtnNV_E182              -TCCTCAGTAGCGGCGAGCGAACAGGGATAAGCCCAGCACCGAATCCCGCGGCCGAAACCGGACGCCGGGAAATGTGGTGTTAGGGAGGGTCCGTCATCCCGAGATCGTGCGGCGCGTCCAAGTCCATCTTGAACGGGGCCACAGCCCATAGAGGGTGCCAGGCCCGTAGCGACC-GCTGCCGATAACGGGAGGATCTCTCCTCAGAGTCGGGTTGCTTGAGAGTGCAGCCCTAAGTGGGTGGTAAACTCCATCTAAGGCTAAATATGACCACGAGACCGATAGCGAACAAGTACCGTGAGGGAAAGTTGAAAAGAACTTTGAAGAGAGAGTTCAATAGTACGTGAAACCGTTCAGGGGTAAACCTGAGAAGCCCGAAAGGTCGAAAGGGGAGATTCAGCGTG-TCTCGATG-CAGGCGCTGGACGGTCGCGTGACGGCAGGCGTACGCGTCTACCGCACCTTCAGTTCTCCGAACCTGCGTCGAACGCGTGCACTTCTCCCCCTGTAGGACGTCGCGATCTGTTGGGTGTCGGTCTAAGGCCCGCGGTGGAGCCCGTTCGG-ACGGTTCGC--CGTACCGGACGAACCCGTGGTGTTTCCCGATCGGCTCGCTCGACGGTATACAGATGGCGCGAGGCCGCTATT---TCAA-TTAGCGTCCGACCTTCGGCAAGCGCGCCCGTCGTTGACGGTGATCGGACCTGGTGCCGGTCCCGTCCACGGGCGGCTGTTCGCTGAGGTGTTCTCGGACAG-ACCTCG--TTGAAACGCCGATCTGCGACGCTATAGCTTTGGGTACTTTCAGGACCCGTCTTGAAACACGGACCAAGGAGTCTAGCATGTGCGCGAGTCATTGGGACATGACTAAACCTAAAGGCGCAATGAAAGTGAAAGTCAGCCTCGCGCTGACTCAGGGAGGATGGGCGGTC-GTTACGGCTGCCGCCTCGCACTCCCGGGGCGTCTCGTTCTCATTGCGAGATGAGGCGCACCAAGAGCGTACACG--------------------------------------------------------------------------------------------------------------------------------------------------------------------------------------------------------------------------------------------------------------------------------------------------------------------------------------------------------------------------------------CTTTTTTTAGAAATAGCCACATGAAACCTACTTCTTCTTCAAGATAGAGCATCCCCCTTAATAGAACAATTATCATTCTTCCATGATCATACCCTTTTAATCTTAGTAATTATTACTATTCTAGTTGGACAAATAATAATGGGACTATTTTTCAATAAATTAACCCACCGCTTCCTACTAGAAGGTCAAATAATTGAAGTAATCTGAACCATTCTACCTGCAATTACCCTAATCTTTATTGCCCTTCCATCCCTTCGATTAATCTACATTCTAGATGAAACTAACAATCCGCTAATTACTATCAAAACTGTGGGACATCAGTGATACTGATCTTATGAATACTCAGACTTTAAAAATATCGAATTTGACTMTTATATAATTCCTAATAATGAAATAGCAAAATTCAACTTTCGTTTATTAGATGTAGATAATCGAATAGTAGTACCATTCCTATCTCAAGTCCGAATACTAATTTCGGCAGCCGATGTAATCCACTCATGAACAGTACCCTCGTTAGGAGTAAAAATTGATGCAACCCCAGGACGACTAAATCAAGTAAGATTCATCTCCACACGAACAAAACTATTATATGGACAATGTTCCGAAATTTGTGGAGCAAATCATAGATTTATACCTATTGTAGTAGAAAGAATTTCCCCATCATTCTTCATTAAATGAATTTCTAAAATAATCGAAGTAT------------------------------------------AAAAAAGAAGCCTTCGGAACTCTAGGAATAATTTATGCTATAATAGCAATTGGACTACTAGGATTTGTAGTATGAGCACATCATATATTCACCGTAGGAATAGATGTAGATACACGAGCCTACTTTACCTCCGCAACAATAATCATTGCTGTCCCCACTGGTATTAAAATTTTTAGATGATTAGCCACTCTACATGGAACGCAAATAAATTATAGTCCCTCAATACTATGAGCATTAGGATTCGTATTCTTATTTACCGTAGGTGGATTAACAGGAGTAATCCTTGCTAATTCCTCAATTGACATTATACTACATGATACATACTATGTAGTTGCCCATTTCCACTATGTTCTTTCAATAGGAGCAGTATTTGCCATTATAGGAGGATTAGTTCATTGATTCCCCCTATTTACAGGACTATCTTTGAGGCCTAAAATATGCAAAACACAATTCATAATTATATTCCTAGGTGTAAATATAACCTTCTTCCCTCAACACTTTTTAGGATTAAGAGGTATACCACGTCGATACTCAGATTACCCAGATGCTTACACATTATGAAATATTATCTCATCAATCGGATCAATTATTTCCCTTGTTGGAGTCATACTACTAATTTTTATTGTATGAGAAAGATTTACATCATCTCGAAAAACTCTTATCCCCCTAAACATAACCTCATCCATTGAATGATTACAAAGTACACCCCCTGCCGA----------------------------------CAAGCAGACGGCTCGTAAATCAACGGGCGGCAAGGCTCCCAGGAAGCAGTTGGCCACCAAAGCAGCGAGGAAGAGCGCTCCAGCCACCGGTGGCGTCAAGAAGCCTCACAGATACAGGCCCGGCACCGTCGCCCTCCGCGAGATCCGTCGTTACCAGAAGAGCACCGAACTTTTGATCCGCAAGCTCCCCTTCCAACGCTTGGTCCGCGAAATCGCCCAAGACTTCAAGACCGACTTGCGTTTCCAAAGCTCGGCCGTCATGGCATTGCAAGAAGCCAGCGAGGCTTATTTGGTCGGTCTTTTCGAAGACACCAACTTGTGCGCCATCCACGCCAAACGCGTCACCATCATGC---------------------------------------------------------------------------------------GCTTTGATGGTGCTTCCCACGTAGCTGCTTCTAACTCCGGTTACCACCGGAGCAGCAATAACGCACATCGGAATCGACCTCCAAAGAATCCGAAAATCAATTCCGTTAGCGGAAACAGTATTCACACTAAAAGAGAAAGTAGACGCAAACACAAGTACGGCTTTCAGTTAAAGCCCTTCAATGCTGAACACAAACCTCCTGGAGTCAAAGATCTTGTCTATTACGAGATGTCTCCAGGATTTTGCGAGAAAAACCCGAAACTGGGTATTCAAGGTACTCATGGGCGATTATGTAATGATACGTCCATGGGCGTGGATGGATGTGATATTATGTGTTGTGGACGAGGATACCGTACCCAGGAGGTAGTAGTGTTTGAGAGATGTAACTGTACGTTC
T_nevadus_WinnemuccaNV_E183           ---------------------------ATAAGCCCAGCACCGAATCCCGCGGCCGAAACCGGACGCCGGGAAATGTGGTGTTAGGGAGGGTCCGTCATCCCGAGATCGTGCGGCGCGTCCAAGTCCATCTTGAACGGGGCCACAGCCCATAGAGGGTGCCAGGCCCGTAGCGACC-GCTGCCGATAACGGGAGGATCTCTCCTCAGAGTCGGGTTGCTTGAGAGTGCAGCCCTAAGTGGGTGGTAAACTCCATCTAAGGCTAAATATGACCACGAGACCGATAGCGAACAAGTACCGTGAGGGAAAGTTGAAAAGAACTTTGAAGAGAGAGTTCAATAGTACGTGAAACCGTTCAGGGGTAAACCTGAGAAGCCCGAAAGGTCGAAAGGGGAGATTCAGCGTG-TCTCGATG-CAGGCGCTGGACGGTCGCGTGACGGCAGGCGTACGCGTCTACCGCACCTTCAGTTCTCCGAACCTGCGTCGAACGCGTGCACTTCTCCCCCTGTAGGACGTCGCGATCTGTTGGGTGTCGGTCTAAGGCCCGCGGTGGAGCCCGTTCGG-ACGGTTCGC--CGTACCGGACGAACCCGTGGTGTTTCCCGATCGGCTCGCTCGACGGTATACAGATGGCGCGAGGCCGCTATT---TCAA-TTAGCGTCCGACCTTCGGCAAGCGCGCCCGTCGTTGACGGTGATCGGACCTGGTGCCGGTCCCGTCCACGGGCGGCTGTTCGCTGAGGTGTTCTCGGACAG-ACCTCG--TTGAAACGCCGATCTGCGACGCTATAGCTTTGGGTACTTTCAGGACCCGTCTTGAAACACGGACCAAGGAGTCTAGCATGTGCGCGAGTCATTGGGACATGACTAAACCTAAAGGCGCAATGAAAGTGAAAGTCAGCCTCGCGCTGACTCAGGGAGGATGGGCGGTC-GTTACGGCTGCCGCCTCGCACTCCCGGGGCGTCTCGTTCTCATTGCGAGATGAGGCGCACCAAGAGCGTACACG------------------------GCATATTTTAGAGCTAAATCAATACTTAAAAAT-AAAGAATTTACTATCAAATCCATTTTAAAATTAATTTTAAATTAAAAATCTACAT-ATAAAAATAATGTAACCCATTTTAACTTTAACATAAACTACACCTTGATCTGAATTCACTTATAATAAAAAATATTAAAAATTATAATTTTAAGAAAATTTTTATTAACGACGATATATAAATTTAAAGTTAAAGTAAAACTTATCGTGGACTATCGATTAAAAAACAGGTTCCTCTGAATAGACTAAAATACCGCCAAATTTTTTAATTTTAAAGAACATAACTCATAATAATCTTAGCTAATT-TTATAACACTTTAACTTTTTTTAGAAATAGCCACATGGAATCTACTTCTTCTTCAAGATAGAGCATCTCCCCTAATAGAACAACTATCATTCTTTCATGACCATACTCTCCTAATCCTAGTAATTATTACTATTCTAGTCGGACAAATAATAATAGGCCTATTCTTCAATAAATTAACCCACCGATTCCTTCTAGAAGGTCAAATAATTGAAGTTATCTGAACAATTCTACCTGCAATTACATTAATCTTCATTGCCCTTCCATCCTTACGATTAATTTACATCCTAGACGAAACCAATAATCCATTAATTACCATCAAAACTGTAGGCCACCAATGATACTGATCATATGAATACTCAGACTTCAAAAACATTGAATTTGACTCTTACATAATTCCTAGAAATGAAATAATAAAATTTAACTTTCGCCTATTAGACGTAGATAACCGAATAGTAGTACCATTCTTATCCCAAGTCCGAATATTAATCTCAGCAGCTGATGTTATCCACTCATGGACAGTGCCCTCTTTAGGAGTAAAAATTGATGCAACTCCAGGACGATTAAATCAAGTAAGATTTATCTCTACACGATCAAGAATTTTATATGGCCAATGCTCTGAAATTTGTGGAGCAAATCATAGATTCATACCCATTGTAGTCGAAAGAATTTCCCCCTCATTCTTCATTAAGTGA----------------------GGATTCGGTATAATTTCCCACATTATTAGACAAGAAAGAGGAAAAAAAGAAGCTTTCGGAACCCTAGGAATAATTTATGCTATAATAGCAATCGGATTACTAGGATTCGTTGTATGAGCACATCATATATTTACCGTAGGAATAGACGTAGATACACGAGCCTACTTCACCTCCGCAACAATAATCATTGCTGTTCCCACCGGAATTAAAATTTTCAGATGATTAGCCACCCTTCATGGAACGCAAATAAACTATAGCCCATCAATACTATGAGCACTAGGATTCGTATTCCTATTTACCGTAGGAGGATTAACAGGAGTAATTCTAGCCAATTCCTCAATCGATATCATATTACATGATACATACTATGTAGTAGCTCATTTCCACTATGTTCTATCAATAGGAGCAGTATTTGCTATTATAGGAGGACTAGTTCATTGATTCCCCCTATTTACAGGTCTATCACTTAATCCTAAAATATGTAAAACACAATTCATAATCATATTCCTTGGTGTAAATATAACCTTCTTCCCTCAACACTTCTTAGGACTGAGAGGAATACCCCGGCGATACTCCGACTATCCAGATGCCTATACATTATGAAATATCATCTCATCAATTGGATCAATCATCTCTCTTATCGGAGTATTAGTATTAATTTTCATCGTATGAGAAAGATTCACATCATCACGAAAAACCTTAATTCCTTTAAATATAACCTCATCAATTGAATGATTACAAAACACGCCCCCTGCTGAACATAGATACTCTGAACTTC--------------CAAGCAGACGGCTCGTAAATCAACGGGCGGCAAGGCTCCCAGGAAGCAGTTGGCCACCAAAGCCGCGAGGAAGAGCGCTCCAGCCACCGGTGGCGTCAAGAAGCCTCACAGATACAGGCCCGGCACCGTCGCCCTCCGCGAGATCCGTCGTTACCAGAAGAGCACCGAACTTTTGATCCGCAAGCTCCCCTTCCAACGCTTGGTCCGCGAAATCGCCCAAGACTTCAAGACCGACTTGCGTTTCCAAAGCTCGGCCGTCATGGCATTGCAAGAAGCCAGCGAGGCTTATTTGGTCGGTCTTTTCGAAGACACCAACTTGTGCGCCATCCACGCCAAACGCGTCACCATCATGC--------ATGTCTGGTTCCTGCACCATCAAGACGTGCTGGATGCGACTACCTCCATTCCGCCTCATCGGCGATATTTTAAAAGATCGCTTTGATGGTGCTTCCCACGTAGCTGCTTCTAACTCCGGTTACCACCGGAGCAGCAATAACGCACATCGGAATCGACCTCCAAAGAATCCGAAAATCAATTCCGTTAGCGGAAACAGTATTCACACTAAAAGAGAAAGTAGACGCAAACACAAGTACGGCTTTCAGTTAAAGCCCTTCAATGCTGAACACAAACCTCCTGGAGTCAAAGATCTTGTCTATTACGAGATGTCTCCAGGATTTTGCGAGAAAAACCCGAAACTGGGTATTCAAGGTACTCATGGGCGATTATGTAATGATACGTCCATGGGCGTGGATGGATGTGATATTATGTGTTGTGGACGAGGATACCGTACCCAGGAGGTAGTAGTGTTTGAGAGATGTAACTGTACGTTC
T_verpus_DubinkyWellUT_E184           -TCCTCAGTAGCGGCGAGCGAACAGGGATAAGCCCAGCACCGAATCCCGCGGCCGAAACCGGACGCCGGGAAATGTGGTGTTAGGGAGGGTCCGTCATCCCGAGATCGTGCGGCGCGTCCAAGTCCATCTTGAACGGGGCCACAGCCCATAGAGGGTGCCAGGCCCGTAGCGACC-GCTGCCGATAACGGGAGGATCTCTCCTCAGAGTCGGGTTGCTTGAGAGTGCAGCCCTAAGTGGGTGGTAAACTCCATCTAAGGCTAAATATGACCACGAGACCGATAGCGAACAAGTACCGTGAGGGAAAGTTGAAAAGAACTTTGAAGAGAGAGTTCAATAGTACGTGAAACCGTTCAGGGGTAAACCTGAGAAGCCCGAAAGGTCGAAAGGGGAGATTCAGCGTG-TCTCGATG-TAGGCGCTGGACGGTCGCGTGACGGTCGGCGTACGCGTCTTCCGCGCCTTCCGTTCTCCGAACCTGCGTCGAACGCGTGCACTTCTCCCCCTGTAGGACGTCGCGATCTGTTGGGTGTCGGTCTAAGGCCCGCGGTGGAGCCCGTCCGG-ACGGTTCGC--CGTACCGGACGAACCCGCGGTGTTTCCCGATCGGCTCGCTCGACGGTATACAGATGGCGCGAGGCCGCTATT---TTAA-TTAGCGTCCGACCTTCGGCAAGCGCGCCCGTCGTTGACGGTGATCGGACCCGGTGCCGGTCCCGTCCACGGGCGGCTGTTCGCTGAGGTGTTCTCGGACAG-ACCTCG--TTGAAACGCCGATCTGCGACGCTATAGCTTTGGGTACTTTCAGGACCCGTCTTGAAACACGGACCAAGGAGTCTAGCATGTGCGCGAGTCATTGGGACATGACTAAACCTAAAGGCGTAATGAAAGTGAAAGTCAGCCTCGCGCTGACTCAGGGAGGATGGGCGGTC-GTTACGGCTGCCGCCTCGCACTCCCGGGGCGTCTCGTTCTCATTGCGAGATGAGGCGCACCAAGAGCGTACACGCTGGGACCCGAAAGATG-------GCATATTTTAGAGCTAAATCAATTTTTAAAAAC-AAAAAATTTACTATCAAATCCATTTTAAAATTAATTTTAAATTAAAAAACCACAT-ATAAAAATAATGTAACCCATTCCAACTTTAACATAAACTACACCTTGATCTGAATTCAATTCTAATAAAAAATCCTAAAAATTATAATTTTACAAAAATTTTTAACAACGACGATATATAAATTCAAAGTTAAAGTAAAACTTATCGTGGACTATCGATCAAAAAACAGGTTCCTCTGAATAGACTAAAATACCGCCAAACTTTTTAATTTTAAAGAACATAACTCATAATAATTTTAGTCAATT-TAATAACACTTTAACTTTTTTTAGAAATAGCTACATGAAATTTACTTCTTCTTCAAGATAGAGCATCCCCTTTAATAGAACAACTATCATTTTTCCATGACCATACCCTTCTAATCCTGGTAATTATTACTATCCTTGTAGGACAAATAATAATAGGTCTATTTTTCAATAAATTAACCCACCGATTCTTACTGGAAGGTCAAATAATTGAAGTAATCTGAACTATTCTACCCGCAATTACCTTAATTTTTATTGCCCTCCCATCTCTACGACTAATTTATATTTTAGATGAAACAAATAACCCCTTAATTACAATCAAAACTGTTGGCCATCAATGATATTGATCCTATGAATACTCAGACTTCAAAAACATTGAATTTGATTCTTATATAATTCCCACTAATGAATTAACAAAATTCAATTTTCGACTATTAGACGTTGATAACCGAATAGTAGTACCATTCATATCACAAATTCGAATATTAATTTCAGCAGCTGATGTCATTCACTCATGAACAGTTCCATCCCTTGGGGTAAAAATTGATGCAACCCCTGGACGACTAAATCAAGTTAGATTTATCTCTACACGTTCAAGAATCTTATATGGTCAGTGCTCCGAAATTTGCGGAGCAAATCATAGATTTATACCTATTGTAGTAGAAACAATTTCCCCCTCATTCTTCATTAAATGAATCTCTAAA----------------------------------------------------------------------------------------------------------------------------------------CACATATTTACTGTTGGTATAGACGTAGATACCCGAGCTTACTTTACTTCCGCAACTATAATTATTGCTGTTCCTACTGGAATTAAAATTTTCAGATGATTAGCTACTCTCCATGGAACACAAATAAATTATAGACCCTCAATAATGTGAGCATTAGGATTTGTATTCTTATTTACTGTTGGAGGATTAACAGGAGTAATCCTAGCTAATTCTTCAATTGATATTATATTACATGACACTTACTATGTAGTAGCTCACTTTCACTATGTCCTCTCAATAGGGGCCGTATTTGCCATCATAGGAGGACTTGTTCATTGATTCCCTTTATTTACAGGATTGACTCTAAGACCAAAATTATGTAAAGCTCAATTTATAACCATATTCTTTGGTGTAAACATAACGTTCTTCCCCCAACACTTCTTAGGATTGAGTGGAATACCCCGTCGATATTCAGACTATCCAGATGCTTATACCTTATGAAATATTATTTCATCAATCGGATCAATCATTTCCCTTATTGGAGTTATATTTMTAATTTTTATTGTATGAGAAAGATTCACATCATCTCGAAAAACCTTAGTCCCCTTAAACATGACCTCATCAATTGAATGACTACAAAATACCCCCTCCATCTGAACATA----------------------------CAAGCAGACGGCTCGTAAATCTACGGGCGGCAAGGCTCCCAGGAAGCAGTTGGCCACCAAAGCCGCGAGGAAGAGCGCTCCAGCCACCGGTGGCGTCAAGAAGCCTCACAGATACAGGCCCGGCACCGTCGCCCTCCGCGAGATCCGTCGTTACCAGAAGAGCACCGAACTTTTGATCCGCAAGCTCCCCTTCCAACGCTTGGTCCGCGAAATCGCCCAAGACTTCAAGACCGACTTGCGTTTCCAAAGCTCGGCCGTCATGGCGTTGCAAGAAGCCAGCGAGGCTTATTTGGTCGGTCTTTTCGAAGACACCAACTTGTGCGCCATCCACGCCAAACGCGTCACCATCAT----------ATGTCTGGTTCCTGCACCATCAAGACGTGCTGGATGCGACTACCTCCATTCCGCCTCATCGGCGATATTTTAAAAGATCGCTTTGATGGTGCTTCCCACGTAGCTGCTTCTAACTCCGGTTACCACCGGAGCAGCAATAACGCACATCGGAATCGACCTCCAAAGAATCCGAAAATCAATTCCGTTAGCGGAAACAGTATTCACACTAAAAGAGAAAGTAGACGCAAACACAAGTACGGGTTTCAGTTAAAGCCCTTCAATGCTGAACACAAACCTCCTGGAGTCAAAGATCTYGTCTATTACGAGATGTCTCCAGGATTTTGCGAGAAAAACCCGAAACTGGGTATTCAAGGTACTCATGGGCGATTATGTAATGATACGTCCATGGGTGTTGATGGATGTGATATTATGTGTTGTGGACGAGGATACCGTACCCAGGAGGTAGTAGTGTTTGAGAGATGTAACTGTACGTTC
T_arcanus_TeelsMarshNV_E185           ----------------------------------------------------------------------------------------------------------------------------------------------------------------------------------------------------------------------------------------------------------------------------------------------------------------------------------------------------------------------------------------------------------------------------------------------------------------------------------------------------------------------------------------------------------------------------------------------------------------------------------------------------------------------------------------------------------------------------------------------------------------------------------------------------------------------------------------------------------------------------------------------------------------------------------------------------------------------------------------------------------------------------------------------------------------------GCATATTTTAGAGCTAAATCAACACTTAAAAAT-AAAGAATTTACTATCAAATCCATTTTAAAATTAATTTTAAATTAAAAAACTACAT-TTAAAAATAATGTAACCCATTCTAACTTCAACATAAACTACACCTTGATCTGAATTAAATTCTAATAAAAAATCTTAAAAATTATAATTTTAAAAAAATTTTTATTAACGACGATATATAAATTTAAAGTTAAAGTAAAAATTATCGTGGACTATCGATTAAAAAACAGGTTCCTCTGAATAGACTAAAATACCGCCAAATTTTTTAATTTTAAAGAACATAACTCATAATAATTTTAGCTAATT-AAATAACGCTTTCACTTTTTTTAGAAATAGCTACATGAAAATTACTTCTTCTTCAGGATAGAGCATCTCCCTTAATGGAACAATTATCATTCTTCCATGACCACACCCTCCTGATTCTAGTAATTATTACTATTCTAGTTGGACAAATAATAATGGGACTGTTCTTCAATAAATTAACCCATCGATTTTTACTTGAAGGACAATTAATTGAAGTAATTTGAACCATTCTACCTGCAATTACTCTAATCTTCATTGCCCTCCCATCTCTACGATTAATTTATATTCTAGATGAAACCAACAACCCTCTAATCACAATTAAAACAGTAGGTCATCAATGATACTGATCATATGAATATTCAGATTTCAAAAATATTGAATTCGACTCTTACATAATTCCTACCAACGAAATAATAAAATTCAACTTCCGCCTATTAGACGTAGATAACCGAATAGTAGTACCATTTATATCCCAAATCCGAATACTAATCTCAGCAGCCGATGTAATTCACTCGTGAACAGTCCCCTCCCTAGGAGTGAAAATCGATGCAACGCCAGGACGATTAAATCAAGTAAGATTCATCTCCACACGATCAAGACTATTATATGGTCAATGCTCTGAAATTTGTGGAGCAAATCATAGATTTATACCTATTGTAGTTGAAAGAATCTCACCCGCATTCTTCATTAAA-------------------------------------------------------------------------------------------------------------------------------------------------------------------------------------------------------------------------------------------------------------------------------------------------------------------------------------------------------------------------------------------------------------------------------------------------------------------------------------------------------------------------------------------------------------------------------------------------------------------------------------------------------------------------------------------------------------------------------------------------------------------------------------------------------------------------------------------------CAAGCAGACGGCTCGTAAATCCACGGGCGGCAAGGCTCCCAGGAAGCAGTTGGCCACCAAAGCCGCGAGGAAGAGCGCTCCAGCCACCGGTGGCGTGAAGAAGCCTCACAGATACAGGCCCGGCACCGTCGCCCTCCGCGAGATCCGTCGTTACCAGAAGAGCACCGAACTTTTGATCCGCAAGCTCCCCTTCCAACGCTTGGTCCGCGAAATCGCCCAAGACTTCAAGACCGACTTGCGTTTCCAAAGCTCGGCCGTCATGGCACTGCAAGAAGCCAGCGAGGCTTATTTGGTCGGTCTTTTCGAAGACACCAACTTGTGCGCCATCCACGCCAAACGCGTCACCATCATGCCCAAGG--------------------------------------------------------------------------------------------------------------------------------------------------------------------------------------------------------------------------------------------------------------------------------------------------------------------------------------------------------------------------------------------------------------------------------------------------------------------------------------------
T_nevadus_FallonNV_E186               ----------------------------------------------------------------------------------------------------------------------------------------------------------------------------------------------------------------------------------------------------------------------------------------------------------------------------------------------------------------------------------------------------------------------------------------------------------------------------------------------------------------------------------------------------------------------------------------------------------------------------------------------------------------------------------------------------------------------------------------------------------------------------------------------------------------------------------------------------------------------------------------------------------------------------------------------------------------------------------------------------------------------------------------------------------------------GCATATTTTAGAGCTAAATCAATACTTAAAAAT-AAAGAATTTACTATCAAATCCATTTTAAAATTAATTTTAAATTAAAAATCTACAT-ATAAAAATAATGTAACCCATTTTAACTTTAACATAAACTACACCTTGATCTGAATTCACTTATAATAAAAAATATTAAAAATTATAATTTTAAGAAAATTTTTATTAACGACGATATATAAATTTAAAGTTAAAGTAAAACTTATCGTGGACTATCGATTAAAAAACAGGTTCCTCTGAATAGACTAAAATACCGCCAAATTTTTTAATTTTAAAGAACATAACTCATAATAATCTTAGCTAATT-TTATAACACTTTAACTTTTTTTAGAAATAGCCACATGGAATCTACTTCTTCTTCAAGATAGAGCATCTCCCCTAATAGAACAACTATCATTCTTTCATGACCATACTCTCCTAATCCTAGTAATTATTACTATTCTAGTCGGACAAATAATAATAGGCCTATTCTTCAATAAATTAACCCACCGATTCCTTCTAGAAGGTCAAATAATTGAAGTTATCTGAACAATTCTACCTGCAATTACATTAATCTTCATTGCCCTTCCATCCTTACGATTAATTTACATCCTAGACGAAACCAATAATCCATTAATTACCATCAAAACTGTAGGCCACCAATGATACTGATCATATGAATACTCAGACTTCAAAAACATTGAATTTGACTCTTACATAATTCCTAGAAATGAAATAATAAAATTTAACTTTCGCCTATTAGACGTAGATAACCGAATAGTAGTACCATTCTTATCCCAAGTCCGAATATTAATCTCAGCAGCTGATGTTATCCACTCATGGACAGTGCCCTCTTTAGGAGTAAAAATTGATGCAACTCCAGGACGATTAAATCAAGTAAGATTTATCTCTACACGATCAAGAATTTTATATGGCCAATGCTCTGAAATTTGTGGAGCAAATCATAGATTCATACCCATTGTAGTCGAAAGAATTTCCCCCTCATTCTTCATTAAGTGAATCTCCAAA-------------GGATTCGGTATAATTTCCCACATTATTAGACAAGAAAGAGGAAAAAAAGAAGCTTTCGGAACCCTAGGAATAATTTATGCTATAATAGCAATCGGATTACTAGGATTCGTTGTATGAGCACATCATATATTTACCGTAGGAATAGACGTAGATACACGAGCCTACTTCACCTCCGCAACAATAATCATTGCTGTTCCCACCGGAATTAAAATTTTCAGATGATTAGCCACCCTTCATGGAACGCAAATAAACTATAGCCCATCAATACTATGAGCACTAGGATTCGTATTCCTATTTACCGTAGGAGGATTAACAGGAGTAATTCTAGCCAATTCCTCAATCGATATCATATTACATGATACATACTATGTAGTAGCTCATTTCCACTATGTTCTATCAATAGGAGCAGTATTTGCTATTATAGGAGGACTAGTTCATTGATTCCCCCTATTTACAGGTCTATCACTTAATCCTAAAATATGTAAAACACAATTCATAATCATATTCCTTGGTGTAAATATAACCTTCTTCCCTCAACACTTCTTAGGACTGAGAGGAATACCCCGGCGATACTCCGACTATCCAGATGCCTATACATTATGAAATATCATCTCATCAATTGGATCAATCATCTCTCTTATCGGAGTATTAGTATTAATTTTCATCGTATGAGAAAGATTCACATCATCACGAAAAACCTTAATTCCTTTAAATATAACCTCATCAATTGAATGATTACAAAACACGCCCCCTGCTGAACATAGATACTCTGAACTTCCTATATTATCATCGCAAGCAGACGGCTCGTAAATCAACGGGCGGCAAGGCTCCCAGGAAGCAGTTGGCCACCAAAGCCGCGAGGAAGAGCGCTCCAGCCACCGGTGGCGTCAAGAAGCCTCACAGATACAGGCCCGGCACCGTCGCCCTCCGCGAGATCCGTCGTTACCAGAAGAGCACCGAACTTTTGATCCGCAAGCTCCCCTTCCAACGCTTGGTCCGCGAAATCGCCCAAGACTTCAAGACCGACTTGCGTTTCCAAAGCTCGGCCGTCATGGCATTGCAAGAAGCCAGCGAGGCTTATTTGGTCGGTCTTTTCGAAGACACCAACTTGTGCGCCATCCACGCCAAACGCGTCACCATCATG---------------------------------------------------------------------------------------------------------------------------------------------------------------------------------------------------------------------------------------------------------------------------------------------------------------------------------------------------------------------------------------------------------------------------------------------------------------------------------------------------
T_vandykei_BouseAZ_E187               -TCCTCAGTAGCGGCGAGCGAACAGGGATAAGCCCAGCACCGAATCCCGCGGCCGAAACCGGACGCCGGGAAATGTGGTGTTAGGGAGGGTCCGTCATCCCGAGATCGTGCGGCGCGTCCAAGTCCATCTTGAACGGGGCCACAGCCCATAGAGGGTGCCAGGCCCGTAGCGACC-GCTGCCGATAACGGGAGGATCTCTCCTCAGAGTCGGGTTGCTTGAGAGTGCAGCCCTAAGTGGGTGGTAAACTCCATCTAAGGCTAAATATGACCACGAGACCGATAGCGAACAAGTACCGTGAGGGAAAGTTGAAAAGAACTTTGAAGAGAGAGTTCAATAGTACGTGAAACCGTTCAGGGGTAAACCTGAGAAGCCCGAAAGGTCGAAAGGGGAGATTCAGCGTG-TCTCGATG-TAGGCGCTGGACGGTCGCGTGACGGCAGGCGTACGCGTCTACCGCACCTTCCGTTCTCCGAACCTGCGTCGAACGCGTGCACTTCTCCCCCTGTAGGACGTCGCGATCTGTTGGGTGTCGGTCTAAGGCCCACGGTGGAGCCCGTTCGG-ACGGTTCGC--CGTACCGGACGAACCCGTGGTGTTTCCCGATCGGCTCGCTCGACGGTATACAGATGGCGCGAGGCCGCTATT---TTAA-TTAGCGTCCGACCTTCGGCAAGCGCGCCCGTCGTTGACGGTGATCGGACCTGGTCTCGGTCCCGTCCGCGGGCGGCTGTTCGCTGAGGTGTTCTCGGACAG-ACCTCG--TTGAAACGCCGATCTGCGACGCTATAGCTTTGGGTACTTTCAGGACCCGTCTTGAAACACGGACCAAGGAGTCTAGCATGTGCGCGAGTCATTGGGACATGACGAAACCTAAAGGCGCAATGAAAGTGAAAGTCAGCCTCGCGCTGACTCAGGGAGGATGGGCGGTC-GTTACGGCTGCCGCCTCGCACTCCCGGGGCGTCTCGTTCTCATTGCGAGATGAGGCGCACCAAGAGCGTACACGCTGGGACCCGAAAGATGG------GCATATTTTAGAGCTAAATCAATACTTAAAAAT-AAAGAATTTACTATCAAATCCATTTTAAAATTAATTTTAAATTAAAAAACCACAT-ATAAAAATAATGTAACCCATTTTAACTTTAACATAAACTACACCTTGATCTGAATTCAATTCTAATAAAAAATATTAAAAATTATAATTCTAAAAAAATTTTTACTAACGACGATATATAAATTTAAAGTTAAAGTAAAAATTATCGTGGACTATCGATTAAAAAACAGGTTCCTCTGAATAGACTAAAATACCGCCAAATTTTTTAATTTTAAAGAACATAGCTTATAATAATTTTAGTTAATT--AATAACACTTAAACTTTTTTTAGAAATAGCTACATGAAAACTACTTCTTCTTCAAGATAGAGCATCACCTTTAATAGAACAATTATCATTCTTCCATGACCATACCCTTTTAATTCTAGTAATTATTACTATTTTAGTAGGACAAATAATAATAGGACTATTTTTCAATAAATTAACTCATCGATTCCTACTGGAAGGACAAATAATTGAAGTAATTTGAACCATTTTACCTGCAATTACTCTAATCTTCATTGCTCTTCCTTC----CGATTAATCTATATCCTAGACGAAACAAATAACCCATTAATCACAATCAAAACAGTAGGACATCAATGGTATTGATCATATGAATATTCAGATTTCAAAAACATCGAATTTGACTCCTATATAATTCCTAGTAACGAAATAATAAATTTCAACTTTCGTCTCCTAGATGTAGATAACCGTATAGTAGTTCCATTTATATCACAAATCCGAATACTAATCTCAGCAGCTGACGTAATTCATTCATGAACCGTACCCTCACTAGGAGTTAAAATTGATGCAACCCCAGGACGACTAAATCAAGTTAGATTCATTCCCACTCGATCAAGACTCTTATACGGACAATGTTCTGAAATCTGCGGAGCAAATCATAGATTTATACCTATCGTAGTTGAAAGAATTTCTCCATCATTCTTCATCAAATGAATTTCTAAAATAATTGAAGTATGATTTCGGTATAATTTCACATATTATTAGACAAGAAAGAGGAAAAAAAGAAGCATTTGGAACCCTTGGAATAATTTATGCCATAATAGCAATTGGATTACTAGGATTTGTTGTATGAGCACATCATATATTCACAGTAGGTATAGACGTAGATACCCGTGCTTACTTCACATCAGCAACTATAATCATTGCTGTACCTACAGGAATCAAAATTTTTAGATGATTAGCTACCCTTCATGGAACACAATTAAATTACAGCCCCTCAATACTCTGAGCATTAGGATTTGTATTCCTATTTACCGTAGGAGGATTAACAGGAGTTATCTTAGCTAATTCCTCAATTGACATCATATTACATGATACATACTACGTAGTAGCCCATTTCCATTATGTCCTATCAATAGGAGCCGTATTTGCCATCATAGGAGGATTAGTTCATTGATTCCCCCTATTCACAGGATTGACTTTAAGACAAAAGTTATGTAAAGCCCAATTCATAATTATATTTCTAGGAGTAAATATAACATTCTTCCCCCAGCACTTTTTAGGCCTAAGAGGTATACCACGACGTTACTCAGACTACCCAGATGCATATACATTATGAAATATCATTTCATCAATTGGATCAATCATCTCCCTTATTGGAGTTATACTAATAATCTTTATTGTATGAGAAAGATTCACATCATCACGAAAAACCCTAATTCCCTTAAATATAACTTCATCAATCGAATGACTACAAAATACACCTCCTGCTGAACATAGCTATTCTGAACTTCCTATACTTTCATCCCAAGCAGACGGCGCGTAAATCTACGGGCGGCAAGGCTCCCAGGAAGCAGTTGGCCACCAAAGCCGCGAGGAAGAGCGCTCCGGCCACCGGTGGCGTCAAGAAGCCTCACAGATACAGGCCCGGCACCGTCGCCCTCCGCGAGATCCGTCGTTACCAGAAGAGCACMGAACTTTTGATCCGCAAGCTACCCTTCCAACGCTTGGTCCGCGAAATCGCCCAAGACTTCAAGACCGACTTGCGTTTCCAAAGCTCGGCCGTCATGGCATTGCAAGAAGCCAGCGAGGCTTATTTGGTCGGTCTTTTCGAAGACACCAACTTGTGCGCCATCCACGCCAAACGCGTCACCATCATG---------ATGTCTGGTTCCTGCACCATCAAGACGTGCTGGATGCGACTACCTCCATTCCGCCTCATCGGCGATATTTTAAAAGATCGCTTTGATGGTGCTTCCCACGTAGCTGCTTCTAACTCCGGTTACCACCGGAGCAGCAATAACGCACATCGGAATCGACCTCCAAAGAATCCGAAAATCAATTCCGTTAACGGAAACAGTATTCACACCAAAAGAGAAAGTAGGCGCAAACACAAGTACGGTTTTCAGCTGAAGCCCTTCAATGCTGAACACAAACCTCCTGGAGTCAAAGATCTTGTCTATTACGAGATGTCTCCAGGATTTTGCGAGAAAAACCCGAAACTGGGTATTCAAGGTACTCATGGGCGATTATGTAATGATACGTCCATGGGCGTTGATGGATGTGATATTATGTGTTGTGGACGAGGATACCGTACCCAGGAGGTAGTAGTGTTTGAAAGATGTAACTGTACGTTC
T_verpus_RockSpringsWY_E188           ----------------------------------------------------------------------------------------------------------------------------------------------------------------------------------------------------------------------------------------------------------------------------------------------------------------------------------------------------------------------------------------------------------------------------------------------------------------------------------------------------------------------------------------------------------------------------------------------------------------------------------------------------------------------------------------------------------------------------------------------------------------------------------------------------------------------------------------------------------------------------------------------------------------------------------------------------------------------------------------------------------------------------------------------------------------------GCATATTTTAGAGCTAAATCAATTTTTAAAAAC-AAAAAATTTACTATCAAATCCATTTTAAAATTAATTTTAAATTAAAAAACCACAT-ATAAAAATAATGTAACCCATTCCAACTTTAACATAAACTACACCTTGATCTGAATTCAATTCTAATAAAAAATCCTAAAAATTATAATTTTACAAAAATTTTTAATAACGACGATATATAAATTCAAAGTTAAAGTAAAACTTATCGTGGACTATCGATCAAAAAACAGGTTCCTCTGAATAGACTAAAATACCGCCAAACTTTTTAATTTTAAAGAACATAACTCATAATAATTTTAATCAATT-TAATAACACTTTTACTTTTTTTAGAAATAGCTACATGAAATTTACTCCTTCTTCAAGATAGAGCATCCCCTTTAATAGAGCAACTATCATTTTTCCATGACCACACCCTTCTAATCCTCGTAATTATTACTATTCTTGTAGGACAAATAATAATAGGTCTATTTTTCAATAAACTAACCCACCGATTCTTACTGGAAGGTCAAATAATTGAAGTAATCTGAACTATTTTACCCGCAATTACCTTAATTTTTATTGCTCTCCCATCTCTACGACTAATTTATATTTTAGATGAAACAAATAACCCCCTAATTACAATCAAAACTGTTGGCCATCAATGATATTGATCCTATGAATACTCAGACTTCAAAAACATTGAATTTGATTCTTATATAATTCCCACTAACGAATTAACAAAATTTAATTTTCGACTATTAGACGTTGATAACCGAATAGTAGTACCATTCATATCACAAATTCGAATACTAATTTCAGCAGCTGATGTCATTCACTCATGAACAATTCCATCCCTTGGAGTAAAAATTGATGCAACTCCTGGACGACTAAATCAAGTTAGATTTATCTCTACACGTTCAAGAATCTTGTATGGTCAGTGCTCCGAAATTTGTGGAGCAAATCATAGATTTATACCTATTGTAGTAGAAAGAATTTCCCCCTCATTCTTCATTAAATGAATCTCTAAAATAAT--------------------------------------------------------------------------------------------------------------------------------------------------------------------------------------------------------------------------------------------------------------------------------------------------------------------------------------------------------------------------------------------------------------------------------------------------------------------------------------------------------------------------------------------------------------------------------------------------------------------------------------------------------------------------------------------------------------------------------------------------------------------------------------------------------------------------------CAAGCAGACGGCTCGTAAATCTACGGGCGGCAAGGCTCCCAGGAAGCAGTTGGCCACCAAAGCCGCGAGGAAGAGCGCTCCAGCCACCGGTGGCGTCAAGAAGCCTCACAGATACAGGCCCGGCACCGTCGCCCTCCGCGAGATCCGTCGTTACCAGAAGAGCACCGAACTTTTGATCCGCAAGCTCCCCTTCCAACGCTTGGTCCGCGAAATCGCCCAAGACTTCAAGACCGACTTGCGTTTCCAAAGCTCGGCCGTCATGGCGTTGCAAGAAGCCAGCGAGGCTTATTTGGTCGGTCTTTTCGAAGACACCAACTTGTGCGCCATCCACGCCAAACGCGTCACCATCATGC--------------------------------------------------------------------------------------------------------------------------------------------------------------------------------------------------------------------------------------------------------------------------------------------------------------------------------------------------------------------------------------------------------------------------------------------------------------------------------------------------
T_verpus_KillpeckerWY_E189            --CCTCAGTAGCGGCGAGCGAACAGGGATAAGCCCAGCACCGAATCCCGCGGCCGAAACCGGACGCCGGGAAATGTGGTGTTAGGGAGGGTCCGTCATCCCGAGATCGTGCGGCGCGTCCAAGTCCATCTTGAACGGGGCCACAGCCCATAGAGGGTGCCAGGCCCGTAGCGACC-GCTGCCGATAACGGGAGGATCTCTCCTCAGAGTCGGGTTGCTTGAGAGTGCAGCCCTAAGTGGGTGGTAAACTCCATCTAAGGCTAAATATGACCACGAGACCGATAGCGAACAAGTACCGTGAGGGAAAGTTGAAAAGAACTTTGAAGAGAGAGTTCAATAGTACGTGAAACCGTTCAGGGGTAAACCTGAGAAGCCCGAAAGGTCGAAAGGGGAGATTCAGCGTG-TCTCGATG-TAGGCGCTGGACGGTCGCGTGACGGTCGGCGTACGCGTCTTCCGCGCCTTCCGTTCTCCGAACCTGCGTCGAACGCGTGCACTTCTCCCCCTGTAGGACGTCGCGATCTGTTGGGTGTCGGTCTAAGGCCCGCGGTGGAGCCCGTCCGG-ACGGTTCGC--CGTACCGGACGAACCCGCGGTGTTTCCCGATCGGCTCGCTCGACGGTATACAGATGGCGCGAGGCCGCTATT---TTAA-TTAGCGTCCGACCTTCGGCAAGCGCGCCCGTCGTTGACGGTGATCGGACCCGGTGCCGGTCCCGTCCACGGGCGGCTGTTCGCTGAGGTGTTCTCGGACAG-ACCTCG--TTGAAACGCCGATCTGCGACGCTATAGCTTTGGGTACTTTCAGGACCCGTCTTGAAACACGGACCAAGGAGTCTAGCATGTGCGCGAGTCATTGGGACATGACTAAACCTAAAGGCGTAATGAAAGTGAAAGTCAGCCTCGCGCTGACTCAGGGAGGATGGGCGGTC-GTTACGGCTGCCGCCTCGCACTCCCGGGGCGTCTCGTTCTCATTGCGAGATGAGGCGCACCAAGAGCGTACACGCTGGGACCCGAAAGATGGT-----GCATATTTTAGAGCTAAATCAATTTTTAAAAAC-AAAAAATTTACTATCAAATCCATTTTAAAATTAATTTTAAATTAAAAAACCACAT-ATAAAAATAATGTAACCCATTCCAACTTTAACATAAACTACACCTTGATCTGAATTCAATTCTAATAAAAAATCCTAAAAATTATAATTTTACAAAAATTTTTAATAACGACGATATATAAATTCAAAGTTAAAGTAAAACTTATCGTGGACTATCGATCAAAAAACAGGTTCCTCTGAATAGACTAAAATACCGCCAAACTTTTTAATTTTAAAGAACATAACTCATAATAATTTTAATCAATT-TAATAACACTTTTACTTTTTTTAGAAATAGCTACATGAAATTTACTCCTTCTTCAAGATAGAGCATCCCCTTTAATAGAGCAACTATCATTTTTCCATGACCACACCCTTCTAATCCTCGTAATTATTACTATTCTTGTAGGACAAATAATAATAGGTCTATTTTTCAATAAACTAACCCACCGATTCTTACTGGAAGGTCAAATAATTGAAGTAATCTGAACTATTTTACCCGCAATTACCTTAATTTTTATTGCTCTCCCATCTCTACGACTAATTTATATTTTAGATGAAACAAATAACCCCCTAATTACAATCAAAACTGTTGGCCATCAATGATATTGATCCTATGAATACTCAGACTTCAAAAACATTGAATTTGATTCTTATATAATTCCCACTAACGAATTAACAAAATTTAATTTTCGACTATTAGACGTTGATAACCGAATAGTAGTACCATTCATATCACAAATTCGAATACTAATTTCAGCAGCTGATGTCATTCACTCATGAACAATTCCATCCCTTGGAGTAAAAATTGATGCAACTCCTGGACGACTAAATCAAGTTAGATTTATCTCTACACGTTCAAGAATCTTGTATGGTCAGTGCTCCGAAATTTGTGGAGCAAATCATAGATTTATACCTATTGTAGTAGAAAGAATTTCCCCCTCATTCTTCATTAAATGAATCTCTAAAATAATTGAAATTTGGATTTGGAATAATTTCCCATATTATTAGTCAAGAAAGAGGGAAAAAAGAAGCTTTTGGAACCTTAGGAATAATTTATGCTATAATAGCAATTGGACTACTGGGATTCGTTGTATGAGCACACCACATGTTTACTGTTGGTATAGACGTAGATACCCGAGCTTACTTTACTTCTGCAACTATAATTATTGCTGTTCCTACTGGAATTAAAATTTTCAGATGATTAGCTACTCTCCATGGAACGCAAATAAATTATAGACCCTCAATAATGTGAGCATTAGGATTTGTATTCTTATTTACTGTCGGAGGATTAACAGGAGTAATTCTAGCTAACTCTTCAATTGATATTATATTACATGACACTTATTATGTAGTAGCTCACTTTCACTACGTCCTCTCAATAGGAGCCGTATTTGCCATCATAGGAGGACTTGTTCATTGATTCCCTTTATTTACAGGATTAACTCTAAGACCAAAATTATGTAAAGCTCAATTTATAATCATATTCTTTGGCGTAAACATGACGTTCTTCCCGCAACACTTCTTAGGATTGAGTGGAATACCCCGTCGATATTCAGACTATCCAGATGCTTATACATTATGAAATATTATTTCATCAATCGGATCAATCATTTCCCTTATTGGAGTTATATTTCTAATTTTTATTGTATGAGAAAGATTCACATCATCTCGAAAAACCTTAATCCCCTTAAACATAACCTCATCAATTGAATGACTACAAAATACTCCTCCATCTGAACATAGATATTCTGAACTTCCAATACTATCTTC-----CAGACGGCTCGTAAATCTACGGGCGGCAAGGCTCCCAGGAAGCAGTTGGCCACCAAAGCCGCGAGGAAGAGCGCTCCAGCCACCGGTGGCGTCAAGAAGCCTCACAGATACAGGCCCGGCACCGTCGCCCTCCGCGAGATCCGTCGTTACCAGAAGAGCACCGAACTTTTGATCCGCAAGCTCCCCTTCCAACGCTTGGTCCGCGAAATCGCCCAAGACTTCAAGACCGACTTGCGTTTCCAAAGCTCGGCCGTCATGGCGTTGCAAGAAGCCAGCGAGGCTTATTTGGTCGGTCTTTTCGAAGACACCAACTTGTGCGCCATCCACGCCAAACGCGTCACCATCATGCCCAAGGA-ATGTCTGGTTCCTGCACCATCAAGACGTGCTGGATGCGACTACCTCCATTCCGCCTCATCGGCGATATTTTAAAAGATCGCTTTGATGGTGCTTCCCACGTAGCTGCTTCTAACTCCGGTTACCACCGGAGCAGCAATAACGCACATCGGAATCGACCTCCAAAGAATCCGAAAATCAATTCCGTTAGCGGAAACAGTATTCACACTAAAAGAGAAAGTAGACGCAAACACAAGTACGGCTTTCAGTTAAAGCCCTTCAATGCTGAACACAAACCTCCTGGAGTCAAAGATCTTGTCTATTACGAGATGTCTCCAGGATTTTGCGAGAAAAACCCGAAACTGGGTATTCAAGGTACTCATGGGCGATTATGTAATGATACGTCCATGGGTGTTGATGGATGTGATATTATGTGTTGTGGACGAGGATACCGTACCCAGGAGGTAGTAGTGTTTGAGAGATGTAACTGTACGTTC
T_vandykei_KadizCA_E190               -TCCTCAGTAGCGGCGAGCGAACAGGGATAAGCCCAGCACCGAATCCCGCGGCCGAAACCGGACGCCGGGAAATGTGGTGTTAGGGAGGGTCCGTCATCCCGAGATCGTGCGGCGCGTCCAAGTCCATCTTGAACGGGGCCACAGCCCATAGAGGGTGCCAGGCCCGTAGCGACC-GCTGCCGATAACGGGAGGATCTCTCCTCAGAGTCGGGTTGCTTGAGAGTGCAGCCCTAAGTGGGTGGTAAACTCCATCTAAGGCTAAATATGACCACGAGACCGATAGCGAACAAGTACCGTGAGGGAAAGTTGAAAAGAACTTTGAAGAGAGAGTTCAATAGTACGTGAAACCGTTCAGGGGTAAACCTGAGAAGCCCGAAAGGTCGAAAGGGGAGATTCAGCGTG-TCTCGATG-TAGGCGCTGGACGGTCGCGTGACGGCAGGCGTACGCGTCTACCGCACCTTCCGTTCTCCGAACCTGCGTCGAACGCGTGCACTTCTCCCCCTGTAGGACGTCGCGATCTGTTGGGTGTCGGTCTAAGGCCCACGGTGGAGCCCGTTCGG-ACGGTTCGC--CGTACCGGACGAACCCGTGGTGTTTCCCGATCGGCTCGCTCGACGGTATACAGATGGCGCGAGGCCGCTATTG--TTAA-TTAGCGTCCGACCTTCGGCAAGCGCGCCCGTCGTTGACGGTGATCGGACCTGGTCTCGGTCCCGTCCGCGGGCGGCTGTTCGCTGAGGTGTTCTCGGACAG-ACCTCG--TTGAAACGCCGATCTGCGACGCTATAGCTTTGGGTACTTTCAGGACCCGTCTTGAAACACGGACCAAGGAGTCTAGCATGTGCGCGAGTCATTGGGACATGACGAAACCTAAAGGCGCAATGAAAGTGAAAGTCAGCCTCGCGCTGACTCAGGGAGGATGGGCGGTC-GTTACGGCTGCCGCCTCGCACTCCCGGGGCGTCTCGTTCTCATTGCGAGATGAGGCGCACCAAGAGCGTACACGCTGGGACCCGAAAGATGGTGAACT--------------------------------------------------------------------------------------------------------------------------------------------------------------------------------------------------------------------------------------------------------------------------------------------------------------------------------------------------------------CTTTTTTTAGAAATAGCTACATGAAAACTACTTCTTCTTCAAGATAGAGCATCCCCTTTAATAGAACAATTATCATTCTTTCATGACCATACCCTTTTAATTCTAGTAATTATTACTATTTTAGTAGGACAAATAATAATAGGACTATTTTTCAATAAATTAACCCATCGATTCCTTCTTGAAGGACAAATAATTGAAGTAATTTGAACCATTTTACCTGCAATTACCCTAATCTTCATTGCACTTCCTTC----CGATTAATCTATATCCTAGATGAAACAAATAACCCCTTAATTACAATCAAAACAGTAGGCCATCAATGATATTGATCATATGAATATTCAGATTTCAAAAATATTGAATTTGACTCCTATATAATTCCTAGTAATGAAATAATAAAATTCAACTTTCGTCTCCTAGATGTTGATAACCGTATAGTAATTCCATTTATATCCCAAATCCGAATACTAGTCTCAGCAGCTGACGTAATTCACTCATGGACCGTACCCTCGCTAGGAGTTAAAATTGATGCAACTCCAGGACGACTAAATCAAGTAAGATTCATTTCCACTCGATCAAGACTCTTATATGGACAATGTTCTGAAATCTGCGGAGCAAATCATAGATTTATACCTATTGTAGTCGAAAGAATTTCTCCATCCTTCTTCATCAAATGAATTTCTAAAATAATTGAAGTAT----TCGGTATAATTTCACATATTATTAGACAAGAAAGAGGAAAAAAAGAAGCATTTGGAACCCTTGGAATAATTTATGCCATAATAGCAATTGGATTACTAGGATTTGTTGTATGAGCACATCATATATTCACAGTAGGAATAGACGTAGATACCCGTGCTTACTTCACATCAGCAACTATAATCATTGCTGTACCTACAGGAATCAAAATTTTTAGATGACTAGCCACTCTTCATGGAACACAATTAAATTACAGCCCCTCAATACTCTGAGCATTAGGATTCGTATTCCTATTTACCGTAGGAGGATTAACAGGAGTTATCTTAGCTAATTCCTCAATTGACATCATATTACATGATACATACTACGTAGTAGCCCATTTCCATTATGTCCTATCAATAGGGGCCGTATTTGCCATTATAGGAGGATTAGTTCATTGATTCCCCCTATTCACAGGATTAACTTTAAGACAAAAATTATGCAAAGCCCAATTCATAATTATATTTCTAGGAGTAAATATAACCTTCTTCCCCCAGCACTTTTTAGGCCTAAGAGGTATACCACGACGTTACTCAGACTACCCAGATGCATATACATTATGAAATATCATTTCATCAATTGGATCAATCATCTCCCTTATCGGAGTTATACTAATAATCTTTATTGTATGAGAAAGATTCACATCATCCCGAAAAACCTTAATTCCCTTAAATATAACTTCATCAATCGAATGACTACAAAATACACCTCCCGCTGAACATAGCTATTCTGA-------------------CAAGCAGACGGCGCGTAAATCTACGGGCGGCAAGGCTCCCAGGAAGCAGTTGGCCACCAAAGCCGCGAGGAAGAGCGCTCCGGCCACCGGTGGCGTCAAGAAGCCTCACAGATACAGGCCCGGCACCGTCGCCCTCCGCGAGATCCGTCGTTACCAGAAGAGCACCGAACTTTTGATCCGCAAGCTACCCTTCCAACGCTTGGTCCGCGAAATCGCCCAAGACTTCAAGACCGACTTGCGTTTCCAAAGCTCGGCCGTCATGGCATTGCAAGAAGCCAGCGAGGCTTATTTGGTCGGTCTTTTCGAAGACACCAACTTGTGCGCCATCCACGCCAAACGCGTCACCATCA-----------ATGTCTGGTTCCTGCACCATCAAGACGTGCTGGATGCGACTACCTCCATTCCGCCTCATCGGCGATATTTTAAAAGATCGCTTTGATGGTGCTTCCCACGTAGCTGCTTCTAACTCCGGTTACCACCGGAGCAGCAATAACGCACATCGGAATCGACCTCCAAAGAATCCGAAAATCAATTCCGTTAACGGAAACAGTATTCACACCAAAAGAGAAAGTAGGCGCAAACACAAGTACGGTTTTCAGCTGAAGCCCTTCAATGCTGAACACAAACCTCCTGGAGTCAAAGATCTTGTCTATTACGAGATGTCTCCAGGATTTTGCGAGAAAAACCCGAAACTGGGTATTCAAGGTACTCATGGGCGATTATGTAATGATACGTCCATGGGCGTTGATGGATGTGATATTATGTGTTGTGGACGAGGATACCGTACCCAGGAGGTAGTAGTGTTTGAAAGATGTAACTGTACGTTC
T_major_KelsoCA_E191                  -TCCTCAGTAGCGGCGAGCGAACAGGGATTAGCCCAGCACCGAATCCCGCGGCCGAAACCGGACGCCGGGAAATGTGGTGTTAGGGAGGGTCCGTCATCCCGAGATCGTGCGGCGCGTCCAAGTCCATCTTGAACGGGGCCACAGCCCATAGAGGGTGCCAGGCCCGTAGCGACC-GCTGCCGATAACGGGAGGATCTCTCCTCAGAGTCGGGTTGCTTGAGAGTGCAGCCCTAAGTGGGTGGTAAACTCCATCTAAGGCTAAATATGACCACGAGACCGATAGCGAACAAGTACCGTGAGGGAAAGTTGAAAAGAACTTTGAAGAGAGAGTTCAATAGTACGTGAAACCGTTCAGGGGTAAACCTGAGAAGCCCGAAAGGTCGAAAGGGGAGATTCAGCGTG-TCTCGATG-CAGGCGCTGGACGGTCGCGTGACGGCAGACGTACGCGTCTACCGCACCTTCCGTCCTCCGAACCTGCGTCGAACGCGTGCACTTCTCCCCCTGTAGGACGTCGCGATCTGTTGGGTGTCGGTCTAAGGCCCGCGGTGGAGCCCGTTCGG-ACGGTTCGC--CGTACCGGACGAACCCGCGGTGTTTCCCGATCGGCTCGCTCGACGGTATACAGATGGCGCGAGGCCGCTATT---TTAA-TTAGCGTCCGACCTTCGGCAAGCGCGCCCGTCGTTGACGGTGATCGGACCTGGTGCCGGCCCCGTCCACGGGCGGCTGTTCGCTGAGGTGTTCTCGGACAG-ACCTCG--TTGAAACGCCGATCTGCGACGCTATAGCTTTGGGTACTTTCAGGACCCGTCTTGAAACACGGACCAAGGAGTCTAGCATGTGCGCGAGTCATTGGGACATGACTAAACCTAAAGGCGCAATGAAAGTGAAAGTCAGCCTCGCGCTGACTCAGGGAGGATGGGCGGTC-GTTACGGCTGCCGCCTCGCACTCCCGGGGCGTCTCGTTCTCATTGCGAGATGAGGCGCACCAAGAGCGTACACGCTGGGACCCGAAAGATGG------GCATATTTTAGAGCTAAATCAAAACTTAAAAAT-AAAGAATTTACTATCAAATCCATTTTAAAATTAATTTTAAATTAAAAAACCACAT-ATAAAAATAATGTAACCCATTTTAACTTTAACATAAACTACACCTTGATCTGAATTAACTTATAATAAAAAATATTAAAAATTATAATTTTAAAAAAATTTTTATTAACAACGATATATAAATTAAAAGTTAAAGTAAAACTTATCGTGGACTATCGATTAAAAAACAGGTTCCTCTGAATAGACTAAAATACCGCCAAAATTTTTAATTTTAAAGAACATAACTCATAATAATTTTAGTTAATA-CATTAACACTTTAACTTTTTTTAGAAATAGCCACATGAAAATTACTACTTTTGCAAGATAGAGCATCTCCTTTAATAGAACAATTATCATTCTTTCATGATCATACTCTACTAATTCTAGTAATTATCACTATTTTAGTTGGACAAATAATAATAGGATTATTCTTCAATAAATTAACCCATCGATTTTTACTTGAAGGACAAATAATTGAAGTCATTTGAACCATTCTACCCGCAATTACCCTAATCTTCATTGCTCTTCCATCATTACGATTAATTTATATTCTAGATGAAACTAATAACCCTTTAATCACAATTAAAACAATAGGACATCAATGATATTGATCATATGAATATTCAGACTTCAAAAATATTGAATTCGACTCTTACATAATCCCCGGCAATGAAATAACCAAATTCAACTTTCGTTTATTAGACGTAGATAACCGAATAGTAGTCCCATTTATATCTCAAGTACGAATATTAATCTCAGCAGCCGACGTAATCCACTCATGAACAGTACCTTCTCTAGGAGTAAAAATCGACGCAACTCCAGGACGATTAAATCAAGCAAGATTCATCTCCACCCGATCAAGACTACTATATGGACAGTGCTCTGAAATTTGCGGAGCAAATCATAGATTTATACCTATTGTAGTCGAAAGAATT--------------------------------------------------TTGGTATAATTTCCCACATTATTAGACAAGAAAGAGGGAAAAAGGAAGCATTCGGAACCCTTGGAATAATTTATGCTATAATAGCAATCGGATTGTTAGGTTTTGTAGTGTGAGCACACCATATGTTTACAGTAGGAATAGACGTTGATACACGAGCCTACTTCACCTCTGCAACTATAATCATTGCCGTTCCCACTGGAATTAAAATTTTCAGATGATTAGCAACTCTACATGGAACTCAAATAAACTATAGGCCCTCAATACTATGAGCATTGGGATTCGTATTTTTATTTACCGTAGGAGGATTAACAGGAGTAATCCTTGCTAATTCTTCAATCGACATCATATTACATGATACATACTATGTAGTAGCTCACTTTCATTATGTTCTCTCAATAGGAGCAGTATTTGCCATTATAGGAGGATTAGTCCATTGATTTCCCTTATTTACAGGATTATCTCTTAACCCTAAATTATGTAAAACTCAATTCATAATCATATTCCTAGGAGTAAATTTAACCTTCTTCCCCCAGCACTTTCTAGGCCTAAGAGGAATACCACGACGATATTCAGACTACCCAGATGCCTACACAATATGAAACATTATTTCATCTATTGGATCAATCATCTCCCTTGTTGGAGTCTTACTCTTAATTTTCATTGTATGAGAAAGATTTACAGCTTCCCGAAAAACCTTAATTCCTTTAAATATATCATCCTCAATCGAATGATTACAAAATACACCTCCTGCCGAACATAGTTATTCTGA-------------------CAAGCAGACGGCTCGTAAATCTACGGGCGGCAAGGCTCCCAGGAAGCAGTTGGCCACCAAAGCCGCGAGGAAGAGCGCTCCAGCCACCGGTGGCGTCAAGAAGCCTCACAGATACAGGCCCGGCACCGTCGCCCTCCGCGAGATCCGTCGTTACCAGAAGAGCACCGAACTTTTGATCCGCAAGCTCCCCTTCCAACGGTTGGTCCGCGAAATCGCCCAAGACTTCAAGACCGACTTGCGTTTCCAAAGCTCGGCCGTCATGGCATTGCAAGAAGCCAGCGAGGCTTATTTGGTCGGTCTTTTCGAAGACACCAACTTGTGCGCCATCCACGCCAAACGCGTCACCATCATGC--------ATGTCTGGTTCCTGCACCATCAAGACGTGCTGGATGCGACTACCTCCATTCCGCCTCATCGGCGATATTTTAAAAGATCGCTTTGATGGTGCTTCCCACGTAGCTGCTTCTAACTCCGGTTACCACCGGAGCAGCAATAACGCACATCGGAATCGGCCTCCAAAGAATCCGAAAATCAATTCCGTTAGCGGAAACAGTATTCACACTAAAAGAGAAAGTAGACGCAAACACAAGTACGGCTTTCAGTTAAAGCCMTTCAATGCTGAACACAAACCTCCTGGAGTCAAAGATCTTGTCTATTACGAGATGTCTCCAGGATTTTGCGAGAAAAACCCGAAACTGGGTATTCAAGGTACTCATGGGCGATTATGTAATGATACGTCCATGGGTGTTGATGGATGTGATATTATGTGTTGTGGACGAGGATACCGTACCCAGGAGGTAGTAGTGTTTGAGAGATGTAACTGTACGTTC
T_skillmani_ToquervilleUT_E192        --CCTCAGTAGCGGCGAGCGAACAGGGATAAGCCCAGCACCGAATCCCGCGGCCGAAACCGGACGCCGGGAAATGTGGTGTTAGGGAGGGTCCGTCATCCCGAGATCGTGCGGCGCGTCCAAGTCCATCTTGAACGGGGCCACAGCCCATAGAGGGTGCCAGGCCCGTAGCGACC-GCTGCCGATAACGGGAGGATCTCTCCTCAGAGTCGGGTTGCTTGAGAGTGCAGCCCTAAGTGGGTGGTAAACTCCATCTAAGGCTAAATATGACCACGAGACCGATAGCGAACAAGTACCGTGAGGGAAAGTTGAAAAGAACTTTGAAGAGAGAGTTCAATAGTACGTGAAACCGTTCAGGGGTAAACCTGAGAAGCCCGAAAGGTCGAAAGGGGAGATTCAGCGTG-TCTCGATG-TAGGCGCTGGACGGTCGCGTGACGGTCGGCGTACGCGTCTTCCGCACCTTCCGTTCTCCGAACCTGCGTCGAACGCGTGCACTTCTCCCCCTGTAGGACGTCGCGATCTGTTGGGTGTCGGTCTAAGGCCCGCGGTGGAGCCCGTCCGG-ACGGTTCGC--CGTACCGGACGAACCCGCGGTGTTTCCCGATCGGCTCGCTCGACGGTATACAGATGGCGCGAGGCCGCTATT---TTAA-TTAGCGTCCGACCTTCGGCAAGCGCGCCCGTCGTTGACGGTGATCGGACCCGGTGCCGGTCCCGTCCACGGGCGGCTGTTCGCTGAGGTGTTCTCGGACAG-ACCTCG--TTGAAACGCCGATCTGCGACGCTATAGCTTTGGGTACTTTCAGGACCCGTCTTGAAACACGGACCAAGGAGTCTAGCATGTGCGCGAGTCATTGGGACATGACTAAACCTAAAGGCGTAATGAAAGTGAAAGTCAGCCTCGCGCTGACTCAGGGAGGATGGGCGGTC-GTTACGGCTGCCGCCTCGCACTCCCGGGGCGTCTCGTTCTCATTGCGAGATGAGGCGCACCAAGAGCGTACACGCTGGGACCCGAAAGA-----------------------------------------------------------------------------------------------------------------------------------------------------------------------------------------------------------------------------------------------------------------------------------------------------------------------------------------------------------------------CTTTTTTTAGAAATAGCCACATGAAACTTACTTCTTCTTCAAGATAGAGCATCCCCTTTAATAGAACAACTATCATTCTTCCATGATCATACCCTTTTGATCCTAGTAATTATCACCATCCTAGTAGGACAAATAATAATAGGTCTATTTTTCAATAAATTAACCCATCGGTTCTTACTTGAAGGTCAAATAATTGAAGTAATCTGAACCATTTTACCTGCAATCACTTTAATTTTTATTGCTCTCCCATCTCTACGACTAATTTATATTTTAGATGAAACCAATAATCCTTTAATTACAATCAAAACTGTTGGCCATCAATGATACTGATCATATGAATATTCAGACTTCAAAAACATTGAATTTGATTCTTATATGATTCCCACTAATGAATTAACAAAATTCAATTTTCGACTATTAGACGTTGACAACCGAATAGTAGTACCATTCCTATCACAAATTCGAATACTAATTTCAGCAGCTGATGTCATTCATTCCTGAACAGTCCCATCCCTTGGAGTGAAAATTGATGCAACTCCAGGACGACTCAATCAAGTCAGATTTATCTCTACACGTTCAAGAATTTTATATGGTCAATGCTCTGAAATTTGTGGTGCAAACCATAGATTTATACCTATTGTAGTAGAAAGAATTTCTCCATCATTCTTTATTAAATGAATCTCTAAAATAATTGAAATTTGGATTTGGAATAATTTCCCATATCATTAGCCAAGAAAGAGGAAAAAAGGAAGCTTTTGGAACCCTAGGAATAATTTATGCCATAATAGCAATTGGACTCTTAGGATTCGTTGTTTGAGCACACCACATATTTACTGTTGGTATAGACGTAGATACTCGAGCTTACTTCACTTCTGCAACTATAATTATCGCCGTTCCTACTGGAATTAAAATTTTTAGATGATTGGCTACGCTTCACGGAACACAAATAAACTATAGACCCTCTATAATATGAGCATTAGGATTTGTATTCCTATTTACTGTAGGAGGATTAACAGGGGTAATCCTAGCTAACTCTTCAATTGACATTATATTACATGACACTTATTATGTAGTAGCACACTTTCACTATGTCCTTTCAATAGGAGCCGTATTTGCCATTATAGGAGGACTCGTTCACTGATTCCCTTTATTCACAGGATTAACCTTAAGACCAAAATTATGCAAAGCCCAATTTATAATTATATTTTTAGGAGTGAACATAACATTTTTCCCACAACATTTCCTAGGATTAAGTGGTATACCTCGTCGATATTCAGACTACCCCGATGCCTATACTTTATGAAATATTATTTCATCAATTGGATCAATCATTTCCCTTATTGGAGTTATATTTCTAATTTTTATTGTATGAGAAAGATTCACATCATCACGAAAAACCTTAATTCCTCTAAACATAACCTCTTCAATTGAATGACTACAAAATACACCTCCATCTGAACATAGATACTCTGA-------------------CAAGCAGACGGCTCGTAAATCTACGGGCGGCAAGGCTCCCAGGAAGCAGTTGGCCACCAAAGCCGCGAGGAAGAGCGCTCCAGCCACCGGTGGCGTCAAGAAGCCTCACAGATACAGGCCCGGCACCGTCGCCCTCCGCGAGATCCGTCGTTACCAGAAGAGCACCGAACTTTTGATCCGCAAGCTCCCCTTCCAACGCTTGGTCCGCGAAATCGCCCAAGACTTCAAGACCGACTTGCGTTTCCAAAGCTCGGCCGTCATGGCGTTGCAAGAAGCCAGCGAGGCTTATTTGGTCGGTCTTTTCGAAGACACCAACTTGTGCGCCATCCACGCCAAACGCGTCACCATCA-----------ATGTCTGGTTCCTGCACCATCAAGACGTGCTGGATGCGACTACCTCCATTCCGCCTCATCGGCGATATTTTAAAAGATCGCTTTGATGGTGCTTCCCACGTAGCTGCTTCTAACTCCGGTTACCACCGGAGCAGCAATAACGCACATCGGAATCGACCTCCAAAGAATCCGAAAATCAATTCCGTTAGCGGAAACAGTATTCACACTAAAAGAGAAAGTAGACGCAAACACAAGTACGGCTTTCAGTTAAAGCCCTTCAATGCTGAACACAAACCTCCTGGAGTCAAAGATCTTGTCTATTACGAGATGTCTCCKGGATTTTGCGAGAAAAACCCGAAACTGGGTATTCAAGGTACTCATGGGCGATTATGTAATGATACGTCCATGGGTGTTGATGGATGTGATATTATGTGTTGTGGACGAGGATACCGTACCCAGGAGGTAGTAGTGTTTGAGAGATGTAACTGTACGTTC
T_skillmani_CoralPinksUT_E104         -------GTAGCGGCGAGCGAACAGGGATAAGCCCAGCACCGAATCCCGCGGCCGAAACCGGACGCCGGGAAATGTGGTGTTAGGGAGGGTCCGTCATCCCGAGATCGTGCGGCGCGTCCAAGTCCATCTTGAACGGGGCCACAGCCCATAGAGGGTGCCAGGCCCGTAGCGACC-GCTGCCGATAACGGGAGGATCTCTCCTCAGAGTCGGGTTGCTTGAGAGTGCAGCCCTAAGTGGGTGGTAAACTCCATCTAAGGCTAAATATGACCACGAGACCGATAGCGAACAAGTACCGTGAGGGAAAGTTGAAAAGAACTTTGAAGAGAGAGTTCAATAGTACGTGAAACCGTTCAGGGGTAAACCTGAGAAGCCCGAAAGGTCGAAAGGGGAGATTCAGCGTG-TCTCGATG-TAGGCGCTGGACGGTCGCGTGACGGTCGGCGTACGCGTCTTCCGCACCTTCCGTTCTCCGAACCTGCGTCGAACGCGTGCACTTCTCCCCCTGTAGGACGTCGCGATCTGTTGGGTGTCGGTCTAAGGCCCGCGGTGGAGCCCGTCCGG-ACGGTTCGC--CGTACCGGACGAACCCGCGGTGTTTCCCGATCGGCTCGCTCGACGGTATACAGATGGCGCGAGGCCGCTATT---TTAA-TTAGCGTCCGACCTTCGGCAAGCGCGCCCGTCGTTGACGGTGATCGGACCCGGTGCCGGTCCCGTCCACGGGCGGCTGTTCGCTGAGGTGTTCTCGGACAG-ACCTCG--TTGAAACGCCGATCTGCGACGCTATAGCTTTGGGTACTTTCAGGACCCGTCTTGAAACACGGACCAAGGAGTCTAGCATGTGCGCGAGTCATTGGGACATGACTAAACCTAAAGGCGTAATGAAAGTGAAAGTCAGCCTCGCGCTGACTCAGGGAGGATGGGCGGTC-GTTACGGCTGCCGCCTCGCACTCCCGGGGCGTCTCGTTCTCATTGCGAGATGAGGCGCACCAAGAGCGTACACGCTGGGACCCGAAAGATG---------------------------------------------------------------------------------------------------------------------------------------------------------------------------------------------------------------------------------------------------------------------------------------------------------------------------------------------------------------------CTTTTTTTAGAAATAGCCACATGAAACTTAATTCTTCTTCAAGATAGAGCATCCCCTTTAATAGAACAACTATCATTCTTCCATGATCATACCCTTTTGATCCTAGTAATTATCACCATCCTAGTAGGACAAATAATAATAGGTCTATTTTTCAATAAATTAACCCATCGATTCTTACTTGAAGGTCAAATAATTGAAGTAATCTGAACCATTTTACCTGCAATCACTTTAATTTTTATTGCTCTCCCATCTCTACGACTAATTTATATTTTAGATGAAACCAATAATCCTTTAATTACAATCAAAACTGTTGGCCATCAATGATACTGATCATATGAATATTCAGACTTCAAAAACATTGAATTTGATTCTTATATAATTCCCACTAATGAATTAACAAAATTCAATTTTCGACTATTAGACGTTGACAACCGAATAGTAGTACCATTCCTATCACAAATTCGAATACTAATTTCAGCAGCTGATGTCATTCATTCCTGAACAGTCCCATCCCTTGGAGTGAAAATTGATGCAACTCCAGGACGACTCAATCAAGTCAGATTTATCTCTACACGTTCAAGAATTTTATATGGTCAATGCTCTGAAATTTGTGGTGCAAACCATAGATTTATACCTATTGTAGTAGAAAGAATTTCTCCATCATTCTTT--------------------------------------------------------------------------------------------------------------------------------------------------------------------------------------------------------------------------------------------------------------------------------------------------------------------------------------------------------------------------------------------------------------------------------------------------------------------------------------------------------------------------------------------------------------------------------------------------------------------------------------------------------------------------------------------------------------------------------------------------------------------------------------------------------------------------------------------------------------------------------------------------------------------------------------------------------------------------------------------------------------------------------------------------------------------------------------------------------------------------------------------------------------------------------------------------------------------------------------------------------------------------------------------------------------------------------------------------------------------------------------------------------------------------------------------------------------------------------------------------------------------------------------------------------------------------------------------------------------------------------------------------------------------------------------------------------------------------
T_skillmani_CoralPinksUT_E105         ------------------------------------------------------------------------------------------------------------------------------------------------------------------------------------------ACGGGAGGATCTCTCCTCA?AGTCGGGTTGCTTGAGAGTGCAGCCCTAAGTGGGTGGTAAACTCCATCTAAGGCTAAATATGACCACGAGACCGATAGCGAACAAGTACCGTGAGGGAAAGTTGAAAAGAACTTTGAAGAGAGAGTTCAATAGTACGTGAAACCGTTCAGGGGTAAACCTGAGAAGCCCGAAAGGTCGAAAGGGGAGATTCAGCGTG-TCTCGATG-TAGGCGCTGGACGGTCGCGTGACGGTCGGCGTACGCGTCTTCCGCACCTTCCGTTCTCCGAACCTGCGTCGAACGCGTGCACTTCTCCCCCTGTAGGACGTCGCGATCTGTTGGGTGTCGGTCTAAGGCCCGCGGTGGAGCCCGTCCGG-ACGGTTCGC--CGTACCGGACGAACCCGCGGTGTTTCCCGATCGGCTCGCTCGACGGTATACAGATGGCGCGAGGCCGCTATT---TTAA-TTAGCGTCCGACCTTCGGCAAGCGCGCCCGTCGTTGACGGTGATCGGACCCGGTGCCGGTCCCGTCCACGGGCGGCTGTTCGCTGAGGTGTTCTCGGACAG-ACCTCG--TTGAAACGCCGATCTGCGACGCTATAGCTTTGGGTACTTTCAGGACCCGTCTTGAAACACGGACCAAGGAGTCTAGCATGTGCGCGAGTCATTGGGACATGACTAAACCTAAAGGCGTAATGAAAGTGAAAGTCAGCCTCGCGCTGACTCAGGGAGGATGGGCGGTC-GTTACGGCTGCCGCCTCGCACTCCCGGGGCGTCTCGTT--------------------------------------------------------------------------------------------------------------------------------------------------------------------------------------------------------------------------------------------------------------------------------------------------------------------------------------------------------------------------------------------------------------------------CTTTTTTTAGAAATAGCCACATGAAACTTAATTCTTCTTCAAGATAGAGCATCCCCTTTAATAGAACAACTATCATTCTTCCATGATCATACCCTTTTGATCCTAGTAATTATCACCATCCTAGTAGGACAAATAATAATAGGTCTATTTTTCAATAAATTAACCCATCGATTCTTACTTGAAGGTCAAATAATTGAAGTAATCTGAACCATTTTACCTGCAATCACTTTAATTTTTATTGCTCTCCCATCTCTACGACTAATTTATATTTTAGATGAAACCAATAATCCTTTAATTACAATCAAAACTGTTGGCCATCAATGATACTGATCATATGAATATTCAGACTTCAAAAACATTGAATTTGATTCTTATATAATTCCCACTAATGAATTAACAAAATTCAATTTTCGACTATTAGACGTTGACAACCGAATAGTAGTACCATTCCTATCACAAATTCGAATACTAATTTCAGCAGCTGATGTCATTCATTCCTGAACAGTCCCATCCCTTGGAGTGAAAATTGATGCAACTCCAGGACGACTCAATCAAGTCAGATTTATCTCTACACGTTCAAGAATTTTATATGGTCAATGCTCTGAAATTTGTGGTGCAAACCATAGATTTATACCTATTGTAGTAGAAAGAATTTCTCCATCATTCTTTATTAAATGAATCTCTAAAATAATTGAAATTT----TTGGAATAATTTCCCATATCATTAGCCAAGAAAGAGGAAAAAAGGAAGCTTTTGGAACCTTAGGAATAATTTATGCCATAATAGCAATTGGGCTCTTAGGATTCGTTGTTTGAGCACACCACATATTTACTGTTGGTATAGACGTAGATACTCGAGCTTACTTCACTTCTGCAACTATAATTATCGCCGTTCCTACTGGAATTAAAATTTTTAGATGATTGGCTACGCTTCACGGAACACAAATAAACTATAGACCCTCTATAATATGAGCATTAGGATTTGTATTCCTATTTACTGTAGGAGGATTGACAGGGGTAATCCTAGCTAACTCTTCAATTGACATTATATTACATGACACTTATTATGTAGTAGCACACTTTCACTATGTCCTTTCAATAGGAGCCGTATTTGCCATTATAGGAGGACTCGTTCACTGATTCCCTTTATTCACAGGATTAACCTTAAGACCAAAATTATGCAAAGCCCAATTTATAATTATATTTTTAGGAGTGAACATAACATTTTTCCCACAACATTTCCTAGGATTAAGTGGCATACCTCGTCGATATTCAGACTACCCCGATGCCTATACTTTATGAAATATTATTTCATCAATTGGATCAATCATTTCCCTTATTGGAGTTATATTTCTAATTTTTATTGTATGAGAAAGATTCACATCATCACGAAAAACCTTAATTCCTCTAAACATAACCTCTTCAATTGAATGACTACAAAATACACCTCCATCTGAACATAGATACTCTGAACT----------------CAAGCAGACGGCTCGTAAATCTACGGGCGGCAAGGCTCCCAGGAAGCAGTTGGCCACCAAAGCCGCGAGGAAGAGCGCTCCAGCCACCGGTGGCGTCAAGAAGCCTCACAGATACAGGCCCGGCACCGTCGCCCTCCGCGAGATCCGTCGTTACCAGAAGAGCACCGAACTTTTGATCCGCAAGCTCCCCTTCCAACGCTTGGTCCGCGAAATCGCCCAAGACTTCAAGACCGACTTGCGTTTCCAAAGCTCGGCCGTCATGGCGTTGCAAGAAGCCAGCGAGGCTTATTTGGTCGGTCTTTTCGAAGACACCAACTTGTGCGCCATCCACGCCAAACGCGTCACCATCATGCCCAAGGATATGTCTGGTTCCTGCACCATCAAGACGTGCTGGATGCGACTACCTCCATTCCGCYTCATCGGCGATATTTTAAAAGATCGCTTTGATGGTGCTTCCCACGTAGCTGCTTCTAACTCCGGTTACCACCGGAGCAGCAATAACGCACATCGGAATCGACCTCCAAAGAATCCGAAGATCAATTCCGTTAGCGGAAACAGTATTCACACTAAAAGAGAAAGCAGACGCAAACACAAGTACGGCTTTCAGTTAAAGCCCTTCAATGCTGAACACAAACCTCCTGGAGTCAAAGATCTTGTCTATTACGAGATGTCTCCGGGATTTTGCGAGAAAAACCCGAAACTGGGTATTCAAGGTACTCATGGGCGATTATGTAATGATACGTCCATGGGTGTTGATGGATGTGATATTATGTGTTGTGGACGAGGATACCGTACCCAGGAGGTAGTAGTGTTTGAGAGATGTAACTGTACGTTC
T_verpus_HanksvilleUT_E106            -TCCTCAGTAGCGGCGAGCGAACAGGGATAAGCCCAGCACCGAATCCCGCGGCCGAAACCGGACGCCGGGAAATGTGGTGTTAGGGAGGGTCCGTCATCCCGAGATCGTGCGGCGCGTCCAAGTCCATCTTGAACGGGGCCACAGCCCATAGAGGGTGCCAGGCCCGTAGCGACC-GCTGCCGATAACGGGAGGATCTCTCCTCAGAGTCGGGTTGCTTGAGAGTGCAGCCCTAAGTGGGTGGTAAACTCCATCTAAGGCTAAATATGACCACGAGACCGATAGCGAACAAGTACCGTGAGGGAAAGTTGAAAAGAACTTTGAAGAGAGAGTTCAATAGTACGTGAAACCGTTCAGGGGTAAACCTGAGAAGCCCGAAAGGTCGAAAGGGGAGATTCAGCGTG-TCTCGATG-TAGGCGCTGGACGGTCGCGTGACGGTCGGCGTACGCGTCTTCCGCGCCTTCCGTTCTCCGAACCTGCGTCGAACGCGTGCACTTCTCCCCCTGTAGGACGTCGCGATCTGTTGGGTGTCGGTCTAAGGCCCGCGGTGGAGCCCGTCCGG-ACGGTTCGC--CGTACCGGACGAACCCGCGGTGTTTCCCGATCGGCTCGCTCGACGGTATACAGATGGCGCGAGGCCGCTATT---TTAA-TTAGCGTCCGACCTTCGGCAAGCGCGCCCGTCGTTGACGGTGATCGGACCCGGTGCCGGTCCCGTCCACGGGCGGCTGTTCGCTGAGGTGTTCTCGGACAG-ACCTCG--TTGAAACGCCGATCTGCGACGCTATAGCTTTGGGTACTTTCAGGACCCGTCTTGAAACACGGACCAAGGAGTCTAGCATGTGCGCGAGTCATTGGGACATGACTAAACCTAAAGGCGTAATGAAAGTGAAAGTCAGCCTCGCGCTGACTCAGGGAGGATGGGCGGTC-GTTACGGCTGCCGCCTCGCACTCCCGGGGCGTCTCGTTCTCATTGCGAGATGAGGCGCACCAAGAGCGTACACG------------------------GCATATTTTAGAGCTAAATCAATTTTTAAAAAC-AAAAAATTTACTATCAAATCCATTTTAAAATTAATTTTAAATTAAAAAACCACAT-ATAAAAATAATGTAACCCATTCCAACTTTAACATAAACTACACCTTGATCTGAATTCAATTCTAATAAAAAATCCTAAAAATTATAATTTTACAAAAATTTTTAATAACGACGATATATAAATTCAAAGTTAAAGTAAAACTTATCGTGGACTATCGATCAAAAAACAGGTTCCTCTGAATAGACTAAAATACCGCCAAACTTTTTAATTTTAAAGAACATAACTCATAATAATTTTAGTCAATT-TAATAACACTTTAACTTTTTTTAGAAATAGCTACATGAAATTTACTTCTTCTTCAAGATAGAGCATCCCCTTTAATAGAACAACTATCATTTTTCCATGACCACACCCTTCTAATCCTGGTAATTATTACTATCCTTGTAGGACAAATAATAATAGGCCTATTTTTCAATAAATTAACCCACCGATTCTTACTGGAAGGTCAAATAATTGAAGTAATCTGAACTATTTTACCCGCAATTACCTTAATTTTTATTGCCCTCCCATCTCTACGACTAATTTATATTTTAGACGAAACAAATAACCCCTTAATTACAATCAAAACTGTTGGCCATCAATGATATTGATCCTATGAATACTCAGATTTCAAAAACATTGAATTTGATTCTTATATGATTCCCACTAATGAATTAACAAAATTCAATTTTCGACTATTAGACGTTGATAATCGAATAGTAGTGCCATTCATATCACAAATTCGAATACTAATTTCAGCAGCTGATGTCATTCACTCATGAACAGTTCCATCCCTTGGAGTAAAAATTGATGCAACTCCTGGACGACTAAATCAAGTTAGATTTATCTCTACACGTTCAAGAATCTTATATGGTCAGTGCTCCGAAATTTGCGGAGCAAATCATAGATTTATACCTATTGTAGTAGAAAGAATTTCCCCTTCATTCTTCA---------------------------------------------------------------------------------------------TTAGGAATAATTTATGCTATAATAGCAATTGGACTATTAGGATTCGTTGTCTGAGCACACCATATGTTTACTGTTGGTATAGACGTAGATACCCGAGCTTACTTTACTTCTGCAACTATAATTATTGCTGTTCCTACTGGAATTAAAATTTTCAGATGATTAGCTACTCTCCATGGAACGCAAATAAATTATAGACCCTCAATAATGTGAGCATTAGGATTTGTATTTTTATTCACTGTTGGAGGATTAACAGGAGTAATCCTAGCTAACTCTTCAATTGATATTATATTACATGACACTTATTATGTAGTAGCTCACTTTCACTACGTCCTTTCAATAGGAGCCGTATTTGCCATCATAGGAGGACTCGTTCATTGATTCCCTTTATTTACAGGATTAACTCTAAGACCAAAATTATGTAAAGCTCAATTTATAACCATATTCCTTGGTGTAAACATAACGTTCTTCCCTCAACACTTCTTAGGATTGAGTGGAATGCCCCGTCGATATTCAGACTATCCAGATGCTTATACATTATGAAATATTATTTCATCAATCGGATCAATCATTTCCCTTATTGGAGTTATATTTCTAATTTTTATTGTATGAGAAAGATTTACATCATCTCGAAAAACCTTAATCCCCTTAAACATAACCTCATCAATTGAATGATTACAAAATACCCCTCCATCTGAACATAGATATTCTGAA------------------CAAGCAGACGGCTCGTAAATCTACGGGCGGCAAGGCTCCCAGGAAGCAGTTGGCCACCAAAGCCGCGAGGAAGAGCGCTCCAGCCACCGGTGGCGTCAAGAAGCCTCACAGATACAGGCCCGGCACCGTCGCCCTCCGCGAGATCCGTCGTTACCAGAAGAGCACCGAACTTTTGATCCGCAAGCTCCCCTTCCAACGCTTGGTCCGCGAAATCGCCCAAGACTTCAAGACCGACTTGCGTTTCCAAAGCTCGGCCGTCATGGCGTTGCAAGAAGCCAGCGAGGCTTATTTGGTCGGTCTTTTCGAAGACACCAACTTGTGCGCCATCCACGCCAAACGCGTCACCATCATGCCCAAGGA-ATGTCTGGTTCCTGCACCATCAAGACGTGCTGGATGCGACTACCTCCATTCCGCCTCATCGGCGATATTTTAAAAGATCGCTTTGATGGTGCTTCCCACGTAGCTGCTTCTAACTCCGGTTACCASCGGAGCAGCAATAACGCACATCGGAATCGACCTCCAAAGAATCCGAAAATCAATTCCGTTAGCGGAAACAGTATTCACACTAAAAGAGAAAGTAGACGCARACACAAGTACGGSTTTCAGTTAAAGCCCTTCAATGCTGAACACAAACCTCCTGGAGTCAAAGATCTTGTCTATTACGAGATGTCTCCAGGATTTTGCGAGAAAAACCCGAAACTGGGTATTCAAGGTACTCATGGGCGATTATGTAATGATACGTCCATGGGTGTTGATGGATGTGATATTATGTGTTGTGGACGAGGATACCGTACCCAGGAGGTAGTAGTGTTTGAGAGATGTAACTGTACGTTC
T_verpus_HanksvilleUT_E107            ----------------------------------------------------------------------------------------------------------------------------------------------------------------------------------------------------------------------------------------------------------------------------------------------------------------------------------------------------------------------------------------------------------------------------------------------------------------------------------------------------------------------------------------------------------------------------------------------------------------------------------------------------------------------------------------------------------------------------------------------------------------------------------------------------------------------------------------------------------------------------------------------------------------------------------------------------------------------------------------------------------------------------------------------------------------------GCATATTTTAGAGCTAAATCAATTTTTAAAAAC-AAAAAATTTACTATCAAATCCATTTTAAAATTAATTTTAAATTAAAAAACCACAT-ATAAAAATAATGTAACCCATTCCAACTTTAACATAAACTACACCTTGATCTGAATTCAATTCTAATAAAAAATCCTAAAAATTATAATTTTACAAAAATTTTTAATAACGACGATATATAAATTCAAAGTTAAAGTAAAACTTATCGTGGACTATCGATCAAAAAACAGGTTCCTCTGAATAGACTAAAATACCGCCAAACTTTTTAATTTTAAAGAACATAACTCATAATAATTTTAGTCAATT-TAATAACACTTTAACTTTTTTTAGAAATAGCTACATGAAATTTACTTCTTCTTCAAGATAGAGCATCCCCTTTAATAGAACAACTATCATTTTTCCATGACCACACCCTTCTAATCCTGGTAATTATTACTATCCTTGTAGGACAAATAATAATAGGCCTATTTTTCAATAAATTAACCCACCGATTCTTACTGGAAGGTCAAATAATTGAAGTAATCTGAACTATTTTACCCGCAATTACCTTAATTTTTATTGCCCTCCCATCTCTACGACTAATTTATATTTTAGACGAAACAAATAACCCCTTAATTACAATCAAAACTGTTGGCCATCAATGATATTGATCCTATGAATACTCAGATTTCAAAAACATTGAATTTGATTCTTATATGATTCCCACTAATGAATTAACAAAATTCAATTTTCGACTATTAGACGTTGATAATCGAATAGTAGTGCCATTCATATCACAAATTCGAATACTAATTTCAGCAGCTGATGTCATTCACTCATGAACAGTTCCATCCCTTGGAGTAAAAATTGATGCAACTCCTGGACGACTAAATCAAGTTAGATTTATCTCTACACGTTCAAGAATCTTATATGGTCAGTGCTCCGAAATTTGCGGAGCAAATCATAGATTTATACCTATTGTAGTAGAAAGAATTTCCCCTTCATTCTTCATTAAATGAATCTCTAAAATAATTGAAATTT----TTGGAATAATTTCCCATATTATTAGTCAAGAAAGAGGGAAAAAAGAAGCTTTTGGAACCTTAGGAATAATTTATGCTATAATAGCAATTGGACTATTAGGATTCGTTGTCTGAGCACACCATATGTTTACTGTTGGTATAGACGTAGATACCCGAGCTTACTTTACTTCTGCAACTATAATTATTGCTGTTCCTACTGGAATTAAAATTTTCAGATGATTAGCTACTCTCCATGGAACGCAAATAAATTATAGACCCTCAATAATGTGAGCATTAGGATTTGTATTTTTATTCACTGTTGGAGGATTAACAGGAGTAATCCTAGCTAACTCTTCAATTGATATTATATTACATGACACTTATTATGTAGTAGCTCACTTTCACTACGTCCTTTCAATAGGAGCCGTATTTGCCATCATAGGAGGACTCGTTCATTGATTCCCTTTATTTACAGGATTAACTCTAAGACCAAAATTATGTAAAGCTCAATTTATAACCATATTCCTTGGTGTAAACATAACGTTCTTCCCTCAACACTTCTTAGGATTGAGTGGAATGCCCCGTCGATATTCAGACTATCCAGATGCTTATACATTATGAAATATTATTTCATCAATCGGATCAATCATTTCCCTTATTGGAGTTATATTTCTAATTTTTATTGTATGAGAAAGATTTACATCATCTCGAAAAACCTTAATCCCCTTAAACATAACCTCATCAATTGAATGATTACAAAATACCCCTCCATCTGAACATAGATATTCTGAACTTCCAATGCTATCT----------------------------------------------------------------------------------------------------------------------------------------------------------------------------------------------------------------------------------------------------------------------------------------------------------------------------------------------------------------------------------------------------------------------------------------------------------------------------------------------------------------------------------------------------------------------------------------------------------------------------------------------------------------------------------------------------------------------------------------------------------------------------------------------------------------------------------------------------------------------
T_verpus_MoabUT_E108                  -TCCTCAGTAGCGGCGAGCGAACAGGGATAAGCCCAGCACCGAATCCCGCGGCCGAAACCGGACGCCGGGAAATGTGGTGTTAGGGAGGGTCCGTCATCCCGAGATCGTGCGGCGCGTCCAAGTCCATCTTGAACGGGGCCACAGCCCATAGAGGGTGCCAGGCCCGTAGCGACC-GCTGCCGATAACGGGAGGATCTCTCCTCAGAGTCGGGTTGCTTGAGAGTGCAGCCCTAAGTGGGTGGTAAACTCCATCTAAGGCTAAATATGACCACGAGACCGATAGCGAACAAGTACCGTGAGGGAAAGTTGAAAAGAACTTTGAAGAGAGAGTTCAATAGTACGTGAAACCGTTCAGGGGTAAACCTGAGAAGCCCGAAAGGTCGAAAGGGGAGATTCAGCGTG-TCTCGATG-TAGGCGCTGGACGGTCGCGTGACGGTCGGCGTACGCGTCTTCCGCGCCTTCCGTTCTCCGAACCTGCGTCGAACGCGTGCACTTCTCCCCCTGTAGGACGTCGCGATCTGTTGGGTGTCGGTCTAAGGCCCGCGGTGGAGCCCGTCCGG-ACGGTTCGC--CGTACCGGACGAACCCGCGGTGTTTCCCGATCGGCTCGCTCGACGGTATACAGATGGCGCGAGGCCGCTATT---TTAA-TTAGCGTCCGACCTTCGGCAAGCGCGCCCGTCGTTGACGGTGATCGGACCCGGTGCCGGTCCCGTCCACGGGCGGCTGTTCGCTGAGGTGTTCTCGGACAG-ACCTCG--TTGAAACGCCGATCTGCGACGCTATAGCTTTGGGTACTTTCAGGACCCGTCTTGAAACACGGACCAAGGAGTCTAGCATGTGCGCGAGTCATTGGGACATGACTAAACCTAAAGGCGTAATGAAAGTGAAAGTCAGCCTCGCGCTGACTCAGGGAGGATGGGCGGTC-GTTACGGCTGCCGCCTCGCACTCCCGGGGCGTCTCGTTCTCATTGCGAGATGAGGCGCACCAAGAGCGTACACGCTGGGACCCGAAAGA---------GCATATTTTAGAGCTAAATCAATTTTTAAAAAC-AAAAAATTTACTATCAAATCCATTTTAAAATTAATTTTAAATTAAAAAACCACAT-ATAAAAATAATGTAACCCATTCCAACTTTAACATAAACTACACCTTGATCTGAATTCAATTCTAATAAAAAATCCTAAAAATTATAATTTTACAAAAATTTTTAATAACGACGATATATAAATTCAAAGTTAAAGTAAAACTTATCGTGGACTATCGATCAAAAAACAGGTTCCTCTGAATAGACTAAAATACCGCCAAACTTTTTAATTTTAAAGAACATAACTCATAATAATTTTAGTCAATT-TAATAACACTTTAACTTTTTTTAGAAATAGCTACATGAAATTTACTTCTTCTTCAAGATAGAGCATCCCCTTTAATAGAACAACTATCATTTTTCCATGACCACACCCTTCTAATCCTGGTAATTATTACTATCCTTGTAGGACAAATAATAATAGGCCTATTTTTCAATAAATTAACCCACCGATTCTTACTGGAAGGTCAAATAATTGAAGTAATCTGAACTATTTTACCCGCAATTACCTTAATTTTTATTGCCCTCCCATCTCTACGACTAATTTATATTTTAGACGAAACAAATAACCCCCTAATTACAATCAAAACTGTTGGCCATCAATGATATTGATCCTATGAATACTCAGATTTCAAAAACATTGAATTTGATTCTTATATGATTCCCACTAATGAATTAACAAAATTCAATTTTCGACTATTAGACGTTGATAATCGAATAGTGGTACCATTCATATCACAAATTCGAATACTAATTTCAGCAGCTGATGTCATTCACTCATGAACAGTTCCATCCCTTGGAGTAAAAATTGATGCAACTCCTGGACGACTAAATCAAGTTAGATTTATCTCTACACGTTCAAGAATCTTATATGGTCAGTGCTCCGAAATTTGCGGAGCAAATCATAGATTTATACCTATTGTAGTAGAAAGAATTTCCCCTTCATTCTTCATTAAATGAATCTCTAAAATAATTGAAATTT----TTGG?ATAATTTCCCATATTATTAGTCAAGAAAGAGGGAAAAAAGAAGCTTTTGGAACCTTAGGAATAATTTATGCTATAATAGCAATTGGACTACTAGGATTCGTTGTCTGAGCACACCATATATTTACTGTTGGTATAGACGTAGATACCCGAGCTTACTTTACTTCTGCAACTATAATTATTGCTGTTCCTACTGGAATTAAAATTTTCAGATGATTAGCTACTCTCCATGGAACGCAAATAAATTATAGACCCTCAATAATGTGAGCATTAGGATTTGTATTTTTATTCACTGTTGGAGGATTAACAGGAGTAATCCTAGCTAACTCTTCAATTGATATTATATTACATGACACTTATTATGTAGTAGCTCACTTTCACTACGTCCTTTCAATAGGAGCCGTATTTGCCATCATAGGAGGACTCGTTCATTGATTCCCTTTATTTACAGGATTAACTCTAAGACCAAAATTATGTAAAGCTCAATTTATAACCATATTCCTTGGTGTAAACATAACGTTCTTCCCACAACACTTCTTAGGACTGAGTGGGATGCCCCGTCGATATTCAGACTATCCAGATGCTTATACATTATGAAATATTATTTCATCAATCGGATCAATCATTTCCCTTATTGGAGTTATATTTCTAATTTTTATTGTATGAGAAAGATTTACATCATCTCGAAAAACCTTAATCCCCTTAAACATAACCTCATCAATTGAATGACTACAAAATACCCCTCCATCTGAACATAGATATTCTGAACTTCCAATGCTATCTTCCCAAGCAGACGGCTCGTAAATCTACGGGCGGCAAGGCTCCCAGGAAGCAGTTGGCCACCAAAGCCGCGAGGAAGAGCGCTCCAGCCACCGGTGGCGTCAAGAAGCCTCACAGATACAGGCCCGGCACCGTCGCCCTCCGCGAGATCCGTCGTTACCAGAAGAGCACCGAACTTTTGATCCGCAAGCTCCCCTTCCAACGCTTGGTCCGCGAAATCGCCCAAGACTTCAAGACCGACTTGCGTTTCCAAAGCTCGGCCGTCATGGCGTTGCAAGAAGCCAGCGAGGCTTATTTGGTCGGTCTTTTCGAAGACACCAACTTGTGCGCCATCCACGCCAAACGCGTCACCATCATGC--------------------------------------------------------------------------------------------------------------------------------------------------------------------------------------------------------------------------------------------------------------------------------------------------------------------------------------------------------------------------------------------------------------------------------------------------------------------------------------------------
T_warneri_MoenkopiAZ_E109             ---CTCAGTAGCGGCGAGCGAACAGGGATAAGCCCAGCACCGAATCCCGCGGCCGAAACCGGACGCCGGGAAATGTGGTGTTAGGGAGGGTCCGTCATCCCGAGATCGTGCGGCGCGTCCAAGTCCATCTTGAACGGGGCCACAGCCCATAGAGGGTGCCAGGCCCGTAGCGACC-GCTGCCGATAACGGGAGGATCTCTCCTCAGAGTCGGGTTGCTTGAGAGTGCAGCCCTAAGTGGGTGGTAAACTCCATCTAAGGCTAAATATGACCACGAGACCGATAGCGAACAAGTACCGTGAGGGAAAGTTGAAAAGAACTTTGAAGAGAGAGTTCAATAGTACGTGAAACCGTTCAGGGGTAAACCTGAGAAGCCCGAAAGGTCGAAAGGGGAGATTCAGCGTG-TCTCGATG-TAGGCGCTGGACGGTCGCGTGACGGTCGGCGTACGCGTCTTCCGCACCTTCCGTTCTCCGAACCTGCGTCGAACGCGTGCACTTCTCCCCCTGTAGGACGTCGCGATCTGTTGGGTGTCGGTCTAAGGCCCGCGGTGGAGCCCGTCCGG-ACGGTTCGC--CGTACCGGACGAACCCGCGGTGTTTCCCGATCGGCTCGCTCGACGGTATACAGATGGCGCGAGGCCGCTATT---TTAA-TTAGCGTCCGACCTTCGGCAAGCGCGCCCGTCGTTGACGGTGATCGGACCCGGTGCCGGTCCCGTCCACGGGCGGCTGTTCGCTGAGGTGTTCTCGGACAG-ACCTCG--TTGAAACGCCGATCTGCGACGCTATAGCTTTGGGTACTTTCAGGACCCGTCTTGAAACACGGACCAAGGAGTCTAGCATGTGCGCGAGTCATTGGGACATGACTAAACCTAAAGGCGTAATGAAAGTGAAAGTCAGCCTCGCGCTGACTCAGGGAGGATGGGCGGTC-GTTACGGCTGCCGCCTCGCACTCCCGGGGCGTCTCGTTCTCATTGCGAGATGAGGCGCACCAAGAGCGTACACGCTGGGACCCGAAAGA---------GCATATTTTAGAGCTAAATCAATTCTTAAAAAC-AAAGAATTTACTATCAAATCCATTTTAAAATTAATTTTAGATTAATAAACTACAC-ATAAAAATAATGTAACCCATTTTAACTTTAACATAAACTACACCTTGATCTGAATTCAATTCTAATAAAAAATCCTAAAAATTATAATTTTACAAAAATTTTTAATAACGACGGTATATAAATTCAAAGTTAAAGTAAAACTTATCGTGGACTATCGATTAAAAAACAGGTTCCTCTGAATAGACTAAAATACCGCCAAACTTTTTAATTTTAAAGAACATAACTCATAATAATTTTAGTCAATT-TAATAACACTTCAACTTTTTTTAGAAATAGCCACATGAAAATTACTTCTTCTTCAGGATAGAGCATCCCCTTTAATAGAACAACTATCATTTTTCCATGATCATACCCTTCTAATTCTAGTAATTATCACCATCCTGGTAGGACAAATAATAATAGGTCTATTTTTCAATAAATTAACTCACCGATTTTTACTTGAAGGTCAAATAATTGAAGTAATCTGAACTATTTTACCCGCAATCACCTTAATTTTTATTGCTCTCCCATCTCTACGACTAATTTATATCCTAGATGAAACTAATAATCCTTTAATTACAATCAAAACTGTAGGCCATCAATGATATTGATCTTATGAGTATTCAGACTTCAAAAACATTGAGTTTGATTCTTACATAATTCCCACTAATGAATTAACAAAATTCAATTTTCGACTATTAGATGTTGACAATCGAATAGTAATTCCTTTCTTATCACAAATTCGAATACTAATCTCAGCAGCCGATGTCATTCACTCCTGAACAGTCCCATCCCTTGGAGTAAAAATTGATGCAACTCCAGGACGACTCAATCAAGTCAGATTTATCGCTACACGTTCAAGAATTTTATATGGTCAGTGCTCCGAAATTTGTGGAGCAAATCATAGATTTATACCTATTGTAGTAGAAAGAATTTCCCCATCATTCTTTATTAAATGAATCTCTAAAATAATTGAAATTTGGATTTGGAATAATTTCTCATATCATTAGCCAAGAAAGAGGGAAAAAAGAAGCTTTTGGAACCTTAGGAATAATTTATGCCATAATAGCAATTGGACTACTAGGATTCGTTGTTTGAGCACACCACATATTTACTGTAGGAATAGACGTAGATACACGAGCTTATTTTACCTCTGCAACTATAATTATCGCCGTTCCTACTGGAATTAAAATTTTCAGATGGTTAGCTACTCTTCATGGAACACAAATAAACTATAGACCCTCAATAATATGAGCATTAGGCTTTGTATTCCTATTCACTGTTGGAGGATTAACAGGAGTGATCCTAGCTAACTCTTCAATTGACATTATATTACATGACACTTATTACGTAGTAGCCCACTTTCACTATGTCCTTTCAATAGGAGCTGTATTTGCTATTATAGGTGGACTTGTTCACTGATTCCCTTTATTTACAGGATTAACCTTAAGACCAAAACTATGTAAAGCCCAATTTATAGTTATATTCCTAGGTGTGAACATAACATTTTTCCCGCAACACTTTCTAGGATTAAGTGGTATACCACGCCGATACTCAGATTACCCCGATGCCTACACTTTATGAAATATTATTTCATCAATTGGCTCAATTATTTCCCTTATTGGAGTCATATTCCTAATCTTTATTGTATGAGAAAGATTCACATCGTCACGAAAAACCTTAATCCCCCTAAATATAACCTCGTCAATCGAATGACTACAAAATACGCCCCCATCTGAACATAGATACTCCGAACTTCCAATACTATCT---CAAGCAGACGGCTCGTAAATCTACGGGCGGCAAGGCTCCCAGGAAGCAGTTGGCCACCAAAGCCGCGAGGAAGAGCGCTCCAGCCACCGGTGGAGTCAAGAAGCCTCACAGATACAGGCCCGGCACCGTCGCCCTCCGCGAGATCCGTCGTTACCAGAAGAGCACCGAACTTTTGATCCGCAAGCTCCCCTTCCAACGCTTGGTCCGCGAAATCGCCCAAGACTTCAAGACCGACTTGCGTTTCCAAAGCTCGGCCGTCATGGCGTTGCAAGAAGCCAGCGAGGCTTATTTGGTCGGTCTTTTCGAAGACACCAACTTGTGCGCCATCCACGCCAAACGCGTCACCATCATGC--------ATGTCTGGTTCCTGCACCATCAAGACGTGCTGGATGCGACTACCTCCATTCCGCCTCATCGGCGATATTTTAAAAGATCGCTTTGATGGTGCTTCCCACGTAGCTGCTTCTAACTCGGGTTACCACCGGAGCAGCAATAACGCACATCGGAATCGACCTCCAAAGAATCCGAAAATCAATTCCGTTAGCGGAAACAGTATTCACACTAAAAGAGAAAGTAGACGCAAACACAAGTACGGGTTTCAGTTAAAGCCCTTCAATGCTGAACACAAACCTCCTGGAGTCAAAGATCTTGTCTATTACGAGATGTCTCCAGGATTTTGCGAGAAAAACCCGAAACTGGGTATTCAAGGTACTCATGGGCGATTATGTAATGATACGTCCATGGGTGTTGATGGATGTGATATTATGTGTTGTGGACGAGGATACCGTACCCAGGAGGTAGTAGTGTTTGAGAGATGTAACTGTACGTTC
T_warneri_Moenkopi_E110               -TCCTCAGTAGCGGCGAGCGAACAGGGATAAGCCCAGCACCGAATCCCGCGGCCGAAACCGGACGCCGGGAAATGTGGTGTTAGGGAGGGTCCGTCATCCCGAGATCGTGCGGCGCGTCCAAGTCCATCTTGAACGGGGCCACAGCCCATAGAGGGTGCCAGGCCCGTAGCGACC-GCTGCCGATAACGGGAGGATCTCTCCTCAGAGTCGGGTTGCTTGAGAGTGCAGCCCTAAGTGGGTGGTAAACTCCATCTAAGGCTAAATATGACCACGAGACCGATAGCGAACAAGTACCGTGAGGGAAAGTTGAAAAGAACTTTGAAGAGAGAGTTCAATAGTACGTGAAACCGTTCAGGGGTAAACCTGAGAAGCCCGAAAGGTCGAAAGGGGAGATTCAGCGTG-TCTCGATG-TAGGCGCTGGACGGTCGCGTGACGGTCGGCGTACGCGTCTTCCGCACCTTCCGTTCTCCGAACCTGCGTCGAACGCGTGCACTTCTCCCCCTGTAGGACGTCGCGATCTGTTGGGTGTCGGTCTAAGGCCCGCGGTGGAGCCCGTCCGG-ACGGTTCGC--CGTACCGGACGAACCCGCGGTGTTTCCCGATCGGCTCGCTCGACGGTATACAGATGGCGCGAGGCCGCTATT---TTAA-TTAGCGTCCGACCTTCGGCAAGCGCGCCCGTCGTTGACGGTGATCGGACCCGGTGCCGGTCCCGTCCACGGGCGGCTGTTCGCTGAGGTGTTCTCGGACAG-ACCTCG--TTGAAACGCCGATCTGCGACGCTATAGCTTTGGGTACTTTCAGGACCCGTCTTGAAACACGGACCAAGGAGTCTAGCATGTGCGCGAGTCATTGGGACATGACTAAACCTAAAGGCGTAATGAAAGTGAAAGTCAGCCTCGCGCTGACTCAGGGAGGATGGGCGGTC-GTTACGGCTGCCGCCTCGCACTCCCGGGGCGTCTCGTTCTCATTGCGAGATGAGGCGCACCAAGAGCGTACACGCTG-----------------------------------------------------------------------------------------------------------------------------------------------------------------------------------------------------------------------------------------------------------------------------------------------------------------------------------------------------------------------------------CTTTTTTTAGAAATAGCCACATGAAAATTACTTCTTCTTCAGGATAGAGCATCCCCTTTAATAGAACAACTATCATTTTTCCATGATCATACCCTTCTAATTCTAGTAATTATCACCATCCTGGTAGGACAAATAATAATAGGTCTATTTTTCAATAAATTAACTCACCGATTTTTACTTGAAGGTCAAATAATTGAAGTAATCTGAACTATTTTACCCGCAATCACCTTAATTTTTATTGCTCTCCCATCTCTACGACTAATTTATATTCTAGATGAAACCAATAATCCTTTAATTACAATCAAAACTGTAGGCCATCAATGATATTGATCTTATGAGTATTCAGACTTCAAAAACATTGAATTTGATTCTTACATAATTCCCACTAATGAATTAACAAAATTCAATTTTCGACTATTAGATGTTGACAATCGAATAGTAATTCCTTTCTTATCACAAATTCGAATACTAATCTCAGCAGCCGATGTCATTCACTCCTGAACAGTCCCATCCCTTGGAGTAAAAATTGATGCAACTCCAGGACGACTCAACCAAGTCAGATTTATCGCTACACGTTCAAGAATTTTATATGGTCAGTGCTCCGAAATTTGTGGAGCAAATCATAGATTTATACCTATTGTAGTAGAAAGAATTTCCCCATCATTCTTTATTAAATGAATCTCTAAAATAATTGAAATTT-GATTTGGAATAATTTCTCATATCATTAGCCAAGAAAGAGGGAAAAAAGAAGCTTTTGGAACCTTAGGAATAATTTATGCCATAATAGCAATTGGACTACTAGGATTCGTTGTTTGAGCACACCACATATTTACTGTAGGAATAGACGTAGATACACGAGCTTATTTTACCTCTGCAACTATAATTATCGCCGTTCCTACTGGAATTAAAATTTTCAGATGGTTAGCTACTCTTCATGGAACACAAATAAACTATAGACCCTCAATAATATGAGCATTAGGCTTTGTATTCCTATTCACTGTTGGAGGATTAACAGGAGTGATCCTAGCTAACTCTTCAATTGACATTATATTACATGACACTTATTACGTAGTAGCCCATTTTCACTATGTCCTTTCAATAGGAGCTGTATTTGCTATTATAGGTGGACTTGTTCACTGATTCCCTTTATTTACAGGATTAACCTTAAGACCAAAACTATGTAAAGCCCAATTTATAATTATATTCCTAGGTGTGAACATAACATTTTTCCCGCAACACTTTCTAGGATTAAGTGGTATACCACGCCGATACTCAGATTACCCCGATGCCTACACTTTATGAAATATTATTTCATCAATTGGCTCAATTATTTCCCTTATTGGAGTCATATTTCTAATCTTTATTGTATGAGAAAGATTCACATCGTCACGAAAAACCTTAATCCCCCTAAATATAACCTCGTCAATCGAATGACTACAAAATACGCCCCCATCTGAACATAGATACTCCGAACTTCCAATACTATCTTCACAAGCAGACGGCTCGTAAATCTACGGGCGGCAAGGCTCCCAGGAAGCAGTTGGCCACCAAAGCCGCGAGGAAGAGCGCTCCAGCCACCGGTGGAGTCAAGAAGCCTCACAGATACAGGCCCGGCACCGTCGCCCTCCGCGAGATCCGTCGTTACCAGAAGAGCACCGAACTTTTGATCCGCAAGCTCCCCTTCCAACGCTTGGTCCGCGAAATCGCCCAAGACTTCAAGACCGACTTGCGTTTCCAAAGCTCGGCCGTCATGGCGTTGCAAGAAGCCAGCGAGGCTTATTTGGTCGGTCTTTTCGAAGACACCAACTTGTGCGCCATCCACGCCAAACGCGTCACCATCATGC--------ATGTCTGGTTCCTGCACCATCAAGACCTGCTGGATGCGACTACCTCCATTCCGCCTCATYGGCGATATTTTAAAAGATCGCTTTGATGGTGCTTCCCACGTAGCTGCTTCTAACTCCGGTTACCACCGGAGCAGCAATAACGCACATCGGAATCGACCTCCAAAGAATCCGAAAATCAATTCCGTTAGCGGAAACAGTATTCACACTAAAAGAGAAAGTAGACGCAAACACAAGTACGGCTTTCAGTTAAAGCCCTTCAATGCTGAACACAAACCTCCTGGAGTCAAAGATCTTGTCTATTACGAGATGTCTCCAGGATTTTGCGAGAAAAACCCGAAACTGGGTATTCAAGGTACTCATGGGCGATTATGTAATGATACGTCCATGGGTGTTGATGGATGTGATATTATGTGTTGTGGACGAGGATACCGTACCCAGGAGGTAGTAGTGTTTGA-------------------
T_vandykei_BeaverdamAZ_E111           ---CTCAGTAGCGGCGAGCGAACAGGGATAAGCCCAGCACCGAATCCCGCGGCCGAAACCGGACGCCGGGAAATGTGGTGTTAGGGAGGGTCCGTCATCCCGAGATCGTGCGGCGCGTCCAAGTCCATCTTGAACGGGGCCACAGCCCATAGAGGGTGCCAGGCCCGTAGCGACC?GCTGCCGATAACGGGAGGATCTCTCCTCAGAGTCGGGTTGCTTGAGAGTGCAGCCCTAAGTGGGTGGTAAACTCCATCTAAGGCTAAATATGACCACGAGACCGATAGCGAACAAGTACCGTGAGGGAAAGTTGAAAAGAACTTTGAAGAGAGAGTTCAATAGTACGTGAAACCGTTCAGGGGTAAACCTGAGAAGCCCGAAAGGTCGAAAGGGGAGATTCAGCGTG-TCTCGATG-TAGGCGCTGGACGGTCGCGTGACGGCAGGCGTACGCGTCTACCGCACCTTCCGTTCTCCGAACCTGCGTCGAACGCGTGCACTTCTCCCCCTGTAGGACGTCGCGATCTGTTGGGTGTCGGTCTAAGGCCCACGGTGGAGCCCGTTCGG-ACGGTTCGC--CGTACCGGACGAACCCGTGGTGTTTCCCGATCGGCTCGCTCGACGGTATACAGATGGCGCGAGGCCGCTATT---TTAA-TTAGCGTCCGACCTTCGGCAAGCGCGCCCGTCGTTGACGGTGATCGGACCTGGTCTCGGTCCCGTCCACGGGCGGCTGTTCGCTGAGGTGTTCTCGGACAG-ACCTCG--TTGAAACGCCGATCTGCGACGCTATAGCTTTGGGTACTTTCAGGACCCGTCTTGAAACACGGACCAAGGAGTCTAGCATGTGCGCGAGTCATTGGGACATGACGAAACCTAAAGGCGCAATGAAAGTGAAAGTCAGCCTCGCGCTGACTCAGGGAGGATGGGCGGTC-GTTACGGCTGCCGCCTCGCACTCCCGGGGCGTCTCGTTCTCATTGCGAGATGAGGCGCACCAAGAGCGTACACGCTG-----------------------------------------------------------------------------------------------------------------------------------------------------------------------------------------------------------------------------------------------------------------------------------------------------------------------------------------------------------------------------------CTTTTTTTAGAAATAGCTACATGAAAACTACTTCTTCTTCAAGATAGAGCATCTCCTTTAATAGAACAATTATCATTCTTCCATGACCATACCCTTTTAATCCTAGTAATCATTACAATTTTAGTAGGACAAATAATAATAGGACTATTTTTCAATAAATTAACCCATCGTTTCCTGCTTGAAGGACAAATAATTGAAGTAATTTGGACCATTTTACCTGCAATTACTCTAATCTTCATTGCCCTTCCTTCATTACGATTAATTTATATCCTAGATGAAACAAATAACCCTTTAATCACAATCAAAACAGTAGGCCACCAATGATATTGATCATATGAATATTCAGATTTTAAAAACATTGAATTTGACTCCTATATAATTCCTAATAACGAAATAATAAAATTCAACTTTCGTCTACTAGACGTAGATAACCGTATAGTAGTTCCATTTATATCTCAAATCCGAATACTAATCTCAGCAGCTGACGTAATTCATTCATGAACCGTACCTTCTCTAGGAGTTAAGATTGATGCAACTCCAGGACGACTAAATCAAGTAAGATTCATTCCCACTCGATCAAGACTCTTATATGGACAGTGTTCTGAAATCTGCGGAGCAAATCATAGATTTATACCTATTGTAGTCGAAAGAATTTCTCCATCCTTCTTC------------------------------------TGGTATAATTTCACATATTATTAGACAAGAAAGAGGAAAAAAGGAAGCATTTGGAACCCTTGGAATGATCTATGCCATAATAGCAATTGGATTACTAGGATTTGTTGTATGAGCACATCATATATTCACAGTAGGAATAGACGTAGATACCCGTGCCTACTTCACATCAGCAACTATAATCATTGCTGTACCTACAGGAATCAAAATTTTTAGATGATTAGCTACCCTTCATGGAACACAATTAAATTACAGCCCTTCAATACTCTGAGCATTAGGATTTGTATTCCTATTTACCGTAGGAGGATTAACAGGAGTTATCTTAGCTAATTCCTCAATTGACATCATATTACATGATACATACTACGTAGTAGCCCATTTCCATTATGTCCTATCAATAGGAGCCGTATTTGCCATTATAGGAGGATTAGTTCATTGATTCCCTCTATTCACAGGATTAACTTTAAGACAAAAATTATGCAAAGCCCAATTCATAATTATATTTCTAGGAGTAAATATAACCTTCTTCCCCCAGCACTTTTTAGGCCTAAGAGGTATACCACGACGTTACTCAGATTACCCAGATGCATATACATTATGAAATATCATTTCATCAATTGGATCAATCATCTCCCTTATCGGAGTCATACTAATAATTTTTATTGTATGAGAAAGATTCACATCATCCCGAAAAACCTTAATCCCCTTAAATATAACTTCATCAATCGAATGACTACAAAATACACCTCCTGCTGAACATAGCTATTCTGAACT-----------------------------------------------------------------------------------------------------------------------------------------------------------------------------------------------------------------------------------------------------------------------------------------------------------------------------------------------------------------------------------------ATGTCTGGTTCCTGCACCATCAAGACGTGCTGGATGCGACTACCTCCATTCCGCCTCATCGGCGATATTTTAAARGATCGCTTTGATGGTGCTTCCCACGTAGCTGCTTCTAACTCCGGTTACCACCGGAGYAGCAATAACGCACATCGGAATCGACCTCCAAAGAATCCGAAAATCAATTCCGTTAACGGAAACAGYATTCACACYAAAAGAGAAAGTAGGCGCAAACACAAGTACGGYTTTCAGCTRAAGCCCTTCAATGCTGAACACAAACCTCCTGGAGTCAAAGATCTTGTCTATTACGAGATGTCTCCAGGATTTTGCGAAAAAAACCCGAAACTGGGTATTCAAGGTACTCATGGGCGATTATGTAATGATACGTCCATGGGCGTTGATGGATGTGATATTATGTGTTGTGGACGAGGATACCGTACCCAGGAGGTAGTAGTGTTTGAAAGATGTAACTGTACGTTC
T_warneri_VermillionCliffsAZ_E112     ---CTCAGTAGCGGCGAGCGAACAGGGATAAGCCCAGCACCGAATCCCGCGGCCGAAACCGGACGCCGGGAAATGTGGTGTTAGGGAGGGTCCGTCATCCCGAGATCGTGCGGCGCGTCCAAGTCCATCTTGAACGGGGCCACAGCCCATAGAGGGTGCCAGGCCCGTAGCGACC-GCTGCCGATAACGGGAGGATCTCTCCTCAGAGTCGGGTTGCTTGAGAGTGCAGCCCTAAGTGGGTGGTAAACTCCATCTAAGGCTAAATATGACCACGAGACCGATAGCGAACAAGTACCGTGAGGGAAAGTTGAAAAGAACTTTGAAGAGAGAGTTCAATAGTACGTGAAACCGTTCAGGGGTAAACCTGAGAAGCCCGAAAGGTCGAAAGGGGAGATTCAGCGTG-TCTCGATG-TAGGCGCTGGACGGTCGCGTGACGGTCGGCGTACGCGTCTTCCGCACCTTCCGTTCTCCGAACCTGCGTCGAACGCGTGCACTTCTCCCCCTGTAGGACGTCGCGATCTGTTGGGTGTCGGTCTAAGGCCCGCGGTGGAGCCCGTCCGG-ACGGTTCGC--CGTACCGGACGAACCCGCGGTGTTTCCCGATCGGCTCGCTCGACGGTATACAGATGGCGCGAGGCCGCTATT---TTAA-TTAGCGTCCGACCTTCGGCAAGCGCGCCCGTCGTTGACGGTGATCGGACCCGGTGCCGGTCCCGTCCACGGGCGGCTGTTCGCTGAGGTGTTCTCGGACAG-ACCTCG--TTGAAACGCCGATCTGCGACGCTATAGCTTTGGGTACTTTCAGGACCCGTCTTGAAACACGGACCAAGGAGTCTAGCATGTGCGCGAGTCATTGGGACATGACTAAACCTAAAGGCGTAATGAAAGTGAAAGTCAGCCTCGCGCTGACTCAGGGAGGATGGGCGGTC-GTTACGGCTGCCGCCTCGCACTCCCGGGGCGTCTCGTTCTCATTGCGAGATGAGGCGCACCAAGAGCGTACACGCTGGGACCCGAAAGATG-------GCATATTTTAGAGCTAAATCAATTCTTAAAAAC-AAAGAATTTACTATCAAATCCATTTTAAAATTAATTTTAGATTAATAAACTACAC-ATAAAAATAATGTAACCCATTTTAACTTTAACATAAACTACACCTTGATCTGAATTCAATTCTAATAAAAAATCCTAAAAATTATAATTTTACAAAAATTTTTAATAACGACGGTATATAAATTCAAAGTTAAAGTAAAACTTATCGTGGACTATCGATTAAAAAACAGGTTCCTCTGAATAGACTAAAATACCGCCAAACTTTTTAATTTTAAAGAACATAACTCATAATAATTATAGTCAATT-TAATAACACTTCAACTTTTTTTAGAAATAGCTACATGAAAATTACTTCTTCTTCAAGATAGAGCATCTCCTTTAATAGAACAACTATCATTCTTCCATGATCATACCCTTCTAATTCTAGTAATTATCACCATCTTGGTAGGACAAATAATAATAGGTCTATTTTTCAACAAATTAACCCACCGATTTTTACTTGAAGGTCAAATAATTGAAGTAATCTGAACTATTTTACCCGCAATCACCTTAATTTTTATTGCTCTCCCATCTCTACGACTAATTTATATTCTAGATGAAACCAATAATCCTTTAATTACAATCAAAACTGTTGGCCATCAATGATATTGATCTTATGAATATTCAGACTTCAAAAACATTGAATTTGATTCTTATATAATTCCCACTAATGAATTAACAAAATTCAATTTTCGACTATTAGATGTTGACAATCGAATAGTAGTTCCATTCTTATCACAAATTCGAATACTAATCTCAGCAGCCGATGTCATTCACTCCTGAACAGTCCCATCCCTTGGAGTAAAAATTGATGCAACCCCAGGACGACTCAACCAAGTCAGGTTTATCGCTACACGTTCAAGAATTCTATACGGCCAGTGCTCCGAAATTTGTGGAGCAAACCATAGATTCATACCTATTGTAGTAGAAAGAATTTCCCCTTCATTCTT--------------------------------GGATTTGGAATAATTTCTCATATCATTAGCCAAGAAAGAGGAAAAAAAGAAGCTTTTGGAACCTTAGGAATAATTTATGCCATAATAGCAATTGGACTACTAGGATTCGTTGTTTGAGCACACCACATATTTACTGTAGGTATAGACGTAGATACACGAGCTTATTTCACCTCTGCAACTATAATTATCGCCGTTCCTACTGGAATTAAAATTTTCAGATGATTAGCTACTCTTCATGGAACACAAATAAACTATAGACCCTCGATAATATGAGCATTGGGCTTTGTATTCCTATTCACTGTGGGAGGATTAACAGGAGTAATCCTAGCTAACTCTTCAATTGACATTATATTACATGACACTTATTACGTAGTAGCCCATTTTCACTATGTCCTTTCAATAGGAGCTGTATTTGCCATTATAGGCGGACTTGTTCACTGATTCCCTTTATTTACAGGATTAACCTTAAGACCAAAATTATGTAAAGCCCAATTTATAATTATATTTCTAGGTGTGAACATAACATTCTTCCCACAACACTTCCTAGGATTAAGTGGTATACCCCGCCGATACTCAGATTACCCCGATGCCTACACTTTATGAAATATTATTTCATCAATTGGTTCAATTATTTCCCTTATTGGAGTCATATTTCTAATTTTTATTGTATGAGAGAGATTCACATCGGCACGAAAAACCTTAATCCCCCTAAATATAACCTCATCAATTGAATGACTACAAAATACGCCTCCATCTGAACATAGATACTCCGAACTTCCAATACTATCTTC-CAAGCAGACGGCTCGTAAATCTACGGGCGGCAAGGCTCCCAGGAAGCAGTTGGCCACCAAAGCCGCGAGGAAGAGCGCTCCAGCCACCGGTGGAGTCAAGAAGCCTCACAGATACAGGCCCGGCACCGTCGCCCTCCGCGAGATCCGTCGTTACCAGAAGAGCACCGAACTTTTGATCCGCAAGCTCCCCTTCCAACGCTTGGTCCGCGAAATCGCCCAAGACTTCAAGACCGACTTGCGTTTCCAAAGCTCGGCCGTCATGGCGTTGCAAGAAGCCAGCGAGGCTTATTTGGTCGGTCTTTTCGAAGACACCAACTTGTGCGCCATCCACGCCAAACGCGTCACCATCA-----------ATGTCTGGTTCCTGCACCATCAAGACGTGCTGGATGCGACTACCTCCATTCCGCCTCATCGGCGATATTTTAAAAGATCGCTTTGATGGTGCTTCCCACGTAGCTGCTTCTAACTCCGGTTACCACCGGAGCAGCAATAACGCACATCGGAATCGACCTCCAAAGAATCCGAAAATCAATTCCGTYAGCGGAAACAGTATTCACACTAAAAGAGAAAGTAGACGCAAACACAAGTACGGGTTTCAGTTAAAGCCCTTCAATGCTGAACACAAACCTCCTGGAGTCAAAGATCTTGTCTATTACGAGATGTCTCCAGGATTTTGCGAGAAAAACCCGAAACTGGGTATTCAAGGTACTCATGGGCGATTATGTAATGATACGTCCATGGGTGTTGATGGATGTGATATTATGTGTTGTGGACGAGGATACCGTACCCAGGAGGTAGTAGTGTTTGAGAGATGTAACTGTACGTTC
T_major_DumontCA_E113                 -----CAGTAGCGGCGAGCGAACAGGGATTAGCCCAGCACCGAATCCCGCGGCCGAAACCGGACGCCGGGAAATGTGGTGTTAGGGAGGGTCCGTCATCCCGAGATCGTGCGGCGCGTCCAAGTCCATCTTGAACGGGGCCACAGCCCATAGAGGGTGCCAGGCCCGTAGCGACC-GCTGCCGATAACGGGAGGATCTCTCCTCAGAGTCGGGTTGCTTGAGAGTGCAGCCCTAAGTGGGTGGTAAACTCCATCTAAGGCTAAATATGACCACGAGACCGATAGCGAACAAGTACCGTGAGGGAAAGTTGAAAAGAACTTTGAAGAGAGAGTTCAATAGTACGTGAAACCGTTCAGGGGTAAACCTGAGAAGCCCGAAAGGTCGAAAGGGGAGATTCAGCGTG-TCTCGATG-CAGGCGCTGGACGGTCGCGTGACGGCAGACGTACGCGTCTACCGCACCTTCCGTCCTCCGAACCTGCGTCGAACGCGTGCACTTCTCCCCCTGTAGGACGTCGCGATCTGTTGGGTGTCGGTCTAAGGCCCGCGGTGGAGCCCGTTCGG-ACGGTTCGC--CGTACCGGACGAACCCGCGGTGTTTCCCGATCGGCTCGCTCGACGGTATACAGATGGCGCGAGGCCGCTATT---TTAA-TTAGCGTCCGACCTTCGGCAAGCGCGCCCGTCGTTGACGGTGATCGGACCTGGTGCCGGCCCCGTCCACGGGCGGCTGTTCGCTGAGGTGTTCTCGGACAG-ACCTCG--TTGAAACGCCGATCTGCGACGCTATAGCTTTGGGTACTTTCAGGACCCGTCTTGAAACACGGACCAAGGAGTCTAGCATGTGCGCGAGTCATTGGGACATGACTAAACCTAAAGGCGCAATGAAAGTGAAAGTCAGCCTCGCGCTGACTCAGGGAGGATGGGCGGTC-GTTACGGCTGCCGCCTCGCACTCCCGGGGCGTCTCGTTCTCATTGCGAGATGAGGCGCACCAAGAGCGTACACG--------------------------------------------------------------------------------------------------------------------------------------------------------------------------------------------------------------------------------------------------------------------------------------------------------------------------------------------------------------------------------------CTTTTTTTAGAAATAGCCACATGGAAATTACTACTTTTGCAAGATAGAGCATCTCCTTTAATAGAACAATTATCATTCTTTCATGATCATACTCTACTAATTCTAGTAATTATCACTATTTTAGTTGGACAAATAATAATAGGATTATTCTTCAATAAATTAACCCATCGATTTTTACTTGAAGGACAAATAATTGAAGTAATTTGAACCATTCTACCCGCAATCACCCTAATCTTCATTGCTCTTCCATCATTACGATTAATTTATATTCTAGATGAAACTAACAACCCTTTAATCACAATTAAAACAATAGGACATCAATGATATTGATCATATGAATATTCAGACTTCAAAAATATTGAATTCGACTCTTACATAATCCCCAGTAATGAAATAACCAAATTCAACTTTCGTTTATTAGACGTAGATAACCGAATAGTAGTCCCATTTATATCTCAAGTACGAATATTAATCTCAGCAGCCGACGTAATCCACTCATGAACAGTACCTTCCCTAGGAGTAAAAATCGACGCAACTCCAGGACGATTAAATCAAGCAAGATTCATCTCCACCCGATCAAGACTACTATATGGACAGTGCTCTGAAATTTGCGGAGCAAATCATAGATTTATACCTATTGTAGTCGAAAGAATTTCCCCTTCATTCTTC-----------------------------------TTGGTATAATTTCCCATATTATTAGACAAGAAAGAGGGAAAAAGGAAGCATTCGGAACCCTTGGGATAATTTATGCTATAATAGCAATCGGATTGTTAGGATTTGTCGTATGAGCACACCATATATTTACAGTAGGAATAGACGTTGATACACGAGCCTACTTCACCTCTGCAACTATAATCATTGCCGTTCCCACTGGAATTAAAATTTTCAGATGATTAGCAACTCTTCATGGAACTCAAATAAACTATAGACCCTCAATACTATGAGCATTGGGATTCGTATTTTTATTCACCGTAGGAGGATTAACAGGAGTAATCCTTGCTAATTCTTCAATCGACATCATATTACACGATACATACTATGTAGTAGCTCACTTTCATTATGTTCTCTCAATAGGAGCAGTATTTGCCATTATAGGAGGATTAGTCCATTGATTTCCCTTATTTACAGGATTATCTCTTAACCCCAAATTATGTAAAACTCAATTCATAATCATATTCCTAGGAGTAAATTTAACCTTCTTCCCCCAGCACTTTTTAGGCCTAAGAGGTATACCACGACGATATTCAGACTACCCAGATGCCTACACAATATGAAACATTATTTCATCTATTGGATCAATCATCTCCCTTGTTGGAGTCTTACTCTTAATTTTCATTGTATGAGAAAGATTTACAGCTTCCCGAAAAACCTTAATTCCTTTAAATATATCATCCTCAATCGAATGATTACAAAACACAC---------------------------------------------------------------------------------------------------------------------------------------------------------------------------------------------------------------------------------------------------------------------------------------------------------------------------------------------------------------------------------------------------------------------ATGTCTGGTTCCTGCACCATCAAGACGTGCTGGATGCGACTACCTCCATTCCGCCTCATCGGCGATATTTTAAAAGATCGCTTTGATGGTGCTTCCCACGTAGCTGCTTCTAACTCCGGTTACCACCGGAGCAGCAATAACGCACATCGGAATCGACCTCCAAAGAATCCGAAAATCAATTCCGTTAACGGAAACAGTATTCACACTAAAAGAGAAAGTAGGCGCAAACACAAGTACGGCTTTCAGTTAAAGCCCTTCAATGCTGAACACAAACCTCCTGGAGTCAAAGATCTTGTCTATTACGAGATGTCTCCAGGATTTTGCGAGAAAAACCCGAAACTGGGTATTCAAGGTACTCATGGGCGATTATGTAATGATACGTCCATGGGTGTTGATGGATGTGATATTATGTGTTGTGGACGAGGATACCGTACCCAGGAGGTAGTAGTGTTTGAGAGATGTAACTGTACGTTC
T_major_DumontCA_E114                 ---CTCAGTAGCGGCGAGCGAACAGGGATTAGCCCAGCACCGAATCCCGCGGCCGAAACCGGACGCCGGGAAATGTGGTGTTAGGGAGGGTCCGTCATCCCGAGATCGTGCGGCGCGTCCAAGTCCATCTTGAACGGGGCCACAGCCCATAGAGGGTGCCAGGCCCGTAGCGACC-GCTGCCGATAACGGGAGGATCTCTCCTCAGAGTCGGGTTGCTTGAGAGTGCAGCCCTAAGTGGGTGGTAAACTCCATCTAAGGCTAAATATGACCACGAGACCGATAGCGAACAAGTACCGTGAGGGAAAGTTGAAAAGAACTTTGAAGAGAGAGTTCAATAGTACGTGAAACCGTTCAGGGGTAAACCTGAGAAGCCCGAAAGGTCGAAAGGGGAGATTCAGCGTG-TCTCGATG-CAGGCGCTGGACGGTCGCGTGACGGCAGACGTACGCGTCTACCGCACCTTCCGTCCTCCGAACCTGCGTCGAACGCGTGCACTTCTCCCCCTGTAGGACGTCGCGATCTGTTGGGTGTCGGTCTAAGGCCCGCGGTGGAGCCCGTTCGG-ACGGTTCGC--CGTACCGGACGAACCCGCGGTGTTTCCCGATCGGCTCGCTCGACGGTATACAGATGGCGCGAGGCCGCTATT---TTAA-TTAGCGTCCGACCTTCGGCAAGCGCGCCCGTCGTTGACGGTGATCGGACCTGGTGCCGGCCCCGTCCACGGGCGGCTGTTCGCTGAGGTGTTCTCGGACAG-ACCTCG--TTGAAACGCCGATCTGCGACGCTATAGCTTTGGGTACTTTCAGGACCCGTCTTGAAACACGGACCAAGGAGTCTAGCATGTGCGCGAGTCATTGGGACATGACTAAACCTAAAGGCGCAATGAAAGTGAAAGTCAGCCTCGCGCTGACTCAGGGAGGATGGGCGGTC-GTTACGGCTGCCGCCTCGCACTCCCGGGGCGTCTCGTTCTCATTGCGAGATGAGGCGCACCAAGAGCGTACACG--------------------------------------------------------------------------------------------------------------------------------------------------------------------------------------------------------------------------------------------------------------------------------------------------------------------------------------------------------------------------------------CTTTTTTTAGAAATAGCCACATGAAAATTACTACTTTTGCAAGATAGAGCATCTCCTTTAATAGAACAATTATCATTCTTTCATGATCATACTCTACTAATTCTAGTAATTATCACTATTTTAGTTGGACAAATAATAATAGGATTATTCTTCAATAAATTAACCCATCGATTTTTACTTGAAGGACAAATAATTGAAGTAATTTGAACCATTCTACCTGCAATCACCCTAATCTTCATTGCTCTTCCATCATTACGATTAATTTATATTCTAGATGAAACTAACAACCCTTTAATCACAATTAAAACAATAGGACATCAATGATATTGATCATATGAATATTCAGACTTCAAAAATATTGAATTCGACTCTTACATAATCCCCAGCAATGAAATAACCAAATTCAACTTTCGTTTATTAGACGTAGATAACCGAATAGTAATCCCATTTATATCTCAAGTACGAATATTAATCTCAGCAGCCGACGTAATCCACTCATGAACAGTACCTTCCCTAGGAGTAAAAATCGACGCAACTCCAGGACGATTAAATCAAGCAAGATTCATCTCCACCCGATCAAGACTACTATATGGACAGTGCTCTGAAATTTGCGGAGCAAATCATAGATTTATACCTATTGTAGTCGAAAGAATTTCCCCTTCATTCTTCATCAAATGAATCTCTAAAATAATCGAAATATGGATTTGGTATAATTTCCCATATTATTAGACAAGAAAGAGGGAAAAAGGAAGCATTCGGAACCCTTGGGATAATTTATGCTATAATAGCAATCGGATTGTTAGGATTTGTCGTATGAGCACACCATATATTTACAGTAGGAATAGACGTTGATACACGAGCCTACTTCACCTCTGCAACTATAATCATTGCCGTTCCCACTGGAATTAAAATTTTCAGATGATTAGCAACTCTTCATGGAACTCAAATAAACTATAGACCCTCAATACTATGAGCATTGGGATTCGTATTTTTATTCACCGTAGGAGGATTAACAGGAGTAATCCTTGCTAATTCTTCAATCGACATCATATTACACGATACATACTATGTAGTAGCTCACTTTCATTATGTTCTCTCAATAGGAGCAGTATTTGCCATTATAGGAGGATTAGTCCATTGATTTCCCTTATTTACAGGATTATCTCTTAACCCCAAATTATGTAAAACTCAATTCATAATCATATTCCTAGGAGTAAATTTAACCTTCTTCCCCCAGCACTTTTTAGGCCTAAGAGGTATACCACGACGATATTCAGACTACCCAGATGCCTACACAATATGAAACATTATTTCATCTATTGGATCAATCATCTCCCTTGTTGGAGTCTTACTCTTAATTTTCATTGTATGAGAAAGATTTACAGCTTCCCGAAAAACCTTAATTCCTTTAAATATATCATCCTCAATCGAATGATTACAAAACACACCTCCTGCCGAACATAGTTATTCTGA-------------------CAAGCAGACGGCTCGTAAATCTACGGGCGGCAAGGCTCCCAGGAAGCAGTTGGCCACCAAAGCCGCGAGGAAGAGCGCTCCAGCCACCGGTGGCGTCAAGAAGCCTCACAGATACAGGCCCGGCACCGTCGCCCTCCGCGAGATCCGTCGTTACCAGAAGAGCACCGAACTTTTGATCCGCAAGCTCCCCTTCCAACGGTTGGTCCGCGAAATCGCCCAAGACTTCAAGACCGACTTGCGTTTCCAAAGCTCGGCCGTCATGGCATTGCAAGAAGCCAGCGAGGCTTATTTGGTCGGTCTTTTCGAAGACACCAACTTGTGCGCCATCCACGCCAAACGCGTCACCATCA-----------ATGTCTGGTTCCTGCACCATCAAGACGTGCTGGATGCGACTACCTCCATTCCGCCTCATCGGCGATATTTTAAAAGATCGCTTTGATGGTGCTTCCCACGTAGCTGCTTCTAACTCCGGTTACCACCGGAGCAGCAATAACGCACATCGGAATCGACCTCCAAAGAATCCGAAAATCAATTCCGTTAACGGAAACAGTATTCACACTAAAAGAGAAAGTAGGCGCAAACACAAGTACGGCTTTCAGTTAAAGCCCTTCAATGCTGAACACAAACCTCCTGGAGTCAAAGATCTTGTCTATTACGAGATGTCTCCAGGATTTTGCGAGAAAAACCCGAAACTGGGTATTCAAGGTACTCATGGGCGATTATGTAATGATACGTCCATGGGTGTTGATGGATGTGATATTATGTGTTGTGGACGAGGATACCGTACCCAGGAGGTAGTAGTGTTTGAGAGATGTAACTGTACGTTC
T_kandai_OlanchaCA_E115               ---CTCAGTAGCGGCGAGCGAACAGGGATAAGCCCAGCACCGAATCCCGCGGCCGAAACCGGACGCCGGGAAATGTGGTGTTAGGGAGGGTCCGTCATCCCGAGATCGTGCGGCGCGTCCAAGTCCATCTTGAACGGGGCCACAGCCCATAGAGGGTGCCAGGCCCGTAGCGACC-GCTGCCGATAACGGGAGGATCTCTCCTCAGAGTCGGGTTGCTTGAGAGTGCAGCCCTAAGTGGGTGGTAAACTCCATCTAAGGCTAAATATGACCACGAGACCGATAGCGAACAAGTACCGTGAGGGAAAGTTGAAAAGAACTTTGAAGAGAGAGTTCAATAGTACGTGAAACCGTTCAGGGGTAAACCTGAGAAGCCCGAAAGGTCGAAAGGGGAGATTCAGCGTG-TCTCGATG-CAGGCGCTGGACGGTCGCGTGACGGCAGGCGTACGCGTCTACCGCACCTTCCGTTCTCCGAACCTGCGTCGAACGCGTGCACTTCTCCCCCTGTAGGACGTCGCGATCTGTTGGGTGTCGGTCTAAGGCCCGCGGTGGAGCCCGTTCGG-ACGGTTCGC--CGTACCGGACGAACCCGCGGTGTTTCCCGATCGGCTCGCTCGACGGTATACAGATGGCGCGAGGCCGCTATT---TTAA-TTAGCGTCCGACCTTCGGCAAGCGCGCCCGTCG-TGACGGTGATCGGACCTGGTGCCGGTCCCGTCCACGGGCGGCTGTTCGCTGAGGTGTTCTCGGACAG-ACCTCG--TTGAAACGCCGATCTGCGACGCTATAGCTTTGGGTACTTTCAGGACCCGTCTTGAAACACGGACCAAGGAGTCTAGCATGTGCGCGAGTCATTGGGACATGACTAAACCTAAAGGCGCAATGAAAGTGAAAGTCAGCCTCGCGCTGACTCAGGGAGGATGGGCGGTC-GTTACGGCTGCCGCCTCGCACTCCCGGGGCGTCTCGTTCTCATTGCGAGATGAGGCGCACCAAGAGCGTACACGCTGG--------------------GCATATTTTAGAGCTAAATCAACACTTAAAAAT-AAAGAATTTACTATCAAATCCATTTTAAAATTAATTTTAAATTAAAAAACCACAT-ATATTAATAATGTAACCCATTTTAACTTTAACATAAACTACACCTTGATCTGAATTCAATTCTAATAAAAAATATTAAAAATTAAAGTTTTAAAAAAATTTTTATTAACAACGATATATAAATTTAAAATTAAAGTAACAATTATCGTGGACTATCGATTAAAAAACAGGTTCCTCTGAATAGACTAAAATACCGCCAAATTTTTTAATTTTAAAGAACATAACTCATAATAATTATAGCCAATT-TAATAACACTTTTACTTTTTTTAGAAATAGCCACATGAAAACTACTACTTCTTCAAGATAGAGCATCCCCTTTAATAGAACAATTATCATTCTTTCATGACCACACTCTCCTAATTTTAGTGATCATTACCATTCTAGTTGGACAGATAATGATAGGTTTATTCTTTAATAAATTGACCCATCGATTCCTACTTGAAGGACAAATAATTGAAGTAATTTGAACTATTTTACCCGCAATTACCCTAATCTTTATTGCCCTACCATCTTTACGATTAATTTATATTCTAGATGAAACCAATAACCCCTTAATCACAATCAAAACAATAGGACACCAATGATATTGGTCATATGAATACTCAGACTTCAAAAATATTGAATTCGACTCTTACATAATTCCTAATAACGAAATAATAAAATTTAACTTTCGCTTATTAGACGTAGACAACCGAATAGTAGTACCATTTATATCCCAAATTCGAATATTAATTTCGGCAGCTGATGTAATTCACTCGTGAACAGTCCCCTCCTTAGGAGTAAAAATTGATGCAACCCCAGGACGATTAAACCAAGTAAGATTCATCTCCACACGATCAAGATTACTATATGGACAATGCTCTGAAATTTGTGGAGCAAATCATAGATTTATACCCATTGTAGTTGAAAGAATTTCCCCCTCATTCTTCATTAAATGAATCTCTAAAATAATTG------GGATTCGGTATAATTTCCCATATTATTAGTCAAGAAAGAGGAAAAAAAGAAGCATTTGGAACACTAGGAATAATTTATGCTATAATAGCAATCGGTTTATTAGGATTCGTTGTATGAGCACACCATATATTCACAGTAGGAATAGACGTAGATACCCGAGCCTACTTTACCTCAGCAACTATAATCATTGCCGTTCCTACCGGAATTAAAATTTTCAGATGATTAGCTACTCTCCATGGAACCCAAATAAATTACAGTCCTTCAATATTATGAGCACTGGGATTCGTATTTCTATTTACCGTTGGAGGATTAACAGGAGTTATCCTTGCTAACTCTTCAATTGACATCATATTACATGACACATACTATGTAGTAGCTCATTTCCACTACGTTCTCTCAATAGGAGCAGTATTCGCTATCATAGGAGGACTAGTTCATTGATTCCCTCTATTTACAGGATTATCACTAAGACCTAAACTATGTAAGGCTCAATTCATAATCATATTTTTAGGTGTAAATATAACCTTCTTCCCTCAGCACTTTCTAGGATTAAGAGGAATACCACGACGATATTCAGATTACCCAGATGCATATACACTATGAAATATTATTTCATCCATTGGATCAATCATTTCCCTTATTGGAGTTATACTTCTAATTTTTATTGTATGAGAAAGATTCACATCATCACGAAAGGCCCTAGCACCTTTAAACATAACTTCCTCAATCGAATGATTACAAAATACACCTCCTGCCGAACATAGATACTCTGA-------------------CAAGCAGACGGCTCGTAAATCCACGGGCGGCAAGGCTCCCAGGAAGCAGTTGGCTACCAAAGCCGCGAGGAAGAGCGCTCCAGCCACCGGTGGCGTGAAGAAGCCTCACAGATACAGGCCCGGCACCGTCGCCCTCCGCGAGATCCGTCGTTACCAGAAGAGCACCGAACTTTTGATCCGCAAGCTCCCCTTCCAACGCTTGGTCCGCGAAATCGCCCAAGACTTCAAGACCGACTTGCGTTTCCAAAGCTCGGCCGTCATGGCATTGCAAGAAGCCAGCGAGGCTTATTTGGTCGGTCTTTTCGAAGACACCAACTTGTGTGCCATCCACGCCAAACGTGTCACCATCATG---------ATGTCTGGTTCCTGCACCATCAAGACGTGCTGGATGCGACTACCTCCATTCCGCCTCATCGGCGACATTTTAAAAGATCGCTTTGATGGTGCTTCCCACGTAGCTGCTTCTAACTCCGGTTACCACCGGAGCAGCAATAACGCACATCGGAATCGACCTCCAAAGAATCCGAAAATCAATTCCGTCAGCGGAAACAGTATTCACACTAAAAGAGAAAGTAGACGCAAACACAAGTACGGCTTTCAGTTAAAGCCCTTCAATGCTGAACACAAACCTCCTGGAGTCAAAGATCTTGTCTATTACGAGATGTCTCCAGGATTTTGCGAGAAAAACCCGAAACTGGGTATTCAAGGTACTCATGGGCGATTATGTAATGATACGTCCATGGGTGTTGATGGATGTGATATTATGTGTTGTGGACGAGGATACCGTACCCAGGAGGTAGTAGTGTTTGAGAGATGTAACTGTACGTTC
T_nevadus_PyramidLakeNV_E118          ----------------------------------------------------------------------------------------------------------------------------------------------------------------------------------------------------------------------------------------------------------------------------------------------------------------------------------------------------------------------------------------------------------------------------------------------------------------------------------------------------------------------------------------------------------------------------------------------------------------------------------------------------------------------------------------------------------------------------------------------------------------------------------------------------------------------------------------------------------------------------------------------------------------------------------------------------------------------------------------------------------------------------------------------------------------------GCATATTTTAGAGCTAAATCAATACTTAAAAAT-AAAGAATTTACTATCAAATCCATTTTAAAATTAATTTTAAATTAAAAATCTACAT-ATAAAAATAATGTAACCCATTTTAACTTTAACATAAACTACACCTTGATCTGAATTCACTTATAATAAAAAATATTAAAAATTATAATTTTAAGAAAATTTTTATTAACGACGATATATAAATTTAAAGTTAAAGTAAAACTTATCGTGGACTATCGATTAAAAAACAGGTTCCTCTGAATAGACTAAAATACCGCCAAATTTTTTAATTTTAAAGAACATAACTCATAATAATCTTAGCTAATT-TTATAACACTTTAACTTTTTTTAGAAATAGCCACATGGAATCTACTTCTTCTTCAAGATAGAGCATCTCCCCTAATAGAACAACTATCATTCTTTCATGACCATACTCTCCTAATCCTAGTAATTATTACTATTCTAGTCGGACAAATAATAATAGGCTTATTCTTTAATAAATTAACCCACCGATTCCTTCTAGAAGGTCAAATAATTGAAGTTATCTGAACAATTCTACCTGCAATTACATTAATCTTCATTGCCCTTCCATCTTTACGATTAATTTACATCCTAGACGAAACCAATAATCCATTAATTACCATCAAAACTGTAGGCCACCAATGATACTGATCATATGAATACTCAGACTTCAAAAACATTGAATTTGACTCTTACATAATTCCTAGAAATGAAATAATAAAATTTAACTTTCGCCTATTAGACGTAGATAACCGAATAGTAGTACCATTCCTATCCCAAGTCCGAATATTAATCTCAGCAGCTGATGTTATCCACTCATGAACAGTGCCCTCTTTAGGAGTAAAAATTGATGCAACTCCAGGACGATTAAATCAAGTAAGATTTATCTCTACACGATCAAGAATTTTATATGGCCAATGCTCTGAAATTTGTGGAGCAAATCATAGATTCATACCCATCGTAGTCGAAAGAATTTCCCCCTCATTCTTCATTAAGTGAATTTCCAAAATAATTGAAGTATGGATTCGGTATAATTTCCCATATTATTAGACAAGAAAGAGGAAAAAAAGAAGCTTTCGGAACCCTAGGAATAATTTATGCTATAATAGCAATCGGATTGCTAGGATTCGTTGTGTGAGCACATCATATATTTACCGTAGGAATAGACGTAGATACACGAGCCTACTTCACCTCCGCAACAATAATCATCGCTGTTCCCACCGGAATTAAAATTTTCAGATGATTAGCCACCCTTCATGGAACGCAAATAAACTATAGCCCATCAATACTATGAGCACTAGGATTCGTATTCCTATTCACCGTAGGAGGATTAACAGGAGTAATTCTAGCCAATTCCTCAATCGATATCATATTACATGATACATACTATGTAGTAGCTCATTTCCACTATGTTCTATCAATAGGAGCAGTATTTGCTATTATAGGAGGACTAGTTCATTGATTCCCCCTATTTACAGGTCTATCACTTAATCCTAAAATATGTAAAACACAATTCATAATCATATTCCTTGGTGTAAATATAACCTTCTTCCCTCAACACTTCTTAGGACTGAGAGGAATACCCCGGCGATACTCCGACTACCCAGATGCCTATACACTATGAAATATCATCTCATCAATTGGATCAATCATCTCTCTTATCGGAGTATTACTATTAATTTTCATCGTATGAGAAAGATTCACATCATCACGAAAAACCTTAATTACTTTAAATATAACCTCATCAATTGAATGATTACAAAACACGCCCCCTGCTGAACATAGATACTCTGA--------------------------------------------------------------------------------------------------------------------------------------------------------------------------------------------------------------------------------------------------------------------------------------------------------------------------------------------------------------------------------------------------------------------------------------------------------------------------------------------------------------------------------------------------------------------------------------------------------------------------------------------------------------------------------------------------------------------------------------------------------------------------------------------------------------------------------------------------------------------------------------
T_arcanus_CrescentNV_E119             ---CTCAGTAGCGGCGAGCGAACAGGGATAAGCCCAGCACCGAATCCCGCGGCCGAAACCGGACGCCGGGAAATGTGGTGTTAGGGAGGGTCCGTCATCCCGAGATCGTGCGGCGCGTCCAAGTCCATCTTGAACGGGGCCACAGCCCATAGAGGGTGCCAGGCCCGTAGCGACC-GCTGCCGATAACGGGAGGATCTCTCCTCAGAGTCGGGTTGCTTGAGAGTGCAGCCCTAAGTGGGTGGTAAACTCCATCTAAGGCTAAATATGACCACGAGACCGATAGCGAACAAGTACCGTGAGGGAAAGTTGAAAAGAACTTTGAAGAGAGAGTTCAATAGTACGTGAAACCGTTCAGGGGTAAACCTGAGAAGCCCGAAAGGTCGAAAGGGGAGATTCAGCGTG-TCTCGATG-TAGGCGCTGGACGGTCGCGTGACGGCAGGCGTACGCGTCTACCGCACCTTCCGTTCTCCGAACCTACGTCGAACGCGTGCACTTCTCCCCCTGTAGGACGTCGCGATCTGTTGGGTGTCGGTCTAAGGCCCGCGGTGGAGCCCGTTCGG-ACGGTTCGC--CGTACCGGACGAACCCGCGGTGTTTCCCGATCGGCTCGCTCGACGGTATACAGATGGCGCGAGGCCGCTATT---TTAA-TTAGCGTCCGACCTTCGGCAAGCGCGCCCGTCGTTGACGGTGATCGGACCTGGTGCCGGTCCCGTCCGCGGGCGGCTGTTCGCTGAGGTGTTCTCGGACAG-ACCTCG--TTGAAACGCCGATCTGCGACGCTATAGCTTTGGGTACTTTCAGGACCCGTCTTGAAACACGGACCAAGGAGTCTAGCATGTGCGCGAGTCATTGGGACATGACTAAACCTAAAGGCGCAATGAAAGTGAAAGTCAGCCTCGCGCTGACTCAGGGAGGATGGGCGGTC-GTTACGGCTGCCGCCTCGCACTCCCGGGGCGTCTCGTTCTCATTGCGAGATGAGGCGCACCAAGAGCGTACACGCTGGG-------------------GCATATTTTAGAGCTAAATCAACACTTAAAAAT-AAAGAATTTACTATCAAATCCATTTTAAAATTAATTTTAAATTAAAAAACTACAT-TTAAAAATAATGTAACCCATTTTAACTTCAACATAAACTACACCTTGATCTGAATTCAATTCTAATAAAAAATCTTAAAAATTATAATTTTAAAAAAATTTTTATTAACGACGATATATAAATTTAAARTTAAAGTAAAAATTATCGTGGACTATCGATTAAAAAACAGGTTCCTCTGAATAGACTAAAATACCGCCAAATTTTTTAATTTTAAAGAACATAACTCATAATAATTTTAGCTAATC-AAATAACACTTTCACTTTTTTTAGAAATAGCTACATGAAAACTGCTTCTTCTTCAAGATAGAGCATCTCCTTTAATAGAACAATTATCATTCTTCCATGATCATACCCTACTAATTCTAGTAATTATTACTATTCTCGTTGGGCAAATAATAATAGGACTATTCTTCAATAAATTAACCCATCGATTTTTACTTGAAGGACAAATAATTGAAGTAATTTGAACTATTCTACCCGCAATTACTCTCATTTTCATTGCTCTCCCATCTTTACGATTAATTTACATTCTAGATGAAACCAACAACCCCTTAATCACAATTAAAACAGTAGGCCATCAATGATATTGATCATATGAATATTCAGACTTCAAAAATATTGAATTCGACTCTTACATAATTCCTACCAATGAAATAATAAAATTCAACTTCCGTCTATTAGACGTAGATAACCGAATAGTAGTACCATTCATATCACAAATCCGAATACTAATCTCAGCAGCCGATGTAATCCACTCATGAACAGTACCCTCCTTAGGAGTAAAAATCGATGCAACACCAGGACGACTAAATCAAGTAAGATTCATCTCTACACGATCAAGACTATTATATGGACAATGCTCTGAAATTTGTGGAGCAAATCATAGATTTATACCCATTGTAGTTGAAAGAATTTCCCCCRCATTCTTCATTAAATGAATCTCC----------------------------------------------------------------------------------------------------------------------------------------------------------------------------------------------------------------------------------------------------------------------------------------------------------------------------------------------------------------------------------------------------------------------------------------------------------------------------------------------------------------------------------------------------------------------------------------------------------------------------------------------------------------------------------------------------------------------------------------------------------------------------------------------------------------------------------------CAAGCAGACGGCTCGTAAATCTACGGGCGGCAAGGCTCCCAGGAAGCAGTTGGCCACCAAAGCCGCGAGGAAGAGCGCTCCAGCCACCGGTGGCGTCAAGAAGCCTCACAGATACAGGCCCGGCACCGTCGCCCTCCGCGAGATCCGTCGTTACCAGAAGAGCACCGAACTTTTGATCCGCAAGCTCCCCTTCCAACGCTTGGTCCGCGAAATCGCCCAAGACTTCAAGACCGACTTGCGTTTCCAAAGCTCGGCCGTCATGGCATTGCAAGAAGCCAGCGAGGCTTATTTGGTCGGTCTTTTCGAAGACACGAACTTGTGCGCCATCCACGCCAAACGCGTCACCATCAT----------ATGTCTGGTTCCTGCACCATCAAGACGTGCTGGATGCGACTACCTCCATTCCGCCTCATCGGCGATATTTTAAAAGATCGCTTTGATGGTGCTTCCCACGTAGCTGCTTCTAACTCCGGCTACCACCGGAGCAGCAATAACGCACATCGGAATCGACCTCCAAAGAATCCGAAAATCAATTCCGTTAGCGGAAACAGTATTCACACTAAAAGAGAAAGTAGACGCAAACACAAGTACGGCTTTCAGTTAAAGCCCTTCAATGCTGAACACAAACCTCCTGGAGTCAAAGATCTTGTCTATTACGAGATGTCTCCAGGATTTTGCGAGAAAAACCCGAAACTGGGTATTCAAGGTACTCATGGGCGATTATGTAATGATACGTCCATGGGCGTTGATGGATGTGATATTATGTGTTGTGGACGAGGATACCGTACCCAGGAGGTAGTAGTGTTTGAGAGATGTAACTGTACGTTC
T_major_ElMirageCA_E121               ---CTCAGTAGCGGCGAGCGAACAGGGATTAGCCCAGCACCGAATCCCGCGGCCGAAACCGGACGCCGGGAAATGTGGTGTTAGGGAGGGTCCGTCATCCCGAGATCGTGCGGCGCGTCCAAGTCCATCTTGAACGGGGCCACAGCCCATAGAGGGTGCCAGGCCCGTAGCGACC-GCTGCCGATAACGGGAGGATCTCTCCTCAGAGTCGGGTTGCTTGAGAGTGCAGCCCTAAGTGGGTGGTAAACTCCATCTAAGGCTAAATATGACCACGAGACCGATAGCGAACAAGTACCGTGAGGGAAAGTTGAAAAGAACTTTGAAGAGAGAGTTCAATAGTACGTGAAACCGTTCAGGGGTAAACCTGAGAAGCCCGAAAGGTCGAAAGGGGAGATTCAGCGTG-TCTCGATG-CAGGCGCTGGACGGTCGCGTGACGGCAGACGTACGCGTCTACCGCACCTTCCGTCCTCCGAACCTGCGTCGAACGCGTGCACTTCTCCCCCTGTAGGACGTCGCGATCTGTTGGGTGTCGGTCTAAGGCCCGCGGTGGAGCCCGTTCGG-ACGGTTCGC--CGTACCGGACGAACCCGCGGTGTTTCCCGATCGGCTCGCTCGACGGTATACAGATGGCGCGAGGCCGCTATT---TTAA-TTAGCGTCCGACCTTCGGCAAGCGCGCCCGTCGTTGACGGTGATCGGACCTGGTGCCGGCCCCGTCCACGGGCGGCTGTTCGCTGAGGTGTTCTCGGACAG-ACCTCG--TTGAAACGCCGATCTGCGACGCTATAGCTTTGGGTACTTTCAGGACCCGTCTTGAAACACGGACCAAGGAGTCTAGCATGTGCGCGAGTCATTGGGACATGACTAAACCTAAAGGCGCAATGAAAGTGAAAGTCAGCCTCGCGCTGACTCAGGGAGGATGGGCGGTC-GTTACGGCTGCCGCCTCGCACTCCCGGGGCGTCTCGTTCTCATTGCGAGATGAGGCGCACCAAGAGCGTACACGCTGGGACCCGAAAGA-----------------------------------------------------------------------------------------------------------------------------------------------------------------------------------------------------------------------------------------------------------------------------------------------------------------------------------------------------------------------CTTTTTTTAGAAATAGCCACATGAAAGTTACTACTTTTACAGGATAGAGCATCTCCTTTAATAGAACAATTATCATTCTTCCATGATCATACTCTACTAATTCTAGTAATTATCACTATTCTAGTTGGACAAATAATAATAGGATTATTCTTCAATAAATTAACCCATCGATTTTTACTTGAAGGCCAAATAATTGAAGTAATTTGAACAATTCTACCCGCAATTACCCTAATCTTCATTGCCCTTCCATCATTACGATTAATTTATATTCTAGATGAAACTAACAACCCTTTAATCACAATTAAAACAATAGGACATCAATGATATTGATCATATGAATATTCAGACTTCAAAAACATTGAATTCGACTCTTATATAATCCCTGGCAATGAAATAACCAATTTCAACTTTCGTTTATTAGACGTAGATAACCGAATAGTAGTTCCATTTATATCTCAAGTACGAATATTAATCTCAGCAGCCGATGTAATCCACTCATGAACAGTACCTTCCCTAGGAGTAAAAATCGACGCAACTCCAGGACGACTAAATCAAGCAAGATTCATCTCCACCCGATCAAGACTACTATATGGACAGTGCTCTGAAATTTGCGGAGCAAATCATAGATTCATACCTATTGTAGTCGAAAGAATTTCCCCTTCATTCTTCATTAAATGA----------------------GGATTTGGTATAATTTCCCATATTATTAGACAAGAAAGAGGAAAAAAGGAAGCATTCGGGACCCTTGGAATAATTTATGCTATAATAGCAATCGGATTGCTAGGATTTGTTGTATGAGCACACCATATATTTACAGTAGGAATAGACGTTGATACACGAGCCTACTTCACCTCTGCAACTATAATCATTGCCGTTCCCACTGGAATTAAAATTTTCAGATGATTAGCAACTCTACATGGAACTCAAATAAACTATAGGCCTTCAATACTATGGGCATTAGGATTCGTATTTTTATTCACCGTAGGAGGATTAACAGGAGTAATCCTTGCTAATTCTTCAATCGACATCATATTACATGATACATACTACGTAGTAGCCCACTTCCATTATGTTCTCTCAATAGGAGCAGTATTTGCCATCATAGGAGGATTAGTCCATTGATTTCCCTTATTTACAGGATTATCTCTTAACCCCAAATTATGTAAAACTCAGTTCATAATCATATTCCTAGGAGTAAATTTAACCTTCTTCCCTCAGCATTTTTTAGGCTTAAGAGGTATACCACGACGATATTCAGACTACCCAGATGCCTACACAATATGAAACATTATCTCATCTATTGGATCAATCATTTCCCTTGTTGGAGTCTTACTCTTAATTTTCATTGTATGAGAAAGATTCACATCTTCCCGAAAAACCTTAATTCCTTTAAATATATCATCCTCAATCGAATGATTGCAAAACACACCTCCTGCCGAACATAGTTATTCTGA--------------------------------------------------------------------------------------------------------------------------------------------------------------------------------------------------------------------------------------------------------------------------------------------------------------------------------------------------------------------------------------------ATGTCTGGTTCCTGCACCATCAAGACGTGCTGGATGCGACTACCTCCATTCCGCCTCATCGGCGATATTTTAAAAGATCGCTTTGATGGTGCTTCCCACGTAGCTGCTTCTAACTCCGGTTACCACCGGAGCAGCAATAACGCACATCGGAATCGGCCTCCAAAGAATCCGAAAATCAATTCCGTTAGCGGAAACAGTATTCACACTAAAAGAGAAAGTAGACGCAAACACAAGTACGGCTTTCAGTTAAAGCCCTTCAATGCTGAACACAAACCTCCTGGAGTCAAAGATCTTGTCTATTACGAGATGTCTCCAGGATTTTGCGAGAAAAACCCGAAACTGGGTATTCAAGGTACTCATGGGCGATTATGTAATGATACGTCCATGGGTGTTGATGGATGTGATATTATGTGTTGTGGACGAGGATACCGTACCCAGGAGGTAGTAGTGTTTGAGAGATGTAACTGTACGTTC
