# Supplementary material for: Phylogenetic revision of the psammophilic Trogloderus LeConte (Coleoptera: Tenebrionidae), with biogeographic implications for the Intermountain Region
Source: PeerJ. 2019 Nov 13;7:e8039. doi: 10.7717/peerj.8039 (PMC6858821; doi:10.7717/peerj.8039)
Supplement: Supplemental Information 3 — Alignments and input files are provided for molecular phylogenetic and historical biogeographic analyses presented in this study. [file peerj-07-8039-s003.zip › Trogloderus_Molecular_Data_Analyses/raxml_dataset/2-partition_scheme.txt]

DNA, Subset1 = 1031-1380, 2081-2870\3, 1381-2080\3, 3236-3707\3, 2873-3233\3, 2082-2871\3, 1382-2078\3, 1-1030, 2874-3231\3, 3234-3705\3, 2875-3232\3, 3235-3706\3
DNA, Subset2 = 1383-2079\3, 2083-2872\3
