# Supplementary material for: Phylogenetic revision of the psammophilic Trogloderus LeConte (Coleoptera: Tenebrionidae), with biogeographic implications for the Intermountain Region
Source: PeerJ. 2019 Nov 13;7:e8039. doi: 10.7717/peerj.8039 (PMC6858821; doi:10.7717/peerj.8039)
Supplement: Supplemental Information 3 — Alignments and input files are provided for molecular phylogenetic and historical biogeographic analyses presented in this study. [file peerj-07-8039-s003.zip › Trogloderus_Molecular_Data_Analyses/Trogloderus_RAxML-results.tre]

(((Embaphion_muricatum_E51:0.07852208762256321362,Neobaphion_planipenne_E43:0.04482191811267513537)100:0.06096459176758226711,((E_Metablapylis_nigrina_E38:0.10614805435570051628,E_Steneleodes_gigantea_E20:0.08632453209450603737)70:0.01600214559763079789,E_Eleodes_acuticaudua_E34:0.14556791621951514770)45:0.01052462483716424049)70:0.01196567687258877875,((((T_arcanus_CrescentNV_E119:0.01589914003858741709,T_arcanus_TeelsMarshNV_E185:0.03411298158464389635)97:0.01527338283618581878,((((T_nevadus_PyramidLakeNV_E118:0.00386891961193846145,(T_nevadus_FallonNV_E186:0.00001617282181070591,T_nevadus_WinnemuccaNV_E183:0.00001617282181070591)100:0.00142199685936410638)100:0.05148337135331775005,T_nevadus_SandMtnNV_E182:0.05780499186921303489)99:0.03397791895802305256,((T_costatus_WinnemuccaNV_E176:0.02057083436017186767,((T_major_AlamoNV_E181:0.01363864490565281674,T_major_ElMirageCA_E121:0.00540841820638507300)69:0.00283048407557823407,((T_major_DumontCA_E114:0.00069610128114273287,T_major_DumontCA_E113:0.00064293842750465431)100:0.00270322285790888794,(T_major_KelsoCA_E191:0.00216712505857312053,T_major_CroneseCA_E180:0.00131809240998426321)97:0.00376974687986159681)78:0.00676949506477032403)100:0.03522464659596610814)100:0.02551997726269436204,(T_kandai_Olancha_E81:0.00282682706171599046,T_kandai_OlanchaCA_E115:0.00016036369623004650)100:0.06293110814214016024)83:0.01382257637319701978)56:0.00439601777856088449,(T_vandykei_BeaverdamAZ_E111:0.00900645277965382227,((T_vandykei_CroneseCA_E179:0.00584883210949460608,(T_vandykei_RiceCA_E178:0.00189429959012901977,T_vandykei_KadizCA_E190:0.00112575464087658213)80:0.00046916907561014517)100:0.01055182340922964680,T_vandykei_BouseAZ_E187:0.01599596703604343889)76:0.00484969647832627238)100:0.07719806171615078982)65:0.00482903789154370128)100:0.04262323893744085490,(((T_tuberculatus_CaliforniaCityCA_E177:0.02186538451075617853,((T_skillmani_CoralPinksUT_E104:0.00001617282181070591,T_skillmani_CoralPinksUT_E105:0.00001617282181070591)97:0.00222033236910890164,T_skillmani_ToquervilleUT_E192:0.00057090324069203953)95:0.00799770590908722642)89:0.01003518123405480050,(T_warneri_VermillionCliffsAZ_E112:0.00642109214335483559,(T_warneri_Moenkopi_E110:0.00048691016065072055,T_warneri_MoenkopiAZ_E109:0.00234936911480129566)98:0.00884360720070198961)100:0.01947696337076372866)96:0.01722310126110296324,(((T_verpus_MoabUT_E108:0.00136781624849571229,(T_verpus_HanksvilleUT_E107:0.00001617282181070591,T_verpus_HanksvilleUT_E106:0.00001617282181070591)100:0.00129278758636111818)96:0.00444631812942777351,(T_verpus_SanJuanNM_E91:0.00624181462194635731,T_verpus_DubinkyWellUT_E184:0.01133529967966633890)77:0.00191049987641481460)68:0.00125080666491246204,(T_verpus_RockSpringsWY_E188:0.00001617282181070591,T_verpus_KillpeckerWY_E189:0.00001617282181070591)100:0.00680569277150026592)100:0.02263328123730621796)100:0.05526239811775564281)100:0.03026825084035977484,(E_Blapylis_tenebrosa_E47:0.08940363878632963390,Lariversius_sp_TB15302:0.11376308734334639183)75:0.02393295000250600033)61:0.02121182263728600692,E_Discogenia_scabricula_E67:0.10066923385800005675);
