# Supplementary material for: Phylogenetic revision of the psammophilic Trogloderus LeConte (Coleoptera: Tenebrionidae), with biogeographic implications for the Intermountain Region
Source: PeerJ. 2019 Nov 13;7:e8039. doi: 10.7717/peerj.8039 (PMC6858821; doi:10.7717/peerj.8039)
Supplement: Supplemental Information 3 — Alignments and input files are provided for molecular phylogenetic and historical biogeographic analyses presented in this study. [file peerj-07-8039-s003.zip › Trogloderus_Molecular_Data_Analyses/Trogloderus_reltime-results.tre]

#NEXUS

Begin Taxa;
	Dimensions ntax=42;
	TaxLabels
		E_Blapylis_tenebrosa_E47
		E_Discogenia_scabricula_E67
		E_Eleodes_acuticaudua_E34
		Embaphion_muricatum_E51
		Lariversius_sp_TB15302
		E_Metablapylis_nigrina_E38
		Neobaphion_planipenne_E43
		E_Steneleodes_gigantea_E20
		T_tuberculatus_CaliforniaCityCA_E177
		T_costatus_WinnemuccaNV_E176
		T_verpus_SanJuanNM_E91
		T_kandai_Olancha_E81
		T_vandykei_RiceCA_E178
		T_vandykei_CroneseCA_E179
		T_major_CroneseCA_E180
		T_major_AlamoNV_E181
		T_nevadus_SandMtnNV_E182
		T_nevadus_WinnemuccaNV_E183
		T_verpus_DubinkyWellUT_E184
		T_arcanus_TeelsMarshNV_E185
		T_nevadus_FallonNV_E186
		T_vandykei_BouseAZ_E187
		T_verpus_RockSpringsWY_E188
		T_verpus_KillpeckerWY_E189
		T_vandykei_KadizCA_E190
		T_major_KelsoCA_E191
		T_skillmani_ToquervilleUT_E192
		T_skillmani_CoralPinksUT_E104
		T_skillmani_CoralPinksUT_E105
		T_verpus_HanksvilleUT_E106
		T_verpus_HanksvilleUT_E107
		T_verpus_MoabUT_E108
		T_warneri_MoenkopiAZ_E109
		T_warneri_Moenkopi_E110
		T_vandykei_BeaverdamAZ_E111
		T_warneri_VermillionCliffsAZ_E112
		T_major_DumontCA_E113
		T_major_DumontCA_E114
		T_kandai_OlanchaCA_E115
		T_nevadus_PyramidLakeNV_E118
		T_arcanus_CrescentNV_E119
		T_major_ElMirageCA_E121
		;
End;

Begin Trees;
	Translate
		1 E_Blapylis_tenebrosa_E47,
		2 E_Discogenia_scabricula_E67,
		3 E_Eleodes_acuticaudua_E34,
		4 Embaphion_muricatum_E51,
		5 Lariversius_sp_TB15302,
		6 E_Metablapylis_nigrina_E38,
		7 Neobaphion_planipenne_E43,
		8 E_Steneleodes_gigantea_E20,
		9 T_tuberculatus_CaliforniaCityCA_E177,
		10 T_costatus_WinnemuccaNV_E176,
		11 T_verpus_SanJuanNM_E91,
		12 T_kandai_Olancha_E81,
		13 T_vandykei_RiceCA_E178,
		14 T_vandykei_CroneseCA_E179,
		15 T_major_CroneseCA_E180,
		16 T_major_AlamoNV_E181,
		17 T_nevadus_SandMtnNV_E182,
		18 T_nevadus_WinnemuccaNV_E183,
		19 T_verpus_DubinkyWellUT_E184,
		20 T_arcanus_TeelsMarshNV_E185,
		21 T_nevadus_FallonNV_E186,
		22 T_vandykei_BouseAZ_E187,
		23 T_verpus_RockSpringsWY_E188,
		24 T_verpus_KillpeckerWY_E189,
		25 T_vandykei_KadizCA_E190,
		26 T_major_KelsoCA_E191,
		27 T_skillmani_ToquervilleUT_E192,
		28 T_skillmani_CoralPinksUT_E104,
		29 T_skillmani_CoralPinksUT_E105,
		30 T_verpus_HanksvilleUT_E106,
		31 T_verpus_HanksvilleUT_E107,
		32 T_verpus_MoabUT_E108,
		33 T_warneri_MoenkopiAZ_E109,
		34 T_warneri_Moenkopi_E110,
		35 T_vandykei_BeaverdamAZ_E111,
		36 T_warneri_VermillionCliffsAZ_E112,
		37 T_major_DumontCA_E113,
		38 T_major_DumontCA_E114,
		39 T_kandai_OlanchaCA_E115,
		40 T_nevadus_PyramidLakeNV_E118,
		41 T_arcanus_CrescentNV_E119,
		42 T_major_ElMirageCA_E121
		;
tree TREE1 = [&R] (((((1[&rate=1.19880204121464E+000,branch_length=5.64396136539757E-002]:5.41628618701338E+000,5[&rate=1.21185110879423E+000,branch_length=5.70539639031547E-002]:5.41628618701338E+000)[&rate=1.20530891595090E+000,branch_length=1.17164066367299E-002,reltime=4.70800113059454E-002,reltime_stderr=1.03182637534986E-003,divtime=5.41628618701338E+000,divtime_95%_CI={1.03672459262714E+000,1.01681089396039E+001},data_coverage=94%]:1.11830717722624E+000,((((9[&rate=1.90551149875909E+000,branch_length=1.71109599147223E-002]:1.03306546910264E+000,(27[&rate=6.81964669507757E-001,branch_length=9.60943163044660E-004]:1.62106664773909E-001,(28[&rate=1.49247454103170E+000,branch_length=0.00000000000000E+000]:0.00000000000000E+000,29[&rate=1.49247454103170E+000,branch_length=0.00000000000000E+000]:0.00000000000000E+000)[&rate=1.49247454103170E+000,branch_length=2.10301687220516E-003,reltime=0.00000000000000E+000,reltime_stderr=0.00000000000000E+000,divtime=0.00000000000000E+000,divtime_95%_CI={0.00000000000000E+000,0.00000000000000E+000},data_coverage=39%]:1.62106664773909E-001)[&rate=1.00886813168195E+000,branch_length=7.63777696601967E-003,reltime=1.40908056679574E-003,reltime_stderr=4.80574469677367E-004,divtime=1.62106664773909E-001,divtime_95%_CI={1.07486934294487E-002,4.86845752321035E-001},data_coverage=89%]:8.70958804328733E-001)[&rate=1.38650994430316E+000,branch_length=6.77017694751919E-003,reltime=8.97972010447868E-003,reltime_stderr=5.55334642853796E-004,divtime=1.03306546910264E+000,divtime_95%_CI={1.81568967904768E-001,2.08491497762660E+000},data_coverage=28%]:5.61748700072010E-001,((33[&rate=4.32119110894738E+000,branch_length=2.60372356941647E-003]:6.93196634868499E-002,34[&rate=8.72741763315276E-001,branch_length=5.25868502888689E-004]:6.93196634868499E-002)[&rate=1.94197938919161E+000,branch_length=8.33949855783702E-003,reltime=6.02547654979954E-004,reltime_stderr=2.94254170523933E-004,divtime=6.93196634868499E-002,divtime_95%_CI={5.93846646247713E-004,2.44206168736430E-001},data_coverage=89%]:4.94038013517211E-001,36[&rate=1.31716154894067E+000,branch_length=6.44997774119623E-003]:5.63357677004061E-001)[&rate=1.59934379677369E+000,branch_length=1.43392916742597E-002,reltime=4.89687673192680E-003,reltime_stderr=5.19584888817164E-004,divtime=5.63357677004061E-001,divtime_95%_CI={8.92396289874221E-002,1.22493097632782E+000},data_coverage=98%]:1.03145649217059E+000)[&rate=1.48912930217167E+000,branch_length=1.22334123197415E-002,reltime=1.38626111182332E-002,reltime_stderr=6.65227420659524E-005,divtime=1.59481416917465E+000,divtime_95%_CI={3.15962833834931E-001,2.89766550451437E+000},data_coverage=99%]:9.45105410260889E-001,(((11[&rate=1.50532974645650E+000,branch_length=7.93951112429779E-003]:6.06774279199944E-001,19[&rate=1.84544024264160E+000,branch_length=9.73334471744141E-003]:6.06774279199944E-001)[&rate=1.66673215981342E+000,branch_length=1.54900641623453E-003,reltime=5.27426707868302E-003,reltime_stderr=9.75981873087893E-004,divtime=6.06774279199944E-001,divtime_95%_CI={7.73406506474122E-002,1.48832154929309E+000},data_coverage=39%]:1.06918398900147E-001,((30[&rate=1.24526674782318E+000,branch_length=0.00000000000000E+000]:0.00000000000000E+000,31[&rate=1.24526674782318E+000,branch_length=0.00000000000000E+000]:0.00000000000000E+000)[&rate=1.24526674782318E+000,branch_length=1.73451714485074E-003,reltime=0.00000000000000E+000,reltime_stderr=0.00000000000000E+000,divtime=0.00000000000000E+000,divtime_95%_CI={0.00000000000000E+000,0.00000000000000E+000},data_coverage=47%]:1.60243805756578E-001,32[&rate=7.71948804485261E-001,branch_length=1.07523824808404E-003]:1.60243805756578E-001)[&rate=9.80449987121912E-001,branch_length=4.71669622631357E-003,reltime=1.39288802811349E-003,reltime_stderr=5.03335476825065E-004,divtime=1.60243805756578E-001,divtime_95%_CI={9.34966030880771E-003,4.92730757944411E-001},data_coverage=86%]:5.53448872343514E-001)[&rate=1.27833779754208E+000,branch_length=1.31215268711545E-003,reltime=6.20363440810920E-003,reltime_stderr=8.76660888181664E-004,divtime=7.13692678100092E-001,divtime_95%_CI={1.03203444568938E-001,1.64046264003989E+000},data_coverage=95%]:1.18087462136957E-001,(23[&rate=9.02984731833511E-001,branch_length=0.00000000000000E+000]:0.00000000000000E+000,24[&rate=9.02984731833511E-001,branch_length=0.00000000000000E+000]:0.00000000000000E+000)[&rate=9.02984731833511E-001,branch_length=6.52865784696701E-003,reltime=0.00000000000000E+000,reltime_stderr=0.00000000000000E+000,divtime=0.00000000000000E+000,divtime_95%_CI={0.00000000000000E+000,0.00000000000000E+000},data_coverage=37%]:8.31780140237049E-001)[&rate=1.07439262530333E+000,branch_length=1.59522259963167E-002,reltime=7.23008664134394E-003,reltime_stderr=7.13837425186288E-004,divtime=8.31780140237049E-001,divtime_95%_CI={1.34163845208108E-001,1.78693389798041E+000},data_coverage=99%]:1.70813943919849E+000)[&rate=1.26487530625605E+000,branch_length=2.92012720877066E-002,reltime=2.20777555666709E-002,reltime_stderr=6.65227420659524E-005,divtime=2.53991957943554E+000,divtime_95%_CI={5.04983915887108E-001,4.59885524298397E+000},data_coverage=99%]:2.65594515117826E+000,(((((10[&rate=1.10753212436545E+000,branch_length=1.37500778177887E-002]:1.42828169170775E+000,(((15[&rate=3.45989532078312E+000,branch_length=1.63580546002753E-003]:5.43918385707103E-002,26[&rate=4.05714744761907E+000,branch_length=1.91818056086445E-003]:5.43918385707103E-002)[&rate=3.74663922332327E+000,branch_length=3.71663871189019E-003,reltime=4.72790448370352E-004,reltime_stderr=1.92253716262487E-004,divtime=5.43918385707103E-002,divtime_95%_CI={2.20823279673827E-003,1.75936523683913E-001},data_coverage=83%]:1.14123088363493E-001,(37[&rate=2.18865732955189E+000,branch_length=7.31495179679474E-004]:3.84502123704681E-002,38[&rate=2.05698915589127E+000,branch_length=6.87488914719912E-004]:3.84502123704681E-002)[&rate=2.12180215685869E+000,branch_length=2.39882923793306E-003,reltime=3.34220971827161E-004,reltime_stderr=1.75494875457139E-004,divtime=3.84502123704681E-002,divtime_95%_CI={0.00000000000000E+000,1.40439581337516E-001},data_coverage=78%]:1.30064714563735E-001)[&rate=2.81950832327530E+000,branch_length=6.69879102112831E-003,reltime=1.46478313577769E-003,reltime_stderr=3.39089286050560E-004,divtime=1.68514926934203E-001,divtime_95%_CI={1.84109540219409E-002,4.40955150765663E-001},data_coverage=89%]:2.73330498691814E-001,(16[&rate=3.71754187722219E+000,branch_length=1.14374353608854E-002]:3.53946668061693E-001,42[&rate=2.03565477542216E+000,branch_length=6.26292068251449E-003]:3.53946668061693E-001)[&rate=2.75093290997785E+000,branch_length=2.10183050142583E-003,reltime=3.07661237953065E-003,reltime_stderr=5.66292337323420E-004,divtime=3.53946668061693E-001,divtime_95%_CI={4.52510446120754E-002,8.66948603513416E-001},data_coverage=78%]:8.78987575643243E-002)[&rate=2.78500955769536E+000,branch_length=2.38797994633279E-002,reltime=3.84065518617356E-003,reltime_stderr=5.28197916137824E-004,divtime=4.41845425626017E-001,divtime_95%_CI={6.45487539241465E-002,1.00970474693634E+000},data_coverage=89%]:9.86436266081733E-001)[&rate=1.75627092209955E+000,branch_length=1.63608971920877E-002,reltime=1.24150600377996E-002,reltime_stderr=1.09027070676588E-003,divtime=1.42828169170775E+000,divtime_95%_CI={2.36488008553598E-001,3.01342201316552E+000},data_coverage=49%]:1.07171830829225E+000,(12[&rate=1.89478972723322E+000,branch_length=2.68426527945609E-003]:8.14890888556953E-003,39[&rate=1.68261699575693E+000,branch_length=1.19184475074398E-004]:8.14890888556953E-003)[&rate=1.89478972723322E+000,branch_length=4.10410121120514E-002,reltime=7.08328011513888E-005,reltime_stderr=3.93659344905983E-004,divtime=8.14890888556953E-003,divtime_95%_CI={0.00000000000000E+000,1.74445008234945E-001},data_coverage=76%]:2.49185109111443E+000)[&rate=1.82421602378464E+000,branch_length=7.47390000434060E-003,reltime=2.17307624082111E-002,reltime_stderr=9.35682154146581E-004,divtime=2.50000000000000E+000,divtime_95%_CI={5.00000000000000E-001,4.50000000000000E+000},data_coverage=98%]:4.71341914981118E-001,(17[&rate=2.25783265143953E+000,branch_length=3.86043859790933E-002]:1.96702529649056E+000,((18[&rate=1.27090854000715E+000,branch_length=0.00000000000000E+000]:0.00000000000000E+000,21[&rate=1.27090854000715E+000,branch_length=0.00000000000000E+000]:0.00000000000000E+000)[&rate=1.27090854000715E+000,branch_length=1.41702697656735E-003,reltime=0.00000000000000E+000,reltime_stderr=0.00000000000000E+000,divtime=0.00000000000000E+000,divtime_95%_CI={0.00000000000000E+000,0.00000000000000E+000},data_coverage=58%]:1.28271113667074E-001,40[&rate=3.81703197953510E+000,branch_length=4.25588239842267E-003]:1.28271113667074E-001)[&rate=2.20252095115383E+000,branch_length=3.52029190339760E-002,reltime=1.11497163797433E-003,reltime_stderr=3.72900647587593E-004,divtime=1.28271113667074E-001,divtime_95%_CI={8.83738824914680E-003,3.82239514959147E-001},data_coverage=49%]:1.83875418282349E+000)[&rate=2.23000531815392E+000,branch_length=1.94675591371405E-002,reltime=1.70979837475910E-002,reltime_stderr=8.83075611181622E-004,divtime=1.96702529649056E+000,divtime_95%_CI={3.53580681179147E-001,3.89906493675369E+000},data_coverage=84%]:1.00431661849056E+000)[&rate=2.01693119230710E+000,branch_length=2.47338427785958E-003,reltime=2.58278100752055E-002,reltime_stderr=1.10871236776587E-003,divtime=2.97134191498112E+000,divtime_95%_CI={5.44268382996224E-001,5.79841544696601E+000},data_coverage=98%]:1.41080034935173E-001,((((13[&rate=1.63319391139820E+000,branch_length=1.71578243433571E-003]:1.20861925898875E-001,25[&rate=1.28549170273106E+000,branch_length=1.35049737060432E-003]:1.20861925898875E-001)[&rate=1.44895038633256E+000,branch_length=6.39441787943966E-004,reltime=1.05056871836291E-003,reltime_stderr=4.53185504121420E-004,divtime=1.20861925898875E-001,divtime_95%_CI={3.73491567473928E-003,4.01488692163296E-001},data_coverage=68%]:5.07706290622227E-002,14[&rate=3.44757610958225E+000,branch_length=5.14337849753709E-003]:1.71632554961098E-001)[&rate=2.23503170802789E+000,branch_length=7.82370968124326E-003,reltime=1.49188250934954E-003,reltime_stderr=3.96656429150938E-004,divtime=1.71632554961098E-001,divtime_95%_CI={1.64383534915404E-002,4.69932016436088E-001},data_coverage=58%]:4.02711547464798E-001,22[&rate=2.23644496687864E+000,branch_length=1.11651699111636E-002]:5.74344102425896E-001)[&rate=2.23573822578430E+000,branch_length=1.97743008067173E-003,reltime=4.99237409214977E-003,reltime_stderr=7.16438172301781E-004,divtime=5.74344102425896E-001,divtime_95%_CI={8.25593508187836E-002,1.32460461136417E+000},data_coverage=99%]:1.01752533003593E-001,35[&rate=1.80250314304391E+000,branch_length=1.05930192181564E-002]:6.76096635429489E-001)[&rate=2.00746735440445E+000,branch_length=4.25127035212497E-002,reltime=5.87683813980367E-003,reltime_stderr=6.50391501829282E-004,divtime=6.76096635429489E-001,divtime_95%_CI={1.05888387847804E-001,1.48095239691593E+000},data_coverage=78%]:2.43632531448680E+000)[&rate=2.01219370952117E+000,branch_length=2.86488730687827E-003,reltime=2.70541207630928E-002,reltime_stderr=1.10871236776587E-003,divtime=3.11242194991629E+000,divtime_95%_CI={5.72484389983258E-001,6.05235950984932E+000},data_coverage=99%]:1.63795815051887E-001,(20[&rate=1.52947755889709E+000,branch_length=2.74691278170613E-002]:2.06617359036974E+000,41[&rate=6.16836931738200E-001,branch_length=1.10782746838201E-002]:2.06617359036974E+000)[&rate=9.71307492297116E-001,branch_length=1.02162830945238E-002,reltime=1.79598109545781E-002,reltime_stderr=1.26544378978749E-003,divtime=2.06617359036974E+000,divtime_95%_CI={3.56166544822780E-001,4.23272602192603E+000},data_coverage=37%]:1.21004417459844E+000)[&rate=1.39801960859318E+000,branch_length=2.33275744644965E-002,reltime=2.84778839392336E-002,reltime_stderr=1.10871236776587E-003,divtime=3.27621776496818E+000,divtime_95%_CI={6.05243552993635E-001,6.34719197694272E+000},data_coverage=77%]:1.91964696564563E+000)[&rate=1.32978211770623E+000,branch_length=1.54741925196400E-002,reltime=4.51640407864690E-002,reltime_stderr=1.10871236776587E-003,divtime=5.19586473061380E+000,divtime_95%_CI={9.89172946122761E-001,9.80255651510485E+000},data_coverage=99%]:1.33872863362582E+000)[&rate=1.26601668343802E+000,branch_length=9.96063778698000E-003,reltime=5.68006783330257E-002,reltime_stderr=1.10871236776587E-003,divtime=6.53459336423962E+000,divtime_95%_CI={1.25691867284792E+000,1.22122680556313E+001},data_coverage=99%]:9.05133760437970E-001,2[&rate=8.69068771427084E-001,branch_length=5.62012669594087E-002]:7.43972712467759E+000)[&rate=1.04893067629928E+000,branch_length=4.87960837317795E-003,reltime=6.46683770113170E-002,reltime_stderr=1.10871236776587E-003,divtime=7.43972712467759E+000,divtime_95%_CI={1.43794542493552E+000,1.38415088244197E+001},data_coverage=98%]:5.35184129630111E-001,(4[&rate=1.07453330163651E+000,branch_length=4.03573960842918E-002]:4.32084117429085E+000,7[&rate=8.45836743367083E-001,branch_length=3.17679949264709E-002]:4.32084117429085E+000)[&rate=9.53351849264326E-001,branch_length=3.02806393314569E-002,reltime=3.75580691848521E-002,reltime_stderr=1.69548894779838E-003,divtime=4.32084117429085E+000,divtime_95%_CI={7.87706160604641E-001,8.46567278200528E+000},data_coverage=97%]:3.65407008001685E+000)[&rate=1.00000000000000E+000,branch_length=0.00000000000000E+000,reltime=6.93203606775719E-002,reltime_stderr=1.10871236776587E-003,divtime=7.97491125430770E+000,divtime_95%_CI={1.54498225086154E+000,1.48048402577539E+001},data_coverage=98%]:0.00000000000000E+000,((3[&rate=1.00000000000000E+000,branch_length=8.16078974243930E-002]:0.00000000000000E+000,8[&rate=1.00000000000000E+000,branch_length=4.99127854852492E-002]:0.00000000000000E+000)[&rate=1.00000000000000E+000,branch_length=4.52350945587881E-003,reltime=0.00000000000000E+000,reltime_stderr=0.00000000000000E+000,divtime=0.00000000000000E+000,divtime_95%_CI={0.00000000000000E+000,0.00000000000000E+000},data_coverage=97%]:0.00000000000000E+000,6[&rate=1.00000000000000E+000,branch_length=7.50144959952594E-002]:0.00000000000000E+000)[&rate=1.00000000000000E+000,branch_length=6.08251471126652E-003,reltime=0.00000000000000E+000,reltime_stderr=0.00000000000000E+000,divtime=0.00000000000000E+000,divtime_95%_CI={0.00000000000000E+000,0.00000000000000E+000},data_coverage=98%]:7.97491125430770E+000);
End;
